# Supplementary material for: Deep CRISPR mutagenesis characterizes the functional diversity of TP53 mutations
Source: Nat Genet. 2025 Jan 7;57(1):140–53. doi: 10.1038/s41588-024-02039-4 (PMC11735402; doi:10.1038/s41588-024-02039-4)
Supplement: Supplementary file 4 — Supplementary Tables 1–11. [file 41588_2024_2039_MOESM4_ESM.xlsx]

## Sheet: Supp_Table_1
Supplementary Table 1. R175 mutagenesis screens
R175 library design
R175_mutID	name	codon_sequence	mut_type	mut_class	hg38_genomic	hg38_cDNA	hg38_protein	exon5_ref	exon5_alt	oligo_sense	oligo_antisense
1	fs-1	GC	del	ko	NC_000017.11:g.7675089del	NM_000546.6:c.523del	NP_000537.3:p.Arg175AlafsTer72	TACTCCCCTGCCCTCAACAAGATGTTTTGCCAACTGGCCAAGACCTGCCCTGTGCAGCTGTGGGTTGATTCCACACCCCCGCCCGGCACCCGCGTCCGCGCCATGGCCATCTACAAGCAGTCACAGCACATGACGGAGGTTGTGAGGCGCTGCCCCCACCATGAGCGCTGCTCAGATAGCGATG	TACTCCCCTGCCCTCAACAAGATGTTTTGCCAACTGGCCAAGACCTGCCCTGTGCAGCTGTGGGTTGATTCCACACCCCCGCCCGGCACCCGCGTCCGCGCCATGGCCATCTACAAGCAGTCACAGCACATGACGGAGGTTGTGAGGGCTGCCCCCACCATGAGCGCTGCTCAGATAGCGATG	GAGGGCTGCCCCCACCATGAGCGCTGCTCAGATAGC	CATCGCTATCTGAGCAGCGCTCATGGTGGGGGCAGC
2	fs-2	C	del	ko	NC_000017.11:g.7675089_7675090del	NM_000546.6:c.524_525del	NP_000537.3:p.Arg175LeufsTer5	TACTCCCCTGCCCTCAACAAGATGTTTTGCCAACTGGCCAAGACCTGCCCTGTGCAGCTGTGGGTTGATTCCACACCCCCGCCCGGCACCCGCGTCCGCGCCATGGCCATCTACAAGCAGTCACAGCACATGACGGAGGTTGTGAGGCGCTGCCCCCACCATGAGCGCTGCTCAGATAGCGATG	TACTCCCCTGCCCTCAACAAGATGTTTTGCCAACTGGCCAAGACCTGCCCTGTGCAGCTGTGGGTTGATTCCACACCCCCGCCCGGCACCCGCGTCCGCGCCATGGCCATCTACAAGCAGTCACAGCACATGACGGAGGTTGTGAGGCTGCCCCCACCATGAGCGCTGCTCAGATAGCGATG	GAGGCTGCCCCCACCATGAGCGCTGCTCAGATAGC	CATCGCTATCTGAGCAGCGCTCATGGTGGGGGCAG
3	fs+1	CCGC	ins	ko	NC_000017.11:g.7675091dup	NM_000546.6:c.522dup	NP_000537.3:p.Arg175AlafsTer6	TACTCCCCTGCCCTCAACAAGATGTTTTGCCAACTGGCCAAGACCTGCCCTGTGCAGCTGTGGGTTGATTCCACACCCCCGCCCGGCACCCGCGTCCGCGCCATGGCCATCTACAAGCAGTCACAGCACATGACGGAGGTTGTGAGGCGCTGCCCCCACCATGAGCGCTGCTCAGATAGCGATG	TACTCCCCTGCCCTCAACAAGATGTTTTGCCAACTGGCCAAGACCTGCCCTGTGCAGCTGTGGGTTGATTCCACACCCCCGCCCGGCACCCGCGTCCGCGCCATGGCCATCTACAAGCAGTCACAGCACATGACGGAGGTTGTGAGGCCGCTGCCCCCACCATGAGCGCTGCTCAGATAGCGATG	GAGGCCGCTGCCCCCACCATGAGCGCTGCTCAGATAGC	CATCGCTATCTGAGCAGCGCTCATGGTGGGGGCAGCGG
4	non	TGA	non	ko	NC_000017.11:g.[7675087G>T;7675089G>A]	NM_000546.6:c.523_525delinsTGA	NP_000537.3:p.Arg175Ter	TACTCCCCTGCCCTCAACAAGATGTTTTGCCAACTGGCCAAGACCTGCCCTGTGCAGCTGTGGGTTGATTCCACACCCCCGCCCGGCACCCGCGTCCGCGCCATGGCCATCTACAAGCAGTCACAGCACATGACGGAGGTTGTGAGGCGCTGCCCCCACCATGAGCGCTGCTCAGATAGCGATG	TACTCCCCTGCCCTCAACAAGATGTTTTGCCAACTGGCCAAGACCTGCCCTGTGCAGCTGTGGGTTGATTCCACACCCCCGCCCGGCACCCGCGTCCGCGCCATGGCCATCTACAAGCAGTCACAGCACATGACGGAGGTTGTGAGGTGATGCCCCCACCATGAGCGCTGCTCAGATAGCGATG	GAGGTGATGCCCCCACCATGAGCGCTGCTCAGATAGC	CATCGCTATCTGAGCAGCGCTCATGGTGGGGGCATCA
5	del	empty	del	ko	NC_000017.11:g.7675087_7675089del	NM_000546.6:c.523_525del	NP_000537.3:p.Arg175del	TACTCCCCTGCCCTCAACAAGATGTTTTGCCAACTGGCCAAGACCTGCCCTGTGCAGCTGTGGGTTGATTCCACACCCCCGCCCGGCACCCGCGTCCGCGCCATGGCCATCTACAAGCAGTCACAGCACATGACGGAGGTTGTGAGGCGCTGCCCCCACCATGAGCGCTGCTCAGATAGCGATG		GAGGTGCCCCCACCATGAGCGCTGCTCAGATAGC	CATCGCTATCTGAGCAGCGCTCATGGTGGGGGCA
6	syn_1	CGA	syn	wt	NC_000017.11:g.7675087G>T	NM_000546.6:c.525C>A	NP_000537.3:p.Arg175=	TACTCCCCTGCCCTCAACAAGATGTTTTGCCAACTGGCCAAGACCTGCCCTGTGCAGCTGTGGGTTGATTCCACACCCCCGCCCGGCACCCGCGTCCGCGCCATGGCCATCTACAAGCAGTCACAGCACATGACGGAGGTTGTGAGGCGCTGCCCCCACCATGAGCGCTGCTCAGATAGCGATG	TACTCCCCTGCCCTCAACAAGATGTTTTGCCAACTGGCCAAGACCTGCCCTGTGCAGCTGTGGGTTGATTCCACACCCCCGCCCGGCACCCGCGTCCGCGCCATGGCCATCTACAAGCAGTCACAGCACATGACGGAGGTTGTGAGGCGATGCCCCCACCATGAGCGCTGCTCAGATAGCGATG	GAGGCGATGCCCCCACCATGAGCGCTGCTCAGATAGC	CATCGCTATCTGAGCAGCGCTCATGGTGGGGGCATCG
7	syn_2	CGG	syn	wt	NC_000017.11:g.7675087G>C	NM_000546.6:c.525C>G	NP_000537.3:p.Arg175=	TACTCCCCTGCCCTCAACAAGATGTTTTGCCAACTGGCCAAGACCTGCCCTGTGCAGCTGTGGGTTGATTCCACACCCCCGCCCGGCACCCGCGTCCGCGCCATGGCCATCTACAAGCAGTCACAGCACATGACGGAGGTTGTGAGGCGCTGCCCCCACCATGAGCGCTGCTCAGATAGCGATG	TACTCCCCTGCCCTCAACAAGATGTTTTGCCAACTGGCCAAGACCTGCCCTGTGCAGCTGTGGGTTGATTCCACACCCCCGCCCGGCACCCGCGTCCGCGCCATGGCCATCTACAAGCAGTCACAGCACATGACGGAGGTTGTGAGGCGGTGCCCCCACCATGAGCGCTGCTCAGATAGCGATG	GAGGCGGTGCCCCCACCATGAGCGCTGCTCAGATAGC	CATCGCTATCTGAGCAGCGCTCATGGTGGGGGCACCG
8	syn_3	CGT	syn	wt	NC_000017.11:g.7675087G>A	NM_000546.6:c.525C>T	NP_000537.3:p.Arg175=	TACTCCCCTGCCCTCAACAAGATGTTTTGCCAACTGGCCAAGACCTGCCCTGTGCAGCTGTGGGTTGATTCCACACCCCCGCCCGGCACCCGCGTCCGCGCCATGGCCATCTACAAGCAGTCACAGCACATGACGGAGGTTGTGAGGCGCTGCCCCCACCATGAGCGCTGCTCAGATAGCGATG	TACTCCCCTGCCCTCAACAAGATGTTTTGCCAACTGGCCAAGACCTGCCCTGTGCAGCTGTGGGTTGATTCCACACCCCCGCCCGGCACCCGCGTCCGCGCCATGGCCATCTACAAGCAGTCACAGCACATGACGGAGGTTGTGAGGCGTTGCCCCCACCATGAGCGCTGCTCAGATAGCGATG	GAGGCGTTGCCCCCACCATGAGCGCTGCTCAGATAGC	CATCGCTATCTGAGCAGCGCTCATGGTGGGGGCAACG
9	A	GCC	mis	mis	NC_000017.11:g.7675088_7675089delinsGC	NM_000546.6:c.523_524delinsGC	NP_000537.3:p.Arg175Ala	TACTCCCCTGCCCTCAACAAGATGTTTTGCCAACTGGCCAAGACCTGCCCTGTGCAGCTGTGGGTTGATTCCACACCCCCGCCCGGCACCCGCGTCCGCGCCATGGCCATCTACAAGCAGTCACAGCACATGACGGAGGTTGTGAGGCGCTGCCCCCACCATGAGCGCTGCTCAGATAGCGATG	TACTCCCCTGCCCTCAACAAGATGTTTTGCCAACTGGCCAAGACCTGCCCTGTGCAGCTGTGGGTTGATTCCACACCCCCGCCCGGCACCCGCGTCCGCGCCATGGCCATCTACAAGCAGTCACAGCACATGACGGAGGTTGTGAGGGCCTGCCCCCACCATGAGCGCTGCTCAGATAGCGATG	GAGGGCCTGCCCCCACCATGAGCGCTGCTCAGATAGC	CATCGCTATCTGAGCAGCGCTCATGGTGGGGGCAGGC
10	C	TGC	mis	mis	NC_000017.11:g.7675089G>A	NM_000546.6:c.523C>T	NP_000537.3:p.Arg175Cys	TACTCCCCTGCCCTCAACAAGATGTTTTGCCAACTGGCCAAGACCTGCCCTGTGCAGCTGTGGGTTGATTCCACACCCCCGCCCGGCACCCGCGTCCGCGCCATGGCCATCTACAAGCAGTCACAGCACATGACGGAGGTTGTGAGGCGCTGCCCCCACCATGAGCGCTGCTCAGATAGCGATG	TACTCCCCTGCCCTCAACAAGATGTTTTGCCAACTGGCCAAGACCTGCCCTGTGCAGCTGTGGGTTGATTCCACACCCCCGCCCGGCACCCGCGTCCGCGCCATGGCCATCTACAAGCAGTCACAGCACATGACGGAGGTTGTGAGGTGCTGCCCCCACCATGAGCGCTGCTCAGATAGCGATG	GAGGTGCTGCCCCCACCATGAGCGCTGCTCAGATAGC	CATCGCTATCTGAGCAGCGCTCATGGTGGGGGCAGCA
11	D	GAC	mis	mis	NC_000017.11:g.7675088_7675089delinsTC	NM_000546.6:c.523_524delinsGA	NP_000537.3:p.Arg175Asp	TACTCCCCTGCCCTCAACAAGATGTTTTGCCAACTGGCCAAGACCTGCCCTGTGCAGCTGTGGGTTGATTCCACACCCCCGCCCGGCACCCGCGTCCGCGCCATGGCCATCTACAAGCAGTCACAGCACATGACGGAGGTTGTGAGGCGCTGCCCCCACCATGAGCGCTGCTCAGATAGCGATG	TACTCCCCTGCCCTCAACAAGATGTTTTGCCAACTGGCCAAGACCTGCCCTGTGCAGCTGTGGGTTGATTCCACACCCCCGCCCGGCACCCGCGTCCGCGCCATGGCCATCTACAAGCAGTCACAGCACATGACGGAGGTTGTGAGGGACTGCCCCCACCATGAGCGCTGCTCAGATAGCGATG	GAGGGACTGCCCCCACCATGAGCGCTGCTCAGATAGC	CATCGCTATCTGAGCAGCGCTCATGGTGGGGGCAGTC
12	E	GAG	mis	mis	NC_000017.11:g.7675087_7675089delinsCTC	NM_000546.6:c.523_525delinsGAG	NP_000537.3:p.Arg175Glu	TACTCCCCTGCCCTCAACAAGATGTTTTGCCAACTGGCCAAGACCTGCCCTGTGCAGCTGTGGGTTGATTCCACACCCCCGCCCGGCACCCGCGTCCGCGCCATGGCCATCTACAAGCAGTCACAGCACATGACGGAGGTTGTGAGGCGCTGCCCCCACCATGAGCGCTGCTCAGATAGCGATG	TACTCCCCTGCCCTCAACAAGATGTTTTGCCAACTGGCCAAGACCTGCCCTGTGCAGCTGTGGGTTGATTCCACACCCCCGCCCGGCACCCGCGTCCGCGCCATGGCCATCTACAAGCAGTCACAGCACATGACGGAGGTTGTGAGGGAGTGCCCCCACCATGAGCGCTGCTCAGATAGCGATG	GAGGGAGTGCCCCCACCATGAGCGCTGCTCAGATAGC	CATCGCTATCTGAGCAGCGCTCATGGTGGGGGCACTC
13	F	TTC	mis	mis	NC_000017.11:g.7675088_7675089delinsAA	NM_000546.6:c.523_524delinsTT	NP_000537.3:p.Arg175Phe	TACTCCCCTGCCCTCAACAAGATGTTTTGCCAACTGGCCAAGACCTGCCCTGTGCAGCTGTGGGTTGATTCCACACCCCCGCCCGGCACCCGCGTCCGCGCCATGGCCATCTACAAGCAGTCACAGCACATGACGGAGGTTGTGAGGCGCTGCCCCCACCATGAGCGCTGCTCAGATAGCGATG	TACTCCCCTGCCCTCAACAAGATGTTTTGCCAACTGGCCAAGACCTGCCCTGTGCAGCTGTGGGTTGATTCCACACCCCCGCCCGGCACCCGCGTCCGCGCCATGGCCATCTACAAGCAGTCACAGCACATGACGGAGGTTGTGAGGTTCTGCCCCCACCATGAGCGCTGCTCAGATAGCGATG	GAGGTTCTGCCCCCACCATGAGCGCTGCTCAGATAGC	CATCGCTATCTGAGCAGCGCTCATGGTGGGGGCAGAA
14	G	GGC	mis	mis	NC_000017.11:g.7675089G>C	NM_000546.6:c.523C>G	NP_000537.3:p.Arg175Gly	TACTCCCCTGCCCTCAACAAGATGTTTTGCCAACTGGCCAAGACCTGCCCTGTGCAGCTGTGGGTTGATTCCACACCCCCGCCCGGCACCCGCGTCCGCGCCATGGCCATCTACAAGCAGTCACAGCACATGACGGAGGTTGTGAGGCGCTGCCCCCACCATGAGCGCTGCTCAGATAGCGATG	TACTCCCCTGCCCTCAACAAGATGTTTTGCCAACTGGCCAAGACCTGCCCTGTGCAGCTGTGGGTTGATTCCACACCCCCGCCCGGCACCCGCGTCCGCGCCATGGCCATCTACAAGCAGTCACAGCACATGACGGAGGTTGTGAGGGGCTGCCCCCACCATGAGCGCTGCTCAGATAGCGATG	GAGGGGCTGCCCCCACCATGAGCGCTGCTCAGATAGC	CATCGCTATCTGAGCAGCGCTCATGGTGGGGGCAGCC
15	H	CAC	mis	mis	NC_000017.11:g.7675088C>T	NM_000546.6:c.524G>A	NP_000537.3:p.Arg175His	TACTCCCCTGCCCTCAACAAGATGTTTTGCCAACTGGCCAAGACCTGCCCTGTGCAGCTGTGGGTTGATTCCACACCCCCGCCCGGCACCCGCGTCCGCGCCATGGCCATCTACAAGCAGTCACAGCACATGACGGAGGTTGTGAGGCGCTGCCCCCACCATGAGCGCTGCTCAGATAGCGATG	TACTCCCCTGCCCTCAACAAGATGTTTTGCCAACTGGCCAAGACCTGCCCTGTGCAGCTGTGGGTTGATTCCACACCCCCGCCCGGCACCCGCGTCCGCGCCATGGCCATCTACAAGCAGTCACAGCACATGACGGAGGTTGTGAGGCACTGCCCCCACCATGAGCGCTGCTCAGATAGCGATG	GAGGCACTGCCCCCACCATGAGCGCTGCTCAGATAGC	CATCGCTATCTGAGCAGCGCTCATGGTGGGGGCAGTG
16	I	ATC	mis	mis	NC_000017.11:g.7675088_7675089delinsAT	NM_000546.6:c.523_524delinsAT	NP_000537.3:p.Arg175Ile	TACTCCCCTGCCCTCAACAAGATGTTTTGCCAACTGGCCAAGACCTGCCCTGTGCAGCTGTGGGTTGATTCCACACCCCCGCCCGGCACCCGCGTCCGCGCCATGGCCATCTACAAGCAGTCACAGCACATGACGGAGGTTGTGAGGCGCTGCCCCCACCATGAGCGCTGCTCAGATAGCGATG	TACTCCCCTGCCCTCAACAAGATGTTTTGCCAACTGGCCAAGACCTGCCCTGTGCAGCTGTGGGTTGATTCCACACCCCCGCCCGGCACCCGCGTCCGCGCCATGGCCATCTACAAGCAGTCACAGCACATGACGGAGGTTGTGAGGATCTGCCCCCACCATGAGCGCTGCTCAGATAGCGATG	GAGGATCTGCCCCCACCATGAGCGCTGCTCAGATAGC	CATCGCTATCTGAGCAGCGCTCATGGTGGGGGCAGAT
17	K	AAG	mis	mis	NC_000017.11:g.7675087_7675089delinsCTT	NM_000546.6:c.523_525delinsAAG	NP_000537.3:p.Arg175Lys	TACTCCCCTGCCCTCAACAAGATGTTTTGCCAACTGGCCAAGACCTGCCCTGTGCAGCTGTGGGTTGATTCCACACCCCCGCCCGGCACCCGCGTCCGCGCCATGGCCATCTACAAGCAGTCACAGCACATGACGGAGGTTGTGAGGCGCTGCCCCCACCATGAGCGCTGCTCAGATAGCGATG	TACTCCCCTGCCCTCAACAAGATGTTTTGCCAACTGGCCAAGACCTGCCCTGTGCAGCTGTGGGTTGATTCCACACCCCCGCCCGGCACCCGCGTCCGCGCCATGGCCATCTACAAGCAGTCACAGCACATGACGGAGGTTGTGAGGAAGTGCCCCCACCATGAGCGCTGCTCAGATAGCGATG	GAGGAAGTGCCCCCACCATGAGCGCTGCTCAGATAGC	CATCGCTATCTGAGCAGCGCTCATGGTGGGGGCACTT
18	L	CTG	mis	mis	NC_000017.11:g.7675087_7675088delinsCA	NM_000546.6:c.524_525delinsTG	NP_000537.3:p.Arg175Leu	TACTCCCCTGCCCTCAACAAGATGTTTTGCCAACTGGCCAAGACCTGCCCTGTGCAGCTGTGGGTTGATTCCACACCCCCGCCCGGCACCCGCGTCCGCGCCATGGCCATCTACAAGCAGTCACAGCACATGACGGAGGTTGTGAGGCGCTGCCCCCACCATGAGCGCTGCTCAGATAGCGATG	TACTCCCCTGCCCTCAACAAGATGTTTTGCCAACTGGCCAAGACCTGCCCTGTGCAGCTGTGGGTTGATTCCACACCCCCGCCCGGCACCCGCGTCCGCGCCATGGCCATCTACAAGCAGTCACAGCACATGACGGAGGTTGTGAGGCTGTGCCCCCACCATGAGCGCTGCTCAGATAGCGATG	GAGGCTGTGCCCCCACCATGAGCGCTGCTCAGATAGC	CATCGCTATCTGAGCAGCGCTCATGGTGGGGGCACAG
19	M	ATG	mis	mis	NC_000017.11:g.7675087_7675089delinsCAT	NM_000546.6:c.523_525delinsATG	NP_000537.3:p.Arg175Met	TACTCCCCTGCCCTCAACAAGATGTTTTGCCAACTGGCCAAGACCTGCCCTGTGCAGCTGTGGGTTGATTCCACACCCCCGCCCGGCACCCGCGTCCGCGCCATGGCCATCTACAAGCAGTCACAGCACATGACGGAGGTTGTGAGGCGCTGCCCCCACCATGAGCGCTGCTCAGATAGCGATG	TACTCCCCTGCCCTCAACAAGATGTTTTGCCAACTGGCCAAGACCTGCCCTGTGCAGCTGTGGGTTGATTCCACACCCCCGCCCGGCACCCGCGTCCGCGCCATGGCCATCTACAAGCAGTCACAGCACATGACGGAGGTTGTGAGGATGTGCCCCCACCATGAGCGCTGCTCAGATAGCGATG	GAGGATGTGCCCCCACCATGAGCGCTGCTCAGATAGC	CATCGCTATCTGAGCAGCGCTCATGGTGGGGGCACAT
20	N	AAC	mis	mis	NC_000017.11:g.7675088_7675089delinsTT	NM_000546.6:c.523_524delinsAA	NP_000537.3:p.Arg175Asn	TACTCCCCTGCCCTCAACAAGATGTTTTGCCAACTGGCCAAGACCTGCCCTGTGCAGCTGTGGGTTGATTCCACACCCCCGCCCGGCACCCGCGTCCGCGCCATGGCCATCTACAAGCAGTCACAGCACATGACGGAGGTTGTGAGGCGCTGCCCCCACCATGAGCGCTGCTCAGATAGCGATG	TACTCCCCTGCCCTCAACAAGATGTTTTGCCAACTGGCCAAGACCTGCCCTGTGCAGCTGTGGGTTGATTCCACACCCCCGCCCGGCACCCGCGTCCGCGCCATGGCCATCTACAAGCAGTCACAGCACATGACGGAGGTTGTGAGGAACTGCCCCCACCATGAGCGCTGCTCAGATAGCGATG	GAGGAACTGCCCCCACCATGAGCGCTGCTCAGATAGC	CATCGCTATCTGAGCAGCGCTCATGGTGGGGGCAGTT
21	P	CCC	mis	mis	NC_000017.11:g.7675088C>G	NM_000546.6:c.524G>C	NP_000537.3:p.Arg175Pro	TACTCCCCTGCCCTCAACAAGATGTTTTGCCAACTGGCCAAGACCTGCCCTGTGCAGCTGTGGGTTGATTCCACACCCCCGCCCGGCACCCGCGTCCGCGCCATGGCCATCTACAAGCAGTCACAGCACATGACGGAGGTTGTGAGGCGCTGCCCCCACCATGAGCGCTGCTCAGATAGCGATG	TACTCCCCTGCCCTCAACAAGATGTTTTGCCAACTGGCCAAGACCTGCCCTGTGCAGCTGTGGGTTGATTCCACACCCCCGCCCGGCACCCGCGTCCGCGCCATGGCCATCTACAAGCAGTCACAGCACATGACGGAGGTTGTGAGGCCCTGCCCCCACCATGAGCGCTGCTCAGATAGCGATG	GAGGCCCTGCCCCCACCATGAGCGCTGCTCAGATAGC	CATCGCTATCTGAGCAGCGCTCATGGTGGGGGCAGGG
22	Q	CAG	mis	mis	NC_000017.11:g.7675087_7675088delinsCT	NM_000546.6:c.524_525delinsAG	NP_000537.3:p.Arg175Gln	TACTCCCCTGCCCTCAACAAGATGTTTTGCCAACTGGCCAAGACCTGCCCTGTGCAGCTGTGGGTTGATTCCACACCCCCGCCCGGCACCCGCGTCCGCGCCATGGCCATCTACAAGCAGTCACAGCACATGACGGAGGTTGTGAGGCGCTGCCCCCACCATGAGCGCTGCTCAGATAGCGATG	TACTCCCCTGCCCTCAACAAGATGTTTTGCCAACTGGCCAAGACCTGCCCTGTGCAGCTGTGGGTTGATTCCACACCCCCGCCCGGCACCCGCGTCCGCGCCATGGCCATCTACAAGCAGTCACAGCACATGACGGAGGTTGTGAGGCAGTGCCCCCACCATGAGCGCTGCTCAGATAGCGATG	GAGGCAGTGCCCCCACCATGAGCGCTGCTCAGATAGC	CATCGCTATCTGAGCAGCGCTCATGGTGGGGGCACTG
23	S	AGC	mis	mis	NC_000017.11:g.7675089G>T	NM_000546.6:c.523C>A	NP_000537.3:p.Arg175Ser	TACTCCCCTGCCCTCAACAAGATGTTTTGCCAACTGGCCAAGACCTGCCCTGTGCAGCTGTGGGTTGATTCCACACCCCCGCCCGGCACCCGCGTCCGCGCCATGGCCATCTACAAGCAGTCACAGCACATGACGGAGGTTGTGAGGCGCTGCCCCCACCATGAGCGCTGCTCAGATAGCGATG	TACTCCCCTGCCCTCAACAAGATGTTTTGCCAACTGGCCAAGACCTGCCCTGTGCAGCTGTGGGTTGATTCCACACCCCCGCCCGGCACCCGCGTCCGCGCCATGGCCATCTACAAGCAGTCACAGCACATGACGGAGGTTGTGAGGAGCTGCCCCCACCATGAGCGCTGCTCAGATAGCGATG	GAGGAGCTGCCCCCACCATGAGCGCTGCTCAGATAGC	CATCGCTATCTGAGCAGCGCTCATGGTGGGGGCAGCT
24	T	ACC	mis	mis	NC_000017.11:g.7675088_7675089delinsGT	NM_000546.6:c.523_524delinsAC	NP_000537.3:p.Arg175Thr	TACTCCCCTGCCCTCAACAAGATGTTTTGCCAACTGGCCAAGACCTGCCCTGTGCAGCTGTGGGTTGATTCCACACCCCCGCCCGGCACCCGCGTCCGCGCCATGGCCATCTACAAGCAGTCACAGCACATGACGGAGGTTGTGAGGCGCTGCCCCCACCATGAGCGCTGCTCAGATAGCGATG	TACTCCCCTGCCCTCAACAAGATGTTTTGCCAACTGGCCAAGACCTGCCCTGTGCAGCTGTGGGTTGATTCCACACCCCCGCCCGGCACCCGCGTCCGCGCCATGGCCATCTACAAGCAGTCACAGCACATGACGGAGGTTGTGAGGACCTGCCCCCACCATGAGCGCTGCTCAGATAGCGATG	GAGGACCTGCCCCCACCATGAGCGCTGCTCAGATAGC	CATCGCTATCTGAGCAGCGCTCATGGTGGGGGCAGGT
25	V	GTG	mis	mis	NC_000017.11:g.7675087_7675089delinsCAC	NM_000546.6:c.523_525delinsGTG	NP_000537.3:p.Arg175Val	TACTCCCCTGCCCTCAACAAGATGTTTTGCCAACTGGCCAAGACCTGCCCTGTGCAGCTGTGGGTTGATTCCACACCCCCGCCCGGCACCCGCGTCCGCGCCATGGCCATCTACAAGCAGTCACAGCACATGACGGAGGTTGTGAGGCGCTGCCCCCACCATGAGCGCTGCTCAGATAGCGATG	TACTCCCCTGCCCTCAACAAGATGTTTTGCCAACTGGCCAAGACCTGCCCTGTGCAGCTGTGGGTTGATTCCACACCCCCGCCCGGCACCCGCGTCCGCGCCATGGCCATCTACAAGCAGTCACAGCACATGACGGAGGTTGTGAGGGTGTGCCCCCACCATGAGCGCTGCTCAGATAGCGATG	GAGGGTGTGCCCCCACCATGAGCGCTGCTCAGATAGC	CATCGCTATCTGAGCAGCGCTCATGGTGGGGGCACAC
26	W	TGG	mis	mis	NC_000017.11:g.[7675087G>C;7675089G>A]	NM_000546.6:c.523_525delinsTGG	NP_000537.3:p.Arg175Trp	TACTCCCCTGCCCTCAACAAGATGTTTTGCCAACTGGCCAAGACCTGCCCTGTGCAGCTGTGGGTTGATTCCACACCCCCGCCCGGCACCCGCGTCCGCGCCATGGCCATCTACAAGCAGTCACAGCACATGACGGAGGTTGTGAGGCGCTGCCCCCACCATGAGCGCTGCTCAGATAGCGATG	TACTCCCCTGCCCTCAACAAGATGTTTTGCCAACTGGCCAAGACCTGCCCTGTGCAGCTGTGGGTTGATTCCACACCCCCGCCCGGCACCCGCGTCCGCGCCATGGCCATCTACAAGCAGTCACAGCACATGACGGAGGTTGTGAGGTGGTGCCCCCACCATGAGCGCTGCTCAGATAGCGATG	GAGGTGGTGCCCCCACCATGAGCGCTGCTCAGATAGC	CATCGCTATCTGAGCAGCGCTCATGGTGGGGGCACCA
27	Y	TAC	mis	mis	NC_000017.11:g.7675088_7675089delinsTA	NM_000546.6:c.523_524delinsTA	NP_000537.3:p.Arg175Tyr	TACTCCCCTGCCCTCAACAAGATGTTTTGCCAACTGGCCAAGACCTGCCCTGTGCAGCTGTGGGTTGATTCCACACCCCCGCCCGGCACCCGCGTCCGCGCCATGGCCATCTACAAGCAGTCACAGCACATGACGGAGGTTGTGAGGCGCTGCCCCCACCATGAGCGCTGCTCAGATAGCGATG	TACTCCCCTGCCCTCAACAAGATGTTTTGCCAACTGGCCAAGACCTGCCCTGTGCAGCTGTGGGTTGATTCCACACCCCCGCCCGGCACCCGCGTCCGCGCCATGGCCATCTACAAGCAGTCACAGCACATGACGGAGGTTGTGAGGTACTGCCCCCACCATGAGCGCTGCTCAGATAGCGATG	GAGGTACTGCCCCCACCATGAGCGCTGCTCAGATAGC	CATCGCTATCTGAGCAGCGCTCATGGTGGGGGCAGTA
Variant read counts
R175_mutID	name	mut_class	codon_sequence	donor_R175_1	donor_R175_2	donor_R175_3	Cre-_R175_1	Cre-_R175_2	Cre-_R175_3	Cre+_R175_1	Cre+_R175_2	Cre+_R175_3	Nutlin+_R175_1	Nutlin+_R175_2	Nutlin+_R175_3	RG7388_R175_1	RG7388_R175_2	RG7388_R175_3	RO-5963_R175_1	RO-5963_R175_2	RO-5963_R175_3	MI773_R175_1	MI773_R175_2	MI773_R175_3	AMG232_R175_1	AMG232_R175_2	AMG232_R175_3	untreated_2wks_R175_1	untreated_2wks_R175_2	untreated_2wks_R175_3	untreated_4wks_R175_1	untreated_4wks_R175_2	untreated_4wks_R175_3	untreated_6wks_R175_1	untreated_6wks_R175_2	untreated_6wks_R175_3	untreated_8wks_R175_1	untreated_8wks_R175_2	untreated_8wks_R175_3	DMSO_25d_R175_1	DMSO_25d_R175_2	DMSO_25d_R175_3	N3a_2d_R175_1	N3a_2d_R175_2	N3a_2d_R175_3	N3a_4d_R175_1	N3a_4d_R175_2	N3a_4d_R175_3	N3a_8d_R175_1
1	fs-1	ko	GC	0	13956	14761	3605	8246	2935	1928	10119	2524	15174	15973	7226	7609	12714	5032	10157	25300	8978	3588	15208	8936	6520	13445	6704	9262	9295	3474	16340	8744	3113	23952	10118	1522	13378	4222	5686	6962	4373	6351	3346	2206	3574	6382	4558	7014	7547
2	fs-2	ko	C	65387	10580	11245	2397	5912	1870	1234	8343	1851	9103	12312	5094	4056	10321	3425	5375	18116	5813	2029	12742	5576	4009	10956	4672	5407	7600	2298	12337	7227	2024	13854	9060	673	9581	3220	3232	4104	4374	4874	2748	2022	2406	5051	4939	4945	6363
3	fs+1	ko	CCGC	2629	2399	2590	3952	11511	3049	2042	14708	2643	16983	21237	8085	8141	16930	5206	10892	31289	9890	3782	20557	9745	7423	17296	7628	9217	13880	3889	20529	11687	3499	20504	9286	1391	11569	3413	5305	6322	11203	5149	4469	4964	2873	9283	11410	5997	10411
4	non	ko	TGA	0	12817	13249	2670	7818	1933	1272	9954	1740	10783	15887	5267	5251	12879	3553	6402	25219	6175	2308	13669	5867	4694	13304	4774	6478	9437	2874	15499	8090	2518	19654	8972	1328	12142	3272	5295	5194	6944	5944	3763	2823	3029	7608	6604	5952	9333
5	del	ko	empty	27950	10700	12322	2235	5749	1647	1068	6708	1390	9706	11205	4148	4533	9174	2942	5411	16931	4918	2241	9248	5201	4279	8507	3805	5904	7050	2158	11212	6622	1759	11772	5443	814	6903	1873	2676	5104	3396	2131	1629	1702	1160	3277	3556	2793	3747
6	syn_1	wt	CGA	1594	1511	1563	4482	11523	3090	1097	7323	1433	1201	1198	490	1124	1155	552	585	1851	693	166	766	541	335	769	389	7785	9556	2532	9872	5467	1412	12692	7761	721	7727	2453	2779	3876	1746	3568	586	508	971	744	471	941	505
7	syn_2	wt	CGG	1487	1298	1343	3734	10396	2971	929	7390	1428	1049	877	256	929	928	349	595	1368	290	82	528	211	366	671	219	6705	9246	2649	9844	5750	1724	14196	6904	892	6950	2034	3213	3036	1794	2022	509	552	601	554	444	788	263
8	syn_3	wt	CGT	1120	1066	1105	3850	10292	2817	941	6571	1377	860	833	228	799	1066	307	470	1264	330	99	392	161	180	416	231	6760	9716	2405	8632	4482	1522	12696	7823	797	7578	2437	2763	3494	3499	5081	746	680	990	820	590	597	211
9	A	mis	GCC	10114	9604	9923	2147	3923	1433	830	3769	1179	1345	727	380	1446	1736	820	846	917	514	370	1167	1039	506	488	455	3841	4218	1711	7247	3490	1814	12515	3975	885	6387	1302	3712	2989	1946	2482	522	704	1009	794	853	1086	198
10	C	mis	TGC	0	8699	9021	1829	4448	991	807	5494	673	1284	1011	236	2089	2814	601	1000	1752	313	396	1605	507	416	1163	259	4959	5794	1213	6848	4530	1178	12115	7351	498	6825	2585	1943	3284	2520	2008	726	753	759	1091	789	858	542
11	D	mis	GAC	15391	14656	15094	2824	6705	2426	1221	7121	1866	10528	12177	5328	4960	9302	3636	6675	19296	6768	2230	10511	6408	4771	10525	5027	6954	7687	2643	12203	6557	2340	16040	8063	1007	10075	2727	3801	5384	3227	2820	1850	1649	1586	3685	4180	3717	4616
12	E	mis	GAG	16378	15559	16095	2809	7998	2101	1508	10025	1907	11682	15321	5897	5832	11926	4174	7434	22676	7094	2696	13567	6976	5361	12380	5627	7495	8603	2857	15359	7630	2884	23740	9256	1921	14177	2971	7241	5016	4106	3717	2232	1879	2461	4666	4122	4815	5969
13	F	mis	TTC	27877	26390	27305	4711	13290	3603	2335	15715	2850	19571	25141	9190	9963	18515	6153	11375	36253	11121	4498	22042	10490	8365	19893	8263	11563	15729	4905	23953	12684	4347	32849	15179	2326	19991	5093	9289	8247	9928	12730	6091	4607	6198	12766	10504	12265	15384
14	G	mis	GGC	0	5456	5644	1240	3026	864	484	3755	930	4647	5528	2289	2409	4884	1555	3133	7978	2956	1147	4837	2835	2081	4435	2365	3447	4515	1276	6023	3417	1030	8233	5831	332	5391	1974	1768	2207	1025	832	532	631	501	1131	1351	1170	1268
15	H	mis	CAC	0	6228	6496	988	2745	637	498	3266	503	4328	5208	1868	2312	4364	1213	2702	8621	2381	1031	5087	2350	2045	4387	1852	2978	3854	1125	5508	3188	985	6778	2577	474	4450	1069	2016	1713	4603	2579	1741	1617	1044	3615	3432	2297	4054
16	I	mis	ATC	36898	35456	36493	7112	17870	4920	3610	20045	3422	18557	20193	6840	11200	19199	5845	10133	25985	6769	5280	24340	10842	10089	20977	8443	16802	20122	5550	29665	18276	4959	42859	26238	2251	27661	9345	8930	11699	10136	8848	5239	5081	5068	8497	11129	10217	6797
17	K	mis	AAG	28346	27308	28078	5427	15473	4481	2618	16858	3461	13299	14506	5914	8423	15518	5081	6629	17291	5147	3675	20288	9860	7004	17517	7587	12116	17510	5047	25295	14324	4618	41673	19583	2598	25586	7016	10675	8952	10126	6413	4351	4696	4142	7523	10092	7279	5713
18	L	mis	CTG	13486	12448	12929	2141	5671	1647	1009	7228	1563	8114	10115	4648	4359	7977	3167	5321	16331	4995	2187	10241	5562	3941	9766	4187	5889	8169	2291	12479	6491	2334	21060	10898	1412	12865	3656	5542	4831	3278	3682	2103	1467	2145	3561	3464	4349	4107
19	M	mis	ATG	41854	40149	41390	7828	22150	6266	3685	22730	4806	11093	10040	3106	9160	16494	4928	5107	12394	3257	3416	17529	8750	5735	13178	5165	18436	20664	7048	35469	19417	5904	52789	25100	3487	33343	8791	14581	12031	12160	10523	5225	5902	5995	8088	11135	9705	3241
20	N	mis	AAC	23330	22431	23108	4569	12120	3626	2160	13119	2746	11250	13860	5606	7491	14368	4916	6824	21120	6271	2959	14660	8462	5802	13607	6330	11745	13448	4117	19183	11244	3579	31154	12558	2151	17639	4028	8820	7558	6377	9577	4091	3141	4458	7395	6342	9045	6378
21	P	mis	CCC	13581	12666	13129	2392	5645	1897	1231	6609	1716	8108	8558	3891	4711	7789	2964	4640	11704	4675	2042	8759	5716	3854	7748	4451	5933	7160	2588	11420	5874	2776	19235	7330	1508	12179	2550	6344	4670	2603	3643	1676	1435	2158	3442	3259	4026	3183
22	Q	mis	CAG	7842	7147	7416	1169	3297	926	465	4558	714	4239	6089	2591	1981	4886	1760	2629	8667	3022	904	5210	3063	1779	5073	2422	3012	3950	1149	6271	3542	1204	9717	4169	735	6438	1415	2901	2056	6694	1333	1983	2218	992	4032	5502	1556	4863
23	S	mis	AGC	0	12782	13167	2772	8420	1738	1431	9106	1711	5971	7502	2304	4064	8267	2147	3233	8453	1799	1690	10097	3739	3102	8266	2685	7809	10809	2496	14614	8534	2124	22803	14798	973	14563	5519	3965	5102	5123	4527	2576	2410	2188	4082	4903	4334	2392
24	T	mis	ACC	33441	31933	33082	6066	16858	4800	2005	15545	2754	1906	1466	473	2197	2571	841	971	2398	550	167	949	535	327	935	385	11858	15076	4310	18838	11877	3200	25826	14862	1629	16338	5227	6125	7194	4241	4564	787	752	883	782	725	544	222
25	V	mis	GTG	22667	21582	22270	3886	10053	3593	1752	10087	2291	1828	1421	470	3124	5009	1685	1085	2471	688	369	1371	877	455	930	485	8536	10570	4151	16064	8100	3248	28225	9062	2122	15642	3407	7967	6312	2912	5918	888	875	1632	1240	736	1251	356
26	W	mis	TGG	10736	10264	10569	2159	4870	1606	1110	6353	1545	8005	10007	4714	4196	7871	3033	4892	16308	5514	1988	9611	5424	3822	8105	4529	5566	6157	2354	11406	5851	2183	15939	8009	966	10589	3072	4242	4063	5165	12430	5232	2222	4481	10139	4815	10568	13552
27	Y	mis	TAC	33870	32302	33286	6525	15447	4614	3046	20217	3645	25423	31303	11733	12426	24361	7871	16176	49574	14026	5738	28227	13909	11802	25637	10946	16046	19468	5843	30672	17042	5378	46202	22351	3154	32508	8622	13194	11780	8924	8108	5184	4806	4908	10651	10859	10021	12367
Variant abundances
R175_mutID	name	mut_class	codon_sequence	donor_R175_1	donor_R175_2	donor_R175_3	Cre-_R175_1	Cre-_R175_2	Cre-_R175_3	Cre+_R175_1	Cre+_R175_2	Cre+_R175_3	Nutlin+_R175_1	Nutlin+_R175_2	Nutlin+_R175_3	RG7388_R175_1	RG7388_R175_2	RG7388_R175_3	RO-5963_R175_1	RO-5963_R175_2	RO-5963_R175_3	MI773_R175_1	MI773_R175_2	MI773_R175_3	AMG232_R175_1	AMG232_R175_2	AMG232_R175_3	untreated_2wks_R175_1	untreated_2wks_R175_2	untreated_2wks_R175_3	untreated_4wks_R175_1	untreated_4wks_R175_2	untreated_4wks_R175_3	untreated_6wks_R175_1	untreated_6wks_R175_2	untreated_6wks_R175_3	untreated_8wks_R175_1	untreated_8wks_R175_2	untreated_8wks_R175_3	untreated_25d_R175_1	untreated_25d_R175_2	untreated_25d_R175_3	N3a_2d_R175_1	N3a_2d_R175_2	N3a_2d_R175_3	N3a_4d_R175_1	N3a_4d_R175_2	N3a_4d_R175_3	N3a_8d_R175_1
1	fs-1	ko	GC	0	0.0342574	0.034923	0.0377412	0.032793	0.0404934	0.045562	0.0371045	0.0461696	0.0642865	0.0571086	0.0667393	0.0564529	0.0502494	0.0600793	0.0721932	0.0614783	0.0718545	0.0628613	0.053699	0.0622362	0.059782	0.0536997	0.0610092	0.0416264	0.0332817	0.0408932	0.0395851	0.0379948	0.042264	0.0399818	0.0345847	0.0394638	0.0363064	0.040874	0.0369209	0.0454498	0.0307043	0.0447714	0.0472432	0.0354082	0.0523955	0.0487551	0.0348567	0.0547413	0.0564971
2	fs-2	ko	C	0.149978	0.0259704	0.0266045	0.0250945	0.0235111	0.0257999	0.0291615	0.0305923	0.0338589	0.038566	0.0440194	0.0470482	0.0300924	0.0407916	0.0408926	0.038204	0.0440214	0.0465237	0.0355478	0.0449917	0.038835	0.0367586	0.0437585	0.0425172	0.0243008	0.0272125	0.0270503	0.0298874	0.031403	0.0274791	0.0231258	0.0309683	0.0174502	0.0260018	0.0311735	0.0209863	0.026792	0.0307113	0.0343593	0.0387999	0.0324548	0.0352724	0.038587	0.0377703	0.0385936	0.0476337
3	fs+1	ko	CCGC	0.00603012	0.00588875	0.00612767	0.041374	0.0457774	0.0420662	0.048256	0.0539316	0.0483464	0.0719506	0.0759291	0.074673	0.0603999	0.0669122	0.0621567	0.0774173	0.0760315	0.0791536	0.0662602	0.0725862	0.0678706	0.0680616	0.0690807	0.069418	0.0414242	0.0496987	0.0457783	0.0497333	0.0507828	0.0475046	0.0342263	0.0317408	0.0360671	0.031397	0.0330419	0.0344469	0.0412717	0.07866	0.0362979	0.0630992	0.0796764	0.0421187	0.0709173	0.0872564	0.046804	0.0779371
4	non	ko	TGA	0	0.0314615	0.0313457	0.0279526	0.0310909	0.0266691	0.0300596	0.0364995	0.0318285	0.0456835	0.0568012	0.048646	0.0389583	0.0509015	0.0424208	0.0455037	0.0612815	0.049421	0.0404359	0.0482649	0.0408617	0.0430393	0.0531365	0.0434454	0.0291142	0.0337901	0.0338305	0.0375477	0.035153	0.0341859	0.0328074	0.0306675	0.0344336	0.032952	0.0316769	0.034382	0.0339078	0.0487562	0.0419022	0.053131	0.0453115	0.0444057	0.0581211	0.0505032	0.0464528	0.0698672
5	del	ko	empty	0.0641087	0.026265	0.0291526	0.0233985	0.0228628	0.0227232	0.0252387	0.024597	0.0254262	0.0411207	0.0400615	0.0383109	0.0336313	0.0362583	0.0351258	0.0384599	0.0411419	0.0393607	0.0392621	0.0326544	0.0362232	0.0392342	0.0339772	0.0346271	0.0265345	0.0252432	0.0254023	0.027162	0.0287742	0.0238813	0.0196504	0.0186049	0.0211061	0.018734	0.0181329	0.0173761	0.0333203	0.0238445	0.0150225	0.0230004	0.0273185	0.0170058	0.0250346	0.027194	0.0217982	0.0280502
6	syn_1	wt	CGA	0.00365615	0.003709	0.00369789	0.0469226	0.0458251	0.0426319	0.025924	0.0268521	0.0262128	0.00508819	0.00428324	0.00452564	0.00833921	0.00456489	0.00659057	0.00415802	0.00449788	0.00554635	0.0029083	0.00270473	0.00376788	0.00307162	0.00307141	0.00354006	0.0349883	0.0342162	0.0298047	0.0239158	0.0237554	0.0191702	0.0211861	0.0265282	0.0186947	0.0209702	0.023748	0.0180449	0.0253036	0.0122593	0.0251526	0.00827391	0.00815383	0.014235	0.00568377	0.00360191	0.0073441	0.00378045
7	syn_2	wt	CGG	0.00341072	0.00318616	0.0031774	0.0390917	0.0413432	0.0409901	0.0219539	0.0270978	0.0261213	0.00444422	0.00313556	0.00236442	0.00689246	0.00366772	0.00416687	0.0042291	0.0033242	0.00232098	0.00143663	0.00186435	0.00146954	0.00335586	0.00267999	0.00199299	0.0301344	0.0331062	0.0311819	0.0238479	0.0249851	0.0234061	0.0236967	0.0235988	0.0231286	0.0188615	0.0196916	0.020863	0.0198198	0.0125963	0.0142541	0.00718673	0.00886007	0.00881077	0.00423227	0.00339543	0.00615	0.00196883
8	syn_3	wt	CGT	0.00256894	0.00261668	0.00261431	0.0403061	0.0409296	0.0388654	0.0222375	0.0240947	0.0251884	0.0036435	0.00297824	0.00210581	0.00592796	0.00421314	0.00366541	0.00334063	0.00307149	0.00264112	0.00173447	0.00138414	0.00112131	0.00165042	0.00166151	0.0021022	0.0303816	0.0347891	0.0283098	0.0209118	0.0194754	0.0206636	0.0211928	0.0267401	0.0206653	0.0205658	0.0235931	0.017941	0.0228098	0.0245677	0.0358185	0.010533	0.0109146	0.0145136	0.00626437	0.00451195	0.00465933	0.00157955
9	A	mis	GCC	0.0231984	0.0235746	0.0234768	0.0224772	0.0156011	0.0197707	0.0196143	0.0138202	0.0215665	0.00569826	0.00259926	0.00350968	0.0107282	0.00686117	0.00979034	0.00601314	0.00222829	0.00411374	0.00648236	0.00412065	0.00723628	0.00463952	0.00194908	0.00414069	0.0172627	0.015103	0.0201405	0.0175565	0.0151649	0.024628	0.0208906	0.0135871	0.0229471	0.0173336	0.0126049	0.0241031	0.019513	0.0136635	0.0174969	0.00737028	0.0112998	0.0147921	0.00606575	0.0065232	0.00847577	0.00148224
10	C	mis	TGC	0	0.0213532	0.0213427	0.019148	0.017689	0.0136725	0.0190708	0.0201455	0.0123107	0.00543983	0.00361465	0.0021797	0.0154988	0.0111217	0.00717561	0.00710772	0.00425731	0.00250506	0.00693787	0.00566721	0.00353108	0.00381431	0.00464505	0.00235701	0.0222873	0.020746	0.0142785	0.0165899	0.0196839	0.0159933	0.0202229	0.0251267	0.0129126	0.0185223	0.0250259	0.0126165	0.0214388	0.0176938	0.0141554	0.0102506	0.0120863	0.0111271	0.00833467	0.00603377	0.00669632	0.00405743
11	D	mis	GAC	0.0353022	0.0359756	0.0357108	0.0295648	0.0266647	0.0334708	0.0288543	0.0261114	0.0341333	0.0446032	0.0435367	0.0492094	0.0367993	0.0367642	0.0434118	0.0474441	0.0468888	0.054167	0.0390693	0.0371141	0.0446295	0.0437454	0.0420371	0.0457478	0.0312535	0.0275241	0.0311113	0.0295628	0.0284917	0.0317693	0.0267747	0.0275604	0.0261104	0.0273424	0.0264006	0.024681	0.0351482	0.0226579	0.0198796	0.0261207	0.0264679	0.023251	0.0281515	0.031966	0.0290096	0.0345556
12	E	mis	GAG	0.0375661	0.0381922	0.0380791	0.0294078	0.0318068	0.0289869	0.0356366	0.0367599	0.0348833	0.0494922	0.0547775	0.0544647	0.0432689	0.047135	0.0498352	0.0528388	0.0551021	0.0567761	0.0472336	0.0479047	0.0485855	0.0491551	0.049446	0.0512081	0.0336849	0.0308039	0.0336304	0.0372085	0.0331542	0.039155	0.039628	0.0316383	0.0498094	0.0384748	0.0287628	0.047018	0.0327458	0.0288296	0.026203	0.0315143	0.0301595	0.0360787	0.0356458	0.0315224	0.037579	0.0446842
13	F	mis	TTC	0.0639413	0.0647787	0.0646008	0.04932	0.0528522	0.0497096	0.0551801	0.057624	0.0521329	0.082915	0.0898872	0.0848788	0.0739177	0.0731766	0.0734634	0.0808504	0.0880939	0.0890057	0.0788044	0.0778297	0.0730593	0.0766988	0.0794531	0.0751968	0.0519678	0.0563192	0.0577378	0.0580282	0.055115	0.0590176	0.0548331	0.0518839	0.0603106	0.0542533	0.0493063	0.0603162	0.0538386	0.0697078	0.0897402	0.0860007	0.0739463	0.0908638	0.0975256	0.0803279	0.0957231	0.115165
14	G	mis	GGC	0	0.0133927	0.0133531	0.0129817	0.0120339	0.0119204	0.0114378	0.0137689	0.0170118	0.0196876	0.0197644	0.0211412	0.0178729	0.019303	0.0185658	0.0222685	0.0193863	0.023658	0.0200953	0.0170793	0.0197448	0.0190807	0.0177135	0.0215225	0.0154919	0.0161664	0.0150201	0.0145912	0.0148477	0.0139839	0.0137429	0.0199312	0.0086084	0.0146306	0.0191107	0.0114801	0.0144079	0.00719687	0.00586519	0.00751147	0.0101281	0.00734475	0.00864025	0.0103316	0.00913135	0.0094923
15	H	mis	CAC	0	0.0152877	0.0153689	0.0103435	0.0109164	0.00878851	0.0117686	0.0119758	0.009201	0.0183361	0.0186203	0.0172528	0.0171532	0.0172478	0.0144825	0.0192051	0.0209488	0.0190561	0.018063	0.0179621	0.016367	0.0187506	0.0175218	0.016854	0.0133841	0.0137996	0.0132426	0.0133436	0.0138526	0.013373	0.0113142	0.00880854	0.0122903	0.0120768	0.0103492	0.0130905	0.0111829	0.0323192	0.0181807	0.0245817	0.0259542	0.0153052	0.0276167	0.0262458	0.0179271	0.0303484
16	I	mis	ATC	0.0846327	0.0870327	0.0863386	0.0744564	0.0710661	0.0678799	0.0853105	0.0735014	0.062596	0.078619	0.0721965	0.0631742	0.0830953	0.07588	0.069786	0.0720226	0.0631429	0.054175	0.092505	0.0859439	0.0755109	0.0925062	0.0837827	0.0768349	0.0755136	0.0720488	0.0653302	0.071866	0.0794136	0.0673265	0.0715423	0.0896851	0.058366	0.0750689	0.0904708	0.0579851	0.0763742	0.0711683	0.062374	0.0739711	0.0815544	0.0742978	0.0649126	0.0851075	0.0797393	0.0508826
17	K	mis	AAG	0.065017	0.0670321	0.0664296	0.0568159	0.0615336	0.0618231	0.0618679	0.0618152	0.0633094	0.0563429	0.0518636	0.0546217	0.0624921	0.0613316	0.0606643	0.0471171	0.0420167	0.0411935	0.0643856	0.0716364	0.0686716	0.0642198	0.0699633	0.0690449	0.0544532	0.0626963	0.0594093	0.0612793	0.0622412	0.0626969	0.0695626	0.0669374	0.0673633	0.0694375	0.0679233	0.0693159	0.058441	0.0710981	0.0452085	0.0614331	0.0753748	0.0607225	0.0574718	0.0771772	0.0568095	0.0427677
18	L	mis	CTG	0.0309328	0.0305557	0.0305887	0.0224144	0.0225527	0.0227232	0.0238444	0.0265038	0.0285908	0.034376	0.0361644	0.0429289	0.0323404	0.0315274	0.0378122	0.0378202	0.0396839	0.039977	0.038316	0.0361607	0.0387374	0.0361351	0.0390056	0.0381035	0.0264671	0.0292499	0.0269679	0.0302315	0.0282049	0.0316878	0.0351544	0.0372509	0.0366116	0.0349142	0.0353945	0.0359858	0.0315381	0.0230159	0.0259563	0.0296929	0.0235466	0.0314461	0.0272042	0.0264905	0.0339421	0.0307452
19	M	mis	ATG	0.0960003	0.0985525	0.0979244	0.0819523	0.088087	0.0864502	0.0870829	0.0833468	0.0879125	0.0469969	0.0358962	0.028687	0.0679601	0.065189	0.0588376	0.0362991	0.0301171	0.0260671	0.0598479	0.0618944	0.0609408	0.0525843	0.0526333	0.0470037	0.0828573	0.0739895	0.0829635	0.0859267	0.0843715	0.0801564	0.088118	0.0857952	0.0904141	0.0904892	0.0851074	0.0946787	0.0785416	0.0853795	0.0741819	0.0737734	0.0947321	0.0878878	0.0617881	0.0851534	0.0757434	0.0242623
20	N	mis	AAC	0.0535119	0.0550607	0.0546711	0.0478334	0.0481993	0.0500269	0.0510445	0.048105	0.0502305	0.047662	0.049554	0.051777	0.0555774	0.0567865	0.0586943	0.0485031	0.0513211	0.0501893	0.0518413	0.0517641	0.058935	0.0531986	0.0543467	0.0576057	0.0527858	0.0481519	0.0484621	0.0464725	0.0488579	0.0485907	0.0520038	0.042925	0.0557731	0.0478703	0.0389959	0.0572709	0.0493406	0.0447751	0.0675131	0.0577621	0.0504157	0.0653551	0.0564939	0.0484996	0.0705924	0.047746
21	P	mis	CCC	0.0311507	0.0310908	0.0310618	0.0250421	0.0224493	0.0261724	0.0290907	0.024234	0.0313895	0.0343505	0.0305976	0.0359373	0.034952	0.0307844	0.0353885	0.0329798	0.0284404	0.0374159	0.0357756	0.0309278	0.03981	0.0353374	0.0309457	0.040506	0.0266648	0.0256371	0.0304639	0.0276659	0.0255239	0.0376887	0.032108	0.0250549	0.0391008	0.0330524	0.0246871	0.0411935	0.030487	0.0182765	0.0256813	0.023664	0.023033	0.0316367	0.0262951	0.0249228	0.0314212	0.0238281
22	Q	mis	CAG	0.0179871	0.0175435	0.0175455	0.0122384	0.0131116	0.0127758	0.0109888	0.0167134	0.0130607	0.017959	0.0217701	0.0239305	0.0146975	0.0193109	0.0210134	0.0186862	0.0210606	0.0241863	0.015838	0.0183964	0.0213328	0.0163117	0.0202617	0.0220412	0.0135369	0.0141434	0.0135251	0.015192	0.0153908	0.0163463	0.0162201	0.0142502	0.0190577	0.017472	0.0136989	0.0188371	0.0134221	0.0470008	0.00939699	0.0279986	0.0356008	0.0145429	0.0308024	0.0420758	0.0121439	0.0364046
23	S	mis	AGC	0	0.0313756	0.0311517	0.0290204	0.033485	0.0239787	0.033817	0.03339	0.031298	0.0252969	0.0268221	0.0212797	0.0301517	0.0326736	0.025634	0.0229793	0.0205406	0.0143981	0.0296086	0.0356522	0.0260409	0.0284423	0.0330146	0.0244346	0.0350962	0.0387027	0.029381	0.0354037	0.0370823	0.0288368	0.0380639	0.0505816	0.0252288	0.0395224	0.0534305	0.0257459	0.0333072	0.0359703	0.0319131	0.0363713	0.0386825	0.0320765	0.0311843	0.037495	0.033825	0.0179066
24	T	mis	ACC	0.0767034	0.0783849	0.0782685	0.0635057	0.0670416	0.0662243	0.0473816	0.0570007	0.0503768	0.00807501	0.00524142	0.00436863	0.0163	0.0101613	0.0100411	0.0069016	0.00582708	0.00440187	0.00292582	0.00335089	0.00372609	0.00299827	0.00373441	0.00350366	0.0532937	0.0539811	0.0507339	0.0456367	0.0516084	0.0434452	0.04311	0.0508004	0.0422382	0.0443395	0.0506036	0.0397714	0.0469644	0.0297775	0.0321739	0.0111119	0.0120702	0.0129449	0.00597407	0.00554434	0.00424569	0.0016619
25	V	mis	GTG	0.0519912	0.0529767	0.0526885	0.040683	0.0399792	0.0495716	0.0414028	0.0369872	0.0419075	0.00774455	0.00508053	0.00434092	0.0231777	0.019797	0.020118	0.00771188	0.00600447	0.00550633	0.00646484	0.00484096	0.00610801	0.0041719	0.00371444	0.00441371	0.0383635	0.0378469	0.0488623	0.0389164	0.0351964	0.0440969	0.0471145	0.0309752	0.0550211	0.0424506	0.0329838	0.0517321	0.0412064	0.0204461	0.041719	0.0125379	0.0140445	0.0239254	0.00947295	0.00562846	0.00976352	0.00266503
26	W	mis	TGG	0.0246251	0.0251947	0.0250051	0.0226028	0.0193672	0.0221575	0.0262312	0.0232953	0.0282615	0.0339142	0.0357783	0.0435385	0.0311311	0.0311085	0.0362123	0.034771	0.039628	0.0441307	0.0348295	0.0339362	0.0377763	0.035044	0.0323716	0.0412158	0.0250154	0.0220457	0.0277094	0.027632	0.025424	0.0296378	0.0266062	0.0273759	0.0250473	0.0287374	0.0297406	0.0275446	0.0265244	0.0362652	0.0876253	0.0738722	0.035665	0.0656923	0.0774567	0.0368221	0.0824787	0.101451
27	Y	mis	TAC	0.0776874	0.0792907	0.0787512	0.068311	0.0614302	0.0636581	0.0719822	0.0741321	0.0666752	0.107708	0.111918	0.108366	0.0921913	0.0962817	0.0939754	0.114975	0.120464	0.112256	0.100529	0.0996688	0.0968715	0.108213	0.102395	0.0996132	0.0721159	0.0697071	0.0687792	0.0743056	0.0740515	0.0730151	0.0771226	0.0763988	0.0817798	0.0882231	0.0834713	0.0856725	0.076903	0.0626584	0.0571574	0.0731945	0.0771404	0.0719521	0.0813681	0.0830427	0.0782096	0.0925798
[truncated: 143 more columns]

## Sheet: Supp_Table_1_Notes
Supplementary Table 1. R175 mutagenesis screens - Notes
Section: R175_library_design
Column	Section: Variant_abundances
R175_mutID	variant ID in R175 SGE library
name	name of the variant in figures
codon_sequence	altered R175 codon sequence
mut_type	mutation type (non, nonsense; syn, synonymous; mis, missense; del, deletion; ins, insertion)
mut_class	functional class (ko, knockout = null-variant; wt, wild-type-like; mis, missense)
hg38_genomic	variant nomenclature Human Genome Variation Society genomic DNA sequence (nucleotide change)
hg38_cDNA	variant nomenclature Human Genome Variation Society coding DNA sequence (nucleotide change)
hg38_protein	variant nomenclature Human Genome Variation Society protein sequence (protein change)
exon5_ref	exon 5 reference sequence
exon5_alt	exon 5 altered sequence
oligo_sense	sense oligonucleotide sequence for library cloning
oligo_antisense	anti-sense oligonucleotide sequence for library cloning
Section: Variant_read_counts
Column	Description
R175_mutID	variant ID in R175 SGE library
name	name of the variant in figures
mut_class	functional class (ko, knockout = null-variant; wt, wild-type-like; mis, missense)
codon_sequence	altered R175 codon sequence
donor_R175_1	read count in sequencing of plasmid donor library
donor_R175_2	read count in sequencing of plasmid donor library
donor_R175_3	read count in sequencing of plasmid donor library
Cre-_R175_1	read count in sequencing of cell library before Cre replicate #1
Cre-_R175_2	read count in sequencing of cell library before Cre replicate #2
Cre-_R175_3	read count in sequencing of cell library before Cre replicate #3
Cre+_R175_1	read count in sequencing of cell library after Cre (DMSO-treated) replicate #1
Cre+_R175_2	read count in sequencing of cell library after Cre (DMSO-treated) replicate #2
Cre+_R175_3	read count in sequencing of cell library after Cre (DMSO-treated) replicate #3
Nutlin+_R175_1	read count in sequencing of cell library after Cre (N3a-treated) replicate #1
Nutlin+_R175_2	read count in sequencing of cell library after Cre (N3a-treated) replicate #2
Nutlin+_R175_3	read count in sequencing of cell library after Cre (N3a-treated) replicate #3
RG7388_R175_1	read count in sequencing of cell library after Cre (RG7388-treated) replicate #1
RG7388_R175_2	read count in sequencing of cell library after Cre (RG7388-treated) replicate #2
RG7388_R175_3	read count in sequencing of cell library after Cre (RG7388-treated) replicate #3
RO-5963_R175_1	read count in sequencing of cell library after Cre (RO-5963-treated) replicate #1
RO-5963_R175_2	read count in sequencing of cell library after Cre (RO-5963-treated) replicate #2
RO-5963_R175_3	read count in sequencing of cell library after Cre (RO-5963-treated) replicate #3
MI773_R175_1	read count in sequencing of cell library after Cre (MI773-treated) replicate #1
MI773_R175_2	read count in sequencing of cell library after Cre (MI773-treated) replicate #2
MI773_R175_3	read count in sequencing of cell library after Cre (MI773-treated) replicate #3
AMG232_R175_1	read count in sequencing of cell library after Cre (AMG232-treated) replicate #1
AMG232_R175_2	read count in sequencing of cell library after Cre (AMG232-treated) replicate #2
AMG232_R175_3	read count in sequencing of cell library after Cre (AMG232-treated) replicate #3
untreated_2wks_R175_1	read count in sequencing of cell library (untreated, 2 weeks after Cre) replicate #1
untreated_2wks_R175_2	read count in sequencing of cell library (untreated, 2 weeks after Cre) replicate #2
untreated_2wks_R175_3	read count in sequencing of cell library (untreated, 2 weeks after Cre) replicate #3
untreated_4wks_R175_1	read count in sequencing of cell library (untreated, 4 weeks after Cre) replicate #1
untreated_4wks_R175_2	read count in sequencing of cell library (untreated, 4 weeks after Cre) replicate #2
untreated_4wks_R175_3	read count in sequencing of cell library (untreated, 4 weeks after Cre) replicate #3
untreated_6wks_R175_1	read count in sequencing of cell library (untreated, 6 weeks after Cre) replicate #1
untreated_6wks_R175_2	read count in sequencing of cell library (untreated, 6 weeks after Cre) replicate #2
untreated_6wks_R175_3	read count in sequencing of cell library (untreated, 6 weeks after Cre) replicate #3
untreated_8wks_R175_1	read count in sequencing of cell library (untreated, 8 weeks after Cre) replicate #1
untreated_8wks_R175_2	read count in sequencing of cell library (untreated, 8 weeks after Cre) replicate #2
untreated_8wks_R175_3	read count in sequencing of cell library (untreated, 8 weeks after Cre) replicate #3
DMSO_25d_R175_1	read count in sequencing of cell library (DMSO-treated for 25 days) replicate #1
DMSO_25d_R175_2	read count in sequencing of cell library (DMSO-treated for 25 days) replicate #2
DMSO_25d_R175_3	read count in sequencing of cell library (DMSO-treated for 25 days) replicate #3
N3a_2d_R175_1	read count in sequencing of cell library (N3a-treated for 2 days) replicate #1
N3a_2d_R175_2	read count in sequencing of cell library (N3a-treated for 2 days) replicate #2
N3a_2d_R175_3	read count in sequencing of cell library (N3a-treated for 2 days) replicate #3
N3a_4d_R175_1	read count in sequencing of cell library (N3a-treated for 4 days) replicate #1
N3a_4d_R175_2	read count in sequencing of cell library (N3a-treated for 4 days) replicate #2
N3a_4d_R175_3	read count in sequencing of cell library (N3a-treated for 4 days) replicate #3
N3a_8d_R175_1	read count in sequencing of cell library (N3a-treated for 8 days) replicate #1
N3a_8d_R175_2	read count in sequencing of cell library (N3a-treated for 8 days) replicate #2
N3a_8d_R175_3	read count in sequencing of cell library (N3a-treated for 8 days) replicate #3
N3a_10d_R175_1	read count in sequencing of cell library (N3a-treated for 10 days) replicate #1
N3a_10d_R175_2	read count in sequencing of cell library (N3a-treated for 10 days) replicate #2
N3a_10d_R175_3	read count in sequencing of cell library (N3a-treated for 10 days) replicate #3
N3a_15d_R175_1	read count in sequencing of cell library (N3a-treated for 15 days) replicate #1
N3a_15d_R175_2	read count in sequencing of cell library (N3a-treated for 15 days) replicate #2
N3a_15d_R175_3	read count in sequencing of cell library (N3a-treated for 15 days) replicate #3
N3a_20d_R175_1	read count in sequencing of cell library (N3a-treated for 20 days) replicate #1
N3a_20d_R175_2	read count in sequencing of cell library (N3a-treated for 20 days) replicate #2
N3a_20d_R175_3	read count in sequencing of cell library (N3a-treated for 20 days) replicate #3
N3a_25d_R175_1	read count in sequencing of cell library (N3a-treated for 25 days) replicate #1
N3a_25d_R175_2	read count in sequencing of cell library (N3a-treated for 25 days) replicate #2
N3a_25d_R175_3	read count in sequencing of cell library (N3a-treated for 25 days) replicate #3
DMSO_N3a-dose-exp_R175_1	read count in sequencing of cell library (DMSO-treated) replicate #1
DMSO_N3a-dose-exp_R175_2	read count in sequencing of cell library (DMSO-treated) replicate #2
DMSO_N3a-dose-exp_R175_3	read count in sequencing of cell library (DMSO-treated) replicate #3
N3a_2.5uM_R175_1	read count in sequencing of cell library (2.5 µM N3a-treated) replicate #1
N3a_2.5uM_R175_2	read count in sequencing of cell library (2.5 µM N3a-treated) replicate #2
N3a_2.5uM_R175_3	read count in sequencing of cell library (2.5 µM N3a-treated) replicate #3
N3a_5uM_R175_1	read count in sequencing of cell library (5 µM N3a-treated) replicate #1
N3a_5uM_R175_2	read count in sequencing of cell library (5 µM N3a-treated) replicate #2
N3a_5uM_R175_3	read count in sequencing of cell library (5 µM N3a-treated) replicate #3
N3a_10uM_R175_1	read count in sequencing of cell library (10 µM N3a-treated) replicate #1
N3a_10uM_R175_2	read count in sequencing of cell library (10 µM N3a-treated) replicate #2
N3a_10uM_R175_3	read count in sequencing of cell library (10 µM N3a-treated) replicate #3
N3a_20uM_R175_1	read count in sequencing of cell library (20 µM N3a-treated) replicate #1
N3a_20uM_R175_2	read count in sequencing of cell library (20 µM N3a-treated) replicate #2
N3a_20uM_R175_3	read count in sequencing of cell library (20 µM N3a-treated) replicate #3
IR_0Gy_R175_1	read count in sequencing of cell library (irradiated 0 Gy) replicate #1
IR_0Gy_R175_2	read count in sequencing of cell library (irradiated 0 Gy) replicate #2
IR_0Gy_R175_3	read count in sequencing of cell library (irradiated 0 Gy) replicate #3
IR_2Gy_R175_1	read count in sequencing of cell library (irradiated 2 Gy) replicate #1
IR_2Gy_R175_2	read count in sequencing of cell library (irradiated 2 Gy) replicate #2
IR_2Gy_R175_3	read count in sequencing of cell library (irradiated 2 Gy) replicate #3
IR_4Gy_R175_1	read count in sequencing of cell library (irradiated 4 Gy) replicate #1
IR_4Gy_R175_2	read count in sequencing of cell library (irradiated 4 Gy) replicate #2
IR_4Gy_R175_3	read count in sequencing of cell library (irradiated 4 Gy) replicate #3
IR_6Gy_R175_1	read count in sequencing of cell library (irradiated 6 Gy) replicate #1
IR_6Gy_R175_2	read count in sequencing of cell library (irradiated 6 Gy) replicate #2
IR_6Gy_R175_3	read count in sequencing of cell library (irradiated 6 Gy) replicate #3
IR_8Gy_R175_1	read count in sequencing of cell library (irradiated 8 Gy) replicate #1
IR_8Gy_R175_2	read count in sequencing of cell library (irradiated 8 Gy) replicate #2
IR_8Gy_R175_3	read count in sequencing of cell library (irradiated 8 Gy) replicate #3
untreated_5FU-exp_R175_1	read count in sequencing of cell library (untreated) replicate #1
untreated_5FU-exp_R175_2	read count in sequencing of cell library (untreated) replicate #2
untreated_5FU-exp_R175_3	read count in sequencing of cell library (untreated) replicate #3
5FU_24h_R175_1	read count in sequencing of cell library (5FU-treated, 24 hours) replicate #1
5FU_24h_R175_2	read count in sequencing of cell library (5FU-treated, 24 hours) replicate #2
5FU_24h_R175_3	read count in sequencing of cell library (5FU-treated, 24 hours) replicate #3
5FU_48h_R175_1	read count in sequencing of cell library (5FU-treated, 48 hours) replicate #1
5FU_48h_R175_2	read count in sequencing of cell library (5FU-treated, 48 hours) replicate #2
5FU_48h_R175_3	read count in sequencing of cell library (5FU-treated, 48 hours) replicate #3
DMSO_5FU-exp_R175_1	read count in sequencing of cell library (DMSO-treated) replicate #1
DMSO_5FU-exp_R175_2	read count in sequencing of cell library (DMSO-treated) replicate #2
DMSO_5FU-exp_R175_3	read count in sequencing of cell library (DMSO-treated) replicate #3
N3a_5FU-exp_R175_1	read count in sequencing of cell library (N3a-treated) replicate #1
N3a_5FU-exp_R175_2	read count in sequencing of cell library (N3a-treated) replicate #2
N3a_5FU-exp_R175_3	read count in sequencing of cell library (N3a-treated) replicate #3
untreated_hbss-exp_R175_1	read count in sequencing of cell library (unstarved control for HBSS) replicate #1
untreated_hbss-exp_R175_2	read count in sequencing of cell library (unstarved control for HBSS) replicate #2
untreated_hbss-exp_R175_3	read count in sequencing of cell library (unstarved control for HBSS) replicate #3
hbss_R175_1	read count in sequencing of cell library (starved with Hank’s Balanced Salt Solution for 3 days) replicate #1
hbss_R175_2	read count in sequencing of cell library (starved with Hank’s Balanced Salt Solution for 3 days) replicate #2
hbss_R175_3	read count in sequencing of cell library (starved with Hank’s Balanced Salt Solution for 3 days) replicate #3
untreated_gluc-d1-exp_R175_1	read count in sequencing of cell library (unstarved control for glucose depletion) replicate #1
untreated_gluc-d1-exp_R175_2	read count in sequencing of cell library (unstarved control for glucose depletion) replicate #2
untreated_gluc-d1-exp_R175_3	read count in sequencing of cell library (unstarved control for glucose depletion) replicate #3
gluc-d1_R175_1	read count in sequencing of cell library (starved by glucose depletion for 1 day) replicate #1
gluc-d1_R175_2	read count in sequencing of cell library (starved by glucose depletion for 1 day) replicate #2
gluc-d1_R175_3	read count in sequencing of cell library (starved by glucose depletion for 1 day) replicate #3
untreated_glut-d7-exp_R175_1	read count in sequencing of cell library (unstarved control for glutamine depletion) replicate #1
untreated_glut-d7-exp_R175_2	read count in sequencing of cell library (unstarved control for glutamine depletion) replicate #2
untreated_glut-d7-exp_R175_3	read count in sequencing of cell library (unstarved control for glutamine depletion) replicate #3
glut-d7_R175_1	read count in sequencing of cell library (starved by glutamine depletion for 7 days) replicate #1
glut-d7_R175_2	read count in sequencing of cell library (starved by glutamine depletion for 7 days) replicate #2
glut-d7_R175_3	read count in sequencing of cell library (starved by glutamine depletion for 7 days) replicate #3
untreated_APR246-exp_R175_1	read count in sequencing of cell library (untreated control for APR246 experiment) replicate #1
untreated_APR246-exp_R175_2	read count in sequencing of cell library (untreated control for APR246 experiment) replicate #2
untreated_APR246-exp_R175_3	read count in sequencing of cell library (untreated control for APR246 experiment) replicate #3
APR246_12.5uM_R175_1	read count in sequencing of cell library (treated with 12.5 µM APR246) replicate #1
APR246_12.5uM_R175_2	read count in sequencing of cell library (treated with 12.5 µM APR246) replicate #2
APR246_12.5uM_R175_3	read count in sequencing of cell library (treated with 12.5 µM APR246) replicate #3
APR246_12.5uM+DMSO_R175_1	read count in sequencing of cell library (treated with 12.5 µM APR246 plus DMSO) replicate #1
APR246_12.5uM+DMSO_R175_2	read count in sequencing of cell library (treated with 12.5 µM APR246 plus DMSO) replicate #2
APR246_12.5uM+DMSO_R175_3	read count in sequencing of cell library (treated with 12.5 µM APR246 plus DMSO) replicate #3
APR246_12.5uM+N3a_R175_1	read count in sequencing of cell library (treated with 12.5 µM APR246 plus 10 µM N3a) replicate #1
APR246_12.5uM+N3a_R175_2	read count in sequencing of cell library (treated with 12.5 µM APR246 plus 10 µM N3a) replicate #2
APR246_12.5uM+N3a_R175_3	read count in sequencing of cell library (treated with 12.5 µM APR246 plus 10 µM N3a) replicate #3
APR246_25uM_R175_1	read count in sequencing of cell library (treated with 25 µM APR246) replicate #1
APR246_25uM_R175_2	read count in sequencing of cell library (treated with 25 µM APR246) replicate #2
APR246_25uM_R175_3	read count in sequencing of cell library (treated with 25 µM APR246) replicate #3
APR246_25uM+DMSO_R175_1	read count in sequencing of cell library (treated with 25 µM APR246 plus DMSO) replicate #1
APR246_25uM+DMSO_R175_2	read count in sequencing of cell library (treated with 25 µM APR246 plus DMSO) replicate #2
APR246_25uM+DMSO_R175_3	read count in sequencing of cell library (treated with 25 µM APR246 plus DMSO) replicate #3
APR246_25uM+N3a_R175_1	read count in sequencing of cell library (treated with 25 µM APR246 plus 10 µM N3a) replicate #1
APR246_25uM+N3a_R175_2	read count in sequencing of cell library (treated with 25 µM APR246 plus 10 µM N3a) replicate #2
APR246_25uM+N3a_R175_3	read count in sequencing of cell library (treated with 25 µM APR246 plus 10 µM N3a) replicate #3
N3a_APR246-exp_R175_1	read count in sequencing of cell library (10 µM N3a-treated control for APR246 experiment) replicate #1
N3a_APR246-exp_R175_2	read count in sequencing of cell library (10 µM N3a-treated control for APR246 experiment) replicate #2
N3a_APR246-exp_R175_3	read count in sequencing of cell library (10 µM N3a-treated control for APR246 experiment) replicate #3
untreated_ZMC1-exp_R175_1	read count in sequencing of cell library (untreated control for ZMC1 experiment) replicate #1
untreated_ZMC1-exp_R175_2	read count in sequencing of cell library (untreated control for ZMC1 experiment) replicate #2
untreated_ZMC1-exp_R175_3	read count in sequencing of cell library (untreated control for ZMC1 experiment) replicate #3
DMSO_ZMC1-exp_R175_1	read count in sequencing of cell library (DMSO-treated control for ZMC1 experiment) replicate #1
DMSO_ZMC1-exp_R175_2	read count in sequencing of cell library (DMSO-treated control for ZMC1 experiment) replicate #2
DMSO_ZMC1-exp_R175_3	read count in sequencing of cell library (DMSO-treated control for ZMC1 experiment) replicate #3
ZMC1_0.01uM_R175_1	read count in sequencing of cell library (treated with 0.01 µM ZMC1 plus DMSO) replicate #1
ZMC1_0.01uM_R175_2	read count in sequencing of cell library (treated with 0.01 µM ZMC1 plus DMSO) replicate #2
ZMC1_0.01uM_R175_3	read count in sequencing of cell library (treated with 0.01 µM ZMC1 plus DMSO) replicate #3
ZMC1_0.01uM+N3a_R175_1	read count in sequencing of cell library (treated with 0.01 µM ZMC1 plus 10 µM N3a) replicate #1
ZMC1_0.01uM+N3a_R175_2	read count in sequencing of cell library (treated with 0.01 µM ZMC1 plus 10 µM N3a) replicate #2
ZMC1_0.01uM+N3a_R175_3	read count in sequencing of cell library (treated with 0.01 µM ZMC1 plus 10 µM N3a) replicate #3
ZMC1_0.04uM_R175_1	read count in sequencing of cell library (treated with 0.04 µM ZMC1 plus DMSO) replicate #1
ZMC1_0.04uM_R175_2	read count in sequencing of cell library (treated with 0.04 µM ZMC1 plus DMSO) replicate #2
ZMC1_0.04uM_R175_3	read count in sequencing of cell library (treated with 0.04 µM ZMC1 plus DMSO) replicate #3
ZMC1_0.04uM+N3a_R175_1	read count in sequencing of cell library (treated with 0.04 µM ZMC1 plus 10 µM N3a) replicate #1
ZMC1_0.04uM+N3a_R175_2	read count in sequencing of cell library (treated with 0.04 µM ZMC1 plus 10 µM N3a) replicate #2
ZMC1_0.04uM+N3a_R175_3	read count in sequencing of cell library (treated with 0.04 µM ZMC1 plus 10 µM N3a) replicate #3
N3a_ZMC1-exp_R175_1	read count in sequencing of cell library (treated with 10 µM N3a) replicate #1
N3a_ZMC1-exp_R175_2	read count in sequencing of cell library (treated with 10 µM N3a) replicate #2
N3a_ZMC1-exp_R175_3	read count in sequencing of cell library (treated with 10 µM N3a) replicate #3
annexin-_2d_R175_1	read count in sequencing of cell library (treated with 10 µM N3a 2days, Annexin V negative fraction) replicate #1
annexin-_2d_R175_2	read count in sequencing of cell library (treated with 10 µM N3a 2days, Annexin V negative fraction) replicate #2
annexin-_2d_R175_3	read count in sequencing of cell library (treated with 10 µM N3a 2days, Annexin V negative fraction) replicate #3
annexin+_2d_R175_1	read count in sequencing of cell library (treated with 10 µM N3a 2days, Annexin V positive fraction) replicate #1
annexin+_2d_R175_2	read count in sequencing of cell library (treated with 10 µM N3a 2days, Annexin V positive fraction) replicate #2
annexin+_2d_R175_3	read count in sequencing of cell library (treated with 10 µM N3a 2days, Annexin V positive fraction) replicate #3
annexin-_4d_R175_1	read count in sequencing of cell library (treated with 10 µM N3a 4days, Annexin V negative fraction) replicate #1
annexin-_4d_R175_2	read count in sequencing of cell library (treated with 10 µM N3a 4days, Annexin V negative fraction) replicate #2
annexin-_4d_R175_3	read count in sequencing of cell library (treated with 10 µM N3a 4days, Annexin V negative fraction) replicate #3
annexin+_4d_R175_1	read count in sequencing of cell library (treated with 10 µM N3a 4days, Annexin V positive fraction) replicate #1
annexin+_4d_R175_2	read count in sequencing of cell library (treated with 10 µM N3a 4days, Annexin V positive fraction) replicate #2
annexin+_4d_R175_3	read count in sequencing of cell library (treated with 10 µM N3a 4days, Annexin V positive fraction) replicate #3
DMSO_16d_R175_1	read count in sequencing of cell library (treated with DMSO 16days, Fig. 3d) replicate #1
DMSO_16d_R175_2	read count in sequencing of cell library (treated with DMSO 16days, Fig. 3d) replicate #2
DMSO_16d_R175_3	read count in sequencing of cell library (treated with DMSO 16days, Fig. 3d) replicate #3
N3a_4d_R175_1	read count in sequencing of cell library (treated with 10 µM N3a, 4days, Fig. 3d) replicate #1
N3a_4d_R175_2	read count in sequencing of cell library (treated with 10 µM N3a, 4days, Fig. 3d) replicate #2
N3a_4d_R175_3	read count in sequencing of cell library (treated with 10 µM N3a, 4days, Fig. 3d) replicate #3
N3a_16d_R175_1	read count in sequencing of cell library (treated with 10 µM N3a, 16days, Fig. 3d) replicate #1
N3a_16d_R175_2	read count in sequencing of cell library (treated with 10 µM N3a, 16days, Fig. 3d) replicate #2
N3a_16d_R175_3	read count in sequencing of cell library (treated with 10 µM N3a, 16days, Fig. 3d) replicate #3
Section: Variant_abundances
Column	Description
R175_mutID	variant ID in R175 SGE library
name	name of the variant in figures
mut_class	functional class (ko, knockout = null-variant; wt, wild-type-like; mis, missense)
codon_sequence	altered R175 codon sequence
donor_R175_1	abundance in plasmid donor library (ratio of variant read count and read count sum of all variants)
donor_R175_2	abundance in plasmid donor library (ratio of variant read count and read count sum of all variants)
donor_R175_3	abundance in plasmid donor library (ratio of variant read count and read count sum of all variants)
Cre-_R175_1	abundance in cell library before Cre replicate #1 (ratio of variant read count and read count sum of all variants)
Cre-_R175_2	abundance in cell library before Cre replicate #2 (ratio of variant read count and read count sum of all variants)
Cre-_R175_3	abundance in cell library before Cre replicate #3 (ratio of variant read count and read count sum of all variants)
Cre+_R175_1	abundance in cell library after Cre (DMSO-treated) replicate #1 (ratio of variant read count and read count sum of all variants)
Cre+_R175_2	abundance in cell library after Cre (DMSO-treated) replicate #2 (ratio of variant read count and read count sum of all variants)
Cre+_R175_3	abundance in cell library after Cre (DMSO-treated) replicate #3 (ratio of variant read count and read count sum of all variants)
Nutlin+_R175_1	abundance in cell library after Cre (N3a-treated) replicate #1 (ratio of variant read count and read count sum of all variants)
Nutlin+_R175_2	abundance in cell library after Cre (N3a-treated) replicate #2 (ratio of variant read count and read count sum of all variants)
Nutlin+_R175_3	abundance in cell library after Cre (N3a-treated) replicate #3 (ratio of variant read count and read count sum of all variants)
RG7388_R175_1	abundance in cell library after Cre (RG7388-treated) replicate #1 (ratio of variant read count and read count sum of all variants)
RG7388_R175_2	abundance in cell library after Cre (RG7388-treated) replicate #2 (ratio of variant read count and read count sum of all variants)
RG7388_R175_3	abundance in cell library after Cre (RG7388-treated) replicate #3 (ratio of variant read count and read count sum of all variants)
RO-5963_R175_1	abundance in cell library after Cre (RO-5963-treated) replicate #1 (ratio of variant read count and read count sum of all variants)
RO-5963_R175_2	abundance in cell library after Cre (RO-5963-treated) replicate #2 (ratio of variant read count and read count sum of all variants)
RO-5963_R175_3	abundance in cell library after Cre (RO-5963-treated) replicate #3 (ratio of variant read count and read count sum of all variants)
MI773_R175_1	abundance in cell library after Cre (MI773-treated) replicate #1 (ratio of variant read count and read count sum of all variants)
MI773_R175_2	abundance in cell library after Cre (MI773-treated) replicate #2 (ratio of variant read count and read count sum of all variants)
MI773_R175_3	abundance in cell library after Cre (MI773-treated) replicate #3 (ratio of variant read count and read count sum of all variants)
AMG232_R175_1	abundance in cell library after Cre (AMG232-treated) replicate #1 (ratio of variant read count and read count sum of all variants)
AMG232_R175_2	abundance in cell library after Cre (AMG232-treated) replicate #2 (ratio of variant read count and read count sum of all variants)
AMG232_R175_3	abundance in cell library after Cre (AMG232-treated) replicate #3 (ratio of variant read count and read count sum of all variants)
untreated_2wks_R175_1	abundance in cell library (untreated, 2 weeks after Cre) replicate #1 (ratio of variant read count and read count sum of all variants)
untreated_2wks_R175_2	abundance in cell library (untreated, 2 weeks after Cre) replicate #2 (ratio of variant read count and read count sum of all variants)
untreated_2wks_R175_3	abundance in cell library (untreated, 2 weeks after Cre) replicate #3 (ratio of variant read count and read count sum of all variants)
untreated_4wks_R175_1	abundance in cell library (untreated, 4 weeks after Cre) replicate #1 (ratio of variant read count and read count sum of all variants)
untreated_4wks_R175_2	abundance in cell library (untreated, 4 weeks after Cre) replicate #2 (ratio of variant read count and read count sum of all variants)
untreated_4wks_R175_3	abundance in cell library (untreated, 4 weeks after Cre) replicate #3 (ratio of variant read count and read count sum of all variants)
untreated_6wks_R175_1	abundance in cell library (untreated, 6 weeks after Cre) replicate #1 (ratio of variant read count and read count sum of all variants)
untreated_6wks_R175_2	abundance in cell library (untreated, 6 weeks after Cre) replicate #2 (ratio of variant read count and read count sum of all variants)
untreated_6wks_R175_3	abundance in cell library (untreated, 6 weeks after Cre) replicate #3 (ratio of variant read count and read count sum of all variants)
untreated_8wks_R175_1	abundance in cell library (untreated, 8 weeks after Cre) replicate #1 (ratio of variant read count and read count sum of all variants)
untreated_8wks_R175_2	abundance in cell library (untreated, 8 weeks after Cre) replicate #2 (ratio of variant read count and read count sum of all variants)
untreated_8wks_R175_3	abundance in cell library (untreated, 8 weeks after Cre) replicate #3 (ratio of variant read count and read count sum of all variants)
untreated_25d_R175_1	abundance in cell library (DMSO-treated for 25 days) replicate #1 (ratio of variant read count and read count sum of all variants)
untreated_25d_R175_2	abundance in cell library (DMSO-treated for 25 days) replicate #2 (ratio of variant read count and read count sum of all variants)
untreated_25d_R175_3	abundance in cell library (DMSO-treated for 25 days) replicate #3 (ratio of variant read count and read count sum of all variants)
N3a_2d_R175_1	abundance in cell library (N3a-treated for 2 days) replicate #1 (ratio of variant read count and read count sum of all variants)
N3a_2d_R175_2	abundance in cell library (N3a-treated for 2 days) replicate #2 (ratio of variant read count and read count sum of all variants)
N3a_2d_R175_3	abundance in cell library (N3a-treated for 2 days) replicate #3 (ratio of variant read count and read count sum of all variants)
N3a_4d_R175_1	abundance in cell library (N3a-treated for 4 days) replicate #1 (ratio of variant read count and read count sum of all variants)
N3a_4d_R175_2	abundance in cell library (N3a-treated for 4 days) replicate #2 (ratio of variant read count and read count sum of all variants)
N3a_4d_R175_3	abundance in cell library (N3a-treated for 4 days) replicate #3 (ratio of variant read count and read count sum of all variants)
N3a_8d_R175_1	abundance in cell library (N3a-treated for 8 days) replicate #1 (ratio of variant read count and read count sum of all variants)
N3a_8d_R175_2	abundance in cell library (N3a-treated for 8 days) replicate #2 (ratio of variant read count and read count sum of all variants)
N3a_8d_R175_3	abundance in cell library (N3a-treated for 8 days) replicate #3 (ratio of variant read count and read count sum of all variants)
N3a_10d_R175_1	abundance in cell library (N3a-treated for 10 days) replicate #1 (ratio of variant read count and read count sum of all variants)
N3a_10d_R175_2	abundance in cell library (N3a-treated for 10 days) replicate #2 (ratio of variant read count and read count sum of all variants)
N3a_10d_R175_3	abundance in cell library (N3a-treated for 10 days) replicate #3 (ratio of variant read count and read count sum of all variants)
N3a_15d_R175_1	abundance in cell library (N3a-treated for 15 days) replicate #1 (ratio of variant read count and read count sum of all variants)
N3a_15d_R175_2	abundance in cell library (N3a-treated for 15 days) replicate #2 (ratio of variant read count and read count sum of all variants)
N3a_15d_R175_3	abundance in cell library (N3a-treated for 15 days) replicate #3 (ratio of variant read count and read count sum of all variants)
N3a_20d_R175_1	abundance in cell library (N3a-treated for 20 days) replicate #1 (ratio of variant read count and read count sum of all variants)
N3a_20d_R175_2	abundance in cell library (N3a-treated for 20 days) replicate #2 (ratio of variant read count and read count sum of all variants)
N3a_20d_R175_3	abundance in cell library (N3a-treated for 20 days) replicate #3 (ratio of variant read count and read count sum of all variants)
N3a_25d_R175_1	abundance in cell library (N3a-treated for 25 days) replicate #1 (ratio of variant read count and read count sum of all variants)
N3a_25d_R175_2	abundance in cell library (N3a-treated for 25 days) replicate #2 (ratio of variant read count and read count sum of all variants)
N3a_25d_R175_3	abundance in cell library (N3a-treated for 25 days) replicate #3 (ratio of variant read count and read count sum of all variants)
DMSO_N3a-dose-exp_R175_1	abundance in cell library (DMSO-treated) replicate #1 (ratio of variant read count and read count sum of all variants)
DMSO_N3a-dose-exp_R175_2	abundance in cell library (DMSO-treated) replicate #2 (ratio of variant read count and read count sum of all variants)
DMSO_N3a-dose-exp_R175_3	abundance in cell library (DMSO-treated) replicate #3 (ratio of variant read count and read count sum of all variants)
N3a_2.5uM_R175_1	abundance in cell library (2.5 µM N3a-treated) replicate #1 (ratio of variant read count and read count sum of all variants)
N3a_2.5uM_R175_2	abundance in cell library (2.5 µM N3a-treated) replicate #2 (ratio of variant read count and read count sum of all variants)
N3a_2.5uM_R175_3	abundance in cell library (2.5 µM N3a-treated) replicate #3 (ratio of variant read count and read count sum of all variants)
N3a_5uM_R175_1	abundance in cell library (5 µM N3a-treated) replicate #1 (ratio of variant read count and read count sum of all variants)
N3a_5uM_R175_2	abundance in cell library (5 µM N3a-treated) replicate #2 (ratio of variant read count and read count sum of all variants)
N3a_5uM_R175_3	abundance in cell library (5 µM N3a-treated) replicate #3 (ratio of variant read count and read count sum of all variants)
N3a_10uM_R175_1	abundance in cell library (10 µM N3a-treated) replicate #1 (ratio of variant read count and read count sum of all variants)
N3a_10uM_R175_2	abundance in cell library (10 µM N3a-treated) replicate #2 (ratio of variant read count and read count sum of all variants)
N3a_10uM_R175_3	abundance in cell library (10 µM N3a-treated) replicate #3 (ratio of variant read count and read count sum of all variants)
N3a_20uM_R175_1	abundance in cell library (20 µM N3a-treated) replicate #1 (ratio of variant read count and read count sum of all variants)
N3a_20uM_R175_2	abundance in cell library (20 µM N3a-treated) replicate #2 (ratio of variant read count and read count sum of all variants)
N3a_20uM_R175_3	abundance in cell library (20 µM N3a-treated) replicate #3 (ratio of variant read count and read count sum of all variants)
IR_0Gy_R175_1	abundance in cell library (irradiated 0 Gy) replicate #1 (ratio of variant read count and read count sum of all variants)
IR_0Gy_R175_2	abundance in cell library (irradiated 0 Gy) replicate #2 (ratio of variant read count and read count sum of all variants)
IR_0Gy_R175_3	abundance in cell library (irradiated 0 Gy) replicate #3 (ratio of variant read count and read count sum of all variants)
IR_2Gy_R175_1	abundance in cell library (irradiated 2 Gy) replicate #1 (ratio of variant read count and read count sum of all variants)
IR_2Gy_R175_2	abundance in cell library (irradiated 2 Gy) replicate #2 (ratio of variant read count and read count sum of all variants)
IR_2Gy_R175_3	abundance in cell library (irradiated 2 Gy) replicate #3 (ratio of variant read count and read count sum of all variants)
IR_4Gy_R175_1	abundance in cell library (irradiated 4 Gy) replicate #1 (ratio of variant read count and read count sum of all variants)
IR_4Gy_R175_2	abundance in cell library (irradiated 4 Gy) replicate #2 (ratio of variant read count and read count sum of all variants)
IR_4Gy_R175_3	abundance in cell library (irradiated 4 Gy) replicate #3 (ratio of variant read count and read count sum of all variants)
IR_6Gy_R175_1	abundance in cell library (irradiated 6 Gy) replicate #1 (ratio of variant read count and read count sum of all variants)
IR_6Gy_R175_2	abundance in cell library (irradiated 6 Gy) replicate #2 (ratio of variant read count and read count sum of all variants)
IR_6Gy_R175_3	abundance in cell library (irradiated 6 Gy) replicate #3 (ratio of variant read count and read count sum of all variants)
IR_8Gy_R175_1	abundance in cell library (irradiated 8 Gy) replicate #1 (ratio of variant read count and read count sum of all variants)
IR_8Gy_R175_2	abundance in cell library (irradiated 8 Gy) replicate #2 (ratio of variant read count and read count sum of all variants)
IR_8Gy_R175_3	abundance in cell library (irradiated 8 Gy) replicate #3 (ratio of variant read count and read count sum of all variants)
untreated_5FU-exp_R175_1	abundance in cell library (untreated) replicate #1 (ratio of variant read count and read count sum of all variants)
untreated_5FU-exp_R175_2	abundance in cell library (untreated) replicate #2 (ratio of variant read count and read count sum of all variants)
untreated_5FU-exp_R175_3	abundance in cell library (untreated) replicate #3 (ratio of variant read count and read count sum of all variants)
5FU_24h_R175_1	abundance in cell library (5FU-treated, 24 hours) replicate #1 (ratio of variant read count and read count sum of all variants)
5FU_24h_R175_2	abundance in cell library (5FU-treated, 24 hours) replicate #2 (ratio of variant read count and read count sum of all variants)
5FU_24h_R175_3	abundance in cell library (5FU-treated, 24 hours) replicate #3 (ratio of variant read count and read count sum of all variants)
5FU_48h_R175_1	abundance in cell library (5FU-treated, 48 hours) replicate #1 (ratio of variant read count and read count sum of all variants)
5FU_48h_R175_2	abundance in cell library (5FU-treated, 48 hours) replicate #2 (ratio of variant read count and read count sum of all variants)
5FU_48h_R175_3	abundance in cell library (5FU-treated, 48 hours) replicate #3 (ratio of variant read count and read count sum of all variants)
DMSO_5FU-exp_R175_1	abundance in cell library (DMSO-treated) replicate #1 (ratio of variant read count and read count sum of all variants)
DMSO_5FU-exp_R175_2	abundance in cell library (DMSO-treated) replicate #2 (ratio of variant read count and read count sum of all variants)
DMSO_5FU-exp_R175_3	abundance in cell library (DMSO-treated) replicate #3 (ratio of variant read count and read count sum of all variants)
N3a_5FU-exp_R175_1	abundance in cell library (N3a-treated) replicate #1 (ratio of variant read count and read count sum of all variants)
N3a_5FU-exp_R175_2	abundance in cell library (N3a-treated) replicate #2 (ratio of variant read count and read count sum of all variants)
N3a_5FU-exp_R175_3	abundance in cell library (N3a-treated) replicate #3 (ratio of variant read count and read count sum of all variants)
untreated_hbss-exp_R175_1	abundance in cell library (unstarved control for HBSS) replicate #1 (ratio of variant read count and read count sum of all variants)
untreated_hbss-exp_R175_2	abundance in cell library (unstarved control for HBSS) replicate #2 (ratio of variant read count and read count sum of all variants)
untreated_hbss-exp_R175_3	abundance in cell library (unstarved control for HBSS) replicate #3 (ratio of variant read count and read count sum of all variants)
hbss_R175_1	abundance in cell library (starved with Hank’s Balanced Salt Solution for 3 days) replicate #1 (ratio of variant read count and read count sum of all variants)
hbss_R175_2	abundance in cell library (starved with Hank’s Balanced Salt Solution for 3 days) replicate #2 (ratio of variant read count and read count sum of all variants)
hbss_R175_3	abundance in cell library (starved with Hank’s Balanced Salt Solution for 3 days) replicate #3 (ratio of variant read count and read count sum of all variants)
untreated_gluc-d1-exp_R175_1	abundance in cell library (unstarved control for glucose depletion) replicate #1 (ratio of variant read count and read count sum of all variants)
untreated_gluc-d1-exp_R175_2	abundance in cell library (unstarved control for glucose depletion) replicate #2 (ratio of variant read count and read count sum of all variants)
untreated_gluc-d1-exp_R175_3	abundance in cell library (unstarved control for glucose depletion) replicate #3 (ratio of variant read count and read count sum of all variants)
gluc-d1_R175_1	abundance in cell library (starved by glucose depletion for 1 day) replicate #1 (ratio of variant read count and read count sum of all variants)
gluc-d1_R175_2	abundance in cell library (starved by glucose depletion for 1 day) replicate #2 (ratio of variant read count and read count sum of all variants)
gluc-d1_R175_3	abundance in cell library (starved by glucose depletion for 1 day) replicate #3 (ratio of variant read count and read count sum of all variants)
untreated_glut-d7-exp_R175_1	abundance in cell library (unstarved control for glutamine depletion) replicate #1 (ratio of variant read count and read count sum of all variants)
untreated_glut-d7-exp_R175_2	abundance in cell library (unstarved control for glutamine depletion) replicate #2 (ratio of variant read count and read count sum of all variants)
untreated_glut-d7-exp_R175_3	abundance in cell library (unstarved control for glutamine depletion) replicate #3 (ratio of variant read count and read count sum of all variants)
glut-d7_R175_1	abundance in cell library (starved by glutamine depletion for 7 days) replicate #1 (ratio of variant read count and read count sum of all variants)
glut-d7_R175_2	abundance in cell library (starved by glutamine depletion for 7 days) replicate #2 (ratio of variant read count and read count sum of all variants)
glut-d7_R175_3	abundance in cell library (starved by glutamine depletion for 7 days) replicate #3 (ratio of variant read count and read count sum of all variants)
untreated_APR246-exp_R175_1	abundance in cell library (untreated control for APR246 experiment) replicate #1 (ratio of variant read count and read count sum of all variants)
untreated_APR246-exp_R175_2	abundance in cell library (untreated control for APR246 experiment) replicate #2 (ratio of variant read count and read count sum of all variants)
untreated_APR246-exp_R175_3	abundance in cell library (untreated control for APR246 experiment) replicate #3 (ratio of variant read count and read count sum of all variants)
APR246_12.5uM_R175_1	abundance in cell library (treated with 12.5 µM APR246) replicate #1 (ratio of variant read count and read count sum of all variants)
APR246_12.5uM_R175_2	abundance in cell library (treated with 12.5 µM APR246) replicate #2 (ratio of variant read count and read count sum of all variants)
APR246_12.5uM_R175_3	abundance in cell library (treated with 12.5 µM APR246) replicate #3 (ratio of variant read count and read count sum of all variants)
APR246_12.5uM+DMSO_R175_1	abundance in cell library (treated with 12.5 µM APR246 plus DMSO) replicate #1 (ratio of variant read count and read count sum of all variants)
APR246_12.5uM+DMSO_R175_2	abundance in cell library (treated with 12.5 µM APR246 plus DMSO) replicate #2 (ratio of variant read count and read count sum of all variants)
APR246_12.5uM+DMSO_R175_3	abundance in cell library (treated with 12.5 µM APR246 plus DMSO) replicate #3 (ratio of variant read count and read count sum of all variants)
APR246_12.5uM+N3a_R175_1	abundance in cell library (treated with 12.5 µM APR246 plus 10 µM N3a) replicate #1 (ratio of variant read count and read count sum of all variants)
APR246_12.5uM+N3a_R175_2	abundance in cell library (treated with 12.5 µM APR246 plus 10 µM N3a) replicate #2 (ratio of variant read count and read count sum of all variants)
APR246_12.5uM+N3a_R175_3	abundance in cell library (treated with 12.5 µM APR246 plus 10 µM N3a) replicate #3 (ratio of variant read count and read count sum of all variants)
APR246_25uM_R175_1	abundance in cell library (treated with 25 µM APR246) replicate #1 (ratio of variant read count and read count sum of all variants)
APR246_25uM_R175_2	abundance in cell library (treated with 25 µM APR246) replicate #2 (ratio of variant read count and read count sum of all variants)
APR246_25uM_R175_3	abundance in cell library (treated with 25 µM APR246) replicate #3 (ratio of variant read count and read count sum of all variants)
APR246_25uM+DMSO_R175_1	abundance in cell library (treated with 25 µM APR246 plus DMSO) replicate #1 (ratio of variant read count and read count sum of all variants)
APR246_25uM+DMSO_R175_2	abundance in cell library (treated with 25 µM APR246 plus DMSO) replicate #2 (ratio of variant read count and read count sum of all variants)
APR246_25uM+DMSO_R175_3	abundance in cell library (treated with 25 µM APR246 plus DMSO) replicate #3 (ratio of variant read count and read count sum of all variants)
APR246_25uM+N3a_R175_1	abundance in cell library (treated with 25 µM APR246 plus 10 µM N3a) replicate #1 (ratio of variant read count and read count sum of all variants)
APR246_25uM+N3a_R175_2	abundance in cell library (treated with 25 µM APR246 plus 10 µM N3a) replicate #2 (ratio of variant read count and read count sum of all variants)
APR246_25uM+N3a_R175_3	abundance in cell library (treated with 25 µM APR246 plus 10 µM N3a) replicate #3 (ratio of variant read count and read count sum of all variants)
N3a_APR246-exp_R175_1	abundance in cell library (10 µM N3a-treated control for APR246 experiment) replicate #1 (ratio of variant read count and read count sum of all variants)
N3a_APR246-exp_R175_2	abundance in cell library (10 µM N3a-treated control for APR246 experiment) replicate #2 (ratio of variant read count and read count sum of all variants)
N3a_APR246-exp_R175_3	abundance in cell library (10 µM N3a-treated control for APR246 experiment) replicate #3 (ratio of variant read count and read count sum of all variants)
untreated_ZMC1-exp_R175_1	abundance in cell library (untreated control for ZMC1 experiment) replicate #1 (ratio of variant read count and read count sum of all variants)
untreated_ZMC1-exp_R175_2	abundance in cell library (untreated control for ZMC1 experiment) replicate #2 (ratio of variant read count and read count sum of all variants)
untreated_ZMC1-exp_R175_3	abundance in cell library (untreated control for ZMC1 experiment) replicate #3 (ratio of variant read count and read count sum of all variants)
DMSO_ZMC1-exp_R175_1	abundance in cell library (DMSO-treated control for ZMC1 experiment) replicate #1 (ratio of variant read count and read count sum of all variants)
DMSO_ZMC1-exp_R175_2	abundance in cell library (DMSO-treated control for ZMC1 experiment) replicate #2 (ratio of variant read count and read count sum of all variants)
DMSO_ZMC1-exp_R175_3	abundance in cell library (DMSO-treated control for ZMC1 experiment) replicate #3 (ratio of variant read count and read count sum of all variants)
ZMC1_0.01uM_R175_1	abundance in cell library (treated with 0.01 µM ZMC1 plus DMSO) replicate #1 (ratio of variant read count and read count sum of all variants)
ZMC1_0.01uM_R175_2	abundance in cell library (treated with 0.01 µM ZMC1 plus DMSO) replicate #2 (ratio of variant read count and read count sum of all variants)
ZMC1_0.01uM_R175_3	abundance in cell library (treated with 0.01 µM ZMC1 plus DMSO) replicate #3 (ratio of variant read count and read count sum of all variants)
ZMC1_0.01uM+N3a_R175_1	abundance in cell library (treated with 0.01 µM ZMC1 plus 10 µM N3a) replicate #1 (ratio of variant read count and read count sum of all variants)
ZMC1_0.01uM+N3a_R175_2	abundance in cell library (treated with 0.01 µM ZMC1 plus 10 µM N3a) replicate #2 (ratio of variant read count and read count sum of all variants)
ZMC1_0.01uM+N3a_R175_3	abundance in cell library (treated with 0.01 µM ZMC1 plus 10 µM N3a) replicate #3 (ratio of variant read count and read count sum of all variants)
ZMC1_0.04uM_R175_1	abundance in cell library (treated with 0.04 µM ZMC1 plus DMSO) replicate #1 (ratio of variant read count and read count sum of all variants)
ZMC1_0.04uM_R175_2	abundance in cell library (treated with 0.04 µM ZMC1 plus DMSO) replicate #2 (ratio of variant read count and read count sum of all variants)
ZMC1_0.04uM_R175_3	abundance in cell library (treated with 0.04 µM ZMC1 plus DMSO) replicate #3 (ratio of variant read count and read count sum of all variants)
ZMC1_0.04uM+N3a_R175_1	abundance in cell library (treated with 0.04 µM ZMC1 plus 10 µM N3a) replicate #1 (ratio of variant read count and read count sum of all variants)
ZMC1_0.04uM+N3a_R175_2	abundance in cell library (treated with 0.04 µM ZMC1 plus 10 µM N3a) replicate #2 (ratio of variant read count and read count sum of all variants)
ZMC1_0.04uM+N3a_R175_3	abundance in cell library (treated with 0.04 µM ZMC1 plus 10 µM N3a) replicate #3 (ratio of variant read count and read count sum of all variants)
N3a_ZMC1-exp_R175_1	abundance in cell library (treated with 10 µM N3a) replicate #1 (ratio of variant read count and read count sum of all variants)
N3a_ZMC1-exp_R175_2	abundance in cell library (treated with 10 µM N3a) replicate #2 (ratio of variant read count and read count sum of all variants)
N3a_ZMC1-exp_R175_3	abundance in cell library (treated with 10 µM N3a) replicate #3 (ratio of variant read count and read count sum of all variants)
annexin-_2d_R175_1	abundance in cell library (treated with 10 µM N3a 2days, Annexin V negative fraction) replicate #1
annexin-_2d_R175_2	abundance in cell library (treated with 10 µM N3a 2days, Annexin V negative fraction) replicate #2
annexin-_2d_R175_3	abundance in cell library (treated with 10 µM N3a 2days, Annexin V negative fraction) replicate #3
annexin+_2d_R175_1	abundance in cell library (treated with 10 µM N3a 2days, Annexin V positive fraction) replicate #1
annexin+_2d_R175_2	abundance in cell library (treated with 10 µM N3a 2days, Annexin V positive fraction) replicate #2
annexin+_2d_R175_3	abundance in cell library (treated with 10 µM N3a 2days, Annexin V positive fraction) replicate #3
annexin-_4d_R175_1	abundance in cell library (treated with 10 µM N3a 4days, Annexin V negative fraction) replicate #1
annexin-_4d_R175_2	abundance in cell library (treated with 10 µM N3a 4days, Annexin V negative fraction) replicate #2
annexin-_4d_R175_3	abundance in cell library (treated with 10 µM N3a 4days, Annexin V negative fraction) replicate #3
annexin+_4d_R175_1	abundance in cell library (treated with 10 µM N3a 4days, Annexin V positive fraction) replicate #1
annexin+_4d_R175_2	abundance in cell library (treated with 10 µM N3a 4days, Annexin V positive fraction) replicate #2
annexin+_4d_R175_3	abundance in cell library (treated with 10 µM N3a 4days, Annexin V positive fraction) replicate #3
DMSO_16d_R175_1	abundance in cell library (treated with DMSO 16days, Fig. 3d) replicate #1
DMSO_16d_R175_2	abundance in cell library (treated with DMSO 16days, Fig. 3d) replicate #2
DMSO_16d_R175_3	abundance in cell library (treated with DMSO 16days, Fig. 3d) replicate #3
N3a_4d_R175_1	abundance in cell library (treated with 10 µM N3a, 4days, Fig. 3d) replicate #1
N3a_4d_R175_2	abundance in cell library (treated with 10 µM N3a, 4days, Fig. 3d) replicate #2
N3a_4d_R175_3	abundance in cell library (treated with 10 µM N3a, 4days, Fig. 3d) replicate #3
N3a_16d_R175_1	abundance in cell library (treated with 10 µM N3a, 16days, Fig. 3d) replicate #1
N3a_16d_R175_2	abundance in cell library (treated with 10 µM N3a, 16days, Fig. 3d) replicate #2
N3a_16d_R175_3	abundance in cell library (treated with 10 µM N3a, 16days, Fig. 3d) replicate #3

## Sheet: Supp_Table_2
Supplementary Table 2. TP53 Exon5-8 SGE library and functional scores
mut_ID	hg38_genomic	hg38_cDNA	hg38_protein	library_id	location	type_g	type_g_fine	type_p	effect	codon	codon_ref	codon_alt	aa_ref	aa_alt	full_sequence	duplicated	read_count_donor	read_count_dmso_1	read_count_dmso_2	read_count_dmso_3	read_count_n3a_1	read_count_n3a_2	read_count_n3a_3	abundance_donor	abundance_dmso_1	abundance_dmso_2	abundance_dmso_3	abundance_n3a_1	abundance_n3a_2	abundance_n3a_3	rfs_1	rfs_2	rfs_3	rfs_median	score_enrich2	SE_enrich2	epsilon	transformed_score_enrich2	transformed_SE_enrich2	p_adjusted (one-sided, all)
1	NC_000017.11:g.7675248_7675250del	NM_000546.6:c.376-12_376-10del	NP_000537.3:p.?	Ex5	Intron	del	del3								CTCTGTCTCCTTCTTCCTACAGTACTCCCCTGCCCTCAACAAGATGTTTTGCCAACTGGCCAAGACCTGCCCTGTGCAGCTGTGGGTTGATTCCACACCCCCGCCCGGCACCCGCGTCCGCGCCATGGCCATCTACAAGCAGTCACAGCACATGACGGAGGTTGTGAGGCGCTGCCCCCACCATGAGCGCTGCTCAGATAGCGATGGTGAGCAGCTGGGGCTGGAGAGACG	FALSE	3767	842	614	624	8	58	237	0.0001050380627044	5.48179724303359e-05	0.000107267176506	7.02623024618717e-05	3.8441013178252e-07	8.36989631141555e-06	2.08805421540261e-05	-2.1887734362049	-0.836736727570826	-0.0122525016163583	-0.836736727570826	-3.14709	1.01923	0	-0.970377	0.647145	0.493714
2	NC_000017.11:g.7675247_7675248del	NM_000546.6:c.376-10_376-9del	NP_000537.3:p.?	Ex5	Intron	del	del2								CTCTGTCTCCTTCCTTCCTACAGTACTCCCCTGCCCTCAACAAGATGTTTTGCCAACTGGCCAAGACCTGCCCTGTGCAGCTGTGGGTTGATTCCACACCCCCGCCCGGCACCCGCGTCCGCGCCATGGCCATCTACAAGCAGTCACAGCACATGACGGAGGTTGTGAGGCGCTGCCCCCACCATGAGCGCTGCTCAGATAGCGATGGTGAGCAGCTGGGGCTGGAGAGACG	FALSE	25047	6506	2489	3260	1103	545	776	0.0006984041296939	0.0004235697489688	0.0004348338800057	0.0003670754904258	5.30005469195149e-05	7.86481636158875e-05	6.83683574325919e-05	-0.418412090451404	-0.284316112249894	-0.34127822895138	-0.34127822895138	-2.10941	0.107962	0	-0.311525	0.0685487	0
3	NC_000017.11:g.7675249del	NM_000546.6:c.376-12del	NP_000537.3:p.?	Ex5	Intron	del	del1								CTCTGTCTCCTTCTCTTCCTACAGTACTCCCCTGCCCTCAACAAGATGTTTTGCCAACTGGCCAAGACCTGCCCTGTGCAGCTGTGGGTTGATTCCACACCCCCGCCCGGCACCCGCGTCCGCGCCATGGCCATCTACAAGCAGTCACAGCACATGACGGAGGTTGTGAGGCGCTGCCCCCACCATGAGCGCTGCTCAGATAGCGATGGTGAGCAGCTGGGGCTGGAGAGACG	FALSE	17449	4726	2135	2142	747	164	920	0.0004865434446852	0.0003076837739973	0.000372989286385	0.0002411888651816	3.58942960551928e-05	2.36666033633129e-05	8.10552691211141e-05	-0.461465140684497	-0.972626307034741	0.0743408378305725	-0.461465140684497	-2.2803	0.423292	0	-0.420024	0.268763	0.0270765
4	NC_000017.11:g.7675248G>A	NM_000546.6:c.376-12C>T	NP_000537.3:p.?	Ex5	Intron	sub	sub1								CTCTGTCTCCTTCTTCTTCCTACAGTACTCCCCTGCCCTCAACAAGATGTTTTGCCAACTGGCCAAGACCTGCCCTGTGCAGCTGTGGGTTGATTCCACACCCCCGCCCGGCACCCGCGTCCGCGCCATGGCCATCTACAAGCAGTCACAGCACATGACGGAGGTTGTGAGGCGCTGCCCCCACCATGAGCGCTGCTCAGATAGCGATGGTGAGCAGCTGGGGCTGGAGAGACG	FALSE	14982	4441	1576	2528	616	51	489	0.0004177542488551	0.0002891289971058	0.0002753307331816	0.0002846524048455	2.9599580147254e-05	7.35973641176195e-06	4.308263760894e-05	-0.541711653700052	-1.540661291204	-0.48739161739598	-0.541711653700052	-2.86928	0.474068	2.22e-16	-0.793988	0.301002	0.309629
5	NC_000017.11:g.7675248G>C	NM_000546.6:c.376-12C>G	NP_000537.3:p.?	Ex5	Intron	sub	sub1								CTCTGTCTCCTTCGTCTTCCTACAGTACTCCCCTGCCCTCAACAAGATGTTTTGCCAACTGGCCAAGACCTGCCCTGTGCAGCTGTGGGTTGATTCCACACCCCCGCCCGGCACCCGCGTCCGCGCCATGGCCATCTACAAGCAGTCACAGCACATGACGGAGGTTGTGAGGCGCTGCCCCCACCATGAGCGCTGCTCAGATAGCGATGGTGAGCAGCTGGGGCTGGAGAGACG	FALSE	5006	1680	937	622	375	2	113	0.00013958602121	0.0001093755269393	0.0001636960006289	7.00371027744939e-05	1.80192249273056e-05	2.88617114186743e-07	9.95570153335424e-06	-0.24942200844662	-3.32711603510987	-0.531566190791096	-0.531566190791096	-3.50928	1.34999	8.88e-16	-1.20035	0.857153	0.400334
6	NC_000017.11:g.7675248G>T	NM_000546.6:c.376-12C>A	NP_000537.3:p.?	Ex5	Intron	sub	sub1								CTCTGTCTCCTTCATCTTCCTACAGTACTCCCCTGCCCTCAACAAGATGTTTTGCCAACTGGCCAAGACCTGCCCTGTGCAGCTGTGGGTTGATTCCACACCCCCGCCCGGCACCCGCGTCCGCGCCATGGCCATCTACAAGCAGTCACAGCACATGACGGAGGTTGTGAGGCGCTGCCCCCACCATGAGCGCTGCTCAGATAGCGATGGTGAGCAGCTGGGGCTGGAGAGACG	FALSE	11051	4450	2324	3574	720	164	317	0.0003081432521758	0.0002897149374287	0.0004060080100977	0.0004024318413441	3.45969118604268e-05	2.36666033633129e-05	2.79288264254273e-05	-0.447113070612663	-1.02836319475405	-1.03646130069593	-1.02836319475405	-2.82537	0.243647	0	-0.766107	0.1547	0.121301
7	NC_000017.11:g.7675248_7675249insA	NM_000546.6:c.376-13_376-12insT	NP_000537.3:p.?	Ex5	Intron	ins	insA								CTCTGTCTCCTTCTCTCTTCCTACAGTACTCCCCTGCCCTCAACAAGATGTTTTGCCAACTGGCCAAGACCTGCCCTGTGCAGCTGTGGGTTGATTCCACACCCCCGCCCGGCACCCGCGTCCGCGCCATGGCCATCTACAAGCAGTCACAGCACATGACGGAGGTTGTGAGGCGCTGCCCCCACCATGAGCGCTGCTCAGATAGCGATGGTGAGCAGCTGGGGCTGGAGAGACG	FALSE	3095	916	45	633	3	100	5	8.63001869047343e-05	5.96357039740946e-05	7.86160088399334e-06	7.12757010550718e-05	1.44153799418445e-07	1.44308557093371e-05	4.40517766962577e-07	-2.84310435295246	1.23840816281401	-2.73954125284225	-2.73954125284225	-3.68286	2.06501	5.33e-15	-1.31056	1.31115	0.405062
8	NC_000017.11:g.7675248_7675249insC	NM_000546.6:c.376-13_376-12insG	NP_000537.3:p.?	Ex5	Intron	ins	insC								CTCTGTCTCCTTCGCTCTTCCTACAGTACTCCCCTGCCCTCAACAAGATGTTTTGCCAACTGGCCAAGACCTGCCCTGTGCAGCTGTGGGTTGATTCCACACCCCCGCCCGGCACCCGCGTCCGCGCCATGGCCATCTACAAGCAGTCACAGCACATGACGGAGGTTGTGAGGCGCTGCCCCCACCATGAGCGCTGCTCAGATAGCGATGGTGAGCAGCTGGGGCTGGAGAGACG	FALSE	7963	968	557	338	7	1	222	0.0002220382514773	6.302113695079e-05	9.73091487196509e-05	3.80587471668471e-05	3.36358865309705e-07	1.44308557093371e-07	1.95589888531384e-05	-2.35648284374179	-3.44081260073314	0.373447867616303	-2.35648284374179	-4.20203	1.6277	0	-1.6402	1.03349	0.2732
9	NC_000017.11:g.7675249dup	NM_000546.6:c.376-12dup	NP_000537.3:p.?	Ex5	Intron	dup	insG								CTCTGTCTCCTTCCCTCTTCCTACAGTACTCCCCTGCCCTCAACAAGATGTTTTGCCAACTGGCCAAGACCTGCCCTGTGCAGCTGTGGGTTGATTCCACACCCCCGCCCGGCACCCGCGTCCGCGCCATGGCCATCTACAAGCAGTCACAGCACATGACGGAGGTTGTGAGGCGCTGCCCCCACCATGAGCGCTGCTCAGATAGCGATGGTGAGCAGCTGGGGCTGGAGAGACG	FALSE	15738	3698	1402	2691	479	167	415	0.0004388343591297	0.0002407563682272	0.0002449325430968	0.0003030061793668	2.30165566404784e-05	2.4099529034593e-05	3.65629746578939e-05	-0.583769898333782	-0.684362554154547	-0.646938883369374	-0.646938883369374	-2.54806	0.0327206	1.1e-45	-0.590035	0.0207755	0
10	NC_000017.11:g.7675248_7675249insT	NM_000546.6:c.376-13_376-12insA	NP_000537.3:p.?	Ex5	Intron	ins	insT								CTCTGTCTCCTTCACTCTTCCTACAGTACTCCCCTGCCCTCAACAAGATGTTTTGCCAACTGGCCAAGACCTGCCCTGTGCAGCTGTGGGTTGATTCCACACCCCCGCCCGGCACCCGCGTCCGCGCCATGGCCATCTACAAGCAGTCACAGCACATGACGGAGGTTGTGAGGCGCTGCCCCCACCATGAGCGCTGCTCAGATAGCGATGGTGAGCAGCTGGGGCTGGAGAGACG	FALSE	5154	1033	453	746	173	4	3	0.0001437128152849	6.72529281716591e-05	7.91401155655329e-05	8.39994833919171e-05	8.312869099797e-06	5.77234228373486e-07	2.64310660177546e-07	-0.42593169386294	-2.39408178444267	-3.21492666855531	-2.39408178444267	-4.40145	1.12845	0	-1.76682	0.716491	0.145749
11	NC_000017.11:g.7675247A>C	NM_000546.6:c.376-11T>G	NP_000537.3:p.?	Ex5	Intron	sub	sub1								CTCTGTCTCCTTCCGCTTCCTACAGTACTCCCCTGCCCTCAACAAGATGTTTTGCCAACTGGCCAAGACCTGCCCTGTGCAGCTGTGGGTTGATTCCACACCCCCGCCCGGCACCCGCGTCCGCGCCATGGCCATCTACAAGCAGTCACAGCACATGACGGAGGTTGTGAGGCGCTGCCCCCACCATGAGCGCTGCTCAGATAGCGATGGTGAGCAGCTGGGGCTGGAGAGACG	FALSE	16884	4151	2339	2917	193	18	115	0.0004707891294667	0.0002702486978127	0.0004086285437257	0.0003284537440405	9.2738944292533e-06	2.59755402768069e-06	1.01319086401392e-05	-1.21322053364509	-2.48443840864725	-1.6074469830662	-1.6074469830662	-4.22231	0.499153	0	-1.65308	0.31693	0.0172306
12	NC_000017.11:g.7675247A>G	NM_000546.6:c.376-11T>C	NP_000537.3:p.?	Ex5	Intron	sub	sub1								CTCTGTCTCCTTCCCCTTCCTACAGTACTCCCCTGCCCTCAACAAGATGTTTTGCCAACTGGCCAAGACCTGCCCTGTGCAGCTGTGGGTTGATTCCACACCCCCGCCCGGCACCCGCGTCCGCGCCATGGCCATCTACAAGCAGTCACAGCACATGACGGAGGTTGTGAGGCGCTGCCCCCACCATGAGCGCTGCTCAGATAGCGATGGTGAGCAGCTGGGGCTGGAGAGACG	FALSE	21500	4021	1656	3267	290	253	339	0.0005995004906144	0.0002617851153709	0.0002893069125309	0.0003678636893316	1.39348672771163e-05	3.6510064944623e-05	2.98671046000627e-05	-0.943511882809709	-0.520817933856882	-0.925965646884605	-0.925965646884605	-2.78878	0.259878	2.78e-17	-0.742877	0.165005	0.109351
13	NC_000017.11:g.7675247A>T	NM_000546.6:c.376-11T>A	NP_000537.3:p.?	Ex5	Intron	sub	sub1								CTCTGTCTCCTTCCACTTCCTACAGTACTCCCCTGCCCTCAACAAGATGTTTTGCCAACTGGCCAAGACCTGCCCTGTGCAGCTGTGGGTTGATTCCACACCCCCGCCCGGCACCCGCGTCCGCGCCATGGCCATCTACAAGCAGTCACAGCACATGACGGAGGTTGTGAGGCGCTGCCCCCACCATGAGCGCTGCTCAGATAGCGATGGTGAGCAGCTGGGGCTGGAGAGACG	FALSE	11224	4629	3118	2102	108	175	168	0.0003129671398445	0.0003013686394062	0.0005447215901398	0.000236684871434	5.18953677906402e-06	2.525399749134e-05	1.48013969699425e-05	-1.63685100784348	-1.17882635424477	-1.10979685035972	-1.17882635424477	-3.58115	0.347048	0	-1.24598	0.220352	0.110005
14	NC_000017.11:g.7675245_7675247del	NM_000546.6:c.376-9_376-7del	NP_000537.3:p.?	Ex5	Intron	del	del3								CTCTGTCTCCTTCCTCCTACAGTACTCCCCTGCCCTCAACAAGATGTTTTGCCAACTGGCCAAGACCTGCCCTGTGCAGCTGTGGGTTGATTCCACACCCCCGCCCGGCACCCGCGTCCGCGCCATGGCCATCTACAAGCAGTCACAGCACATGACGGAGGTTGTGAGGCGCTGCCCCCACCATGAGCGCTGCTCAGATAGCGATGGTGAGCAGCTGGGGCTGGAGAGACG	FALSE	32919	7260	2684	5325	265	28	565	0.0009179049604901	0.0004726585271309	0.0004689008171697	0.0005995941676433	1.27335856152959e-05	4.0406395986144e-06	4.97785076667712e-05	-1.36188944359089	-2.28451858352698	-0.910272732417535	-1.36188944359089	-3.88584	0.587625	2.22e-16	-1.43944	0.373103	0.112797
15	NC_000017.11:g.7675247_7675248del	NM_000546.6:c.376-10_376-9del	NP_000537.3:p.?	Ex5	Intron	del	del2								CTCTGTCTCCTTCCTTCCTACAGTACTCCCCTGCCCTCAACAAGATGTTTTGCCAACTGGCCAAGACCTGCCCTGTGCAGCTGTGGGTTGATTCCACACCCCCGCCCGGCACCCGCGTCCGCGCCATGGCCATCTACAAGCAGTCACAGCACATGACGGAGGTTGTGAGGCGCTGCCCCCACCATGAGCGCTGCTCAGATAGCGATGGTGAGCAGCTGGGGCTGGAGAGACG	TRUE	25047	6506	2489	3260	1103	545	776	0.0006984041296939	0.0004235697489688	0.0004348338800057	0.0003670754904258	5.30005469195149e-05	7.86481636158875e-05	6.83683574325919e-05	-0.418412090451404	-0.284316112249894	-0.34127822895138	-0.34127822895138	-2.10941	0.107962	0	-0.311525	0.0685487	0
16	NC_000017.11:g.7675247del	NM_000546.6:c.376-11del	NP_000537.3:p.?	Ex5	Intron	del	del1								CTCTGTCTCCTTCCCTTCCTACAGTACTCCCCTGCCCTCAACAAGATGTTTTGCCAACTGGCCAAGACCTGCCCTGTGCAGCTGTGGGTTGATTCCACACCCCCGCCCGGCACCCGCGTCCGCGCCATGGCCATCTACAAGCAGTCACAGCACATGACGGAGGTTGTGAGGCGCTGCCCCCACCATGAGCGCTGCTCAGATAGCGATGGTGAGCAGCTGGGGCTGGAGAGACG	FALSE	16180	4921	1206	2830	563	87	199	0.000451158973867	0.0003203791476599	0.000210690903691	0.0003186575576395	2.70528630241948e-05	1.25548444671233e-05	1.75326071251105e-05	-0.660036591349416	-1.01389236715082	-1.19996603173367	-1.01389236715082	-3.00865	0.186014	0	-0.882481	0.118107	0.277926
17	NC_000017.11:g.7675247dup	NM_000546.6:c.376-11dup	NP_000537.3:p.?	Ex5	Intron	dup	insA								CTCTGTCTCCTTCCTTCTTCCTACAGTACTCCCCTGCCCTCAACAAGATGTTTTGCCAACTGGCCAAGACCTGCCCTGTGCAGCTGTGGGTTGATTCCACACCCCCGCCCGGCACCCGCGTCCGCGCCATGGCCATCTACAAGCAGTCACAGCACATGACGGAGGTTGTGAGGCGCTGCCCCCACCATGAGCGCTGCTCAGATAGCGATGGTGAGCAGCTGGGGCTGGAGAGACG	FALSE	14425	5301	1327	2284	93	5	416	0.0004022230035866	0.0003451188501819	0.0002318298749568	0.0002571780429854	4.4687677819718e-06	7.21542785466858e-07	3.66510782112864e-05	-1.81199591414266	-2.95369032655228	-0.529767714219579	-1.81199591414266	-4.24306	1.02409	0	-1.66625	0.650231	0.15488
18	NC_000017.11:g.7675247_7675248insC	NM_000546.6:c.376-12_376-11insG	NP_000537.3:p.?	Ex5	Intron	ins	insC								CTCTGTCTCCTTCCGTCTTCCTACAGTACTCCCCTGCCCTCAACAAGATGTTTTGCCAACTGGCCAAGACCTGCCCTGTGCAGCTGTGGGTTGATTCCACACCCCCGCCCGGCACCCGCGTCCGCGCCATGGCCATCTACAAGCAGTCACAGCACATGACGGAGGTTGTGAGGCGCTGCCCCCACCATGAGCGCTGCTCAGATAGCGATGGTGAGCAGCTGGGGCTGGAGAGACG	FALSE	6494	1685	940	943	8	320	311	0.0001810770319093	0.0001097010493409	0.0001642201073545	0.0001061816525986	3.8441013178252e-07	4.61787382698789e-05	2.74002051050723e-05	-2.61497823603962	0.0056543694638088	-0.111672314844321	-0.111672314844321	-3.00484	1.38858	1.78e-15	-0.880064	0.88166	0.468784
19	NC_000017.11:g.7675249dup	NM_000546.6:c.376-12dup	NP_000537.3:p.?	Ex5	Intron	dup	insG								CTCTGTCTCCTTCCCTCTTCCTACAGTACTCCCCTGCCCTCAACAAGATGTTTTGCCAACTGGCCAAGACCTGCCCTGTGCAGCTGTGGGTTGATTCCACACCCCCGCCCGGCACCCGCGTCCGCGCCATGGCCATCTACAAGCAGTCACAGCACATGACGGAGGTTGTGAGGCGCTGCCCCCACCATGAGCGCTGCTCAGATAGCGATGGTGAGCAGCTGGGGCTGGAGAGACG	TRUE	15738	3698	1402	2691	479	167	415	0.0004388343591297	0.0002407563682272	0.0002449325430968	0.0003030061793668	2.30165566404784e-05	2.4099529034593e-05	3.65629746578939e-05	-0.583769898333782	-0.684362554154547	-0.646938883369374	-0.646938883369374	-2.54806	0.0327206	1.1e-45	-0.590035	0.0207755	0
20	NC_000017.11:g.7675247_7675248insT	NM_000546.6:c.376-12_376-11insA	NP_000537.3:p.?	Ex5	Intron	ins	insT								CTCTGTCTCCTTCCATCTTCCTACAGTACTCCCCTGCCCTCAACAAGATGTTTTGCCAACTGGCCAAGACCTGCCCTGTGCAGCTGTGGGTTGATTCCACACCCCCGCCCGGCACCCGCGTCCGCGCCATGGCCATCTACAAGCAGTCACAGCACATGACGGAGGTTGTGAGGCGCTGCCCCCACCATGAGCGCTGCTCAGATAGCGATGGTGAGCAGCTGGGGCTGGAGAGACG	FALSE	4406	884	119	312	6	3	4	0.0001228557749603	5.75523606038206e-05	2.07895667821157e-05	3.51311512309358e-05	2.8830759883689e-07	4.32925671280115e-07	3.52414213570061e-07	-2.39541814540281	-1.70473234820561	-2.3984851677488	-2.39541814540281	-4.82158	0.428926	1.11e-16	-2.03357	0.27234	5.1e-05
21	NC_000017.11:g.7675245_7675247del	NM_000546.6:c.376-9_376-7del	NP_000537.3:p.?	Ex5	Intron	del	del3								CTCTGTCTCCTTCCTCCTACAGTACTCCCCTGCCCTCAACAAGATGTTTTGCCAACTGGCCAAGACCTGCCCTGTGCAGCTGTGGGTTGATTCCACACCCCCGCCCGGCACCCGCGTCCGCGCCATGGCCATCTACAAGCAGTCACAGCACATGACGGAGGTTGTGAGGCGCTGCCCCCACCATGAGCGCTGCTCAGATAGCGATGGTGAGCAGCTGGGGCTGGAGAGACG	TRUE	32919	7260	2684	5325	265	28	565	0.0009179049604901	0.0004726585271309	0.0004689008171697	0.0005995941676433	1.27335856152959e-05	4.0406395986144e-06	4.97785076667712e-05	-1.36188944359089	-2.28451858352698	-0.910272732417535	-1.36188944359089	-3.88584	0.587625	2.22e-16	-1.43944	0.373103	0.112797
22	NC_000017.11:g.7675247_7675248del	NM_000546.6:c.376-10_376-9del	NP_000537.3:p.?	Ex5	Intron	del	del2								CTCTGTCTCCTTCCTTCCTACAGTACTCCCCTGCCCTCAACAAGATGTTTTGCCAACTGGCCAAGACCTGCCCTGTGCAGCTGTGGGTTGATTCCACACCCCCGCCCGGCACCCGCGTCCGCGCCATGGCCATCTACAAGCAGTCACAGCACATGACGGAGGTTGTGAGGCGCTGCCCCCACCATGAGCGCTGCTCAGATAGCGATGGTGAGCAGCTGGGGCTGGAGAGACG	TRUE	25047	6506	2489	3260	1103	545	776	0.0006984041296939	0.0004235697489688	0.0004348338800057	0.0003670754904258	5.30005469195149e-05	7.86481636158875e-05	6.83683574325919e-05	-0.418412090451404	-0.284316112249894	-0.34127822895138	-0.34127822895138	-2.10941	0.107962	0	-0.311525	0.0685487	0
23	NC_000017.11:g.7675246del	NM_000546.6:c.376-10del	NP_000537.3:p.?	Ex5	Intron	del	del1								CTCTGTCTCCTTCCTTTCCTACAGTACTCCCCTGCCCTCAACAAGATGTTTTGCCAACTGGCCAAGACCTGCCCTGTGCAGCTGTGGGTTGATTCCACACCCCCGCCCGGCACCCGCGTCCGCGCCATGGCCATCTACAAGCAGTCACAGCACATGACGGAGGTTGTGAGGCGCTGCCCCCACCATGAGCGCTGCTCAGATAGCGATGGTGAGCAGCTGGGGCTGGAGAGACG	FALSE	20544	6233	2382	3651	1009	34	512	0.0005728436315899	0.0004057962258411	0.000416140740126	0.0004111020293081	4.84837278710703e-05	4.90649094117463e-06	4.51090193369679e-05	-0.446799658224263	-2.078503715675	-0.713866635593391	-0.713866635593391	-3.19603	0.718799	0	-1.00145	0.45639	0.467174
24	NC_000017.11:g.7675246G>A	NM_000546.6:c.376-10C>T	NP_000537.3:p.?	Ex5	Intron	sub	sub1								CTCTGTCTCCTTCCTTTTCCTACAGTACTCCCCTGCCCTCAACAAGATGTTTTGCCAACTGGCCAAGACCTGCCCTGTGCAGCTGTGGGTTGATTCCACACCCCCGCCCGGCACCCGCGTCCGCGCCATGGCCATCTACAAGCAGTCACAGCACATGACGGAGGTTGTGAGGCGCTGCCCCCACCATGAGCGCTGCTCAGATAGCGATGGTGAGCAGCTGGGGCTGGAGAGACG	FALSE	11134	4066	1451	2005	245	241	253	0.000310457602907	0.0002647148169854	0.0002534929529483	0.0002257626865962	1.17725602858396e-05	3.47783622595025e-05	2.22901990083064e-05	-1.05394372806129	-0.465911394292718	-0.788213715467969	-0.788213715467969	-2.75487	0.326708	3.33e-16	-0.721343	0.207438	0.142237
25	NC_000017.11:g.7675246G>C	NM_000546.6:c.376-10C>G	NP_000537.3:p.?	Ex5	Intron	sub	sub1								CTCTGTCTCCTTCCTGTTCCTACAGTACTCCCCTGCCCTCAACAAGATGTTTTGCCAACTGGCCAAGACCTGCCCTGTGCAGCTGTGGGTTGATTCCACACCCCCGCCCGGCACCCGCGTCCGCGCCATGGCCATCTACAAGCAGTCACAGCACATGACGGAGGTTGTGAGGCGCTGCCCCCACCATGAGCGCTGCTCAGATAGCGATGGTGAGCAGCTGGGGCTGGAGAGACG	FALSE	14703	4106	1397	2634	132	131	388	0.000409974684349	0.0002673189961982	0.0002440590318875	0.0002965879882765	6.34276717441158e-06	1.89044209792316e-05	3.41841787162959e-05	-1.43991122968762	-0.841555282365066	-0.679235809753204	-0.841555282365066	-3.1006	0.431036	0	-0.940859	0.27368	0.477012
26	NC_000017.11:g.7675246G>T	NM_000546.6:c.376-10C>A	NP_000537.3:p.?	Ex5	Intron	sub	sub1								CTCTGTCTCCTTCCTATTCCTACAGTACTCCCCTGCCCTCAACAAGATGTTTTGCCAACTGGCCAAGACCTGCCCTGTGCAGCTGTGGGTTGATTCCACACCCCCGCCCGGCACCCGCGTCCGCGCCATGGCCATCTACAAGCAGTCACAGCACATGACGGAGGTTGTGAGGCGCTGCCCCCACCATGAGCGCTGCTCAGATAGCGATGGTGAGCAGCTGGGGCTGGAGAGACG	FALSE	7713	5147	2458	2783	99	128	210	0.0002150673155399	0.0003350927602125	0.0004294181105079	0.0003133653649862	4.75707538080868e-06	1.84714953079515e-05	1.85017462124282e-05	-1.75547391781984	-1.22805061545056	-1.15028544514696	-1.22805061545056	-3.68922	0.389657	0	-1.31459	0.247406	0.0868956
27	NC_000017.11:g.7675247dup	NM_000546.6:c.376-11dup	NP_000537.3:p.?	Ex5	Intron	dup	insA								CTCTGTCTCCTTCCTTCTTCCTACAGTACTCCCCTGCCCTCAACAAGATGTTTTGCCAACTGGCCAAGACCTGCCCTGTGCAGCTGTGGGTTGATTCCACACCCCCGCCCGGCACCCGCGTCCGCGCCATGGCCATCTACAAGCAGTCACAGCACATGACGGAGGTTGTGAGGCGCTGCCCCCACCATGAGCGCTGCTCAGATAGCGATGGTGAGCAGCTGGGGCTGGAGAGACG	TRUE	14425	5301	1327	2284	93	5	416	0.0004022230035866	0.0003451188501819	0.0002318298749568	0.0002571780429854	4.4687677819718e-06	7.21542785466858e-07	3.66510782112864e-05	-1.81199591414266	-2.95369032655228	-0.529767714219579	-1.81199591414266	-4.24306	1.02409	0	-1.66625	0.650231	0.15488
28	NC_000017.11:g.7675246_7675247insC	NM_000546.6:c.376-11_376-10insG	NP_000537.3:p.?	Ex5	Intron	ins	insC								CTCTGTCTCCTTCCTGCTTCCTACAGTACTCCCCTGCCCTCAACAAGATGTTTTGCCAACTGGCCAAGACCTGCCCTGTGCAGCTGTGGGTTGATTCCACACCCCCGCCCGGCACCCGCGTCCGCGCCATGGCCATCTACAAGCAGTCACAGCACATGACGGAGGTTGTGAGGCGCTGCCCCCACCATGAGCGCTGCTCAGATAGCGATGGTGAGCAGCTGGGGCTGGAGAGACG	FALSE	7771	3050	997	1267	190	12	32	0.0002166845726774	0.0001985686649792	0.0001741781351409	0.0001426640019538	9.12974062983485e-06	1.73170268512046e-06	2.81931370856049e-06	-1.03349546540541	-2.19054424221106	-1.92101763896006	-1.92101763896006	-4.10695	0.444433	1.11e-16	-1.57983	0.282186	0.016804
29	NC_000017.11:g.7675246dup	NM_000546.6:c.376-10dup	NP_000537.3:p.?	Ex5	Intron	dup	insG								CTCTGTCTCCTTCCTCCTTCCTACAGTACTCCCCTGCCCTCAACAAGATGTTTTGCCAACTGGCCAAGACCTGCCCTGTGCAGCTGTGGGTTGATTCCACACCCCCGCCCGGCACCCGCGTCCGCGCCATGGCCATCTACAAGCAGTCACAGCACATGACGGAGGTTGTGAGGCGCTGCCCCCACCATGAGCGCTGCTCAGATAGCGATGGTGAGCAGCTGGGGCTGGAGAGACG	FALSE	17387	5065	1888	1970	416	137	577	0.0004848146525727	0.0003297541928261	0.0003298378326439	0.0002218216920671	1.9989326852691e-05	1.97702723217919e-05	5.08357503074814e-05	-0.863657201802661	-1.0100392692224	-0.195240831565848	-0.863657201802661	-2.64502	0.378217	0	-0.651596	0.240143	0.114741
30	NC_000017.11:g.7675246_7675247insT	NM_000546.6:c.376-11_376-10insA	NP_000537.3:p.?	Ex5	Intron	ins	insT								CTCTGTCTCCTTCCTACTTCCTACAGTACTCCCCTGCCCTCAACAAGATGTTTTGCCAACTGGCCAAGACCTGCCCTGTGCAGCTGTGGGTTGATTCCACACCCCCGCCCGGCACCCGCGTCCGCGCCATGGCCATCTACAAGCAGTCACAGCACATGACGGAGGTTGTGAGGCGCTGCCCCCACCATGAGCGCTGCTCAGATAGCGATGGTGAGCAGCTGGGGCTGGAGAGACG	FALSE	7726	2364	1035	1328	2	57	163	0.0002154298042087	0.0001539069914789	0.0001808168203318	0.0001495325924188	9.610253294563e-08	8.22558775432218e-06	1.436087920298e-05	-3.67467339271919	-1.19127459815636	-0.807698155392561	-1.19127459815636	-4.41736	1.42718	0	-1.77692	0.906163	0.201505
31	NC_000017.11:g.7675245A>C	NM_000546.6:c.376-9T>G	NP_000537.3:p.?	Ex5	Intron	sub	sub1								CTCTGTCTCCTTCCTCGTCCTACAGTACTCCCCTGCCCTCAACAAGATGTTTTGCCAACTGGCCAAGACCTGCCCTGTGCAGCTGTGGGTTGATTCCACACCCCCGCCCGGCACCCGCGTCCGCGCCATGGCCATCTACAAGCAGTCACAGCACATGACGGAGGTTGTGAGGCGCTGCCCCCACCATGAGCGCTGCTCAGATAGCGATGGTGAGCAGCTGGGGCTGGAGAGACG	FALSE	7600	1670	1117	1400	707	205	239	0.0002119164524962	0.0001087244821361	0.0001951424041649	0.0001576397811644	3.39722453962802e-05	2.95832542041412e-05	2.10567492608111e-05	0.143812674787973	-0.400320509508748	-0.575375065023816	-0.400320509508748	-1.969	0.310357	5.55e-17	-0.22237	0.197056	0.000119771
32	NC_000017.11:g.7675245A>G	NM_000546.6:c.376-9T>C	NP_000537.3:p.?	Ex5	Intron	sub	sub1								CTCTGTCTCCTTCCTCCTCCTACAGTACTCCCCTGCCCTCAACAAGATGTTTTGCCAACTGGCCAAGACCTGCCCTGTGCAGCTGTGGGTTGATTCCACACCCCCGCCCGGCACCCGCGTCCGCGCCATGGCCATCTACAAGCAGTCACAGCACATGACGGAGGTTGTGAGGCGCTGCCCCCACCATGAGCGCTGCTCAGATAGCGATGGTGAGCAGCTGGGGCTGGAGAGACG	FALSE	30807	6477	2159	3273	251	329	526	0.0008590144936911	0.0004216817190395	0.0003771821401898	0.0003685392883937	1.20608678846765e-05	4.74775152837192e-05	4.63424690844631e-05	-1.32512291773812	-0.522507872573992	-0.617906121315906	-0.617906121315906	-2.84971	0.464513	2.22e-16	-0.781566	0.294935	0.292422
33	NC_000017.11:g.7675245A>T	NM_000546.6:c.376-9T>A	NP_000537.3:p.?	Ex5	Intron	sub	sub1								CTCTGTCTCCTTCCTCATCCTACAGTACTCCCCTGCCCTCAACAAGATGTTTTGCCAACTGGCCAAGACCTGCCCTGTGCAGCTGTGGGTTGATTCCACACCCCCGCCCGGCACCCGCGTCCGCGCCATGGCCATCTACAAGCAGTCACAGCACATGACGGAGGTTGTGAGGCGCTGCCCCCACCATGAGCGCTGCTCAGATAGCGATGGTGAGCAGCTGGGGCTGGAGAGACG	FALSE	14109	4901	3559	4017	177	168	341	0.0003934117405618	0.0003190770580535	0.0006217652788029	0.0004523135720982	8.50507416568826e-06	2.42438375916864e-05	3.00433117068477e-05	-1.36842591770605	-1.29257594227804	-1.0673535947327	-1.29257594227804	-3.47378	0.206644	0	-1.1778	0.131205	0.0559284
34	NC_000017.11:g.7675245_7675247del	NM_000546.6:c.376-9_376-7del	NP_000537.3:p.?	Ex5	Intron	del	del3								CTCTGTCTCCTTCCTCCTACAGTACTCCCCTGCCCTCAACAAGATGTTTTGCCAACTGGCCAAGACCTGCCCTGTGCAGCTGTGGGTTGATTCCACACCCCCGCCCGGCACCCGCGTCCGCGCCATGGCCATCTACAAGCAGTCACAGCACATGACGGAGGTTGTGAGGCGCTGCCCCCACCATGAGCGCTGCTCAGATAGCGATGGTGAGCAGCTGGGGCTGGAGAGACG	TRUE	32919	7260	2684	5325	265	28	565	0.0009179049604901	0.0004726585271309	0.0004689008171697	0.0005995941676433	1.27335856152959e-05	4.0406395986144e-06	4.97785076667712e-05	-1.36188944359089	-2.28451858352698	-0.910272732417535	-1.36188944359089	-3.88584	0.587625	2.22e-16	-1.43944	0.373103	0.112797
35	NC_000017.11:g.7675244_7675245del	NM_000546.6:c.376-9_376-8del	NP_000537.3:p.?	Ex5	Intron	del	del2								CTCTGTCTCCTTCCTCCCTACAGTACTCCCCTGCCCTCAACAAGATGTTTTGCCAACTGGCCAAGACCTGCCCTGTGCAGCTGTGGGTTGATTCCACACCCCCGCCCGGCACCCGCGTCCGCGCCATGGCCATCTACAAGCAGTCACAGCACATGACGGAGGTTGTGAGGCGCTGCCCCCACCATGAGCGCTGCTCAGATAGCGATGGTGAGCAGCTGGGGCTGGAGAGACG	FALSE	9574	1329	951	1013	3	60	385	0.0002669589626578	8.65238543466941e-05	0.000166141832015	0.0001140636416568	1.44153799418445e-07	8.6585134256023e-06	3.39198680561184e-05	-3.0717470947472	-1.10195178582727	-0.0117862872442586	-1.10195178582727	-3.71031	1.40852	0	-1.32799	0.894321	0.355139
36	NC_000017.11:g.7675245del	NM_000546.6:c.376-8del	NP_000537.3:p.?	Ex5	Intron	del	del1								CTCTGTCTCCTTCCTCTCCTACAGTACTCCCCTGCCCTCAACAAGATGTTTTGCCAACTGGCCAAGACCTGCCCTGTGCAGCTGTGGGTTGATTCCACACCCCCGCCCGGCACCCGCGTCCGCGCCATGGCCATCTACAAGCAGTCACAGCACATGACGGAGGTTGTGAGGCGCTGCCCCCACCATGAGCGCTGCTCAGATAGCGATGGTGAGCAGCTGGGGCTGGAGAGACG	FALSE	36621	10422	4102	5079	1020	153	204	0.0010211305798508	0.0006785188939061	0.0007166285961364	0.0005718946060959	4.90122918022713e-05	2.20792092352858e-05	1.79731248920731e-05	-0.755955543863473	-1.44733566505426	-1.59432850434658	-1.44733566505426	-3.46898	0.318652	1.11e-16	-1.17476	0.202323	0.15976
37	NC_000017.11:g.7675245dup	NM_000546.6:c.376-8dup	NP_000537.3:p.?	Ex5	Intron	dup	insA								CTCTGTCTCCTTCCTCTTTCCTACAGTACTCCCCTGCCCTCAACAAGATGTTTTGCCAACTGGCCAAGACCTGCCCTGTGCAGCTGTGGGTTGATTCCACACCCCCGCCCGGCACCCGCGTCCGCGCCATGGCCATCTACAAGCAGTCACAGCACATGACGGAGGTTGTGAGGCGCTGCCCCCACCATGAGCGCTGCTCAGATAGCGATGGTGAGCAGCTGGGGCTGGAGAGACG	FALSE	33673	10428	4037	5873	854	465	165	0.0009389293032772	0.000678909520788	0.0007052729504151	0.0006612988819848	4.1035781567784e-05	6.71034790484178e-05	1.4537086309765e-05	-0.865435413074391	-0.706413647387771	-1.846024252084	-0.865435413074391	-3.27355	0.496329	2.22e-16	-1.05068	0.315136	0.396886
38	NC_000017.11:g.7675245_7675246insC	NM_000546.6:c.376-10_376-9insG	NP_000537.3:p.?	Ex5	Intron	ins	insC								CTCTGTCTCCTTCCTCGTTCCTACAGTACTCCCCTGCCCTCAACAAGATGTTTTGCCAACTGGCCAAGACCTGCCCTGTGCAGCTGTGGGTTGATTCCACACCCCCGCCCGGCACCCGCGTCCGCGCCATGGCCATCTACAAGCAGTCACAGCACATGACGGAGGTTGTGAGGCGCTGCCCCCACCATGAGCGCTGCTCAGATAGCGATGGTGAGCAGCTGGGGCTGGAGAGACG	FALSE	2807	769	259	771	112	72	203	7.82696687048753e-05	5.00653453668982e-05	4.52478806434283e-05	8.68144794841395e-05	5.38174184495528e-06	1.03902161107227e-05	1.78850213386806e-05	-0.511733597679392	-0.127475071653626	-0.270262346199171	-0.270262346199171	-2.04736	0.218733	2.78e-17	-0.272125	0.138881	5.09e-07
39	NC_000017.11:g.7675246dup	NM_000546.6:c.376-10dup	NP_000537.3:p.?	Ex5	Intron	dup	insG								CTCTGTCTCCTTCCTCCTTCCTACAGTACTCCCCTGCCCTCAACAAGATGTTTTGCCAACTGGCCAAGACCTGCCCTGTGCAGCTGTGGGTTGATTCCACACCCCCGCCCGGCACCCGCGTCCGCGCCATGGCCATCTACAAGCAGTCACAGCACATGACGGAGGTTGTGAGGCGCTGCCCCCACCATGAGCGCTGCTCAGATAGCGATGGTGAGCAGCTGGGGCTGGAGAGACG	TRUE	17387	5065	1888	1970	416	137	577	0.0004848146525727	0.0003297541928261	0.0003298378326439	0.0002218216920671	1.9989326852691e-05	1.97702723217919e-05	5.08357503074814e-05	-0.863657201802661	-1.0100392692224	-0.195240831565848	-0.863657201802661	-2.64502	0.378217	0	-0.651596	0.240143	0.114741
40	NC_000017.11:g.7675245_7675246insT	NM_000546.6:c.376-10_376-9insA	NP_000537.3:p.?	Ex5	Intron	ins	insT								CTCTGTCTCCTTCCTCATTCCTACAGTACTCCCCTGCCCTCAACAAGATGTTTTGCCAACTGGCCAAGACCTGCCCTGTGCAGCTGTGGGTTGATTCCACACCCCCGCCCGGCACCCGCGTCCGCGCCATGGCCATCTACAAGCAGTCACAGCACATGACGGAGGTTGTGAGGCGCTGCCCCCACCATGAGCGCTGCTCAGATAGCGATGGTGAGCAGCTGGGGCTGGAGAGACG	FALSE	3159	803	190	302	1	3	113	8.8084746504703e-05	5.22788976978144e-05	3.31934259546385e-05	3.40051527940468e-05	4.8051266472815e-08	4.32925671280115e-07	9.95570153335424e-06	-3.43715761627047	-2.01218743599844	-0.022779423693946	-2.01218743599844	-4.20121	1.4911	2.66e-15	-1.63968	0.946748	0.254552
41	NC_000017.11:g.7675244A>C	NM_000546.6:c.376-8T>G	NP_000537.3:p.?	Ex5	Intron	sub	sub1								CTCTGTCTCCTTCCTCTGCCTACAGTACTCCCCTGCCCTCAACAAGATGTTTTGCCAACTGGCCAAGACCTGCCCTGTGCAGCTGTGGGTTGATTCCACACCCCCGCCCGGCACCCGCGTCCGCGCCATGGCCATCTACAAGCAGTCACAGCACATGACGGAGGTTGTGAGGCGCTGCCCCCACCATGAGCGCTGCTCAGATAGCGATGGTGAGCAGCTGGGGCTGGAGAGACG	FALSE	12277	2401	810	2171	716	125	982	0.0003423287220127	0.0001563158572508	0.0001415088159118	0.0002444542606485	3.44047067945355e-05	1.80385696366714e-05	8.65176894314501e-05	-0.0714656410406	-0.514213909347089	0.110796576952692	-0.0714656410406	-1.81409	0.236254	0	-0.124013	0.150006	1.76e-08
42	NC_000017.11:g.7675244A>G	NM_000546.6:c.376-8T>C	NP_000537.3:p.?	Ex5	Intron	sub	sub1								CTCTGTCTCCTTCCTCTCCCTACAGTACTCCCCTGCCCTCAACAAGATGTTTTGCCAACTGGCCAAGACCTGCCCTGTGCAGCTGTGGGTTGATTCCACACCCCCGCCCGGCACCCGCGTCCGCGCCATGGCCATCTACAAGCAGTCACAGCACATGACGGAGGTTGTGAGGCGCTGCCCCCACCATGAGCGCTGCTCAGATAGCGATGGTGAGCAGCTGGGGCTGGAGAGACG	FALSE	17480	2803	1302	2666	55	174	43	0.0004874078407414	0.0001824878583399	0.0002274623189102	0.0003001911832745	2.64281965600482e-06	2.51096889342466e-05	3.78845279587816e-06	-1.74322542332539	-0.608757390425712	-2.23682105127099	-1.74322542332539	-3.87649	0.740533	0	-1.4335	0.47019	0.174033
43	NC_000017.11:g.7675244A>T	NM_000546.6:c.376-8T>A	NP_000537.3:p.?	Ex5	Intron	sub	sub1								CTCTGTCTCCTTCCTCTACCTACAGTACTCCCCTGCCCTCAACAAGATGTTTTGCCAACTGGCCAAGACCTGCCCTGTGCAGCTGTGGGTTGATTCCACACCCCCGCCCGGCACCCGCGTCCGCGCCATGGCCATCTACAAGCAGTCACAGCACATGACGGAGGTTGTGAGGCGCTGCCCCCACCATGAGCGCTGCTCAGATAGCGATGGTGAGCAGCTGGGGCTGGAGAGACG	FALSE	13372	8445	2128	4063	766	168	684	0.0003728614214184	0.0005498073363113	0.0003717663706919	0.0004574931649079	3.68072701181763e-05	2.42438375916864e-05	6.02628305204805e-05	-0.802665952971357	-0.95463397951349	-0.585202052316794	-0.802665952971357	-2.76745	0.16373	0	-0.729331	0.103958	0.0166799
44	NC_000017.11:g.7675242_7675244del	NM_000546.6:c.376-7_376-5del	NP_000537.3:p.?	Ex5	Intron	del	del3								CTCTGTCTCCTTCCTCTTACAGTACTCCCCTGCCCTCAACAAGATGTTTTGCCAACTGGCCAAGACCTGCCCTGTGCAGCTGTGGGTTGATTCCACACCCCCGCCCGGCACCCGCGTCCGCGCCATGGCCATCTACAAGCAGTCACAGCACATGACGGAGGTTGTGAGGCGCTGCCCCCACCATGAGCGCTGCTCAGATAGCGATGGTGAGCAGCTGGGGCTGGAGAGACG	FALSE	17280	4905	1920	2681	724	89	266	0.0004818310919915	0.0003193374759748	0.0003354283043837	0.0003018801809299	3.4789116926318e-05	1.284346158131e-05	2.34355452024091e-05	-0.503517723537059	-1.3045174523463	-0.957528534391504	-0.957528534391504	-2.95427	0.29833	0	-0.847953	0.18942	0.2976
45	NC_000017.11:g.7675243_7675244del	NM_000546.6:c.376-8_376-7del	NP_000537.3:p.?	Ex5	Intron	del	del2								CTCTGTCTCCTTCCTCTCTACAGTACTCCCCTGCCCTCAACAAGATGTTTTGCCAACTGGCCAAGACCTGCCCTGTGCAGCTGTGGGTTGATTCCACACCCCCGCCCGGCACCCGCGTCCGCGCCATGGCCATCTACAAGCAGTCACAGCACATGACGGAGGTTGTGAGGCGCTGCCCCCACCATGAGCGCTGCTCAGATAGCGATGGTGAGCAGCTGGGGCTGGAGAGACG	FALSE	5230	1397	353	755	3	30	6	0.0001458319798099	9.09509590085264e-05	6.16698913788811e-05	8.50128819851172e-05	1.44153799418445e-07	4.32925671280115e-06	5.28621320355092e-07	-3.10240371279512	-0.906203984882142	-2.73526383864519	-2.73526383864519	-4.8875	1.09285	0	-2.07543	0.693885	0.0630277
46	NC_000017.11:g.7675245del	NM_000546.6:c.376-8del	NP_000537.3:p.?	Ex5	Intron	del	del1								CTCTGTCTCCTTCCTCTCCTACAGTACTCCCCTGCCCTCAACAAGATGTTTTGCCAACTGGCCAAGACCTGCCCTGTGCAGCTGTGGGTTGATTCCACACCCCCGCCCGGCACCCGCGTCCGCGCCATGGCCATCTACAAGCAGTCACAGCACATGACGGAGGTTGTGAGGCGCTGCCCCCACCATGAGCGCTGCTCAGATAGCGATGGTGAGCAGCTGGGGCTGGAGAGACG	TRUE	36621	10422	4102	5079	1020	153	204	0.0010211305798508	0.0006785188939061	0.0007166285961364	0.0005718946060959	4.90122918022713e-05	2.20792092352858e-05	1.79731248920731e-05	-0.755955543863473	-1.44733566505426	-1.59432850434658	-1.44733566505426	-3.46898	0.318652	1.11e-16	-1.17476	0.202323	0.15976
47	NC_000017.11:g.7675245dup	NM_000546.6:c.376-8dup	NP_000537.3:p.?	Ex5	Intron	dup	insA								CTCTGTCTCCTTCCTCTTTCCTACAGTACTCCCCTGCCCTCAACAAGATGTTTTGCCAACTGGCCAAGACCTGCCCTGTGCAGCTGTGGGTTGATTCCACACCCCCGCCCGGCACCCGCGTCCGCGCCATGGCCATCTACAAGCAGTCACAGCACATGACGGAGGTTGTGAGGCGCTGCCCCCACCATGAGCGCTGCTCAGATAGCGATGGTGAGCAGCTGGGGCTGGAGAGACG	TRUE	33673	10428	4037	5873	854	465	165	0.0009389293032772	0.000678909520788	0.0007052729504151	0.0006612988819848	4.1035781567784e-05	6.71034790484178e-05	1.4537086309765e-05	-0.865435413074391	-0.706413647387771	-1.846024252084	-0.865435413074391	-3.27355	0.496329	2.22e-16	-1.05068	0.315136	0.396886
48	NC_000017.11:g.7675244_7675245insC	NM_000546.6:c.376-9_376-8insG	NP_000537.3:p.?	Ex5	Intron	ins	insC								CTCTGTCTCCTTCCTCTGTCCTACAGTACTCCCCTGCCCTCAACAAGATGTTTTGCCAACTGGCCAAGACCTGCCCTGTGCAGCTGTGGGTTGATTCCACACCCCCGCCCGGCACCCGCGTCCGCGCCATGGCCATCTACAAGCAGTCACAGCACATGACGGAGGTTGTGAGGCGCTGCCCCCACCATGAGCGCTGCTCAGATAGCGATGGTGAGCAGCTGGGGCTGGAGAGACG	FALSE	18677	4427	1552	2540	848	117	575	0.0005207846820096	0.0002882175343813	0.0002711378793768	0.0002860036029697	4.07474739689471e-05	1.68841011799244e-05	5.06595432006963e-05	-0.343402561464277	-0.984960154623531	-0.376642223395796	-0.376642223395796	-2.43161	0.271929	0	-0.516094	0.172657	0.00640991
49	NC_000017.11:g.7675244_7675245insG	NM_000546.6:c.376-9_376-8insC	NP_000537.3:p.?	Ex5	Intron	ins	insG								CTCTGTCTCCTTCCTCTCTCCTACAGTACTCCCCTGCCCTCAACAAGATGTTTTGCCAACTGGCCAAGACCTGCCCTGTGCAGCTGTGGGTTGATTCCACACCCCCGCCCGGCACCCGCGTCCGCGCCATGGCCATCTACAAGCAGTCACAGCACATGACGGAGGTTGTGAGGCGCTGCCCCCACCATGAGCGCTGCTCAGATAGCGATGGTGAGCAGCTGGGGCTGGAGAGACG	FALSE	3726	1496	582	909	493	154	139	0.0001038948292106	9.73963025603118e-05	0.0001016767047663	0.0001023532579132	2.36892743710978e-05	2.22235177923792e-05	1.22463939215596e-05	-0.0100793924516497	-0.159906583938511	-0.652911495708174	-0.159906583938511	-1.96609	0.28619	1.11e-16	-0.220525	0.181712	3.15e-05
50	NC_000017.11:g.7675244_7675245insT	NM_000546.6:c.376-9_376-8insA	NP_000537.3:p.?	Ex5	Intron	ins	insT								CTCTGTCTCCTTCCTCTATCCTACAGTACTCCCCTGCCCTCAACAAGATGTTTTGCCAACTGGCCAAGACCTGCCCTGTGCAGCTGTGGGTTGATTCCACACCCCCGCCCGGCACCCGCGTCCGCGCCATGGCCATCTACAAGCAGTCACAGCACATGACGGAGGTTGTGAGGCGCTGCCCCCACCATGAGCGCTGCTCAGATAGCGATGGTGAGCAGCTGGGGCTGGAGAGACG	FALSE	6192	1340	562	1220	7	116	180	0.0001726561412969	8.72400036302258e-05	9.81826599289835e-05	0.0001373718093004	3.36358865309705e-07	1.67397926228311e-05	1.58586396106527e-05	-2.55626744476987	-0.323124893868142	-0.678106108199396	-0.678106108199396	-3.3981	1.14465	0	-1.12976	0.726776	0.416392
51	NC_000017.11:g.7675242_7675244del	NM_000546.6:c.376-7_376-5del	NP_000537.3:p.?	Ex5	Intron	del	del3								CTCTGTCTCCTTCCTCTTACAGTACTCCCCTGCCCTCAACAAGATGTTTTGCCAACTGGCCAAGACCTGCCCTGTGCAGCTGTGGGTTGATTCCACACCCCCGCCCGGCACCCGCGTCCGCGCCATGGCCATCTACAAGCAGTCACAGCACATGACGGAGGTTGTGAGGCGCTGCCCCCACCATGAGCGCTGCTCAGATAGCGATGGTGAGCAGCTGGGGCTGGAGAGACG	TRUE	17280	4905	1920	2681	724	89	266	0.0004818310919915	0.0003193374759748	0.0003354283043837	0.0003018801809299	3.4789116926318e-05	1.284346158131e-05	2.34355452024091e-05	-0.503517723537059	-1.3045174523463	-0.957528534391504	-0.957528534391504	-2.95427	0.29833	0	-0.847953	0.18942	0.2976
52	NC_000017.11:g.7675242_7675243del	NM_000546.6:c.376-7_376-6del	NP_000537.3:p.?	Ex5	Intron	del	del2								CTCTGTCTCCTTCCTCTTTACAGTACTCCCCTGCCCTCAACAAGATGTTTTGCCAACTGGCCAAGACCTGCCCTGTGCAGCTGTGGGTTGATTCCACACCCCCGCCCGGCACCCGCGTCCGCGCCATGGCCATCTACAAGCAGTCACAGCACATGACGGAGGTTGTGAGGCGCTGCCCCCACCATGAGCGCTGCTCAGATAGCGATGGTGAGCAGCTGGGGCTGGAGAGACG	FALSE	7569	1487	478	1107	235	86	89	0.00021105205644	9.68103622374222e-05	8.35076716121959e-05	0.0001246480269636	1.12920476211115e-05	1.24105359100299e-05	7.84121625193387e-06	-0.461564150337223	-0.413378047391518	-1.10563648713495	-0.461564150337223	-2.55391	0.319013	0	-0.593751	0.202553	0.0426055
53	NC_000017.11:g.7675243del	NM_000546.6:c.376-6del	NP_000537.3:p.?	Ex5	Intron	del	del1								CTCTGTCTCCTTCCTCTTCTACAGTACTCCCCTGCCCTCAACAAGATGTTTTGCCAACTGGCCAAGACCTGCCCTGTGCAGCTGTGGGTTGATTCCACACCCCCGCCCGGCACCCGCGTCCGCGCCATGGCCATCTACAAGCAGTCACAGCACATGACGGAGGTTGTGAGGCGCTGCCCCCACCATGAGCGCTGCTCAGATAGCGATGGTGAGCAGCTGGGGCTGGAGAGACG	FALSE	30139	9003	2494	5419	1926	157	646	0.0008403881528664	0.0005861356363305	0.000435707391215	0.0006101785529501	9.25467392266417e-05	2.26564434636593e-05	5.69148954915649e-05	-0.275525743594282	-1.10341567537798	-0.828252024155041	-0.828252024155041	-2.67174	0.323648	0	-0.668565	0.205495	0.0912692
54	NC_000017.11:g.7675243G>A	NM_000546.6:c.376-7C>T	NP_000537.3:p.?	Ex5	Intron	sub	sub1								CTCTGTCTCCTTCCTCTTTCTACAGTACTCCCCTGCCCTCAACAAGATGTTTTGCCAACTGGCCAAGACCTGCCCTGTGCAGCTGTGGGTTGATTCCACACCCCCGCCCGGCACCCGCGTCCGCGCCATGGCCATCTACAAGCAGTCACAGCACATGACGGAGGTTGTGAGGCGCTGCCCCCACCATGAGCGCTGCTCAGATAGCGATGGTGAGCAGCTGGGGCTGGAGAGACG	FALSE	17529	5462	2722	3478	165	136	657	0.0004887741441851	0.0003556006715136	0.0004755395023606	0.0003916222563499	7.92845896801448e-06	1.96259637646985e-05	5.78840345788826e-05	-1.47813786884941	-1.25525058030848	-0.504086148229957	-1.25525058030848	-3.24814	0.494515	2.22e-16	-1.03454	0.313984	0.414334
55	NC_000017.11:g.7675243G>C	NM_000546.6:c.376-7C>G	NP_000537.3:p.?	Ex5	Intron	sub	sub1								CTCTGTCTCCTTCCTCTTGCTACAGTACTCCCCTGCCCTCAACAAGATGTTTTGCCAACTGGCCAAGACCTGCCCTGTGCAGCTGTGGGTTGATTCCACACCCCCGCCCGGCACCCGCGTCCGCGCCATGGCCATCTACAAGCAGTCACAGCACATGACGGAGGTTGTGAGGCGCTGCCCCCACCATGAGCGCTGCTCAGATAGCGATGGTGAGCAGCTGGGGCTGGAGAGACG	FALSE	12212	4269	1862	2367	62	26	225	0.000340516278669	0.0002779310264906	0.0003252955743554	0.0002665238300116	2.97917852131453e-06	3.75202248442766e-06	1.98232995133159e-05	-1.92807827096896	-2.09294317553954	-0.987688570851459	-1.92807827096896	-4.13249	0.567676	0	-1.59604	0.360437	0.0456692
56	NC_000017.11:g.7675243G>T	NM_000546.6:c.376-7C>A	NP_000537.3:p.?	Ex5	Intron	sub	sub1								CTCTGTCTCCTTCCTCTTACTACAGTACTCCCCTGCCCTCAACAAGATGTTTTGCCAACTGGCCAAGACCTGCCCTGTGCAGCTGTGGGTTGATTCCACACCCCCGCCCGGCACCCGCGTCCGCGCCATGGCCATCTACAAGCAGTCACAGCACATGACGGAGGTTGTGAGGCGCTGCCCCCACCATGAGCGCTGCTCAGATAGCGATGGTGAGCAGCTGGGGCTGGAGAGACG	FALSE	16835	7533	4590	3521	577	168	294	0.000469422826023	0.0004904320502585	0.0008018832901673	0.0003964640496286	2.77255807548142e-05	2.42438375916864e-05	2.59024446973995e-05	-0.906528426862699	-1.45974116115772	-1.07898146448837	-1.07898146448837	-3.31246	0.196154	0	-1.07538	0.124545	0.192534
57	NC_000017.11:g.7675245dup	NM_000546.6:c.376-8dup	NP_000537.3:p.?	Ex5	Intron	dup	insA								CTCTGTCTCCTTCCTCTTTCCTACAGTACTCCCCTGCCCTCAACAAGATGTTTTGCCAACTGGCCAAGACCTGCCCTGTGCAGCTGTGGGTTGATTCCACACCCCCGCCCGGCACCCGCGTCCGCGCCATGGCCATCTACAAGCAGTCACAGCACATGACGGAGGTTGTGAGGCGCTGCCCCCACCATGAGCGCTGCTCAGATAGCGATGGTGAGCAGCTGGGGCTGGAGAGACG	TRUE	33673	10428	4037	5873	854	465	165	0.0009389293032772	0.000678909520788	0.0007052729504151	0.0006612988819848	4.1035781567784e-05	6.71034790484178e-05	1.4537086309765e-05	-0.865435413074391	-0.706413647387771	-1.846024252084	-0.865435413074391	-3.27355	0.496329	2.22e-16	-1.05068	0.315136	0.396886
58	NC_000017.11:g.7675243_7675244insC	NM_000546.6:c.376-8_376-7insG	NP_000537.3:p.?	Ex5	Intron	ins	insC								CTCTGTCTCCTTCCTCTTGCCTACAGTACTCCCCTGCCCTCAACAAGATGTTTTGCCAACTGGCCAAGACCTGCCCTGTGCAGCTGTGGGTTGATTCCACACCCCCGCCCGGCACCCGCGTCCGCGCCATGGCCATCTACAAGCAGTCACAGCACATGACGGAGGTTGTGAGGCGCTGCCCCCACCATGAGCGCTGCTCAGATAGCGATGGTGAGCAGCTGGGGCTGGAGAGACG	FALSE	6545	1678	412	843	136	37	61	0.0001824991028405	0.0001092453179787	7.19773236490057e-05	9.49216682297401e-05	6.53497224030284e-06	5.33941661245475e-06	5.37431675694344e-06	-0.871815158184661	-0.869955187539666	-1.17980219323535	-0.871815158184661	-3.05502	0.12326	4.36e-14	-0.911924	0.0782617	0.293781
59	NC_000017.11:g.7675243dup	NM_000546.6:c.376-6dup	NP_000537.3:p.?	Ex5	Intron	dup	insG								CTCTGTCTCCTTCCTCTTCCCTACAGTACTCCCCTGCCCTCAACAAGATGTTTTGCCAACTGGCCAAGACCTGCCCTGTGCAGCTGTGGGTTGATTCCACACCCCCGCCCGGCACCCGCGTCCGCGCCATGGCCATCTACAAGCAGTCACAGCACATGACGGAGGTTGTGAGGCGCTGCCCCCACCATGAGCGCTGCTCAGATAGCGATGGTGAGCAGCTGGGGCTGGAGAGACG	FALSE	33738	9980	2891	4593	1081	47	720	0.0009407417466209	0.0006497427136042	0.0005050641812361	0.0005171710820631	5.1943419057113e-05	6.78250218338846e-06	6.34345584426111e-05	-0.693647554769273	-1.99299918496502	-0.635423850660063	-0.693647554769273	-3.25236	0.627761	4.44e-16	-1.03722	0.398587	0.429828
60	NC_000017.11:g.7675243_7675244insT	NM_000546.6:c.376-8_376-7insA	NP_000537.3:p.?	Ex5	Intron	ins	insT								CTCTGTCTCCTTCCTCTTACCTACAGTACTCCCCTGCCCTCAACAAGATGTTTTGCCAACTGGCCAAGACCTGCCCTGTGCAGCTGTGGGTTGATTCCACACCCCCGCCCGGCACCCGCGTCCGCGCCATGGCCATCTACAAGCAGTCACAGCACATGACGGAGGTTGTGAGGCGCTGCCCCCACCATGAGCGCTGCTCAGATAGCGATGGTGAGCAGCTGGGGCTGGAGAGACG	FALSE	14795	2904	1381	2134	522	39	7	0.000412539988774	0.0001890634108523	0.0002412637960176	0.0002402880664321	2.50827610988094e-05	5.62803372664149e-06	6.16724873747608e-07	-0.382463398414629	-1.63014570422718	-3.35839135726197	-1.63014570422718	-4.14983	1.17569	0	-1.60705	0.746487	0.210953
61	NC_000017.11:g.7675240_7675242del	NM_000546.6:c.376-5_376-3del	NP_000537.3:p.?	Ex5	Intron	del	del3								CTCTGTCTCCTTCCTCTTCCAGTACTCCCCTGCCCTCAACAAGATGTTTTGCCAACTGGCCAAGACCTGCCCTGTGCAGCTGTGGGTTGATTCCACACCCCCGCCCGGCACCCGCGTCCGCGCCATGGCCATCTACAAGCAGTCACAGCACATGACGGAGGTTGTGAGGCGCTGCCCCCACCATGAGCGCTGCTCAGATAGCGATGGTGAGCAGCTGGGGCTGGAGAGACG	FALSE	14677	2589	725	1643	39	8	339	0.0004092497070115	0.0001685554995512	0.0001266591253532	0.0001850015431808	1.87399939243978e-06	1.15446845674697e-06	2.98671046000627e-05	-1.9056326207168	-2.2476365857606	-0.44194158133294	-1.9056326207168	-3.91519	0.854809	0	-1.45808	0.542748	0.196999
62	NC_000017.11:g.7675241_7675242del	NM_000546.6:c.376-6_376-5del	NP_000537.3:p.?	Ex5	Intron	del	del2								CTCTGTCTCCTTCCTCTTCACAGTACTCCCCTGCCCTCAACAAGATGTTTTGCCAACTGGCCAAGACCTGCCCTGTGCAGCTGTGGGTTGATTCCACACCCCCGCCCGGCACCCGCGTCCGCGCCATGGCCATCTACAAGCAGTCACAGCACATGACGGAGGTTGTGAGGCGCTGCCCCCACCATGAGCGCTGCTCAGATAGCGATGGTGAGCAGCTGGGGCTGGAGAGACG	FALSE	5518	1801	416	1	3	3	1	0.0001538624980097	0.0001172531690582	7.26761326164718e-05	1.12599843688897e-07	1.44153799418445e-07	4.32925671280115e-07	8.81035533925154e-08	-3.2584596947615	-2.52712721204464	0.669467336774836	-2.52712721204464	-4.33245	1.7684	0	-1.723	1.12281	0.266573
63	NC_000017.11:g.7675243del	NM_000546.6:c.376-6del	NP_000537.3:p.?	Ex5	Intron	del	del1								CTCTGTCTCCTTCCTCTTCTACAGTACTCCCCTGCCCTCAACAAGATGTTTTGCCAACTGGCCAAGACCTGCCCTGTGCAGCTGTGGGTTGATTCCACACCCCCGCCCGGCACCCGCGTCCGCGCCATGGCCATCTACAAGCAGTCACAGCACATGACGGAGGTTGTGAGGCGCTGCCCCCACCATGAGCGCTGCTCAGATAGCGATGGTGAGCAGCTGGGGCTGGAGAGACG	TRUE	30139	9003	2494	5419	1926	157	646	0.0008403881528664	0.0005861356363305	0.000435707391215	0.0006101785529501	9.25467392266417e-05	2.26564434636593e-05	5.69148954915649e-05	-0.275525743594282	-1.10341567537798	-0.828252024155041	-0.828252024155041	-2.67174	0.323648	0	-0.668565	0.205495	0.0912692
64	NC_000017.11:g.7675242G>A	NM_000546.6:c.376-6C>T	NP_000537.3:p.?	Ex5	Intron	sub	sub1								CTCTGTCTCCTTCCTCTTCTTACAGTACTCCCCTGCCCTCAACAAGATGTTTTGCCAACTGGCCAAGACCTGCCCTGTGCAGCTGTGGGTTGATTCCACACCCCCGCCCGGCACCCGCGTCCGCGCCATGGCCATCTACAAGCAGTCACAGCACATGACGGAGGTTGTGAGGCGCTGCCCCCACCATGAGCGCTGCTCAGATAGCGATGGTGAGCAGCTGGGGCTGGAGAGACG	FALSE	8791	3930	1062	1511	99	121	14	0.0002451259913019	0.0002558606076617	0.0001855337808622	0.0001701383638139	4.75707538080868e-06	1.74613354082979e-05	1.23344974749521e-06	-1.58973590379229	-0.713575285978242	-2.62717860760794	-1.58973590379229	-4.01512	0.79223	6.66e-16	-1.52152	0.503014	0.14783
65	NC_000017.11:g.7675242G>C	NM_000546.6:c.376-6C>G	NP_000537.3:p.?	Ex5	Intron	sub	sub1								CTCTGTCTCCTTCCTCTTCGTACAGTACTCCCCTGCCCTCAACAAGATGTTTTGCCAACTGGCCAAGACCTGCCCTGTGCAGCTGTGGGTTGATTCCACACCCCCGCCCGGCACCCGCGTCCGCGCCATGGCCATCTACAAGCAGTCACAGCACATGACGGAGGTTGTGAGGCGCTGCCCCCACCATGAGCGCTGCTCAGATAGCGATGGTGAGCAGCTGGGGCTGGAGAGACG	FALSE	15113	3742	892	2083	422	7	204	0.0004214070192863	0.0002436209653614	0.0001558343997449	0.0002345454744039	2.02776344515279e-05	1.0101598996536e-06	1.79731248920731e-05	-0.668872758473103	-2.47159152957254	-0.96667992372274	-0.96667992372274	-3.58773	0.765039	0	-1.25016	0.48575	0.292461
66	NC_000017.11:g.7675242G>T	NM_000546.6:c.376-6C>A	NP_000537.3:p.?	Ex5	Intron	sub	sub1								CTCTGTCTCCTTCCTCTTCATACAGTACTCCCCTGCCCTCAACAAGATGTTTTGCCAACTGGCCAAGACCTGCCCTGTGCAGCTGTGGGTTGATTCCACACCCCCGCCCGGCACCCGCGTCCGCGCCATGGCCATCTACAAGCAGTCACAGCACATGACGGAGGTTGTGAGGCGCTGCCCCCACCATGAGCGCTGCTCAGATAGCGATGGTGAGCAGCTGGGGCTGGAGAGACG	FALSE	6005	4075	1333	4279	475	182	499	0.0001674418812158	0.0002653007573083	0.000232878088408	0.0004818147311447	2.28243515745871e-05	2.62641573909936e-05	4.39636731428652e-05	-0.648562735471316	-0.594681832391719	-0.843745233108211	-0.648562735471316	-2.63353	0.119801	0	-0.644301	0.0760658	2.38e-05
67	NC_000017.11:g.7675242_7675243insA	NM_000546.6:c.376-7_376-6insT	NP_000537.3:p.?	Ex5	Intron	ins	insA								CTCTGTCTCCTTCCTCTTCTCTACAGTACTCCCCTGCCCTCAACAAGATGTTTTGCCAACTGGCCAAGACCTGCCCTGTGCAGCTGTGGGTTGATTCCACACCCCCGCCCGGCACCCGCGTCCGCGCCATGGCCATCTACAAGCAGTCACAGCACATGACGGAGGTTGTGAGGCGCTGCCCCCACCATGAGCGCTGCTCAGATAGCGATGGTGAGCAGCTGGGGCTGGAGAGACG	FALSE	3217	1695	536	655	1020	320	37	8.97020036421746e-05	0.0001103520941442	9.3640401640454e-05	7.37528976162275e-05	4.90122918022713e-05	4.61787382698789e-05	3.25983147552307e-06	0.35986258431289	0.374774617670339	-1.35417679669423	0.35986258431289	-1.8197	0.847065	0	-0.127577	0.537831	0.0713825
68	NC_000017.11:g.7675242_7675243insC	NM_000546.6:c.376-7_376-6insG	NP_000537.3:p.?	Ex5	Intron	ins	insC								CTCTGTCTCCTTCCTCTTCGCTACAGTACTCCCCTGCCCTCAACAAGATGTTTTGCCAACTGGCCAAGACCTGCCCTGTGCAGCTGTGGGTTGATTCCACACCCCCGCCCGGCACCCGCGTCCGCGCCATGGCCATCTACAAGCAGTCACAGCACATGACGGAGGTTGTGAGGCGCTGCCCCCACCATGAGCGCTGCTCAGATAGCGATGGTGAGCAGCTGGGGCTGGAGAGACG	FALSE	4890	1746	788	1034	178	13	109	0.0001363515069351	0.0001136724226405	0.0001376653665908	0.0001164282383743	8.55312543216107e-06	1.87601124221383e-06	9.60328731978418e-06	-0.730879230661344	-1.983365248488	-0.914849909000289	-0.914849909000289	-3.36775	0.525003	1.11e-16	-1.11049	0.333342	0.340423
69	NC_000017.11:g.7675243dup	NM_000546.6:c.376-6dup	NP_000537.3:p.?	Ex5	Intron	dup	insG								CTCTGTCTCCTTCCTCTTCCCTACAGTACTCCCCTGCCCTCAACAAGATGTTTTGCCAACTGGCCAAGACCTGCCCTGTGCAGCTGTGGGTTGATTCCACACCCCCGCCCGGCACCCGCGTCCGCGCCATGGCCATCTACAAGCAGTCACAGCACATGACGGAGGTTGTGAGGCGCTGCCCCCACCATGAGCGCTGCTCAGATAGCGATGGTGAGCAGCTGGGGCTGGAGAGACG	TRUE	33738	9980	2891	4593	1081	47	720	0.0009407417466209	0.0006497427136042	0.0005050641812361	0.0005171710820631	5.1943419057113e-05	6.78250218338846e-06	6.34345584426111e-05	-0.693647554769273	-1.99299918496502	-0.635423850660063	-0.693647554769273	-3.25236	0.627761	4.44e-16	-1.03722	0.398587	0.429828
70	NC_000017.11:g.7675242_7675243insT	NM_000546.6:c.376-7_376-6insA	NP_000537.3:p.?	Ex5	Intron	ins	insT								CTCTGTCTCCTTCCTCTTCACTACAGTACTCCCCTGCCCTCAACAAGATGTTTTGCCAACTGGCCAAGACCTGCCCTGTGCAGCTGTGGGTTGATTCCACACCCCCGCCCGGCACCCGCGTCCGCGCCATGGCCATCTACAAGCAGTCACAGCACATGACGGAGGTTGTGAGGCGCTGCCCCCACCATGAGCGCTGCTCAGATAGCGATGGTGAGCAGCTGGGGCTGGAGAGACG	FALSE	4982	792	348	663	10	2	3	0.00013891681136	5.15627484142827e-05	6.07963801695485e-05	7.46536963657387e-05	4.8051266472815e-07	2.88617114186743e-07	2.64310660177546e-07	-2.01407343534916	-2.67627614365762	-3.13186698203284	-2.67627614365762	-5.25358	0.347436	3.35e-13	-2.30786	0.220599	6.42e-10
71	NC_000017.11:g.7675241A>C	NM_000546.6:c.376-5T>G	NP_000537.3:p.?	Ex5	Intron	sub	sub1								CTCTGTCTCCTTCCTCTTCCGACAGTACTCCCCTGCCCTCAACAAGATGTTTTGCCAACTGGCCAAGACCTGCCCTGTGCAGCTGTGGGTTGATTCCACACCCCCGCCCGGCACCCGCGTCCGCGCCATGGCCATCTACAAGCAGTCACAGCACATGACGGAGGTTGTGAGGCGCTGCCCCCACCATGAGCGCTGCTCAGATAGCGATGGTGAGCAGCTGGGGCTGGAGAGACG	FALSE	22979	6161	2568	4414	122	353	224	0.0006407405476199	0.000401108703258	0.0004486353571132	0.0004970157100427	5.86225450968343e-06	5.09409206539602e-05	1.97351959599234e-05	-1.73761079298676	-0.590235911670913	-1.42964714304118	-1.42964714304118	-3.48996	0.5973	0	-1.18808	0.379246	0.290882
72	NC_000017.11:g.7675241A>G	NM_000546.6:c.376-5T>C	NP_000537.3:p.?	Ex5	Intron	sub	sub1								CTCTGTCTCCTTCCTCTTCCCACAGTACTCCCCTGCCCTCAACAAGATGTTTTGCCAACTGGCCAAGACCTGCCCTGTGCAGCTGTGGGTTGATTCCACACCCCCGCCCGGCACCCGCGTCCGCGCCATGGCCATCTACAAGCAGTCACAGCACATGACGGAGGTTGTGAGGCGCTGCCCCCACCATGAGCGCTGCTCAGATAGCGATGGTGAGCAGCTGGGGCTGGAGAGACG	FALSE	20825	5863	2056	2	440	148	1	0.0005806789635835	0.0003817075681223	0.0003591878092775	2.25199687377794e-07	2.11425572480386e-05	2.1357666449819e-05	8.81035533925154e-08	-0.919083181675517	-1.01530452599156	0.181359750705509	-0.919083181675517	-3.08938	0.0426731	5.35e-12	-0.933736	0.0270946	0.199996
73	NC_000017.11:g.7675241A>T	NM_000546.6:c.376-5T>A	NP_000537.3:p.?	Ex5	Intron	sub	sub1								CTCTGTCTCCTTCCTCTTCCAACAGTACTCCCCTGCCCTCAACAAGATGTTTTGCCAACTGGCCAAGACCTGCCCTGTGCAGCTGTGGGTTGATTCCACACCCCCGCCCGGCACCCGCGTCCGCGCCATGGCCATCTACAAGCAGTCACAGCACATGACGGAGGTTGTGAGGCGCTGCCCCCACCATGAGCGCTGCTCAGATAGCGATGGTGAGCAGCTGGGGCTGGAGAGACG	FALSE	20417	6422	4049	4160	494	182	379	0.0005693023961337	0.0004181009726218	0.0007073693773175	0.0004684153497458	2.37373256375706e-05	2.62641573909936e-05	3.33912467357633e-05	-0.903913092827551	-1.32473917599471	-1.01758563656895	-1.01758563656895	-3.21266	0.141736	1.39e-17	-1.01201	0.0899933	0.294941
74	NC_000017.11:g.7675240_7675242del	NM_000546.6:c.376-5_376-3del	NP_000537.3:p.?	Ex5	Intron	del	del3								CTCTGTCTCCTTCCTCTTCCAGTACTCCCCTGCCCTCAACAAGATGTTTTGCCAACTGGCCAAGACCTGCCCTGTGCAGCTGTGGGTTGATTCCACACCCCCGCCCGGCACCCGCGTCCGCGCCATGGCCATCTACAAGCAGTCACAGCACATGACGGAGGTTGTGAGGCGCTGCCCCCACCATGAGCGCTGCTCAGATAGCGATGGTGAGCAGCTGGGGCTGGAGAGACG	TRUE	14677	2589	725	1643	39	8	339	0.0004092497070115	0.0001685554995512	0.0001266591253532	0.0001850015431808	1.87399939243978e-06	1.15446845674697e-06	2.98671046000627e-05	-1.9056326207168	-2.2476365857606	-0.44194158133294	-1.9056326207168	-3.91519	0.854809	0	-1.45808	0.542748	0.196999
75	NC_000017.11:g.7675240_7675241del	NM_000546.6:c.376-5_376-4del	NP_000537.3:p.?	Ex5	Intron	del	del2								CTCTGTCTCCTTCCTCTTCCCAGTACTCCCCTGCCCTCAACAAGATGTTTTGCCAACTGGCCAAGACCTGCCCTGTGCAGCTGTGGGTTGATTCCACACCCCCGCCCGGCACCCGCGTCCGCGCCATGGCCATCTACAAGCAGTCACAGCACATGACGGAGGTTGTGAGGCGCTGCCCCCACCATGAGCGCTGCTCAGATAGCGATGGTGAGCAGCTGGGGCTGGAGAGACG	FALSE	13794	2461	1335	2368	379	134	458	0.0003846283612807	0.0001602221260701	0.0002332274928918	0.0002666364298553	1.82114299931969e-05	1.93373466505118e-05	4.0351427453772e-05	-0.477449228554538	-0.796847684793031	-0.487469462896152	-0.487469462896152	-2.45707	0.115028	6.94e-18	-0.53226	0.073035	3.7e-09
76	NC_000017.11:g.7675241del	NM_000546.6:c.376-5del	NP_000537.3:p.?	Ex5	Intron	del	del1								CTCTGTCTCCTTCCTCTTCCACAGTACTCCCCTGCCCTCAACAAGATGTTTTGCCAACTGGCCAAGACCTGCCCTGTGCAGCTGTGGGTTGATTCCACACCCCCGCCCGGCACCCGCGTCCGCGCCATGGCCATCTACAAGCAGTCACAGCACATGACGGAGGTTGTGAGGCGCTGCCCCCACCATGAGCGCTGCTCAGATAGCGATGGTGAGCAGCTGGGGCTGGAGAGACG	FALSE	9571	1347	961	1	610	112	1	0.0002668753114265	8.76957349924732e-05	0.0001678888544337	1.12599843688897e-07	2.93112725484171e-05	1.61625583944576e-05	8.81035533925154e-08	0.185203172842434	-0.698696608098258	0.669467336774836	0.185203172842434	-1.74824	0.535937	0	-0.0822035	0.340285	0.00618026
77	NC_000017.11:g.7675241dup	NM_000546.6:c.376-5dup	NP_000537.3:p.?	Ex5	Intron	dup	insA								CTCTGTCTCCTTCCTCTTCCTTACAGTACTCCCCTGCCCTCAACAAGATGTTTTGCCAACTGGCCAAGACCTGCCCTGTGCAGCTGTGGGTTGATTCCACACCCCCGCCCGGCACCCGCGTCCGCGCCATGGCCATCTACAAGCAGTCACAGCACATGACGGAGGTTGTGAGGCGCTGCCCCCACCATGAGCGCTGCTCAGATAGCGATGGTGAGCAGCTGGGGCTGGAGAGACG	FALSE	15948	4625	1324	2578	186	74	667	0.0004446899453171	0.0003011082214849	0.0002313057682312	0.0002902823970299	8.93753556394359e-06	1.06788332249095e-05	5.87650701128077e-05	-1.30234573829311	-1.18157732649445	-0.282583384586939	-1.18157732649445	-3.00916	0.516739	0	-0.882804	0.328095	0.41777
78	NC_000017.11:g.7675241_7675242insC	NM_000546.6:c.376-6_376-5insG	NP_000537.3:p.?	Ex5	Intron	ins	insC								CTCTGTCTCCTTCCTCTTCCGTACAGTACTCCCCTGCCCTCAACAAGATGTTTTGCCAACTGGCCAAGACCTGCCCTGTGCAGCTGTGGGTTGATTCCACACCCCCGCCCGGCACCCGCGTCCGCGCCATGGCCATCTACAAGCAGTCACAGCACATGACGGAGGTTGTGAGGCGCTGCCCCCACCATGAGCGCTGCTCAGATAGCGATGGTGAGCAGCTGGGGCTGGAGAGACG	FALSE	3417	709	225	702	3	1	77	9.52787523920766e-05	4.61590765476344e-05	3.93080044199667e-05	7.90450902696056e-05	1.44153799418445e-07	1.44308557093371e-07	6.78397361122368e-06	-2.68573005083026	-2.84517917187594	-0.886883557433285	-2.68573005083026	-4.61551	0.982061	8.88e-16	-1.90273	0.623544	0.0757233
79	NC_000017.11:g.7675243dup	NM_000546.6:c.376-6dup	NP_000537.3:p.?	Ex5	Intron	dup	insG								CTCTGTCTCCTTCCTCTTCCCTACAGTACTCCCCTGCCCTCAACAAGATGTTTTGCCAACTGGCCAAGACCTGCCCTGTGCAGCTGTGGGTTGATTCCACACCCCCGCCCGGCACCCGCGTCCGCGCCATGGCCATCTACAAGCAGTCACAGCACATGACGGAGGTTGTGAGGCGCTGCCCCCACCATGAGCGCTGCTCAGATAGCGATGGTGAGCAGCTGGGGCTGGAGAGACG	TRUE	33738	9980	2891	4593	1081	47	720	0.0009407417466209	0.0006497427136042	0.0005050641812361	0.0005171710820631	5.1943419057113e-05	6.78250218338846e-06	6.34345584426111e-05	-0.693647554769273	-1.99299918496502	-0.635423850660063	-0.693647554769273	-3.25236	0.627761	4.44e-16	-1.03722	0.398587	0.429828
80	NC_000017.11:g.7675241_7675242insT	NM_000546.6:c.376-6_376-5insA	NP_000537.3:p.?	Ex5	Intron	ins	insT								CTCTGTCTCCTTCCTCTTCCATACAGTACTCCCCTGCCCTCAACAAGATGTTTTGCCAACTGGCCAAGACCTGCCCTGTGCAGCTGTGGGTTGATTCCACACCCCCGCCCGGCACCCGCGTCCGCGCCATGGCCATCTACAAGCAGTCACAGCACATGACGGAGGTTGTGAGGCGCTGCCCCCACCATGAGCGCTGCTCAGATAGCGATGGTGAGCAGCTGGGGCTGGAGAGACG	FALSE	9424	2178	1832	1927	120	3	277	0.0002627764010953	0.0001417975581392	0.0003200545070994	0.0002169798987885	5.7661519767378e-06	4.32925671280115e-07	2.44046842897267e-05	-1.10893717787378	-3.50125614384403	-0.696452292780964	-1.10893717787378	-4.1792	1.21705	0	-1.62571	0.772745	0.21242
81	NC_000017.11:g.7675238_7675240del	NM_000546.6:c.376-4_376-2del	NP_000537.3:p.?	Ex5	Intron	del	del3								CTCTGTCTCCTTCCTCTTCCTGTACTCCCCTGCCCTCAACAAGATGTTTTGCCAACTGGCCAAGACCTGCCCTGTGCAGCTGTGGGTTGATTCCACACCCCCGCCCGGCACCCGCGTCCGCGCCATGGCCATCTACAAGCAGTCACAGCACATGACGGAGGTTGTGAGGCGCTGCCCCCACCATGAGCGCTGCTCAGATAGCGATGGTGAGCAGCTGGGGCTGGAGAGACG	FALSE	8946	3771	2693	2168	12063	3095	4360	0.0002494479715831	0.0002455089952907	0.0004704731373465	0.0002441164611175	0.0005796424274615	0.0004466349842039	0.0003841314927913	1.38625890425163	0.805135811236966	1.16146190820821	1.16146190820821	0.135498	0.26655	0	1.11385	0.169242	0
82	NC_000017.11:g.7675239_7675240del	NM_000546.6:c.376-3_376-2del	NP_000537.3:p.?	Ex5	Intron	del	del2								CTCTGTCTCCTTCCTCTTCCTAGTACTCCCCTGCCCTCAACAAGATGTTTTGCCAACTGGCCAAGACCTGCCCTGTGCAGCTGTGGGTTGATTCCACACCCCCGCCCGGCACCCGCGTCCGCGCCATGGCCATCTACAAGCAGTCACAGCACATGACGGAGGTTGTGAGGCGCTGCCCCCACCATGAGCGCTGCTCAGATAGCGATGGTGAGCAGCTGGGGCTGGAGAGACG	FALSE	16513	3000	1078	1441	382	112	203	0.0004604442605356	0.0001953134409631	0.0001883290167321	0.0001622563747557	1.83555837926153e-05	1.61625583944576e-05	1.78850213386806e-05	-0.594275498360618	-0.774189152905729	-0.710665991907277	-0.710665991907277	-2.60842	0.0401789	2.29e-32	-0.628358	0.025511	0
83	NC_000017.11:g.7675240del	NM_000546.6:c.376-4del	NP_000537.3:p.?	Ex5	Intron	del	del1								CTCTGTCTCCTTCCTCTTCCTCAGTACTCCCCTGCCCTCAACAAGATGTTTTGCCAACTGGCCAAGACCTGCCCTGTGCAGCTGTGGGTTGATTCCACACCCCCGCCCGGCACCCGCGTCCGCGCCATGGCCATCTACAAGCAGTCACAGCACATGACGGAGGTTGTGAGGCGCTGCCCCCACCATGAGCGCTGCTCAGATAGCGATGGTGAGCAGCTGGGGCTGGAGAGACG	FALSE	10856	2851	906	2141	24	235	28	0.0003027059221446	0.0001856128733953	0.000158280231131	0.0002410762653379	1.15323039534756e-06	3.39125109169423e-05	2.46689949499043e-06	-2.26313082185824	-0.173006392916642	-2.38448230777237	-2.26313082185824	-3.99976	1.13245	0	-1.51177	0.719029	0.239288
84	NC_000017.11:g.7675240T>A	NM_000546.6:c.376-4A>T	NP_000537.3:p.?	Ex5	Intron	sub	sub1								CTCTGTCTCCTTCCTCTTCCTTCAGTACTCCCCTGCCCTCAACAAGATGTTTTGCCAACTGGCCAAGACCTGCCCTGTGCAGCTGTGGGTTGATTCCACACCCCCGCCCGGCACCCGCGTCCGCGCCATGGCCATCTACAAGCAGTCACAGCACATGACGGAGGTTGTGAGGCGCTGCCCCCACCATGAGCGCTGCTCAGATAGCGATGGTGAGCAGCTGGGGCTGGAGAGACG	FALSE	9478	2437	755	2391	30	9	397	0.0002642821232578	0.0001586596185424	0.0001319001926092	0.0002692262262601	1.44153799418445e-06	1.29877701384034e-06	3.49771106968286e-05	-2.02964700989123	-2.19688458497266	-0.594928124698824	-2.02964700989123	-4.03126	0.805361	0	-1.53177	0.511351	0.147439
85	NC_000017.11:g.7675240T>C	NM_000546.6:c.376-4A>G	NP_000537.3:p.?	Ex5	Intron	sub	sub1								CTCTGTCTCCTTCCTCTTCCTGCAGTACTCCCCTGCCCTCAACAAGATGTTTTGCCAACTGGCCAAGACCTGCCCTGTGCAGCTGTGGGTTGATTCCACACCCCCGCCCGGCACCCGCGTCCGCGCCATGGCCATCTACAAGCAGTCACAGCACATGACGGAGGTTGTGAGGCGCTGCCCCCACCATGAGCGCTGCTCAGATAGCGATGGTGAGCAGCTGGGGCTGGAGAGACG	FALSE	14061	3822	1357	1801	198	42	204	0.0003920733208618	0.0002488293237871	0.0002370709422128	0.0002027923184837	9.51415076161737e-06	6.06095939792161e-06	1.79731248920731e-05	-1.14677639113898	-1.56992987795485	-0.864243392039508	-1.14677639113898	-3.38661	0.298452	5.55e-17	-1.12246	0.189498	0.212126
86	NC_000017.11:g.7675240T>G	NM_000546.6:c.376-4A>C	NP_000537.3:p.?	Ex5	Intron	sub	sub1								CTCTGTCTCCTTCCTCTTCCTCCAGTACTCCCCTGCCCTCAACAAGATGTTTTGCCAACTGGCCAAGACCTGCCCTGTGCAGCTGTGGGTTGATTCCACACCCCCGCCCGGCACCCGCGTCCGCGCCATGGCCATCTACAAGCAGTCACAGCACATGACGGAGGTTGTGAGGCGCTGCCCCCACCATGAGCGCTGCTCAGATAGCGATGGTGAGCAGCTGGGGCTGGAGAGACG	FALSE	15994	5508	1904	3275	635	189	225	0.0004459725975296	0.0003585954776084	0.0003326330685138	0.0003687644880811	3.05125542102375e-05	2.72743172906472e-05	1.98232995133159e-05	-0.655333346599083	-0.80415354813856	-1.21633534583527	-0.80415354813856	-2.91143	0.213834	5.55e-17	-0.82075	0.135771	0.172703
87	NC_000017.11:g.7675241dup	NM_000546.6:c.376-5dup	NP_000537.3:p.?	Ex5	Intron	dup	insA								CTCTGTCTCCTTCCTCTTCCTTACAGTACTCCCCTGCCCTCAACAAGATGTTTTGCCAACTGGCCAAGACCTGCCCTGTGCAGCTGTGGGTTGATTCCACACCCCCGCCCGGCACCCGCGTCCGCGCCATGGCCATCTACAAGCAGTCACAGCACATGACGGAGGTTGTGAGGCGCTGCCCCCACCATGAGCGCTGCTCAGATAGCGATGGTGAGCAGCTGGGGCTGGAGAGACG	TRUE	15948	4625	1324	2578	186	74	667	0.0004446899453171	0.0003011082214849	0.0002313057682312	0.0002902823970299	8.93753556394359e-06	1.06788332249095e-05	5.87650701128077e-05	-1.30234573829311	-1.18157732649445	-0.282583384586939	-1.18157732649445	-3.00916	0.516739	0	-0.882804	0.328095	0.41777
88	NC_000017.11:g.7675240_7675241insC	NM_000546.6:c.376-5_376-4insG	NP_000537.3:p.?	Ex5	Intron	ins	insC								CTCTGTCTCCTTCCTCTTCCTGACAGTACTCCCCTGCCCTCAACAAGATGTTTTGCCAACTGGCCAAGACCTGCCCTGTGCAGCTGTGGGTTGATTCCACACCCCCGCCCGGCACCCGCGTCCGCGCCATGGCCATCTACAAGCAGTCACAGCACATGACGGAGGTTGTGAGGCGCTGCCCCCACCATGAGCGCTGCTCAGATAGCGATGGTGAGCAGCTGGGGCTGGAGAGACG	FALSE	10368	2322	708	1326	7	312	304	0.0002890986551949	0.0001511726033055	0.0001236891872414	0.0001493073927314	3.36358865309705e-07	4.50242698131319e-05	2.67834802313246e-05	-2.89401611068952	0.175262375487455	-0.367730799677847	-0.367730799677847	-3.1884	1.53985	0	-0.996609	0.977707	0.486436
89	NC_000017.11:g.7675240_7675241insG	NM_000546.6:c.376-5_376-4insC	NP_000537.3:p.?	Ex5	Intron	ins	insG								CTCTGTCTCCTTCCTCTTCCTCACAGTACTCCCCTGCCCTCAACAAGATGTTTTGCCAACTGGCCAAGACCTGCCCTGTGCAGCTGTGGGTTGATTCCACACCCCCGCCCGGCACCCGCGTCCGCGCCATGGCCATCTACAAGCAGTCACAGCACATGACGGAGGTTGTGAGGCGCTGCCCCCACCATGAGCGCTGCTCAGATAGCGATGGTGAGCAGCTGGGGCTGGAGAGACG	FALSE	4941	1277	639	1	148	67	1	0.0001377735778663	8.31384213699987e-05	0.0001116347325527	1.12599843688897e-07	7.11158743797662e-06	9.6686733252559e-06	8.81035533925154e-08	-0.65209244019061	-0.768175390618326	0.669467336774836	-0.65209244019061	-2.66149	0.0716408	1.57e-60	-0.662056	0.0454872	5.59e-11
90	NC_000017.11:g.7675240dup	NM_000546.6:c.376-4dup	NP_000537.3:p.?	Ex5	Intron	dup	insT								CTCTGTCTCCTTCCTCTTCCTAACAGTACTCCCCTGCCCTCAACAAGATGTTTTGCCAACTGGCCAAGACCTGCCCTGTGCAGCTGTGGGTTGATTCCACACCCCCGCCCGGCACCCGCGTCCGCGCCATGGCCATCTACAAGCAGTCACAGCACATGACGGAGGTTGTGAGGCGCTGCCCCCACCATGAGCGCTGCTCAGATAGCGATGGTGAGCAGCTGGGGCTGGAGAGACG	FALSE	16602	4162	1709	2677	466	300	520	0.0004629259137293	0.0002709648470962	0.0002985661313498	0.0003014297815551	2.23918901763318e-05	4.32925671280115e-05	4.5813847764108e-05	-0.673293170445768	-0.429554260156613	-0.484435402287899	-0.484435402287899	-2.38795	0.169076	0	-0.488378	0.107352	7.79e-06
91	NC_000017.11:g.7675237_7675239del	NM_000546.6:c.376-3_376-1del	NP_000537.3:p.?	Ex5	Intron	del	del3								CTCTGTCTCCTTCCTCTTCCTATACTCCCCTGCCCTCAACAAGATGTTTTGCCAACTGGCCAAGACCTGCCCTGTGCAGCTGTGGGTTGATTCCACACCCCCGCCCGGCACCCGCGTCCGCGCCATGGCCATCTACAAGCAGTCACAGCACATGACGGAGGTTGTGAGGCGCTGCCCCCACCATGAGCGCTGCTCAGATAGCGATGGTGAGCAGCTGGGGCTGGAGAGACG	FALSE	10636	6242	1778	2544	8653	2765	3080	0.0002965714985197	0.000406382166164	0.0003106205860386	0.0002864540023445	0.0004157876087892	0.0003990131603631	0.0002713589444489	0.872534943684301	1.00385406262373	0.804102872406495	0.872534943684301	-0.212062	0.146649	1.39e-17	0.89317	0.0931125	0
92	NC_000017.11:g.7675239_7675240del	NM_000546.6:c.376-3_376-2del	NP_000537.3:p.?	Ex5	Intron	del	del2								CTCTGTCTCCTTCCTCTTCCTAGTACTCCCCTGCCCTCAACAAGATGTTTTGCCAACTGGCCAAGACCTGCCCTGTGCAGCTGTGGGTTGATTCCACACCCCCGCCCGGCACCCGCGTCCGCGCCATGGCCATCTACAAGCAGTCACAGCACATGACGGAGGTTGTGAGGCGCTGCCCCCACCATGAGCGCTGCTCAGATAGCGATGGTGAGCAGCTGGGGCTGGAGAGACG	TRUE	16513	3000	1078	1441	382	112	203	0.0004604442605356	0.0001953134409631	0.0001883290167321	0.0001622563747557	1.83555837926153e-05	1.61625583944576e-05	1.78850213386806e-05	-0.594275498360618	-0.774189152905729	-0.710665991907277	-0.710665991907277	-2.60842	0.0401789	2.29e-32	-0.628358	0.025511	0
93	NC_000017.11:g.7675239del	NM_000546.6:c.376-3del	NP_000537.3:p.?	Ex5	Intron	del	del1								CTCTGTCTCCTTCCTCTTCCTAAGTACTCCCCTGCCCTCAACAAGATGTTTTGCCAACTGGCCAAGACCTGCCCTGTGCAGCTGTGGGTTGATTCCACACCCCCGCCCGGCACCCGCGTCCGCGCCATGGCCATCTACAAGCAGTCACAGCACATGACGGAGGTTGTGAGGCGCTGCCCCCACCATGAGCGCTGCTCAGATAGCGATGGTGAGCAGCTGGGGCTGGAGAGACG	FALSE	8355	2139	819	1079	150	129	32	0.0002329686790271	0.0001392584834067	0.0001430811360886	0.0001214952313403	7.20768997092225e-06	1.86158038650449e-05	2.81931370856049e-06	-0.960746715302847	-0.500777086712605	-1.80791253902696	-0.960746715302847	-3.19101	0.550499	0	-0.998268	0.34953	0.45965
94	NC_000017.11:g.7675239G>A	NM_000546.6:c.376-3C>T	NP_000537.3:p.?	Ex5	Intron	sub	sub1								CTCTGTCTCCTTCCTCTTCCTATAGTACTCCCCTGCCCTCAACAAGATGTTTTGCCAACTGGCCAAGACCTGCCCTGTGCAGCTGTGGGTTGATTCCACACCCCCGCCCGGCACCCGCGTCCGCGCCATGGCCATCTACAAGCAGTCACAGCACATGACGGAGGTTGTGAGGCGCTGCCCCCACCATGAGCGCTGCTCAGATAGCGATGGTGAGCAGCTGGGGCTGGAGAGACG	FALSE	18204	3903	1718	3728	611	104	50	0.000507595671216	0.0002541027866931	0.0003001384515266	0.0004197722172722	2.935932381489e-05	1.50080899377106e-05	4.40517766962577e-06	-0.46738418863521	-1.1291264077243	-2.36672290205614	-1.1291264077243	-3.51219	0.762316	0	-1.2022	0.484021	0.324356
95	NC_000017.11:g.7675239G>C	NM_000546.6:c.376-3C>G	NP_000537.3:p.?	Ex5	Intron	sub	sub1								CTCTGTCTCCTTCCTCTTCCTAGAGTACTCCCCTGCCCTCAACAAGATGTTTTGCCAACTGGCCAAGACCTGCCCTGTGCAGCTGTGGGTTGATTCCACACCCCCGCCCGGCACCCGCGTCCGCGCCATGGCCATCTACAAGCAGTCACAGCACATGACGGAGGTTGTGAGGCGCTGCCCCCACCATGAGCGCTGCTCAGATAGCGATGGTGAGCAGCTGGGGCTGGAGAGACG	FALSE	13379	5965	2347	3759	8984	2196	5448	0.0003730566076246	0.0003883482251151	0.0004100261616607	0.0004232628124265	0.0004316925779917	0.000316901591377	0.0004799881588824	0.923484046310612	0.670015752142812	0.930789296495548	0.923484046310612	-0.292419	0.10335	0	0.842148	0.0656204	0
96	NC_000017.11:g.7675239G>T	NM_000546.6:c.376-3C>A	NP_000537.3:p.?	Ex5	Intron	sub	sub1								CTCTGTCTCCTTCCTCTTCCTAAAGTACTCCCCTGCCCTCAACAAGATGTTTTGCCAACTGGCCAAGACCTGCCCTGTGCAGCTGTGGGTTGATTCCACACCCCCGCCCGGCACCCGCGTCCGCGCCATGGCCATCTACAAGCAGTCACAGCACATGACGGAGGTTGTGAGGCGCTGCCCCCACCATGAGCGCTGCTCAGATAGCGATGGTGAGCAGCTGGGGCTGGAGAGACG	FALSE	17160	6146	1990	2997	537	101	359	0.0004784850427415	0.0004001321360532	0.0003476574613143	0.0003374617315356	2.58035300959016e-05	1.45751642664305e-05	3.1629175667913e-05	-0.825649670068632	-1.24493557239262	-0.824856141360706	-0.825649670068632	-3.03356	0.172425	0	-0.898294	0.109478	0.308408
97	NC_000017.11:g.7675239_7675240insA	NM_000546.6:c.376-4_376-3insT	NP_000537.3:p.?	Ex5	Intron	ins	insA								CTCTGTCTCCTTCCTCTTCCTATCAGTACTCCCCTGCCCTCAACAAGATGTTTTGCCAACTGGCCAAGACCTGCCCTGTGCAGCTGTGGGTTGATTCCACACCCCCGCCCGGCACCCGCGTCCGCGCCATGGCCATCTACAAGCAGTCACAGCACATGACGGAGGTTGTGAGGCGCTGCCCCCACCATGAGCGCTGCTCAGATAGCGATGGTGAGCAGCTGGGGCTGGAGAGACG	FALSE	4028	2389	394	773	157	88	219	0.000112315719823	0.000155534603487	6.88326832954084e-05	8.70396791715173e-05	7.54404883623196e-06	1.26991530242167e-05	1.92946781929608e-05	-1.00063443789156	-0.271281706356804	-0.218662741747502	-0.271281706356804	-2.35768	0.444293	1.11e-16	-0.469154	0.282097	0.0489314
98	NC_000017.11:g.7675239_7675240insC	NM_000546.6:c.376-4_376-3insG	NP_000537.3:p.?	Ex5	Intron	ins	insC								CTCTGTCTCCTTCCTCTTCCTAGCAGTACTCCCCTGCCCTCAACAAGATGTTTTGCCAACTGGCCAAGACCTGCCCTGTGCAGCTGTGGGTTGATTCCACACCCCCGCCCGGCACCCGCGTCCGCGCCATGGCCATCTACAAGCAGTCACAGCACATGACGGAGGTTGTGAGGCGCTGCCCCCACCATGAGCGCTGCTCAGATAGCGATGGTGAGCAGCTGGGGCTGGAGAGACG	FALSE	11139	4261	1212	2835	271	150	126	0.0003105970216257	0.000277410190648	0.0002117391171422	0.000319220556858	1.30218932141328e-05	2.16462835640057e-05	1.11010477274569e-05	-1.02075832257708	-0.65921593769867	-1.52304023505267	-1.02075832257708	-3.18134	0.371989	1.11e-16	-0.992126	0.236189	0.44953
99	NC_000017.11:g.7675239dup	NM_000546.6:c.376-3dup	NP_000537.3:p.?	Ex5	Intron	dup	insG								CTCTGTCTCCTTCCTCTTCCTACCAGTACTCCCCTGCCCTCAACAAGATGTTTTGCCAACTGGCCAAGACCTGCCCTGTGCAGCTGTGGGTTGATTCCACACCCCCGCCCGGCACCCGCGTCCGCGCCATGGCCATCTACAAGCAGTCACAGCACATGACGGAGGTTGTGAGGCGCTGCCCCCACCATGAGCGCTGCTCAGATAGCGATGGTGAGCAGCTGGGGCTGGAGAGACG	FALSE	11998	3674	1686	1470	6	46	203	0.0003345491575066	0.0002391938606995	0.0002945479797869	0.0001655217702226	2.8830759883689e-07	6.63819362629509e-06	1.78850213386806e-05	-3.27061889637499	-1.65279657707108	-0.724697044496913	-1.65279657707108	-4.47549	1.23407	8.88e-16	-1.81383	0.783555	0.154161
100	NC_000017.11:g.7675240dup	NM_000546.6:c.376-4dup	NP_000537.3:p.?	Ex5	Intron	dup	insT								CTCTGTCTCCTTCCTCTTCCTAACAGTACTCCCCTGCCCTCAACAAGATGTTTTGCCAACTGGCCAAGACCTGCCCTGTGCAGCTGTGGGTTGATTCCACACCCCCGCCCGGCACCCGCGTCCGCGCCATGGCCATCTACAAGCAGTCACAGCACATGACGGAGGTTGTGAGGCGCTGCCCCCACCATGAGCGCTGCTCAGATAGCGATGGTGAGCAGCTGGGGCTGGAGAGACG	TRUE	16602	4162	1709	2677	466	300	520	0.0004629259137293	0.0002709648470962	0.0002985661313498	0.0003014297815551	2.23918901763318e-05	4.32925671280115e-05	4.5813847764108e-05	-0.673293170445768	-0.429554260156613	-0.484435402287899	-0.484435402287899	-2.38795	0.169076	0	-0.488378	0.107352	7.79e-06
101	NC_000017.11:g.7675236_7675238del	NM_000546.6:c.376-1_377del	NP_000537.3:p.?	Ex5	Exon	del	del3	del	p.Y126Sfs	126			Y	S	CTCTGTCTCCTTCCTCTTCCTACACTCCCCTGCCCTCAACAAGATGTTTTGCCAACTGGCCAAGACCTGCCCTGTGCAGCTGTGGGTTGATTCCACACCCCCGCCCGGCACCCGCGTCCGCGCCATGGCCATCTACAAGCAGTCACAGCACATGACGGAGGTTGTGAGGCGCTGCCCCCACCATGAGCGCTGCTCAGATAGCGATGGTGAGCAGCTGGGGCTGGAGAGACG	FALSE	13782	7383	2688	3441	14761	4915	5392	0.0003842937563557	0.0004806663782104	0.0004695996261372	0.0003874560621334	0.0007092847444052	0.0007092765581139	0.0004750543598924	1.09751450319597	1.1102658735596	0.985757442721202	1.09751450319597	0.05031	0.133045	0	1.05976	0.0844746	0
102	NC_000017.11:g.7675237_7675238del	NM_000546.6:c.376-2_376-1del	NP_000537.3:p.?	Ex5	Intron	del	del2								CTCTGTCTCCTTCCTCTTCCTACTACTCCCCTGCCCTCAACAAGATGTTTTGCCAACTGGCCAAGACCTGCCCTGTGCAGCTGTGGGTTGATTCCACACCCCCGCCCGGCACCCGCGTCCGCGCCATGGCCATCTACAAGCAGTCACAGCACATGACGGAGGTTGTGAGGCGCTGCCCCCACCATGAGCGCTGCTCAGATAGCGATGGTGAGCAGCTGGGGCTGGAGAGACG	FALSE	6111	3628	841	2038	5561	1668	3338	0.0001703975580532	0.0002361990546048	0.0001469245854097	0.0002294784814379	0.0002672130928553	0.0002407066732317	0.0002940896612242	0.934272318041813	1.16368413598953	1.01691691251618	1.01691691251618	0.00160642	0.13814	3.47e-17	1.02884	0.0877097	0
103	NC_000017.11:g.7675238del	NM_000546.6:c.376-2del	NP_000537.3:p.?	Ex5	Intron	del	del1								CTCTGTCTCCTTCCTCTTCCTACGTACTCCCCTGCCCTCAACAAGATGTTTTGCCAACTGGCCAAGACCTGCCCTGTGCAGCTGTGGGTTGATTCCACACCCCCGCCCGGCACCCGCGTCCGCGCCATGGCCATCTACAAGCAGTCACAGCACATGACGGAGGTTGTGAGGCGCTGCCCCCACCATGAGCGCTGCTCAGATAGCGATGGTGAGCAGCTGGGGCTGGAGAGACG	FALSE	10247	6619	2901	4368	11811	4875	7293	0.0002857247222012	0.0004309265552451	0.0005068112036547	0.0004918361172331	0.0005675335083104	0.0007035042158301	0.0006425392148916	1.02764885517101	1.0547875268504	1.03044219538788	1.03044219538788	0.00508173	0.0803337	1.04e-17	1.03104	0.0510066	0
104	NC_000017.11:g.7675238T>A	NM_000546.6:c.376-2A>T	NP_000537.3:p.?	Ex5	Intron	sub	sub1								CTCTGTCTCCTTCCTCTTCCTACTGTACTCCCCTGCCCTCAACAAGATGTTTTGCCAACTGGCCAAGACCTGCCCTGTGCAGCTGTGGGTTGATTCCACACCCCCGCCCGGCACCCGCGTCCGCGCCATGGCCATCTACAAGCAGTCACAGCACATGACGGAGGTTGTGAGGCGCTGCCCCCACCATGAGCGCTGCTCAGATAGCGATGGTGAGCAGCTGGGGCTGGAGAGACG	FALSE	14981	7871	2183	4736	11812	3399	7250	0.0004177263651114	0.000512437364607	0.0003813749939946	0.0005332728597106	0.0005675815595768	0.0004905047855603	0.0006387507620957	0.921269093092662	1.00466208911943	0.969317642289448	0.969317642289448	-0.10781	0.0791454	6.94e-18	0.959363	0.0502522	0
105	NC_000017.11:g.7675238T>C	NM_000546.6:c.376-2A>G	NP_000537.3:p.?	Ex5	Intron	sub	sub1								CTCTGTCTCCTTCCTCTTCCTACGGTACTCCCCTGCCCTCAACAAGATGTTTTGCCAACTGGCCAAGACCTGCCCTGTGCAGCTGTGGGTTGATTCCACACCCCCGCCCGGCACCCGCGTCCGCGCCATGGCCATCTACAAGCAGTCACAGCACATGACGGAGGTTGTGAGGCGCTGCCCCCACCATGAGCGCTGCTCAGATAGCGATGGTGAGCAGCTGGGGCTGGAGAGACG	FALSE	26111	11227	4765	6224	15978	5281	11323	0.0007280724330434	0.0007309280005645	0.0008324561824939	0.0007008214271196	0.0007677631357026	0.00076209349001	0.0009975965350634	0.888683786300321	0.781273964457435	1.09087125387325	0.888683786300321	-0.179748	0.0683006	0	0.913687	0.0433664	0
106	NC_000017.11:g.7675238T>G	NM_000546.6:c.376-2A>C	NP_000537.3:p.?	Ex5	Intron	sub	sub1								CTCTGTCTCCTTCCTCTTCCTACCGTACTCCCCTGCCCTCAACAAGATGTTTTGCCAACTGGCCAAGACCTGCCCTGTGCAGCTGTGGGTTGATTCCACACCCCCGCCCGGCACCCGCGTCCGCGCCATGGCCATCTACAAGCAGTCACAGCACATGACGGAGGTTGTGAGGCGCTGCCCCCACCATGAGCGCTGCTCAGATAGCGATGGTGAGCAGCTGGGGCTGGAGAGACG	FALSE	11119	5309	2794	4901	7954	2118	6362	0.0003100393467508	0.0003456396860245	0.000488118063775	0.0005518518339192	0.0003821997735247	0.0003056455239237	0.0005605148066831	0.920249633650541	0.531696209297617	0.853193094489218	0.853193094489218	-0.401565	0.162584	4.16e-17	0.772848	0.10323	0
107	NC_000017.11:g.7675238_7675239insA	NM_000546.6:c.376-3_376-2insT	NP_000537.3:p.?	Ex5	Intron	ins	insA								CTCTGTCTCCTTCCTCTTCCTACTAGTACTCCCCTGCCCTCAACAAGATGTTTTGCCAACTGGCCAAGACCTGCCCTGTGCAGCTGTGGGTTGATTCCACACCCCCGCCCGGCACCCGCGTCCGCGCCATGGCCATCTACAAGCAGTCACAGCACATGACGGAGGTTGTGAGGCGCTGCCCCCACCATGAGCGCTGCTCAGATAGCGATGGTGAGCAGCTGGGGCTGGAGAGACG	FALSE	15384	4056	989	2518	35	2	434	0.0004289635138424	0.0002640637721822	0.0001727805172059	0.0002835264064086	1.68179432654852e-06	2.88617114186743e-07	3.82369421723517e-05	-2.24791517091962	-3.36260642061865	-0.568623088123503	-2.24791517091962	-4.63688	1.18072	0	-1.9163	0.749678	0.114926
108	NC_000017.11:g.7675238_7675239insC	NM_000546.6:c.376-3_376-2insG	NP_000537.3:p.?	Ex5	Intron	ins	insC								CTCTGTCTCCTTCCTCTTCCTACGAGTACTCCCCTGCCCTCAACAAGATGTTTTGCCAACTGGCCAAGACCTGCCCTGTGCAGCTGTGGGTTGATTCCACACCCCCGCCCGGCACCCGCGTCCGCGCCATGGCCATCTACAAGCAGTCACAGCACATGACGGAGGTTGTGAGGCGCTGCCCCCACCATGAGCGCTGCTCAGATAGCGATGGTGAGCAGCTGGGGCTGGAGAGACG	FALSE	7129	3329	471	1010	3823	1292	1612	0.0001987832091902	0.0002167328149888	8.22847559191303e-05	0.0001137258421257	0.0001836999917255	0.0001864466557646	0.0001420229280687	0.756887117057496	1.37677979598697	0.998694171230502	0.998694171230502	0.00503943	0.30225	0	1.03101	0.191909	0
109	NC_000017.11:g.7675239dup	NM_000546.6:c.376-3dup	NP_000537.3:p.?	Ex5	Intron	dup	insG								CTCTGTCTCCTTCCTCTTCCTACCAGTACTCCCCTGCCCTCAACAAGATGTTTTGCCAACTGGCCAAGACCTGCCCTGTGCAGCTGTGGGTTGATTCCACACCCCCGCCCGGCACCCGCGTCCGCGCCATGGCCATCTACAAGCAGTCACAGCACATGACGGAGGTTGTGAGGCGCTGCCCCCACCATGAGCGCTGCTCAGATAGCGATGGTGAGCAGCTGGGGCTGGAGAGACG	TRUE	11998	3674	1686	1470	6	46	203	0.0003345491575066	0.0002391938606995	0.0002945479797869	0.0001655217702226	2.8830759883689e-07	6.63819362629509e-06	1.78850213386806e-05	-3.27061889637499	-1.65279657707108	-0.724697044496913	-1.65279657707108	-4.47549	1.23407	8.88e-16	-1.81383	0.783555	0.154161
110	NC_000017.11:g.7675238dup	NM_000546.6:c.376-2dup	NP_000537.3:p.?	Ex5	Intron	dup	insT								CTCTGTCTCCTTCCTCTTCCTACAAGTACTCCCCTGCCCTCAACAAGATGTTTTGCCAACTGGCCAAGACCTGCCCTGTGCAGCTGTGGGTTGATTCCACACCCCCGCCCGGCACCCGCGTCCGCGCCATGGCCATCTACAAGCAGTCACAGCACATGACGGAGGTTGTGAGGCGCTGCCCCCACCATGAGCGCTGCTCAGATAGCGATGGTGAGCAGCTGGGGCTGGAGAGACG	FALSE	16725	2692	2296	2534	723	87	12	0.0004663556142105	0.0001752612610243	0.0004011163473255	0.0002853280039076	3.47410656598452e-05	1.25548444671233e-05	1.05724264071018e-06	-0.135770452480704	-1.43696908710986	-3.09981576299996	-1.43696908710986	-3.81647	1.19379	8.88e-16	-1.39539	0.757977	0.300152
111	NC_000017.11:g.7675237C>A	NM_000546.6:c.376-1G>T	NP_000537.3:p.?	Ex5	Intron	sub	sub1						Y	L	CTCTGTCTCCTTCCTCTTCCTACATTACTCCCCTGCCCTCAACAAGATGTTTTGCCAACTGGCCAAGACCTGCCCTGTGCAGCTGTGGGTTGATTCCACACCCCCGCCCGGCACCCGCGTCCGCGCCATGGCCATCTACAAGCAGTCACAGCACATGACGGAGGTTGTGAGGCGCTGCCCCCACCATGAGCGCTGCTCAGATAGCGATGGTGAGCAGCTGGGGCTGGAGAGACG	FALSE	15384	7904	4421	3793	11043	4260	7579	0.0004289635138424	0.0005145858124576	0.0007723586112918	0.0004270912071119	0.0005306301356592	0.0006147544532177	0.0006677368311618	0.877340658990436	0.689336733372708	1.15692482945715	0.877340658990436	-0.201632	0.13587	0	0.899792	0.0862686	0
112	NC_000017.11:g.7675237C>G	NM_000546.6:c.376-1G>C	NP_000537.3:p.?	Ex5	Intron	sub	sub1						Y	L	CTCTGTCTCCTTCCTCTTCCTACACTACTCCCCTGCCCTCAACAAGATGTTTTGCCAACTGGCCAAGACCTGCCCTGTGCAGCTGTGGGTTGATTCCACACCCCCGCCCGGCACCCGCGTCCGCGCCATGGCCATCTACAAGCAGTCACAGCACATGACGGAGGTTGTGAGGCGCTGCCCCCACCATGAGCGCTGCTCAGATAGCGATGGTGAGCAGCTGGGGCTGGAGAGACG	FALSE	15911	7147	3505	4516	14278	4326	8990	0.0004436582467984	0.0004653017208546	0.0006123313577421	0.000508500894099	0.0006860759826988	0.0006242788179859	0.0007920509449987	1.09703450292491	0.852000289702773	1.15429270665444	1.09703450292491	-0.000720381	0.105743	0	1.02736	0.0671398	0
113	NC_000017.11:g.7675237C>T	NM_000546.6:c.376-1G>A	NP_000537.3:p.?	Ex5	Intron	sub	sub1						Y	I	CTCTGTCTCCTTCCTCTTCCTACAATACTCCCCTGCCCTCAACAAGATGTTTTGCCAACTGGCCAAGACCTGCCCTGTGCAGCTGTGGGTTGATTCCACACCCCCGCCCGGCACCCGCGTCCGCGCCATGGCCATCTACAAGCAGTCACAGCACATGACGGAGGTTGTGAGGCGCTGCCCCCACCATGAGCGCTGCTCAGATAGCGATGGTGAGCAGCTGGGGCTGGAGAGACG	FALSE	14408	6805	3124	5622	14815	6382	6876	0.0004017489799429	0.0004430359885848	0.000545769803591	0.0006330363212189	0.0007118795127947	0.0009209772113698	0.0006058000331269	1.14984180193119	1.18311993422113	0.811255801487258	1.14984180193119	0.0329232	0.248648	0	1.04872	0.157875	0
114	NC_000017.11:g.7675236_7675238del	NM_000546.6:c.376-1_377del	NP_000537.3:p.?	Ex5	Exon	del	del3	del	p.Y126Sfs	126			Y	S	CTCTGTCTCCTTCCTCTTCCTACACTCCCCTGCCCTCAACAAGATGTTTTGCCAACTGGCCAAGACCTGCCCTGTGCAGCTGTGGGTTGATTCCACACCCCCGCCCGGCACCCGCGTCCGCGCCATGGCCATCTACAAGCAGTCACAGCACATGACGGAGGTTGTGAGGCGCTGCCCCCACCATGAGCGCTGCTCAGATAGCGATGGTGAGCAGCTGGGGCTGGAGAGACG	TRUE	13782	7383	2688	3441	14761	4915	5392	0.0003842937563557	0.0004806663782104	0.0004695996261372	0.0003874560621334	0.0007092847444052	0.0007092765581139	0.0004750543598924	1.09751450319597	1.1102658735596	0.985757442721202	1.09751450319597	0.05031	0.133045	0	1.05976	0.0844746	0
115	NC_000017.11:g.7675236_7675237del	NM_000546.6:c.376-1_376del	NP_000537.3:p.?	Ex5	Exon	del	del2	del	p.Y126Tfs	126			Y	T	CTCTGTCTCCTTCCTCTTCCTACAACTCCCCTGCCCTCAACAAGATGTTTTGCCAACTGGCCAAGACCTGCCCTGTGCAGCTGTGGGTTGATTCCACACCCCCGCCCGGCACCCGCGTCCGCGCCATGGCCATCTACAAGCAGTCACAGCACATGACGGAGGTTGTGAGGCGCTGCCCCCACCATGAGCGCTGCTCAGATAGCGATGGTGAGCAGCTGGGGCTGGAGAGACG	FALSE	7191	3387	703	1531	4610	1813	2852	0.0002005120013027	0.0002205088748474	0.0001228156760321	0.0001723903606877	0.0002215163384396	0.0002616314140102	0.0002512713342754	0.861278592733271	1.33623226219517	1.10754374832438	1.10754374832438	0.0929031	0.228328	0	1.0868	0.144973	0
116	NC_000017.11:g.7675237del	NM_000546.6:c.376-1del	NP_000537.3:p.?	Ex5	Intron	del	del1								CTCTGTCTCCTTCCTCTTCCTACATACTCCCCTGCCCTCAACAAGATGTTTTGCCAACTGGCCAAGACCTGCCCTGTGCAGCTGTGGGTTGATTCCACACCCCCGCCCGGCACCCGCGTCCGCGCCATGGCCATCTACAAGCAGTCACAGCACATGACGGAGGTTGTGAGGCGCTGCCCCCACCATGAGCGCTGCTCAGATAGCGATGGTGAGCAGCTGGGGCTGGAGAGACG	FALSE	14841	5863	1330	2900	10699	3058	3030	0.0004138226409864	0.0003817075681223	0.0002323539816824	0.0003265395466978	0.0005141004999926	0.0004412955675915	0.0002669537667793	1.0414116042857	1.26079832291219	0.700347411203562	1.0414116042857	-0.0391739	0.307663	1.67e-16	1.00294	0.195346	0
117	NC_000017.11:g.7675237_7675238insA	NM_000546.6:c.376-2_376-1insT	NP_000537.3:p.?	Ex5	Intron	ins	insA								CTCTGTCTCCTTCCTCTTCCTACATGTACTCCCCTGCCCTCAACAAGATGTTTTGCCAACTGGCCAAGACCTGCCCTGTGCAGCTGTGGGTTGATTCCACACCCCCGCCCGGCACCCGCGTCCGCGCCATGGCCATCTACAAGCAGTCACAGCACATGACGGAGGTTGTGAGGCGCTGCCCCCACCATGAGCGCTGCTCAGATAGCGATGGTGAGCAGCTGGGGCTGGAGAGACG	FALSE	17317	6901	3405	4339	10583	5027	7501	0.0004828627905102	0.0004492860186956	0.0005948611335554	0.0004885707217661	0.0005085265530818	0.0007254391165083	0.0006608647539972	0.934571015849418	0.969702834309692	1.05493583339708	0.969702834309692	-0.0779929	0.0297901	8.67e-19	0.978295	0.0189147	0
118	NC_000017.11:g.7675237dup	NM_000546.6:c.376-1dup	NP_000537.3:p.?	Ex5	Intron	dup	insC								CTCTGTCTCCTTCCTCTTCCTACAGGTACTCCCCTGCCCTCAACAAGATGTTTTGCCAACTGGCCAAGACCTGCCCTGTGCAGCTGTGGGTTGATTCCACACCCCCGCCCGGCACCCGCGTCCGCGCCATGGCCATCTACAAGCAGTCACAGCACATGACGGAGGTTGTGAGGCGCTGCCCCCACCATGAGCGCTGCTCAGATAGCGATGGTGAGCAGCTGGGGCTGGAGAGACG	FALSE	25890	14054	5242	7604	23943	8543	12139	0.0007219101256748	0.0009149783664322	0.0009157891518642	0.0008562092114103	0.0011504914731586	0.0012328280032486	0.0010694890346317	0.999193021218813	1.03464397359314	0.998851678945268	0.999193021218813	-0.0353847	0.0834462	6.94e-18	1.00535	0.0529828	0
119	NC_000017.11:g.7675237_7675238insG	NM_000546.6:c.376-2_376-1insC	NP_000537.3:p.?	Ex5	Intron	ins	insG								CTCTGTCTCCTTCCTCTTCCTACACGTACTCCCCTGCCCTCAACAAGATGTTTTGCCAACTGGCCAAGACCTGCCCTGTGCAGCTGTGGGTTGATTCCACACCCCCGCCCGGCACCCGCGTCCGCGCCATGGCCATCTACAAGCAGTCACAGCACATGACGGAGGTTGTGAGGCGCTGCCCCCACCATGAGCGCTGCTCAGATAGCGATGGTGAGCAGCTGGGGCTGGAGAGACG	FALSE	12289	7005	2899	4206	11158	4271	4299	0.0003426633269377	0.000456056884649	0.000506461799171	0.0004735949425555	0.0005361560313036	0.0006163418473457	0.0003787571760344	0.957885840539347	0.96832536415915	0.684868234361238	0.957885840539347	-0.239912	0.201705	2.78e-17	0.875487	0.128069	0
120	NC_000017.11:g.7675238dup	NM_000546.6:c.376-2dup	NP_000537.3:p.?	Ex5	Intron	dup	insT								CTCTGTCTCCTTCCTCTTCCTACAAGTACTCCCCTGCCCTCAACAAGATGTTTTGCCAACTGGCCAAGACCTGCCCTGTGCAGCTGTGGGTTGATTCCACACCCCCGCCCGGCACCCGCGTCCGCGCCATGGCCATCTACAAGCAGTCACAGCACATGACGGAGGTTGTGAGGCGCTGCCCCCACCATGAGCGCTGCTCAGATAGCGATGGTGAGCAGCTGGGGCTGGAGAGACG	TRUE	16725	2692	2296	2534	723	87	12	0.0004663556142105	0.0001752612610243	0.0004011163473255	0.0002853280039076	3.47410656598452e-05	1.25548444671233e-05	1.05724264071018e-06	-0.135770452480704	-1.43696908710986	-3.09981576299996	-1.43696908710986	-3.81647	1.19379	8.88e-16	-1.39539	0.757977	0.300152
121	NC_000017.11:g.7675235_7675236delinsAC	NM_000546.6:c.376_377delinsGT	NP_000537.3:p.Tyr126Val	Ex5	Exon	sub	sub2	mis	p.Y126V	126	TAC	GTC	Y	V	CTCTGTCTCCTTCCTCTTCCTACAGGTCTCCCCTGCCCTCAACAAGATGTTTTGCCAACTGGCCAAGACCTGCCCTGTGCAGCTGTGGGTTGATTCCACACCCCCGCCCGGCACCCGCGTCCGCGCCATGGCCATCTACAAGCAGTCACAGCACATGACGGAGGTTGTGAGGCGCTGCCCCCACCATGAGCGCTGCTCAGATAGCGATGGTGAGCAGCTGGGGCTGGAGAGACG	FALSE	7523	2832	1128	2621	6469	1402	2953	0.0002097694042275	0.0001843758882692	0.0001970641288254	0.0002951241903085	0.0003108436428126	0.0002023205970449	0.000260169793168	1.17936524747143	0.856600498454538	0.753453081833673	0.856600498454538	-0.143802	0.246175	0	0.936511	0.156305	0
122	NC_000017.11:g.7675235_7675236delinsCC	NM_000546.6:c.376_377delinsGG	NP_000537.3:p.Tyr126Gly	Ex5	Exon	sub	sub2	mis	p.Y126G	126	TAC	GGC	Y	G	CTCTGTCTCCTTCCTCTTCCTACAGGGCTCCCCTGCCCTCAACAAGATGTTTTGCCAACTGGCCAAGACCTGCCCTGTGCAGCTGTGGGTTGATTCCACACCCCCGCCCGGCACCCGCGTCCGCGCCATGGCCATCTACAAGCAGTCACAGCACATGACGGAGGTTGTGAGGCGCTGCCCCCACCATGAGCGCTGCTCAGATAGCGATGGTGAGCAGCTGGGGCTGGAGAGACG	FALSE	8457	5493	2802	4092	9749	3353	5924	0.0002358128208896	0.0003576189104036	0.0004895156817099	0.0004607585603749	0.0004684517968434	0.000483866591934	0.0005219254502972	1.02433326777467	0.831675826762444	0.930002324331682	0.930002324331682	-0.156771	0.105725	0	0.928276	0.0671282	0
123	NC_000017.11:g.7675235_7675236delinsGC	NM_000546.6:c.376_377delinsGC	NP_000537.3:p.Tyr126Ala	Ex5	Exon	sub	sub2	mis	p.Y126A	126	TAC	GCC	Y	A	CTCTGTCTCCTTCCTCTTCCTACAGGCCTCCCCTGCCCTCAACAAGATGTTTTGCCAACTGGCCAAGACCTGCCCTGTGCAGCTGTGGGTTGATTCCACACCCCCGCCCGGCACCCGCGTCCGCGCCATGGCCATCTACAAGCAGTCACAGCACATGACGGAGGTTGTGAGGCGCTGCCCCCACCATGAGCGCTGCTCAGATAGCGATGGTGAGCAGCTGGGGCTGGAGAGACG	FALSE	5713	3342	683	1830	6550	2471	2944	0.0001592998280409	0.0002175791732329	0.0001193216311948	0.0002060577139506	0.0003147357953969	0.0003565864445777	0.0002593768611875	1.08528087343594	1.5586602206869	1.00427693688835	1.08528087343594	0.278888	0.314848	0	1.20489	0.199908	0
124	NC_000017.11:g.7675234_7675236delinsTTC	NM_000546.6:c.376_378delinsGAA	NP_000537.3:p.Tyr126Glu	Ex5	Exon	sub	sub2	mis	p.Y126E	126	TAC	GAA	Y	E	CTCTGTCTCCTTCCTCTTCCTACAGGAATCCCCTGCCCTCAACAAGATGTTTTGCCAACTGGCCAAGACCTGCCCTGTGCAGCTGTGGGTTGATTCCACACCCCCGCCCGGCACCCGCGTCCGCGCCATGGCCATCTACAAGCAGTCACAGCACATGACGGAGGTTGTGAGGCGCTGCCCCCACCATGAGCGCTGCTCAGATAGCGATGGTGAGCAGCTGGGGCTGGAGAGACG	FALSE	10185	4099	1513	1965	6167	2181	2908	0.0002839959300887	0.000266863264836	0.000264324491944	0.0002212586928486	0.0002963321603378	0.0003147369630206	0.0002562051332654	0.922828706744577	0.954005236021826	0.945491179382747	0.945491179382747	-0.143265	0.0676902	0	0.936851	0.0429789	0
125	NC_000017.11:g.7675236A>C	NM_000546.6:c.376T>G	NP_000537.3:p.Tyr126Asp	Ex5	Exon	sub	sub1	mis	p.Y126D	126	TAC	GAC	Y	D	CTCTGTCTCCTTCCTCTTCCTACAGGACTCCCCTGCCCTCAACAAGATGTTTTGCCAACTGGCCAAGACCTGCCCTGTGCAGCTGTGGGTTGATTCCACACCCCCGCCCGGCACCCGCGTCCGCGCCATGGCCATCTACAAGCAGTCACAGCACATGACGGAGGTTGTGAGGCGCTGCCCCCACCATGAGCGCTGCTCAGATAGCGATGGTGAGCAGCTGGGGCTGGAGAGACG	FALSE	8547	5933	3610	4087	9679	3060	5090	0.000238322357827	0.0003862648817448	0.0006306750931381	0.0004601955611565	0.0004650882081903	0.0004415841847057	0.0004484470867679	0.972566557279372	0.605099727684097	0.824013626559183	0.824013626559183	-0.349997	0.162275	0	0.80559	0.103034	0
126	NC_000017.11:g.7675235_7675236delinsAG	NM_000546.6:c.376_377delinsCT	NP_000537.3:p.Tyr126Leu	Ex5	Exon	sub	sub2	mis	p.Y126L	126	TAC	CTC	Y	L	CTCTGTCTCCTTCCTCTTCCTACAGCTCTCCCCTGCCCTCAACAAGATGTTTTGCCAACTGGCCAAGACCTGCCCTGTGCAGCTGTGGGTTGATTCCACACCCCCGCCCGGCACCCGCGTCCGCGCCATGGCCATCTACAAGCAGTCACAGCACATGACGGAGGTTGTGAGGCGCTGCCCCCACCATGAGCGCTGCTCAGATAGCGATGGTGAGCAGCTGGGGCTGGAGAGACG	FALSE	10590	6088	2222	4254	10862	3564	5301	0.0002952888463073	0.0003963560761946	0.0003881883814274	0.0004789997350525	0.0005219328564277	0.0005143156974807	0.0004670369365337	1.02756520399965	1.02417427615331	0.824414408949913	1.02417427615331	-0.107893	0.168517	0	0.95931	0.106997	0
127	NC_000017.11:g.7675235_7675236delinsCG	NM_000546.6:c.376_377delinsCG	NP_000537.3:p.Tyr126Arg	Ex5	Exon	sub	sub2	mis	p.Y126R	126	TAC	CGC	Y	R	CTCTGTCTCCTTCCTCTTCCTACAGCGCTCCCCTGCCCTCAACAAGATGTTTTGCCAACTGGCCAAGACCTGCCCTGTGCAGCTGTGGGTTGATTCCACACCCCCGCCCGGCACCCGCGTCCGCGCCATGGCCATCTACAAGCAGTCACAGCACATGACGGAGGTTGTGAGGCGCTGCCCCCACCATGAGCGCTGCTCAGATAGCGATGGTGAGCAGCTGGGGCTGGAGAGACG	FALSE	12453	6533	2905	3328	13023	3854	5592	0.0003472362609126	0.0004253275699375	0.0005075100126222	0.0003747322797966	0.0006257716432754	0.0005561651790378	0.0004926750705709	1.09569739480342	0.899459214272309	1.03491784391574	1.03491784391574	-0.0337771	0.100818	0	1.00637	0.0640127	0
128	NC_000017.11:g.7675235_7675236delinsGG	NM_000546.6:c.376_377delinsCC	NP_000537.3:p.Tyr126Pro	Ex5	Exon	sub	sub2	mis	p.Y126P	126	TAC	CCC	Y	P	CTCTGTCTCCTTCCTCTTCCTACAGCCCTCCCCTGCCCTCAACAAGATGTTTTGCCAACTGGCCAAGACCTGCCCTGTGCAGCTGTGGGTTGATTCCACACCCCCGCCCGGCACCCGCGTCCGCGCCATGGCCATCTACAAGCAGTCACAGCACATGACGGAGGTTGTGAGGCGCTGCCCCCACCATGAGCGCTGCTCAGATAGCGATGGTGAGCAGCTGGGGCTGGAGAGACG	FALSE	15837	7834	2327	5041	12003	4719	6636	0.0004415948497609	0.0005100284988352	0.0004065321168233	0.0005676158120357	0.0005767593514731	0.0006809920809236	0.0005846551803127	0.934018568382084	1.1782901109067	0.863052724622846	0.934018568382084	-0.0623894	0.199913	0	0.988202	0.126932	0
129	NC_000017.11:g.7675234_7675236delinsTTG	NM_000546.6:c.376_378delinsCAA	NP_000537.3:p.Tyr126Gln	Ex5	Exon	sub	sub2	mis	p.Y126Q	126	TAC	CAA	Y	Q	CTCTGTCTCCTTCCTCTTCCTACAGCAATCCCCTGCCCTCAACAAGATGTTTTGCCAACTGGCCAAGACCTGCCCTGTGCAGCTGTGGGTTGATTCCACACCCCCGCCCGGCACCCGCGTCCGCGCCATGGCCATCTACAAGCAGTCACAGCACATGACGGAGGTTGTGAGGCGCTGCCCCCACCATGAGCGCTGCTCAGATAGCGATGGTGAGCAGCTGGGGCTGGAGAGACG	FALSE	8435	3150	1167	1677	4362	2267	2915	0.0002351993785271	0.0002050791130113	0.0002038775162582	0.0001888299378662	0.0002095996243544	0.0003271474989306	0.0002568218581391	0.871873143883133	1.15003765155174	1.05878838777075	1.05878838777075	-0.0185208	0.139477	0	1.01606	0.0885588	0
130	NC_000017.11:g.7675236A>G	NM_000546.6:c.376T>C	NP_000537.3:p.Tyr126His	Ex5	Exon	sub	sub1	mis	p.Y126H	126	TAC	CAC	Y	H	CTCTGTCTCCTTCCTCTTCCTACAGCACTCCCCTGCCCTCAACAAGATGTTTTGCCAACTGGCCAAGACCTGCCCTGTGCAGCTGTGGGTTGATTCCACACCCCCGCCCGGCACCCGCGTCCGCGCCATGGCCATCTACAAGCAGTCACAGCACATGACGGAGGTTGTGAGGCGCTGCCCCCACCATGAGCGCTGCTCAGATAGCGATGGTGAGCAGCTGGGGCTGGAGAGACG	FALSE	17701	5676	2425	4209	12966	3996	5185	0.00049357014811	0.0003695330303023	0.0004236529365263	0.0004739327420865	0.0006230327210865	0.0005766569941451	0.0004568169243401	1.17939315540791	1.04190697971085	0.816322547744195	1.04190697971085	-0.0201851	0.226276	0	1.015	0.14367	0
131	NC_000017.11:g.7675234_7675236delinsCAT	NM_000546.6:c.376_378delinsATG	NP_000537.3:p.Tyr126Met	Ex5	Exon	sub	sub3	mis	p.Y126M	126	TAC	ATG	Y	M	CTCTGTCTCCTTCCTCTTCCTACAGATGTCCCCTGCCCTCAACAAGATGTTTTGCCAACTGGCCAAGACCTGCCCTGTGCAGCTGTGGGTTGATTCCACACCCCCGCCCGGCACCCGCGTCCGCGCCATGGCCATCTACAAGCAGTCACAGCACATGACGGAGGTTGTGAGGCGCTGCCCCCACCATGAGCGCTGCTCAGATAGCGATGGTGAGCAGCTGGGGCTGGAGAGACG	FALSE	9589	3651	1971	1521	7086	2048	2933	0.000267377218814	0.0002376964576522	0.0003443381187189	0.0001712643622508	0.0003404912742263	0.0002955439249272	0.0002584077221002	1.07927509031996	0.738894459111217	1.13187943518173	1.07927509031996	-0.0783219	0.150663	0	0.978086	0.0956611	0
132	NC_000017.11:g.7675235_7675236delinsAT	NM_000546.6:c.376_377delinsAT	NP_000537.3:p.Tyr126Ile	Ex5	Exon	sub	sub2	mis	p.Y126I	126	TAC	ATC	Y	I	CTCTGTCTCCTTCCTCTTCCTACAGATCTCCCCTGCCCTCAACAAGATGTTTTGCCAACTGGCCAAGACCTGCCCTGTGCAGCTGTGGGTTGATTCCACACCCCCGCCCGGCACCCGCGTCCGCGCCATGGCCATCTACAAGCAGTCACAGCACATGACGGAGGTTGTGAGGCGCTGCCCCCACCATGAGCGCTGCTCAGATAGCGATGGTGAGCAGCTGGGGCTGGAGAGACG	FALSE	6563	3294	936	2229	6235	1917	2646	0.000183001010228	0.0002144541581775	0.000163521298387	0.0002509850515825	0.000299599646458	0.0002766395039479	0.0002331220022765	1.06388915081277	1.18478499345737	0.790233180506878	1.06388915081277	-0.0232543	0.241786	0	1.01305	0.153518	0
133	NC_000017.11:g.7675235_7675236delinsGT	NM_000546.6:c.376_377delinsAC	NP_000537.3:p.Tyr126Thr	Ex5	Exon	sub	sub2	mis	p.Y126T	126	TAC	ACC	Y	T	CTCTGTCTCCTTCCTCTTCCTACAGACCTCCCCTGCCCTCAACAAGATGTTTTGCCAACTGGCCAAGACCTGCCCTGTGCAGCTGTGGGTTGATTCCACACCCCCGCCCGGCACCCGCGTCCGCGCCATGGCCATCTACAAGCAGTCACAGCACATGACGGAGGTTGTGAGGCGCTGCCCCCACCATGAGCGCTGCTCAGATAGCGATGGTGAGCAGCTGGGGCTGGAGAGACG	FALSE	13008	5712	1960	2883	11159	3299	5543	0.0003627117386936	0.0003718767915939	0.0003424163940583	0.000324625349355	0.0005362040825701	0.000476073929851	0.0004883579964547	1.08330356585313	1.05584565972072	1.12979973213137	1.08330356585313	0.0834501	0.0483654	0	1.0808	0.0307088	0
134	NC_000017.11:g.7675234_7675236delinsTTT	NM_000546.6:c.376_378delinsAAA	NP_000537.3:p.Tyr126Lys	Ex5	Exon	sub	sub2	mis	p.Y126K	126	TAC	AAA	Y	K	CTCTGTCTCCTTCCTCTTCCTACAGAAATCCCCTGCCCTCAACAAGATGTTTTGCCAACTGGCCAAGACCTGCCCTGTGCAGCTGTGGGTTGATTCCACACCCCCGCCCGGCACCCGCGTCCGCGCCATGGCCATCTACAAGCAGTCACAGCACATGACGGAGGTTGTGAGGCGCTGCCCCCACCATGAGCGCTGCTCAGATAGCGATGGTGAGCAGCTGGGGCTGGAGAGACG	FALSE	10144	5721	2288	2826	7422	3362	7066	0.000282852696595	0.0003724627319168	0.0003997187293905	0.0003182071582648	0.0003566364997612	0.0004851653689479	0.0006225397082715	0.831802747902477	0.96660102854801	1.31481013416603	0.96660102854801	-0.0113216	0.149017	0	1.02063	0.0946162	0
135	NC_000017.11:g.7675236A>T	NM_000546.6:c.376T>A	NP_000537.3:p.Tyr126Asn	Ex5	Exon	sub	sub1	mis	p.Y126N	126	TAC	AAC	Y	N	CTCTGTCTCCTTCCTCTTCCTACAGAACTCCCCTGCCCTCAACAAGATGTTTTGCCAACTGGCCAAGACCTGCCCTGTGCAGCTGTGGGTTGATTCCACACCCCCGCCCGGCACCCGCGTCCGCGCCATGGCCATCTACAAGCAGTCACAGCACATGACGGAGGTTGTGAGGCGCTGCCCCCACCATGAGCGCTGCTCAGATAGCGATGGTGAGCAGCTGGGGCTGGAGAGACG	FALSE	11273	9030	3578	5011	10948	3546	6064	0.0003143334432882	0.0005878934572992	0.0006250846213984	0.000564237816725	0.0005260652653443	0.000511718143453	0.0005342599477722	0.790210431401153	0.707809627483403	0.803780494646189	0.790210431401153	-0.405896	0.0422206	0	0.770098	0.0268073	0
136	NC_000017.11:g.7675234_7675236del	NM_000546.6:c.377_379del	NP_000537.3:p.Tyr126del	Ex5	Exon	del	del3	del	p.Y126del	126			Y		CTCTGTCTCCTTCCTCTTCCTACAGTCCCCTGCCCTCAACAAGATGTTTTGCCAACTGGCCAAGACCTGCCCTGTGCAGCTGTGGGTTGATTCCACACCCCCGCCCGGCACCCGCGTCCGCGCCATGGCCATCTACAAGCAGTCACAGCACATGACGGAGGTTGTGAGGCGCTGCCCCCACCATGAGCGCTGCTCAGATAGCGATGGTGAGCAGCTGGGGCTGGAGAGACG	FALSE	34362	16842	5386	8938	28009	10481	14529	0.0009581412027206	0.0010964896575673	0.000940946274693	0.0010064174028913	0.001345867922637	0.0015124979868956	0.0012800565272398	0.984375438528252	1.15118105029536	1.0115875370404	1.0115875370404	0.0216406	0.12775	0	1.04156	0.0811126	0
137	NC_000017.11:g.7675235_7675236del	NM_000546.6:c.376_377del	NP_000537.3:p.Tyr126LeufsTer22	Ex5	Exon	del	del2	fs	p.Y126Lfs	126			Y	L	CTCTGTCTCCTTCCTCTTCCTACAGCTCCCCTGCCCTCAACAAGATGTTTTGCCAACTGGCCAAGACCTGCCCTGTGCAGCTGTGGGTTGATTCCACACCCCCGCCCGGCACCCGCGTCCGCGCCATGGCCATCTACAAGCAGTCACAGCACATGACGGAGGTTGTGAGGCGCTGCCCCCACCATGAGCGCTGCTCAGATAGCGATGGTGAGCAGCTGGGGCTGGAGAGACG	FALSE	6751	3734	1400	2056	6628	1914	4112	0.0001882431540529	0.0002431001295188	0.0002445831386131	0.0002315052786243	0.0003184837941818	0.0002762065782767	0.00036228181155	1.02441491166751	0.919201549767666	1.15757492284416	1.02441491166751	-0.00150441	0.0431928	0	1.02686	0.0274246	0
138	NC_000017.11:g.7675236del	NM_000546.6:c.376del	NP_000537.3:p.Tyr126ThrfsTer44	Ex5	Exon	del	del1	fs	p.Y126Tfs	126			Y	T	CTCTGTCTCCTTCCTCTTCCTACAGACTCCCCTGCCCTCAACAAGATGTTTTGCCAACTGGCCAAGACCTGCCCTGTGCAGCTGTGGGTTGATTCCACACCCCCGCCCGGCACCCGCGTCCGCGCCATGGCCATCTACAAGCAGTCACAGCACATGACGGAGGTTGTGAGGCGCTGCCCCCACCATGAGCGCTGCTCAGATAGCGATGGTGAGCAGCTGGGGCTGGAGAGACG	FALSE	10894	6626	2575	2193	8463	2818	5264	0.0003037655044071	0.0004313822866073	0.0004498582728062	0.0002469314572097	0.0004066578681594	0.0004066615138891	0.0004637771050582	0.822217218072243	0.772968247200545	1.28607103967859	0.822217218072243	-0.12827	0.169662	2.78e-17	0.946372	0.107724	0
139	NC_000017.11:g.7675236dup	NM_000546.6:c.376dup	NP_000537.3:p.Tyr126LeufsTer23	Ex5	Exon	dup	insA	fs	p.Y126Lfs	126			Y	L	CTCTGTCTCCTTCCTCTTCCTACAGTTACTCCCCTGCCCTCAACAAGATGTTTTGCCAACTGGCCAAGACCTGCCCTGTGCAGCTGTGGGTTGATTCCACACCCCCGCCCGGCACCCGCGTCCGCGCCATGGCCATCTACAAGCAGTCACAGCACATGACGGAGGTTGTGAGGCGCTGCCCCCACCATGAGCGCTGCTCAGATAGCGATGGTGAGCAGCTGGGGCTGGAGAGACG	FALSE	22714	9812	4286	6693	19890	7479	10123	0.0006333513555263	0.0006388051609102	0.0007487738086398	0.0007536307538097	0.0009557396901442	0.0010792836985013	0.0008918722709924	1.10599414577975	1.07954725515724	0.960824604202112	1.07954725515724	0.0274382	0.139553	0	1.04524	0.0886071	0
140	NC_000017.11:g.7675237dup	NM_000546.6:c.376-1dup	NP_000537.3:p.?	Ex5	Exon	dup	insC	fs	p.(=)		TAC	GTA			CTCTGTCTCCTTCCTCTTCCTACAGGTACTCCCCTGCCCTCAACAAGATGTTTTGCCAACTGGCCAAGACCTGCCCTGTGCAGCTGTGGGTTGATTCCACACCCCCGCCCGGCACCCGCGTCCGCGCCATGGCCATCTACAAGCAGTCACAGCACATGACGGAGGTTGTGAGGCGCTGCCCCCACCATGAGCGCTGCTCAGATAGCGATGGTGAGCAGCTGGGGCTGGAGAGACG	TRUE	25890	14054	5242	7604	23943	8543	12139	0.0007219101256748	0.0009149783664322	0.0009157891518642	0.0008562092114103	0.0011504914731586	0.0012328280032486	0.0010694890346317	0.999193021218813	1.03464397359314	0.998851678945268	0.999193021218813	-0.0353847	0.0834462	6.94e-18	1.00535	0.0529828	0
141	NC_000017.11:g.7675236_7675237insG	NM_000546.6:c.376-1_376insC	NP_000537.3:p.?	Ex5	Exon	ins	insG	fs	p.Y126Lfs	126			Y	L	CTCTGTCTCCTTCCTCTTCCTACAGCTACTCCCCTGCCCTCAACAAGATGTTTTGCCAACTGGCCAAGACCTGCCCTGTGCAGCTGTGGGTTGATTCCACACCCCCGCCCGGCACCCGCGTCCGCGCCATGGCCATCTACAAGCAGTCACAGCACATGACGGAGGTTGTGAGGCGCTGCCCCCACCATGAGCGCTGCTCAGATAGCGATGGTGAGCAGCTGGGGCTGGAGAGACG	FALSE	9749	4554	1791	1697	5637	2454	3793	0.0002718386178139	0.0002964858033821	0.0003128917151829	0.00019108193474	0.0002708649891072	0.0003541331991071	0.0003341767780178	0.802953197373552	0.920661724256349	1.23584434426711	0.920661724256349	-0.0881225	0.130152	0	0.971863	0.0826382	0
142	NC_000017.11:g.7675236_7675237insT	NM_000546.6:c.376-1_376insA	NP_000537.3:p.?	Ex5	Exon	ins	insT	fs	p.Y126Ifs	126			Y	I	CTCTGTCTCCTTCCTCTTCCTACAGATACTCCCCTGCCCTCAACAAGATGTTTTGCCAACTGGCCAAGACCTGCCCTGTGCAGCTGTGGGTTGATTCCACACCCCCGCCCGGCACCCGCGTCCGCGCCATGGCCATCTACAAGCAGTCACAGCACATGACGGAGGTTGTGAGGCGCTGCCCCCACCATGAGCGCTGCTCAGATAGCGATGGTGAGCAGCTGGGGCTGGAGAGACG	FALSE	6952	2606	984	1579	7268	2002	4521	0.0001938477865465	0.0001696622757166	0.0001719070059966	0.0001777951531847	0.0003492366047244	0.0002889057313009	0.0003983161648875	1.30200714521002	1.18043160581411	1.4102344169734	1.30200714521002	0.400763	0.0573994	1.73e-18	1.28227	0.0364448	0
143	NC_000017.11:g.7675234_7675236del	NM_000546.6:c.377_379del	NP_000537.3:p.Tyr126del	Ex5	Exon	del	del3	del	p.Y126del	126			Y		CTCTGTCTCCTTCCTCTTCCTACAGTCCCCTGCCCTCAACAAGATGTTTTGCCAACTGGCCAAGACCTGCCCTGTGCAGCTGTGGGTTGATTCCACACCCCCGCCCGGCACCCGCGTCCGCGCCATGGCCATCTACAAGCAGTCACAGCACATGACGGAGGTTGTGAGGCGCTGCCCCCACCATGAGCGCTGCTCAGATAGCGATGGTGAGCAGCTGGGGCTGGAGAGACG	TRUE	34362	16842	5386	8938	28009	10481	14529	0.0009581412027206	0.0010964896575673	0.000940946274693	0.0010064174028913	0.001345867922637	0.0015124979868956	0.0012800565272398	0.984375438528252	1.15118105029536	1.0115875370404	1.0115875370404	0.0216406	0.12775	0	1.04156	0.0811126	0
144	NC_000017.11:g.7675234_7675235del	NM_000546.6:c.377_378del	NP_000537.3:p.Tyr126PhefsTer22	Ex5	Exon	del	del2	fs	p.Y126Ffs	126			Y	F	CTCTGTCTCCTTCCTCTTCCTACAGTTCCCCTGCCCTCAACAAGATGTTTTGCCAACTGGCCAAGACCTGCCCTGTGCAGCTGTGGGTTGATTCCACACCCCCGCCCGGCACCCGCGTCCGCGCCATGGCCATCTACAAGCAGTCACAGCACATGACGGAGGTTGTGAGGCGCTGCCCCCACCATGAGCGCTGCTCAGATAGCGATGGTGAGCAGCTGGGGCTGGAGAGACG	FALSE	14555	6436	2598	2963	14581	3540	6042	0.0004058478902741	0.0004190124353463	0.0004538764243692	0.0003336333368502	0.0007006355164401	0.0005108522921105	0.0005323216695975	1.17431137221779	0.91700800432678	1.1712260999539	1.1712260999539	0.082373	0.114282	0	1.08012	0.0725613	0
145	NC_000017.11:g.7675235del	NM_000546.6:c.377del	NP_000537.3:p.Tyr126SerfsTer44	Ex5	Exon	del	del1	fs	p.Y126Sfs	126			Y	S	CTCTGTCTCCTTCCTCTTCCTACAGTCTCCCCTGCCCTCAACAAGATGTTTTGCCAACTGGCCAAGACCTGCCCTGTGCAGCTGTGGGTTGATTCCACACCCCCGCCCGGCACCCGCGTCCGCGCCATGGCCATCTACAAGCAGTCACAGCACATGACGGAGGTTGTGAGGCGCTGCCCCCACCATGAGCGCTGCTCAGATAGCGATGGTGAGCAGCTGGGGCTGGAGAGACG	FALSE	13657	4930	1919	2408	7405	3155	4047	0.000380808288387	0.0003209650879828	0.0003352536021418	0.0002711404236028	0.0003558196282311	0.0004552934976295	0.0003565550805795	0.921813177171792	1.04041007977469	1.03506843959082	1.03506843959082	-0.0581645	0.0739054	3.47e-18	0.990885	0.0469251	0
146	NC_000017.11:g.7675235T>A	NM_000546.6:c.377A>T	NP_000537.3:p.Tyr126Phe	Ex5	Exon	sub	sub1	mis	p.Y126F	126	TAC	TTC	Y	F	CTCTGTCTCCTTCCTCTTCCTACAGTTCTCCCCTGCCCTCAACAAGATGTTTTGCCAACTGGCCAAGACCTGCCCTGTGCAGCTGTGGGTTGATTCCACACCCCCGCCCGGCACCCGCGTCCGCGCCATGGCCATCTACAAGCAGTCACAGCACATGACGGAGGTTGTGAGGCGCTGCCCCCACCATGAGCGCTGCTCAGATAGCGATGGTGAGCAGCTGGGGCTGGAGAGACG	FALSE	12542	4716	1867	2927	336	354	141	0.0003497179141063	0.0003070327291941	0.0003261690855647	0.0003295797424774	1.61452255348658e-05	5.10852292110535e-05	1.24226010283446e-05	-0.951007115238436	-0.378898828145974	-1.46632339368914	-0.951007115238436	-2.974	0.478724	0	-0.860477	0.303958	0.386708
147	NC_000017.11:g.7675234_7675235delinsCC	NM_000546.6:c.377_378delinsGG	NP_000537.3:p.Tyr126Trp	Ex5	Exon	sub	sub2	mis	p.Y126W	126	TAC	TGG	Y	W	CTCTGTCTCCTTCCTCTTCCTACAGTGGTCCCCTGCCCTCAACAAGATGTTTTGCCAACTGGCCAAGACCTGCCCTGTGCAGCTGTGGGTTGATTCCACACCCCCGCCCGGCACCCGCGTCCGCGCCATGGCCATCTACAAGCAGTCACAGCACATGACGGAGGTTGTGAGGCGCTGCCCCCACCATGAGCGCTGCTCAGATAGCGATGGTGAGCAGCTGGGGCTGGAGAGACG	FALSE	10647	4127	1551	2399	284	189	351	0.000296878219701	0.000268686190285	0.0002709631771349	0.0002701270250096	1.36465596782794e-05	2.72743172906472e-05	3.09243472407729e-05	-0.972341713560505	-0.66941160337098	-0.684001415915392	-0.684001415915392	-2.76533	0.218391	0	-0.727988	0.138664	0.0567008
148	NC_000017.11:g.7675234_7675235delinsTC	NM_000546.6:c.377_378delinsGA	NP_000537.3:p.Tyr126Ter	Ex5	Exon	sub	sub2	non	p.Y126X	126	TAC	TGA	Y	X	CTCTGTCTCCTTCCTCTTCCTACAGTGATCCCCTGCCCTCAACAAGATGTTTTGCCAACTGGCCAAGACCTGCCCTGTGCAGCTGTGGGTTGATTCCACACCCCCGCCCGGCACCCGCGTCCGCGCCATGGCCATCTACAAGCAGTCACAGCACATGACGGAGGTTGTGAGGCGCTGCCCCCACCATGAGCGCTGCTCAGATAGCGATGGTGAGCAGCTGGGGCTGGAGAGACG	FALSE	14554	6893	3123	5010	14346	4227	8011	0.0004058200065303	0.000448765182853	0.0005455951013491	0.0005641252168813	0.000689343468819	0.0006099922708336	0.0007057975662274	1.12218478959396	0.912614427531232	1	1	-0.0296028	0.122716	1.39e-17	1.00902	0.0779168	0
149	NC_000017.11:g.7675235T>C	NM_000546.6:c.377A>G	NP_000537.3:p.Tyr126Cys	Ex5	Exon	sub	sub1	mis	p.Y126C	126	TAC	TGC	Y	C	CTCTGTCTCCTTCCTCTTCCTACAGTGCTCCCCTGCCCTCAACAAGATGTTTTGCCAACTGGCCAAGACCTGCCCTGTGCAGCTGTGGGTTGATTCCACACCCCCGCCCGGCACCCGCGTCCGCGCCATGGCCATCTACAAGCAGTCACAGCACATGACGGAGGTTGTGAGGCGCTGCCCCCACCATGAGCGCTGCTCAGATAGCGATGGTGAGCAGCTGGGGCTGGAGAGACG	FALSE	14686	7643	2549	4834	12499	3935	8568	0.0004095006607053	0.0004975935430938	0.0004453160145177	0.0005443076443921	0.0006005927796437	0.0005678541721624	0.000754871245467	0.974059348624867	0.999029841731578	1.07251778641258	0.999029841731578	-0.0339149	0.033797	0	1.00628	0.0214589	0
150	NC_000017.11:g.7675235T>G	NM_000546.6:c.377A>C	NP_000537.3:p.Tyr126Ser	Ex5	Exon	sub	sub1	mis	p.Y126S	126	TAC	TCC	Y	S	CTCTGTCTCCTTCCTCTTCCTACAGTCCTCCCCTGCCCTCAACAAGATGTTTTGCCAACTGGCCAAGACCTGCCCTGTGCAGCTGTGGGTTGATTCCACACCCCCGCCCGGCACCCGCGTCCGCGCCATGGCCATCTACAAGCAGTCACAGCACATGACGGAGGTTGTGAGGCGCTGCCCCCACCATGAGCGCTGCTCAGATAGCGATGGTGAGCAGCTGGGGCTGGAGAGACG	FALSE	8072	4342	1099	2274	6581	2834	4054	0.000225077579546	0.000282683653554	0.0001919977638113	0.0002560520445485	0.0003162253846575	0.0004089704508026	0.0003571718054532	0.927364005698596	1.33617124889785	1.07660462707609	1.07660462707609	0.114629	0.212398	0	1.1006	0.134859	0
151	NC_000017.11:g.7675236dup	NM_000546.6:c.376dup	NP_000537.3:p.Tyr126LeufsTer23	Ex5	Exon	dup	insA	fs	p.Y126Lfs	126			Y	L	CTCTGTCTCCTTCCTCTTCCTACAGTTACTCCCCTGCCCTCAACAAGATGTTTTGCCAACTGGCCAAGACCTGCCCTGTGCAGCTGTGGGTTGATTCCACACCCCCGCCCGGCACCCGCGTCCGCGCCATGGCCATCTACAAGCAGTCACAGCACATGACGGAGGTTGTGAGGCGCTGCCCCCACCATGAGCGCTGCTCAGATAGCGATGGTGAGCAGCTGGGGCTGGAGAGACG	TRUE	22714	9812	4286	6693	19890	7479	10123	0.0006333513555263	0.0006388051609102	0.0007487738086398	0.0007536307538097	0.0009557396901442	0.0010792836985013	0.0008918722709924	1.10599414577975	1.07954725515724	0.960824604202112	1.07954725515724	0.0274382	0.139553	0	1.04524	0.0886071	0
152	NC_000017.11:g.7675235_7675236insC	NM_000546.6:c.376_377insG	NP_000537.3:p.Tyr126Ter	Ex5	Exon	ins	insC	fs	p.Y126X	126			Y	X	CTCTGTCTCCTTCCTCTTCCTACAGTGACTCCCCTGCCCTCAACAAGATGTTTTGCCAACTGGCCAAGACCTGCCCTGTGCAGCTGTGGGTTGATTCCACACCCCCGCCCGGCACCCGCGTCCGCGCCATGGCCATCTACAAGCAGTCACAGCACATGACGGAGGTTGTGAGGCGCTGCCCCCACCATGAGCGCTGCTCAGATAGCGATGGTGAGCAGCTGGGGCTGGAGAGACG	FALSE	5016	2959	1047	1562	4941	1466	2078	0.0001398648586475	0.00019264415727	0.0001829132472342	0.000175880955842	0.0002374213076421	0.0002115563446988	0.0001830791839496	0.986873566750656	0.934896665860345	0.87047062681934	0.934896665860345	-0.153055	0.114474	6.94e-18	0.930636	0.0726834	0
153	NC_000017.11:g.7675235_7675236insG	NM_000546.6:c.376_377insC	NP_000537.3:p.Tyr126SerfsTer23	Ex5	Exon	ins	insG	fs	p.Y126Sfs	126			Y	S	CTCTGTCTCCTTCCTCTTCCTACAGTCACTCCCCTGCCCTCAACAAGATGTTTTGCCAACTGGCCAAGACCTGCCCTGTGCAGCTGTGGGTTGATTCCACACCCCCGCCCGGCACCCGCGTCCGCGCCATGGCCATCTACAAGCAGTCACAGCACATGACGGAGGTTGTGAGGCGCTGCCCCCACCATGAGCGCTGCTCAGATAGCGATGGTGAGCAGCTGGGGCTGGAGAGACG	FALSE	7812	3713	1263	1925	5220	1867	3091	0.0002178278061711	0.0002417329354321	0.0002206489314774	0.0002167546991011	0.000250827610988	0.0002694240760933	0.0002723280835362	0.881167763952451	0.970533780813723	1.00294986290724	0.970533780813723	-0.132608	0.0558198	0	0.943618	0.0354419	0
154	NC_000017.11:g.7675235dup	NM_000546.6:c.377dup	NP_000537.3:p.Tyr126Ter	Ex5	Exon	dup	insT	fs	p.Y126X	126			Y	X	CTCTGTCTCCTTCCTCTTCCTACAGTAACTCCCCTGCCCTCAACAAGATGTTTTGCCAACTGGCCAAGACCTGCCCTGTGCAGCTGTGGGTTGATTCCACACCCCCGCCCGGCACCCGCGTCCGCGCCATGGCCATCTACAAGCAGTCACAGCACATGACGGAGGTTGTGAGGCGCTGCCCCCACCATGAGCGCTGCTCAGATAGCGATGGTGAGCAGCTGGGGCTGGAGAGACG	FALSE	17203	7308	2783	3641	15373	5412	8461	0.0004796840437228	0.0004757835421863	0.0004861963391145	0.0004099760308712	0.0007386921194865	0.0007809979109893	0.000745444165254	1.12874510145805	1.15073956660331	1.26324701510386	1.15073956660331	0.217826	0.0217404	2.17e-19	1.16612	0.0138038	0
155	NC_000017.11:g.7675232_7675234del	NM_000546.6:c.379_381del	NP_000537.3:p.Ser127del	Ex5	Exon	del	del3	del	p.S127del	127			S		CTCTGTCTCCTTCCTCTTCCTACAGTACCCTGCCCTCAACAAGATGTTTTGCCAACTGGCCAAGACCTGCCCTGTGCAGCTGTGGGTTGATTCCACACCCCCGCCCGGCACCCGCGTCCGCGCCATGGCCATCTACAAGCAGTCACAGCACATGACGGAGGTTGTGAGGCGCTGCCCCCACCATGAGCGCTGCTCAGATAGCGATGGTGAGCAGCTGGGGCTGGAGAGACG	FALSE	27369	14708	5729	7939	23927	8118	13843	0.0007631501826803	0.0009575566965622	0.0010008691436532	0.0008939301590461	0.001149722652895	0.0011714968664839	0.0012196174896125	0.970838592409069	0.942738535982082	1.06099182063966	0.970838592409069	-0.0674103	0.0217368	0	0.985014	0.0138014	0
156	NC_000017.11:g.7675233_7675234del	NM_000546.6:c.379_380del	NP_000537.3:p.Ser127ProfsTer21	Ex5	Exon	del	del2	fs	p.S127Pfs	127			S	P	CTCTGTCTCCTTCCTCTTCCTACAGTACCCCTGCCCTCAACAAGATGTTTTGCCAACTGGCCAAGACCTGCCCTGTGCAGCTGTGGGTTGATTCCACACCCCCGCCCGGCACCCGCGTCCGCGCCATGGCCATCTACAAGCAGTCACAGCACATGACGGAGGTTGTGAGGCGCTGCCCCCACCATGAGCGCTGCTCAGATAGCGATGGTGAGCAGCTGGGGCTGGAGAGACG	FALSE	31275	15070	6031	9790	25764	8726	15427	0.0008720640857659	0.0009811245184384	0.0010536292206969	0.0011023524697143	0.0012379928294056	0.0012592364691967	0.0013591735181863	1.00134524000186	0.956439896069876	0.989703386052142	0.989703386052142	-0.0780855	0.0675952	0	0.978236	0.0429185	0
157	NC_000017.11:g.7675234del	NM_000546.6:c.378del	NP_000537.3:p.Ser127ProfsTer43	Ex5	Exon	del	del1	fs	p.S127Pfs	127			S	P	CTCTGTCTCCTTCCTCTTCCTACAGTATCCCCTGCCCTCAACAAGATGTTTTGCCAACTGGCCAAGACCTGCCCTGTGCAGCTGTGGGTTGATTCCACACCCCCGCCCGGCACCCGCGTCCGCGCCATGGCCATCTACAAGCAGTCACAGCACATGACGGAGGTTGTGAGGCGCTGCCCCCACCATGAGCGCTGCTCAGATAGCGATGGTGAGCAGCTGGGGCTGGAGAGACG	FALSE	17759	7011	2633	4996	14268	5673	8009	0.0004951874052475	0.0004564475115309	0.0004599910028345	0.0005625488190697	0.0006855954700341	0.0008186624443906	0.0007056213591206	1.10840731504088	1.21809506044506	1.00179472424357	1.10840731504088	0.118196	0.16347	4.16e-17	1.10286	0.103793	0
158	NC_000017.11:g.7675234G>A	NM_000546.6:c.378C>T	NP_000537.3:p.Tyr126=	Ex5	Exon	sub	sub1	syn	p.(=)	126	TAC	TAT	Y	Y	CTCTGTCTCCTTCCTCTTCCTACAGTATTCCCCTGCCCTCAACAAGATGTTTTGCCAACTGGCCAAGACCTGCCCTGTGCAGCTGTGGGTTGATTCCACACCCCCGCCCGGCACCCGCGTCCGCGCCATGGCCATCTACAAGCAGTCACAGCACATGACGGAGGTTGTGAGGCGCTGCCCCCACCATGAGCGCTGCTCAGATAGCGATGGTGAGCAGCTGGGGCTGGAGAGACG	FALSE	9613	1955	695	1791	99	135	190	0.000268046428664	0.0001272792590276	0.0001214180580972	0.0002016663200468	4.75707538080868e-06	1.94816552076051e-05	1.67396751445779e-05	-1.1607613327367	-0.363027250454412	-0.910387565075353	-0.910387565075353	-2.81601	0.422929	2.22e-16	-0.760168	0.268532	NA
159	NC_000017.11:g.7675234G>C	NM_000546.6:c.378C>G	NP_000537.3:p.Tyr126Ter	Ex5	Exon	sub	sub1	non	p.Y126X	126	TAC	TAG	Y	X	CTCTGTCTCCTTCCTCTTCCTACAGTAGTCCCCTGCCCTCAACAAGATGTTTTGCCAACTGGCCAAGACCTGCCCTGTGCAGCTGTGGGTTGATTCCACACCCCCGCCCGGCACCCGCGTCCGCGCCATGGCCATCTACAAGCAGTCACAGCACATGACGGAGGTTGTGAGGCGCTGCCCCCACCATGAGCGCTGCTCAGATAGCGATGGTGAGCAGCTGGGGCTGGAGAGACG	FALSE	11471	6771	1684	4592	10932	3450	6423	0.0003198544245506	0.0004408224362539	0.0002941985753032	0.0005170584822194	0.0005252964450808	0.0004978645219721	0.0005658891234401	0.966187610033896	1.18498281099559	0.905772253205788	0.966187610033896	-0.0215888	0.184857	0	1.01411	0.117372	0
160	NC_000017.11:g.7675234G>T	NM_000546.6:c.378C>A	NP_000537.3:p.Tyr126Ter	Ex5	Exon	sub	sub1	non	p.Y126X	126	TAC	TAA	Y	X	CTCTGTCTCCTTCCTCTTCCTACAGTAATCCCCTGCCCTCAACAAGATGTTTTGCCAACTGGCCAAGACCTGCCCTGTGCAGCTGTGGGTTGATTCCACACCCCCGCCCGGCACCCGCGTCCGCGCCATGGCCATCTACAAGCAGTCACAGCACATGACGGAGGTTGTGAGGCGCTGCCCCCACCATGAGCGCTGCTCAGATAGCGATGGTGAGCAGCTGGGGCTGGAGAGACG	FALSE	11090	6890	5231	3109	6834	2293	4083	0.000309230718182	0.0004485698694121	0.0009138674272037	0.0003500729140287	0.0003283823550752	0.0003308995214151	0.0003597268085016	0.666868753276138	0.171779408033217	0.861380965384139	0.666868753276138	-0.718191	0.25931	0	0.571811	0.164645	0
161	NC_000017.11:g.7675234_7675235insA	NM_000546.6:c.377_378insT	NP_000537.3:p.Ser127LeufsTer22	Ex5	Exon	ins	insA	fs	p.S127Lfs	127			S	L	CTCTGTCTCCTTCCTCTTCCTACAGTATCTCCCCTGCCCTCAACAAGATGTTTTGCCAACTGGCCAAGACCTGCCCTGTGCAGCTGTGGGTTGATTCCACACCCCCGCCCGGCACCCGCGTCCGCGCCATGGCCATCTACAAGCAGTCACAGCACATGACGGAGGTTGTGAGGCGCTGCCCCCACCATGAGCGCTGCTCAGATAGCGATGGTGAGCAGCTGGGGCTGGAGAGACG	FALSE	12757	7339	2264	3643	11389	3271	6038	0.0003557129190125	0.0004778017810762	0.0003955258755857	0.0004102012305586	0.0005472558738588	0.0004720332902524	0.000531969255384	0.941858997566645	0.955499164819769	1.02527031671309	0.955499164819769	-0.0953392	0.0343616	0	0.967281	0.0218174	0
162	NC_000017.11:g.7675234_7675235insC	NM_000546.6:c.377_378insG	NP_000537.3:p.Tyr126Ter	Ex5	Exon	ins	insC	fs	p.Y126X	126			Y	X	CTCTGTCTCCTTCCTCTTCCTACAGTAGCTCCCCTGCCCTCAACAAGATGTTTTGCCAACTGGCCAAGACCTGCCCTGTGCAGCTGTGGGTTGATTCCACACCCCCGCCCGGCACCCGCGTCCGCGCCATGGCCATCTACAAGCAGTCACAGCACATGACGGAGGTTGTGAGGCGCTGCCCCCACCATGAGCGCTGCTCAGATAGCGATGGTGAGCAGCTGGGGCTGGAGAGACG	FALSE	8694	3626	1685	3269	7698	2628	4177	0.0002424212681582	0.0002360688456441	0.000294373277545	0.000368088889019	0.0003698986493077	0.0003792428880413	0.0003680085425205	1.13438942213049	1.00576360600974	0.842070851121384	1.00576360600974	-0.0508333	0.192682	0	0.995539	0.12234	0
163	NC_000017.11:g.7675234dup	NM_000546.6:c.378dup	NP_000537.3:p.Ser127LeufsTer22	Ex5	Exon	dup	insG	fs	p.S127Lfs	127			S	L	CTCTGTCTCCTTCCTCTTCCTACAGTACCTCCCCTGCCCTCAACAAGATGTTTTGCCAACTGGCCAAGACCTGCCCTGTGCAGCTGTGGGTTGATTCCACACCCCCGCCCGGCACCCGCGTCCGCGCCATGGCCATCTACAAGCAGTCACAGCACATGACGGAGGTTGTGAGGCGCTGCCCCCACCATGAGCGCTGCTCAGATAGCGATGGTGAGCAGCTGGGGCTGGAGAGACG	FALSE	26689	14955	4942	9663	24965	8264	12869	0.0007441892369306	0.0009736375032015	0.0008633784793043	0.0010880522895658	0.0011995998674938	0.0011925659158196	0.0011338046286082	0.986697114356103	1.05155069372337	0.871229968161802	0.986697114356103	-0.0940091	0.146217	0	0.968126	0.0928383	0
164	NC_000017.11:g.7675235dup	NM_000546.6:c.377dup	NP_000537.3:p.Tyr126Ter	Ex5	Exon	dup	insT	fs	p.Y126X	126			Y	X	CTCTGTCTCCTTCCTCTTCCTACAGTAACTCCCCTGCCCTCAACAAGATGTTTTGCCAACTGGCCAAGACCTGCCCTGTGCAGCTGTGGGTTGATTCCACACCCCCGCCCGGCACCCGCGTCCGCGCCATGGCCATCTACAAGCAGTCACAGCACATGACGGAGGTTGTGAGGCGCTGCCCCCACCATGAGCGCTGCTCAGATAGCGATGGTGAGCAGCTGGGGCTGGAGAGACG	TRUE	17203	7308	2783	3641	15373	5412	8461	0.0004796840437228	0.0004757835421863	0.0004861963391145	0.0004099760308712	0.0007386921194865	0.0007809979109893	0.000745444165254	1.12874510145805	1.15073956660331	1.26324701510386	1.15073956660331	0.217826	0.0217404	2.17e-19	1.16612	0.0138038	0
165	NC_000017.11:g.7675232_7675233delinsAC	NM_000546.6:c.379_380delinsGT	NP_000537.3:p.Ser127Val	Ex5	Exon	sub	sub2	mis	p.S127V	127	TCC	GTC	S	V	CTCTGTCTCCTTCCTCTTCCTACAGTACGTCCCTGCCCTCAACAAGATGTTTTGCCAACTGGCCAAGACCTGCCCTGTGCAGCTGTGGGTTGATTCCACACCCCCGCCCGGCACCCGCGTCCGCGCCATGGCCATCTACAAGCAGTCACAGCACATGACGGAGGTTGTGAGGCGCTGCCCCCACCATGAGCGCTGCTCAGATAGCGATGGTGAGCAGCTGGGGCTGGAGAGACG	FALSE	8030	4556	1068	2124	8760	1649	3259	0.0002239064623085	0.0002966160123427	0.0001865819943134	0.0002391620679952	0.0004209290943018	0.0002379648106469	0.0002871294805062	1.07351914871817	0.999142564105258	0.970944832771657	0.999142564105258	-0.0259739	0.109934	1.39e-17	1.01132	0.0698009	0
166	NC_000017.11:g.7675232_7675233delinsCC	NM_000546.6:c.379_380delinsGG	NP_000537.3:p.Ser127Gly	Ex5	Exon	sub	sub2	mis	p.S127G	127	TCC	GGC	S	G	CTCTGTCTCCTTCCTCTTCCTACAGTACGGCCCTGCCCTCAACAAGATGTTTTGCCAACTGGCCAAGACCTGCCCTGTGCAGCTGTGGGTTGATTCCACACCCCCGCCCGGCACCCGCGTCCGCGCCATGGCCATCTACAAGCAGTCACAGCACATGACGGAGGTTGTGAGGCGCTGCCCCCACCATGAGCGCTGCTCAGATAGCGATGGTGAGCAGCTGGGGCTGGAGAGACG	FALSE	5198	1757	1253	1246	5107	1110	1813	0.0001449397000099	0.0001143885719241	0.0002189019090587	0.0001402994052363	0.0002453978178766	0.0001601824983736	0.0001597317423006	1.32740447461031	0.634085626904751	0.933570078971319	0.933570078971319	-0.0908102	0.324744	2.22e-16	0.970157	0.206191	0
167	NC_000017.11:g.7675231_7675233delinsTTC	NM_000546.6:c.379_381delinsGAA	NP_000537.3:p.Ser127Glu	Ex5	Exon	sub	sub3	mis	p.S127E	127	TCC	GAA	S	E	CTCTGTCTCCTTCCTCTTCCTACAGTACGAACCTGCCCTCAACAAGATGTTTTGCCAACTGGCCAAGACCTGCCCTGTGCAGCTGTGGGTTGATTCCACACCCCCGCCCGGCACCCGCGTCCGCGCCATGGCCATCTACAAGCAGTCACAGCACATGACGGAGGTTGTGAGGCGCTGCCCCCACCATGAGCGCTGCTCAGATAGCGATGGTGAGCAGCTGGGGCTGGAGAGACG	FALSE	11841	4269	1810	3599	11466	3027	3445	0.0003301714097379	0.0002779310264906	0.0003162110577783	0.0004052468374363	0.0005509558213772	0.0004368220023216	0.0003035167414372	1.2788715857287	1.05162071409246	0.638671594707172	1.05162071409246	-0.0453796	0.347179	1.11e-16	0.999002	0.220436	0
168	NC_000017.11:g.7675232_7675233inv	NM_000546.6:c.379_380inv	NP_000537.3:p.Ser127Asp	Ex5	Exon	sub	sub2	mis	p.S127D	127	TCC	GAC	S	D	CTCTGTCTCCTTCCTCTTCCTACAGTACGACCCTGCCCTCAACAAGATGTTTTGCCAACTGGCCAAGACCTGCCCTGTGCAGCTGTGGGTTGATTCCACACCCCCGCCCGGCACCCGCGTCCGCGCCATGGCCATCTACAAGCAGTCACAGCACATGACGGAGGTTGTGAGGCGCTGCCCCCACCATGAGCGCTGCTCAGATAGCGATGGTGAGCAGCTGGGGCTGGAGAGACG	FALSE	12275	5267	1778	2881	11369	3019	4587	0.0003422729545252	0.000342905297851	0.0003106205860386	0.0003244001496677	0.0005462948485294	0.0004356675338648	0.0004041309994114	1.14458712197028	1.06160285893456	0.996978373507765	1.06160285893456	0.0565495	0.133055	2.08e-17	1.06372	0.0844814	0
169	NC_000017.11:g.7675233A>C	NM_000546.6:c.379T>G	NP_000537.3:p.Ser127Ala	Ex5	Exon	sub	sub1	mis	p.S127A	127	TCC	GCC	S	A	CTCTGTCTCCTTCCTCTTCCTACAGTACGCCCCTGCCCTCAACAAGATGTTTTGCCAACTGGCCAAGACCTGCCCTGTGCAGCTGTGGGTTGATTCCACACCCCCGCCCGGCACCCGCGTCCGCGCCATGGCCATCTACAAGCAGTCACAGCACATGACGGAGGTTGTGAGGCGCTGCCCCCACCATGAGCGCTGCTCAGATAGCGATGGTGAGCAGCTGGGGCTGGAGAGACG	FALSE	12624	5921	2707	3740	3959	2127	3153	0.0003520043810938	0.000385483627981	0.0004729189687326	0.0004211234153964	0.0001902349639658	0.0003069443009376	0.0002777905038466	0.424595104460874	0.555268529253601	0.549240044071842	0.549240044071842	-0.803972	0.0818761	0	0.517346	0.0519859	0
170	NC_000017.11:g.7675232_7675233delinsAG	NM_000546.6:c.379_380delinsCT	NP_000537.3:p.Ser127Leu	Ex5	Exon	sub	sub2	mis	p.S127L	127	TCC	CTC	S	L	CTCTGTCTCCTTCCTCTTCCTACAGTACCTCCCTGCCCTCAACAAGATGTTTTGCCAACTGGCCAAGACCTGCCCTGTGCAGCTGTGGGTTGATTCCACACCCCCGCCCGGCACCCGCGTCCGCGCCATGGCCATCTACAAGCAGTCACAGCACATGACGGAGGTTGTGAGGCGCTGCCCCCACCATGAGCGCTGCTCAGATAGCGATGGTGAGCAGCTGGGGCTGGAGAGACG	FALSE	10983	5029	1719	2554	7394	2459	4188	0.0003062471576008	0.0003274104315346	0.0003003131537685	0.0002875800007814	0.0003552910642999	0.0003548547418926	0.0003689776816078	0.9086851239506	0.948960708178086	1.01773352335646	0.948960708178086	-0.121681	0.0345334	0	0.950555	0.0219264	0
171	NC_000017.11:g.7675232_7675233delinsCG	NM_000546.6:c.379_380delinsCG	NP_000537.3:p.Ser127Arg	Ex5	Exon	sub	sub2	mis	p.S127R	127	TCC	CGC	S	R	CTCTGTCTCCTTCCTCTTCCTACAGTACCGCCCTGCCCTCAACAAGATGTTTTGCCAACTGGCCAAGACCTGCCCTGTGCAGCTGTGGGTTGATTCCACACCCCCGCCCGGCACCCGCGTCCGCGCCATGGCCATCTACAAGCAGTCACAGCACATGACGGAGGTTGTGAGGCGCTGCCCCCACCATGAGCGCTGCTCAGATAGCGATGGTGAGCAGCTGGGGCTGGAGAGACG	FALSE	16115	9003	3524	5333	14396	6587	7524	0.0004493465305233	0.0005861356363305	0.0006156507003376	0.0006004949663928	0.0006917460321426	0.000950560465574	0.0006628911357252	0.960257251102172	1.12472654190478	0.911838389078786	0.960257251102172	-0.0520548	0.155672	0	0.994764	0.0988416	0
172	NC_000017.11:g.7675231_7675233delinsTTG	NM_000546.6:c.379_381delinsCAA	NP_000537.3:p.Ser127Gln	Ex5	Exon	sub	sub3	mis	p.S127Q	127	TCC	CAA	S	Q	CTCTGTCTCCTTCCTCTTCCTACAGTACCAACCTGCCCTCAACAAGATGTTTTGCCAACTGGCCAAGACCTGCCCTGTGCAGCTGTGGGTTGATTCCACACCCCCGCCCGGCACCCGCGTCCGCGCCATGGCCATCTACAAGCAGTCACAGCACATGACGGAGGTTGTGAGGCGCTGCCCCCACCATGAGCGCTGCTCAGATAGCGATGGTGAGCAGCTGGGGCTGGAGAGACG	FALSE	6368	2892	1198	1623	3854	842	3021	0.0001775636801968	0.0001882821570885	0.000209293285756	0.000182749546307	0.0001851895809862	0.0001215078050726	0.0002661608347987	0.848303354069152	0.482002256477452	1.10698900684633	0.848303354069152	-0.345113	0.212965	2.78e-17	0.808691	0.135219	0
173	NC_000017.11:g.7675232_7675233delinsTG	NM_000546.6:c.379_380delinsCA	NP_000537.3:p.Ser127His	Ex5	Exon	sub	sub2	mis	p.S127H	127	TCC	CAC	S	H	CTCTGTCTCCTTCCTCTTCCTACAGTACCACCCTGCCCTCAACAAGATGTTTTGCCAACTGGCCAAGACCTGCCCTGTGCAGCTGTGGGTTGATTCCACACCCCCGCCCGGCACCCGCGTCCGCGCCATGGCCATCTACAAGCAGTCACAGCACATGACGGAGGTTGTGAGGCGCTGCCCCCACCATGAGCGCTGCTCAGATAGCGATGGTGAGCAGCTGGGGCTGGAGAGACG	FALSE	9604	5648	2017	2807	9636	3028	4696	0.0002677954749702	0.0003677101048533	0.0003523744218447	0.0003160677612347	0.000463022003732	0.0004369663108787	0.0004137342867312	1.00007501219565	0.980684619358413	1.03184004119613	1.00007501219565	-0.0463748	0.0519646	8.67e-19	0.99837	0.0329941	0
174	NC_000017.11:g.7675233A>G	NM_000546.6:c.379T>C	NP_000537.3:p.Ser127Pro	Ex5	Exon	sub	sub1	mis	p.S127P	127	TCC	CCC	S	P	CTCTGTCTCCTTCCTCTTCCTACAGTACCCCCCTGCCCTCAACAAGATGTTTTGCCAACTGGCCAAGACCTGCCCTGTGCAGCTGTGGGTTGATTCCACACCCCCGCCCGGCACCCGCGTCCGCGCCATGGCCATCTACAAGCAGTCACAGCACATGACGGAGGTTGTGAGGCGCTGCCCCCACCATGAGCGCTGCTCAGATAGCGATGGTGAGCAGCTGGGGCTGGAGAGACG	FALSE	23776	10654	2442	4866	14927	4120	8179	0.0006629638913883	0.0006936231333406	0.000426622874638	0.0005479108393901	0.0007172612546397	0.0005945512552246	0.0007205989631973	0.879066058684557	1.05739697450075	1.03515175302132	1.03515175302132	-0.0727486	0.094548	1.73e-17	0.981625	0.0600318	0
175	NC_000017.11:g.7675231_7675233delinsCAT	NM_000546.6:c.379_381delinsATG	NP_000537.3:p.Ser127Met	Ex5	Exon	sub	sub3	mis	p.S127M	127	TCC	ATG	S	M	CTCTGTCTCCTTCCTCTTCCTACAGTACATGCCTGCCCTCAACAAGATGTTTTGCCAACTGGCCAAGACCTGCCCTGTGCAGCTGTGGGTTGATTCCACACCCCCGCCCGGCACCCGCGTCCGCGCCATGGCCATCTACAAGCAGTCACAGCACATGACGGAGGTTGTGAGGCGCTGCCCCCACCATGAGCGCTGCTCAGATAGCGATGGTGAGCAGCTGGGGCTGGAGAGACG	FALSE	10190	6742	2517	3197	10099	2310	6813	0.0002841353488075	0.0004389344063246	0.000439725542778	0.0003599817002734	0.0004852697401089	0.0003333527668856	0.0006002495092632	0.920131885330026	0.657320810998196	1.20227164842988	0.920131885330026	-0.172807	0.170357	0	0.918094	0.108166	0
176	NC_000017.11:g.7675232_7675233delinsAT	NM_000546.6:c.379_380delinsAT	NP_000537.3:p.Ser127Ile	Ex5	Exon	sub	sub2	mis	p.S127I	127	TCC	ATC	S	I	CTCTGTCTCCTTCCTCTTCCTACAGTACATCCCTGCCCTCAACAAGATGTTTTGCCAACTGGCCAAGACCTGCCCTGTGCAGCTGTGGGTTGATTCCACACCCCCGCCCGGCACCCGCGTCCGCGCCATGGCCATCTACAAGCAGTCACAGCACATGACGGAGGTTGTGAGGCGCTGCCCCCACCATGAGCGCTGCTCAGATAGCGATGGTGAGCAGCTGGGGCTGGAGAGACG	FALSE	6115	4006	1564	3428	6028	1777	5003	0.0001705090930282	0.0002608085481661	0.0002732343062792	0.0003859922641655	0.0002896530342981	0.0002564363059549	0.0004407820776227	0.922922450943837	0.797610638622341	0.935694072376713	0.922922450943837	-0.225283	0.0567957	0	0.884775	0.0360615	0
177	NC_000017.11:g.7675231_7675233delinsTTT	NM_000546.6:c.379_381delinsAAA	NP_000537.3:p.Ser127Lys	Ex5	Exon	sub	sub3	mis	p.S127K	127	TCC	AAA	S	K	CTCTGTCTCCTTCCTCTTCCTACAGTACAAACCTGCCCTCAACAAGATGTTTTGCCAACTGGCCAAGACCTGCCCTGTGCAGCTGTGGGTTGATTCCACACCCCCGCCCGGCACCCGCGTCCGCGCCATGGCCATCTACAAGCAGTCACAGCACATGACGGAGGTTGTGAGGCGCTGCCCCCACCATGAGCGCTGCTCAGATAGCGATGGTGAGCAGCTGGGGCTGGAGAGACG	FALSE	6358	3396	1645	2562	6661	2504	4000	0.0001772848427593	0.0002210948151703	0.0002873851878704	0.0002884807995309	0.0003200694859754	0.0003613486269618	0.00035241421357	1.08575745227245	0.989790635606525	0.983188493386374	0.989790635606525	-0.0183344	0.10818	0	1.01617	0.0686873	0
178	NC_000017.11:g.7675232_7675233delinsTT	NM_000546.6:c.379_380delinsAA	NP_000537.3:p.Ser127Asn	Ex5	Exon	sub	sub2	mis	p.S127N	127	TCC	AAC	S	N	CTCTGTCTCCTTCCTCTTCCTACAGTACAACCCTGCCCTCAACAAGATGTTTTGCCAACTGGCCAAGACCTGCCCTGTGCAGCTGTGGGTTGATTCCACACCCCCGCCCGGCACCCGCGTCCGCGCCATGGCCATCTACAAGCAGTCACAGCACATGACGGAGGTTGTGAGGCGCTGCCCCCACCATGAGCGCTGCTCAGATAGCGATGGTGAGCAGCTGGGGCTGGAGAGACG	FALSE	13331	7779	2930	3322	12281	2539	5655	0.0003717181879247	0.0005064477524175	0.0005118775686688	0.0003740566807345	0.0005901176035526	0.00036639942646	0.0004982255944346	0.952413764102956	0.619595725018002	1.04407768243453	0.952413764102956	-0.249181	0.150785	0	0.869602	0.0957386	0
179	NC_000017.11:g.7675233A>T	NM_000546.6:c.379T>A	NP_000537.3:p.Ser127Thr	Ex5	Exon	sub	sub1	mis	p.S127T	127	TCC	ACC	S	T	CTCTGTCTCCTTCCTCTTCCTACAGTACACCCCTGCCCTCAACAAGATGTTTTGCCAACTGGCCAAGACCTGCCCTGTGCAGCTGTGGGTTGATTCCACACCCCCGCCCGGCACCCGCGTCCGCGCCATGGCCATCTACAAGCAGTCACAGCACATGACGGAGGTTGTGAGGCGCTGCCCCCACCATGAGCGCTGCTCAGATAGCGATGGTGAGCAGCTGGGGCTGGAGAGACG	FALSE	21939	13701	7390	7810	18093	7139	10931	0.0006117414541205	0.0008919964848788	0.0012910495673935	0.0008794047792102	0.0008693915642926	0.0010302187890895	0.0009630599421335	0.842708422621627	0.69100689129325	0.90621461589458	0.842708422621627	-0.337847	0.0565264	3.47e-18	0.813305	0.0358905	0
180	NC_000017.11:g.7675232_7675234del	NM_000546.6:c.379_381del	NP_000537.3:p.Ser127del	Ex5	Exon	del	del3	del	p.S127del	127			S		CTCTGTCTCCTTCCTCTTCCTACAGTACCCTGCCCTCAACAAGATGTTTTGCCAACTGGCCAAGACCTGCCCTGTGCAGCTGTGGGTTGATTCCACACCCCCGCCCGGCACCCGCGTCCGCGCCATGGCCATCTACAAGCAGTCACAGCACATGACGGAGGTTGTGAGGCGCTGCCCCCACCATGAGCGCTGCTCAGATAGCGATGGTGAGCAGCTGGGGCTGGAGAGACG	TRUE	27369	14708	5729	7939	23927	8118	13843	0.0007631501826803	0.0009575566965622	0.0010008691436532	0.0008939301590461	0.001149722652895	0.0011714968664839	0.0012196174896125	0.970838592409069	0.942738535982082	1.06099182063966	0.970838592409069	-0.0674103	0.0217368	0	0.985014	0.0138014	0
181	NC_000017.11:g.7675233_7675234del	NM_000546.6:c.379_380del	NP_000537.3:p.Ser127ProfsTer21	Ex5	Exon	del	del2	fs	p.S127Pfs	127			S	P	CTCTGTCTCCTTCCTCTTCCTACAGTACCCCTGCCCTCAACAAGATGTTTTGCCAACTGGCCAAGACCTGCCCTGTGCAGCTGTGGGTTGATTCCACACCCCCGCCCGGCACCCGCGTCCGCGCCATGGCCATCTACAAGCAGTCACAGCACATGACGGAGGTTGTGAGGCGCTGCCCCCACCATGAGCGCTGCTCAGATAGCGATGGTGAGCAGCTGGGGCTGGAGAGACG	TRUE	31275	15070	6031	9790	25764	8726	15427	0.0008720640857659	0.0009811245184384	0.0010536292206969	0.0011023524697143	0.0012379928294056	0.0012592364691967	0.0013591735181863	1.00134524000186	0.956439896069876	0.989703386052142	0.989703386052142	-0.0780855	0.0675952	0	0.978236	0.0429185	0
182	NC_000017.11:g.7675233del	NM_000546.6:c.379del	NP_000537.3:p.Ser127ProfsTer43	Ex5	Exon	del	del1	fs	p.S127Pfs	127			S	P	CTCTGTCTCCTTCCTCTTCCTACAGTACCCCCTGCCCTCAACAAGATGTTTTGCCAACTGGCCAAGACCTGCCCTGTGCAGCTGTGGGTTGATTCCACACCCCCGCCCGGCACCCGCGTCCGCGCCATGGCCATCTACAAGCAGTCACAGCACATGACGGAGGTTGTGAGGCGCTGCCCCCACCATGAGCGCTGCTCAGATAGCGATGGTGAGCAGCTGGGGCTGGAGAGACG	FALSE	12228	5686	1743	3888	10804	2882	5353	0.000340962418569	0.0003701840751055	0.0003045060075733	0.0004377881922624	0.0005191458829722	0.000415897261543	0.0004716183213101	1.06624427468085	1.0441505610433	0.894640851969509	1.0441505610433	-0.0436301	0.151041	1.39e-17	1.00011	0.0959011	0
183	NC_000017.11:g.7675233dup	NM_000546.6:c.379dup	NP_000537.3:p.Ser127PhefsTer22	Ex5	Exon	dup	insA	fs	p.S127Ffs	127			S	F	CTCTGTCTCCTTCCTCTTCCTACAGTACTTCCCCTGCCCTCAACAAGATGTTTTGCCAACTGGCCAAGACCTGCCCTGTGCAGCTGTGGGTTGATTCCACACCCCCGCCCGGCACCCGCGTCCGCGCCATGGCCATCTACAAGCAGTCACAGCACATGACGGAGGTTGTGAGGCGCTGCCCCCACCATGAGCGCTGCTCAGATAGCGATGGTGAGCAGCTGGGGCTGGAGAGACG	FALSE	19388	9012	3697	5192	15840	5742	9823	0.0005406100238155	0.0005867215766534	0.0006458741881805	0.0005846183884327	0.0007611320609293	0.0008286197348301	0.0008654412049746	1.01836859636968	1.00302244584614	1.11846448041973	1.01836859636968	0.0158611	0.0217593	0	1.03789	0.0138157	0
184	NC_000017.11:g.7675233_7675234insC	NM_000546.6:c.378_379insG	NP_000537.3:p.Ser127ValfsTer22	Ex5	Exon	ins	insC	fs	p.S127Vfs	127			S	V	CTCTGTCTCCTTCCTCTTCCTACAGTACGTCCCCTGCCCTCAACAAGATGTTTTGCCAACTGGCCAAGACCTGCCCTGTGCAGCTGTGGGTTGATTCCACACCCCCGCCCGGCACCCGCGTCCGCGCCATGGCCATCTACAAGCAGTCACAGCACATGACGGAGGTTGTGAGGCGCTGCCCCCACCATGAGCGCTGCTCAGATAGCGATGGTGAGCAGCTGGGGCTGGAGAGACG	FALSE	4351	2865	1059	1605	5500	1279	1923	0.0001213221690541	0.0001865243361198	0.0001850096741366	0.0001807227491206	0.0002642819656004	0.0001845706445224	0.0001694231331738	1.07255392121065	0.837741756616802	0.796758700739142	0.837741756616802	-0.190327	0.177862	0	0.90697	0.112931	0
185	NC_000017.11:g.7675234dup	NM_000546.6:c.378dup	NP_000537.3:p.Ser127LeufsTer22	Ex5	Exon	dup	insG	fs	p.S127Lfs	127			S	L	CTCTGTCTCCTTCCTCTTCCTACAGTACCTCCCCTGCCCTCAACAAGATGTTTTGCCAACTGGCCAAGACCTGCCCTGTGCAGCTGTGGGTTGATTCCACACCCCCGCCCGGCACCCGCGTCCGCGCCATGGCCATCTACAAGCAGTCACAGCACATGACGGAGGTTGTGAGGCGCTGCCCCCACCATGAGCGCTGCTCAGATAGCGATGGTGAGCAGCTGGGGCTGGAGAGACG	TRUE	26689	14955	4942	9663	24965	8264	12869	0.0007441892369306	0.0009736375032015	0.0008633784793043	0.0010880522895658	0.0011995998674938	0.0011925659158196	0.0011338046286082	0.986697114356103	1.05155069372337	0.871229968161802	0.986697114356103	-0.0940091	0.146217	0	0.968126	0.0928383	0
186	NC_000017.11:g.7675233_7675234insT	NM_000546.6:c.378_379insA	NP_000537.3:p.Ser127IlefsTer22	Ex5	Exon	ins	insT	fs	p.S127Ifs	127			S	I	CTCTGTCTCCTTCCTCTTCCTACAGTACATCCCCTGCCCTCAACAAGATGTTTTGCCAACTGGCCAAGACCTGCCCTGTGCAGCTGTGGGTTGATTCCACACCCCCGCCCGGCACCCGCGTCCGCGCCATGGCCATCTACAAGCAGTCACAGCACATGACGGAGGTTGTGAGGCGCTGCCCCCACCATGAGCGCTGCTCAGATAGCGATGGTGAGCAGCTGGGGCTGGAGAGACG	FALSE	6907	3283	1396	1577	5539	1778	2285	0.0001925930180778	0.000213738008894	0.0002438843296456	0.0001775699534973	0.0002661559649929	0.000256580614512	0.0002013166195018	0.993226006169359	0.87264971119712	0.930610511075323	0.930610511075323	-0.151641	0.0855585	6.94e-18	0.931533	0.054324	0
187	NC_000017.11:g.7675230_7675232del	NM_000546.6:c.381_383del	NP_000537.3:p.Pro128del	Ex5	Exon	del	del3	del	p.P128del	128			P		CTCTGTCTCCTTCCTCTTCCTACAGTACTCTGCCCTCAACAAGATGTTTTGCCAACTGGCCAAGACCTGCCCTGTGCAGCTGTGGGTTGATTCCACACCCCCGCCCGGCACCCGCGTCCGCGCCATGGCCATCTACAAGCAGTCACAGCACATGACGGAGGTTGTGAGGCGCTGCCCCCACCATGAGCGCTGCTCAGATAGCGATGGTGAGCAGCTGGGGCTGGAGAGACG	FALSE	20762	10371	3671	6263	17513	6750	10466	0.0005789222877273	0.0006751985654097	0.0006413319298919	0.0007052128210235	0.0008415218297384	0.0009740827603802	0.000922091789806	0.993762753105817	1.11393513714717	1.03104981229935	1.03104981229935	0.0168815	0.102333	0	1.03853	0.0649747	0
188	NC_000017.11:g.7675231_7675232del	NM_000546.6:c.382_383del	NP_000537.3:p.Pro128CysfsTer20	Ex5	Exon	del	del2	fs	p.P128Cfs	128			P	C	CTCTGTCTCCTTCCTCTTCCTACAGTACTCCTGCCCTCAACAAGATGTTTTGCCAACTGGCCAAGACCTGCCCTGTGCAGCTGTGGGTTGATTCCACACCCCCGCCCGGCACCCGCGTCCGCGCCATGGCCATCTACAAGCAGTCACAGCACATGACGGAGGTTGTGAGGCGCTGCCCCCACCATGAGCGCTGCTCAGATAGCGATGGTGAGCAGCTGGGGCTGGAGAGACG	FALSE	27557	15217	4690	8534	25263	9959	13868	0.0007683923265052	0.0009906948770456	0.0008193535143539	0.000960927066041	0.0012139191449027	0.0014371689200928	0.0012218200784474	0.983317226542791	1.2085342537497	1.01136997141783	1.01136997141783	0.0500415	0.155359	4.16e-17	1.05959	0.0986426	0
189	NC_000017.11:g.7675232del	NM_000546.6:c.383del	NP_000537.3:p.Pro128LeufsTer42	Ex5	Exon	del	del1	fs	p.P128Lfs	128			P	L	CTCTGTCTCCTTCCTCTTCCTACAGTACTCCCTGCCCTCAACAAGATGTTTTGCCAACTGGCCAAGACCTGCCCTGTGCAGCTGTGGGTTGATTCCACACCCCCGCCCGGCACCCGCGTCCGCGCCATGGCCATCTACAAGCAGTCACAGCACATGACGGAGGTTGTGAGGCGCTGCCCCCACCATGAGCGCTGCTCAGATAGCGATGGTGAGCAGCTGGGGCTGGAGAGACG	FALSE	63674	30343	10983	18470	53324	16367	30053	0.0017754694995063	0.001975465246382	0.0019187547224199	0.0020797191129339	0.0025622857333963	0.0023618981539472	0.0026477760901052	1.0182698685459	0.975840130059476	1.01227756885524	1.01227756885524	-0.0483779	0.0662681	0	0.997098	0.0420759	0
190	NC_000017.11:g.7675232G>A	NM_000546.6:c.380C>T	NP_000537.3:p.Ser127Phe	Ex5	Exon	sub	sub1	mis	p.S127F	127	TCC	TTC	S	F	CTCTGTCTCCTTCCTCTTCCTACAGTACTTCCCTGCCCTCAACAAGATGTTTTGCCAACTGGCCAAGACCTGCCCTGTGCAGCTGTGGGTTGATTCCACACCCCCGCCCGGCACCCGCGTCCGCGCCATGGCCATCTACAAGCAGTCACAGCACATGACGGAGGTTGTGAGGCGCTGCCCCCACCATGAGCGCTGCTCAGATAGCGATGGTGAGCAGCTGGGGCTGGAGAGACG	FALSE	12765	7436	2232	2681	10355	3299	5302	0.0003559359889624	0.0004841169156674	0.000389935403846	0.0003018801809299	0.0004975708643259	0.000476073929851	0.0004671250400871	0.875318589130022	0.970453829800226	1.14965071626456	0.970453829800226	-0.0650467	0.0658973	5.2e-18	0.986515	0.0418404	0
191	NC_000017.11:g.7675231_7675232inv	NM_000546.6:c.380_381inv	NP_000537.3:p.Ser127Trp	Ex5	Exon	sub	sub2	mis	p.S127W	127	TCC	TGG	S	W	CTCTGTCTCCTTCCTCTTCCTACAGTACTGGCCTGCCCTCAACAAGATGTTTTGCCAACTGGCCAAGACCTGCCCTGTGCAGCTGTGGGTTGATTCCACACCCCCGCCCGGCACCCGCGTCCGCGCCATGGCCATCTACAAGCAGTCACAGCACATGACGGAGGTTGTGAGGCGCTGCCCCCACCATGAGCGCTGCTCAGATAGCGATGGTGAGCAGCTGGGGCTGGAGAGACG	FALSE	13815	6810	1768	3780	9196	2943	6070	0.0003852139198994	0.0004433615109864	0.00030887356362	0.000425627409144	0.000441879446484	0.0004247000835257	0.0005347885690925	0.856420993969325	1.04855557679858	1.0029962690751	1.0029962690751	-0.104997	0.103338	0	0.961149	0.0656131	0
192	NC_000017.11:g.7675231_7675232delinsTC	NM_000546.6:c.380_381delinsGA	NP_000537.3:p.Ser127Ter	Ex5	Exon	sub	sub2	non	p.S127X	127	TCC	TGA	S	X	CTCTGTCTCCTTCCTCTTCCTACAGTACTGACCTGCCCTCAACAAGATGTTTTGCCAACTGGCCAAGACCTGCCCTGTGCAGCTGTGGGTTGATTCCACACCCCCGCCCGGCACCCGCGTCCGCGCCATGGCCATCTACAAGCAGTCACAGCACATGACGGAGGTTGTGAGGCGCTGCCCCCACCATGAGCGCTGCTCAGATAGCGATGGTGAGCAGCTGGGGCTGGAGAGACG	FALSE	8595	1823	1442	2135	6446	1701	4222	0.000239660777527	0.0001186854676252	0.0002519206327715	0.0002404006662757	0.0003097384636837	0.0002454688556158	0.0003719732024232	1.44780128846471	0.82225522461823	1.14961413648369	1.14961413648369	0.171956	0.293321	1.11e-16	1.137	0.18624	0
193	NC_000017.11:g.7675232G>C	NM_000546.6:c.380C>G	NP_000537.3:p.Ser127Cys	Ex5	Exon	sub	sub1	mis	p.S127C	127	TCC	TGC	S	C	CTCTGTCTCCTTCCTCTTCCTACAGTACTGCCCTGCCCTCAACAAGATGTTTTGCCAACTGGCCAAGACCTGCCCTGTGCAGCTGTGGGTTGATTCCACACCCCCGCCCGGCACCCGCGTCCGCGCCATGGCCATCTACAAGCAGTCACAGCACATGACGGAGGTTGTGAGGCGCTGCCCCCACCATGAGCGCTGCTCAGATAGCGATGGTGAGCAGCTGGGGCTGGAGAGACG	FALSE	13640	7924	2499	4046	11706	4026	5322	0.0003803342647433	0.0005158879020641	0.0004365809024244	0.0004555789675652	0.0005624881253307	0.0005809862508579	0.0004688871111549	0.911608051277538	1.02706999942957	0.862500313019738	0.911608051277538	-0.151475	0.133169	2.08e-17	0.931639	0.0845536	0
194	NC_000017.11:g.7675231_7675232delinsCT	NM_000546.6:c.380_381delinsAG	NP_000537.3:p.Ser127Ter	Ex5	Exon	sub	sub2	non	p.S127X	127	TCC	TAG	S	X	CTCTGTCTCCTTCCTCTTCCTACAGTACTAGCCTGCCCTCAACAAGATGTTTTGCCAACTGGCCAAGACCTGCCCTGTGCAGCTGTGGGTTGATTCCACACCCCCGCCCGGCACCCGCGTCCGCGCCATGGCCATCTACAAGCAGTCACAGCACATGACGGAGGTTGTGAGGCGCTGCCCCCACCATGAGCGCTGCTCAGATAGCGATGGTGAGCAGCTGGGGCTGGAGAGACG	FALSE	13305	6114	1931	2445	8917	4220	6002	0.0003709932105872	0.0003980487926829	0.0003373500290442	0.0002753066178193	0.000428473143138	0.000608982110934	0.0005287975274618	0.903727653280182	1.2274277313006	1.30186384687304	1.2274277313006	0.153487	0.155923	2.78e-17	1.12527	0.099001	0
195	NC_000017.11:g.7675231_7675232delinsTT	NM_000546.6:c.380_381delinsAA	NP_000537.3:p.Ser127Ter	Ex5	Exon	sub	sub2	non	p.S127X	127	TCC	TAA	S	X	CTCTGTCTCCTTCCTCTTCCTACAGTACTAACCTGCCCTCAACAAGATGTTTTGCCAACTGGCCAAGACCTGCCCTGTGCAGCTGTGGGTTGATTCCACACCCCCGCCCGGCACCCGCGTCCGCGCCATGGCCATCTACAAGCAGTCACAGCACATGACGGAGGTTGTGAGGCGCTGCCCCCACCATGAGCGCTGCTCAGATAGCGATGGTGAGCAGCTGGGGCTGGAGAGACG	FALSE	15917	5995	3259	4742	13624	3892	7017	0.0004438255492609	0.0003903013595247	0.0005693546062429	0.0005339484587727	0.0006546504544256	0.0005616489042074	0.0006182226341552	1.17621285296745	0.830348984518311	0.945423206895775	0.945423206895775	-0.0679226	0.183235	1.39e-17	0.984689	0.116342	0
196	NC_000017.11:g.7675232G>T	NM_000546.6:c.380C>A	NP_000537.3:p.Ser127Tyr	Ex5	Exon	sub	sub1	mis	p.S127Y	127	TCC	TAC	S	Y	CTCTGTCTCCTTCCTCTTCCTACAGTACTACCCTGCCCTCAACAAGATGTTTTGCCAACTGGCCAAGACCTGCCCTGTGCAGCTGTGGGTTGATTCCACACCCCCGCCCGGCACCCGCGTCCGCGCCATGGCCATCTACAAGCAGTCACAGCACATGACGGAGGTTGTGAGGCGCTGCCCCCACCATGAGCGCTGCTCAGATAGCGATGGTGAGCAGCTGGGGCTGGAGAGACG	FALSE	7799	7558	6547	4050	6310	2045	2993	0.0002174653175024	0.0004920596622666	0.0011437755775	0.00045602936694	0.0003032034914434	0.0002951109992559	0.0002636939353037	0.56100883444622	-0.0508888185111375	0.456491534754415	0.456491534754415	-1.0801	0.256167	0	0.342026	0.162649	9.04e-16
197	NC_000017.11:g.7675233dup	NM_000546.6:c.379dup	NP_000537.3:p.Ser127PhefsTer22	Ex5	Exon	dup	insA	fs	p.S127Ffs	127			S	F	CTCTGTCTCCTTCCTCTTCCTACAGTACTTCCCCTGCCCTCAACAAGATGTTTTGCCAACTGGCCAAGACCTGCCCTGTGCAGCTGTGGGTTGATTCCACACCCCCGCCCGGCACCCGCGTCCGCGCCATGGCCATCTACAAGCAGTCACAGCACATGACGGAGGTTGTGAGGCGCTGCCCCCACCATGAGCGCTGCTCAGATAGCGATGGTGAGCAGCTGGGGCTGGAGAGACG	TRUE	19388	9012	3697	5192	15840	5742	9823	0.0005406100238155	0.0005867215766534	0.0006458741881805	0.0005846183884327	0.0007611320609293	0.0008286197348301	0.0008654412049746	1.01836859636968	1.00302244584614	1.11846448041973	1.01836859636968	0.0158611	0.0217593	0	1.03789	0.0138157	0
198	NC_000017.11:g.7675232_7675233insC	NM_000546.6:c.379_380insG	NP_000537.3:p.Ser127CysfsTer22	Ex5	Exon	ins	insC	fs	p.S127Cfs	127			S	C	CTCTGTCTCCTTCCTCTTCCTACAGTACTGCCCCTGCCCTCAACAAGATGTTTTGCCAACTGGCCAAGACCTGCCCTGTGCAGCTGTGGGTTGATTCCACACCCCCGCCCGGCACCCGCGTCCGCGCCATGGCCATCTACAAGCAGTCACAGCACATGACGGAGGTTGTGAGGCGCTGCCCCCACCATGAGCGCTGCTCAGATAGCGATGGTGAGCAGCTGGGGCTGGAGAGACG	FALSE	15927	6321	3767	4674	12969	4631	8624	0.0004441043866984	0.0004115254201094	0.0006581033451111	0.0005262916694019	0.0006231768748859	0.0006682929278994	0.000759805044457	1.11341159234155	0.84939891124805	1.10080773918168	1.10080773918168	-0.0186335	0.115169	0	1.01598	0.0731247	0
199	NC_000017.11:g.7675232dup	NM_000546.6:c.383dup	NP_000537.3:p.Ala129CysfsTer20	Ex5	Exon	dup	insG	fs	p.A129Cfs	129			A	C	CTCTGTCTCCTTCCTCTTCCTACAGTACTCCCCCTGCCCTCAACAAGATGTTTTGCCAACTGGCCAAGACCTGCCCTGTGCAGCTGTGGGTTGATTCCACACCCCCGCCCGGCACCCGCGTCCGCGCCATGGCCATCTACAAGCAGTCACAGCACATGACGGAGGTTGTGAGGCGCTGCCCCCACCATGAGCGCTGCTCAGATAGCGATGGTGAGCAGCTGGGGCTGGAGAGACG	FALSE	39206	21768	7461	10632	39922	11823	23473	0.0010932100574433	0.0014171943276289	0.001303453426566	0.0011971615381003	0.0019183026601277	0.0017061600705149	0.0020680547087825	1.04448197064212	1.01621128137134	1.22717380750399	1.04448197064212	0.0886032	0.0208127	0	1.08407	0.0132147	0
200	NC_000017.11:g.7675232_7675233insT	NM_000546.6:c.379_380insA	NP_000537.3:p.Ser127TyrfsTer22	Ex5	Exon	ins	insT	fs	p.S127Yfs	127			S	Y	CTCTGTCTCCTTCCTCTTCCTACAGTACTACCCCTGCCCTCAACAAGATGTTTTGCCAACTGGCCAAGACCTGCCCTGTGCAGCTGTGGGTTGATTCCACACCCCCGCCCGGCACCCGCGTCCGCGCCATGGCCATCTACAAGCAGTCACAGCACATGACGGAGGTTGTGAGGCGCTGCCCCCACCATGAGCGCTGCTCAGATAGCGATGGTGAGCAGCTGGGGCTGGAGAGACG	FALSE	14300	5835	1773	3464	10392	2541	4849	0.0003987375356179	0.0003798846426734	0.0003097470748293	0.0003900458585383	0.0004993487611854	0.0003666880435742	0.0004272141304003	1.02646622589401	0.950191210657127	0.906320724685395	0.950191210657127	-0.107079	0.114695	6.94e-18	0.959827	0.0728238	0
201	NC_000017.11:g.7675230_7675232del	NM_000546.6:c.381_383del	NP_000537.3:p.Pro128del	Ex5	Exon	del	del3	del	p.P128del	128			P		CTCTGTCTCCTTCCTCTTCCTACAGTACTCTGCCCTCAACAAGATGTTTTGCCAACTGGCCAAGACCTGCCCTGTGCAGCTGTGGGTTGATTCCACACCCCCGCCCGGCACCCGCGTCCGCGCCATGGCCATCTACAAGCAGTCACAGCACATGACGGAGGTTGTGAGGCGCTGCCCCCACCATGAGCGCTGCTCAGATAGCGATGGTGAGCAGCTGGGGCTGGAGAGACG	TRUE	20762	10371	3671	6263	17513	6750	10466	0.0005789222877273	0.0006751985654097	0.0006413319298919	0.0007052128210235	0.0008415218297384	0.0009740827603802	0.000922091789806	0.993762753105817	1.11393513714717	1.03104981229935	1.03104981229935	0.0168815	0.102333	0	1.03853	0.0649747	0
202	NC_000017.11:g.7675231_7675232del	NM_000546.6:c.382_383del	NP_000537.3:p.Pro128CysfsTer20	Ex5	Exon	del	del2	fs	p.P128Cfs	128			P	C	CTCTGTCTCCTTCCTCTTCCTACAGTACTCCTGCCCTCAACAAGATGTTTTGCCAACTGGCCAAGACCTGCCCTGTGCAGCTGTGGGTTGATTCCACACCCCCGCCCGGCACCCGCGTCCGCGCCATGGCCATCTACAAGCAGTCACAGCACATGACGGAGGTTGTGAGGCGCTGCCCCCACCATGAGCGCTGCTCAGATAGCGATGGTGAGCAGCTGGGGCTGGAGAGACG	TRUE	27557	15217	4690	8534	25263	9959	13868	0.0007683923265052	0.0009906948770456	0.0008193535143539	0.000960927066041	0.0012139191449027	0.0014371689200928	0.0012218200784474	0.983317226542791	1.2085342537497	1.01136997141783	1.01136997141783	0.0500415	0.155359	4.16e-17	1.05959	0.0986426	0
203	NC_000017.11:g.7675232del	NM_000546.6:c.383del	NP_000537.3:p.Pro128LeufsTer42	Ex5	Exon	del	del1	fs	p.P128Lfs	128			P	L	CTCTGTCTCCTTCCTCTTCCTACAGTACTCCCTGCCCTCAACAAGATGTTTTGCCAACTGGCCAAGACCTGCCCTGTGCAGCTGTGGGTTGATTCCACACCCCCGCCCGGCACCCGCGTCCGCGCCATGGCCATCTACAAGCAGTCACAGCACATGACGGAGGTTGTGAGGCGCTGCCCCCACCATGAGCGCTGCTCAGATAGCGATGGTGAGCAGCTGGGGCTGGAGAGACG	TRUE	63674	30343	10983	18470	53324	16367	30053	0.0017754694995063	0.001975465246382	0.0019187547224199	0.0020797191129339	0.0025622857333963	0.0023618981539472	0.0026477760901052	1.0182698685459	0.975840130059476	1.01227756885524	1.01227756885524	-0.0483779	0.0662681	0	0.997098	0.0420759	0
204	NC_000017.11:g.7675231G>A	NM_000546.6:c.381C>T	NP_000537.3:p.Ser127=	Ex5	Exon	sub	sub1	syn	p.(=)	127	TCC	TCT	S	S	CTCTGTCTCCTTCCTCTTCCTACAGTACTCTCCTGCCCTCAACAAGATGTTTTGCCAACTGGCCAAGACCTGCCCTGTGCAGCTGTGGGTTGATTCCACACCCCCGCCCGGCACCCGCGTCCGCGCCATGGCCATCTACAAGCAGTCACAGCACATGACGGAGGTTGTGAGGCGCTGCCCCCACCATGAGCGCTGCTCAGATAGCGATGGTGAGCAGCTGGGGCTGGAGAGACG	FALSE	13603	2522	1190	1376	88	104	274	0.0003793025662245	0.0001641934993697	0.0002078956678211	0.0001549373849159	4.22851144960772e-06	1.50080899377106e-05	2.41403736295492e-05	-1.38957571721284	-0.887836218611259	-0.466960692436681	-0.887836218611259	-2.99388	0.467633	2.22e-16	-0.873099	0.296916	NA
205	NC_000017.11:g.7675231G>C	NM_000546.6:c.381C>G	NP_000537.3:p.Ser127=	Ex5	Exon	sub	sub1	syn	p.(=)	127	TCC	TCG	S	S	CTCTGTCTCCTTCCTCTTCCTACAGTACTCGCCTGCCCTCAACAAGATGTTTTGCCAACTGGCCAAGACCTGCCCTGTGCAGCTGTGGGTTGATTCCACACCCCCGCCCGGCACCCGCGTCCGCGCCATGGCCATCTACAAGCAGTCACAGCACATGACGGAGGTTGTGAGGCGCTGCCCCCACCATGAGCGCTGCTCAGATAGCGATGGTGAGCAGCTGGGGCTGGAGAGACG	FALSE	23130	6143	2421	2908	34	168	244	0.0006449509929261	0.0003999368226122	0.0004229541275588	0.0003274403454473	1.63374306007571e-06	2.42438375916864e-05	2.14972670277737e-05	-2.52075343047185	-1.03939797837936	-1.07555350898972	-1.07555350898972	-3.96666	0.86374	0	-1.49075	0.548418	NA
206	NC_000017.11:g.7675231G>T	NM_000546.6:c.381C>A	NP_000537.3:p.Ser127=	Ex5	Exon	sub	sub1	syn	p.(=)	127	TCC	TCA	S	S	CTCTGTCTCCTTCCTCTTCCTACAGTACTCACCTGCCCTCAACAAGATGTTTTGCCAACTGGCCAAGACCTGCCCTGTGCAGCTGTGGGTTGATTCCACACCCCCGCCCGGCACCCGCGTCCGCGCCATGGCCATCTACAAGCAGTCACAGCACATGACGGAGGTTGTGAGGCGCTGCCCCCACCATGAGCGCTGCTCAGATAGCGATGGTGAGCAGCTGGGGCTGGAGAGACG	FALSE	6272	10610	3361	4087	629	186	288	0.0001748868407969	0.0006907585362064	0.0005871742349133	0.0004601955611565	3.02242466114006e-05	2.68413916193671e-05	2.53738233770444e-05	-1.06393575404123	-1.18808224457649	-1.19847232948834	-1.18808224457649	-3.33137	0.0310026	1.63e-36	-1.08739	0.0196846	NA
207	NC_000017.11:g.7675231_7675232insA	NM_000546.6:c.380_381insT	NP_000537.3:p.Ala129CysfsTer20	Ex5	Exon	ins	insA	fs	p.A129Cfs	129			A	C	CTCTGTCTCCTTCCTCTTCCTACAGTACTCTCCCTGCCCTCAACAAGATGTTTTGCCAACTGGCCAAGACCTGCCCTGTGCAGCTGTGGGTTGATTCCACACCCCCGCCCGGCACCCGCGTCCGCGCCATGGCCATCTACAAGCAGTCACAGCACATGACGGAGGTTGTGAGGCGCTGCCCCCACCATGAGCGCTGCTCAGATAGCGATGGTGAGCAGCTGGGGCTGGAGAGACG	FALSE	6417	2620	892	810	4541	1615	1146	0.0001789299836406	0.0001705737384411	0.0001558343997449	9.12058733880065e-05	0.000218200801053	0.0002330583197057	0.0001009666721878	1.00976241429982	1.1037801970942	0.913820452505251	1.00976241429982	-0.033995	0.14793	0	1.00623	0.0939256	0
208	NC_000017.11:g.7675231_7675232insC	NM_000546.6:c.380_381insG	NP_000537.3:p.Ala129CysfsTer20	Ex5	Exon	ins	insC	fs	p.A129Cfs	129			A	C	CTCTGTCTCCTTCCTCTTCCTACAGTACTCGCCCTGCCCTCAACAAGATGTTTTGCCAACTGGCCAAGACCTGCCCTGTGCAGCTGTGGGTTGATTCCACACCCCCGCCCGGCACCCGCGTCCGCGCCATGGCCATCTACAAGCAGTCACAGCACATGACGGAGGTTGTGAGGCGCTGCCCCCACCATGAGCGCTGCTCAGATAGCGATGGTGAGCAGCTGGGGCTGGAGAGACG	FALSE	6636	3380	1082	1137	5590	1540	2225	0.0001850365235217	0.0002200531434851	0.0001890278256995	0.0001280260222742	0.000268606579583	0.0002222351779237	0.0001960304062983	0.98096787899743	0.945648423620695	1.14223520568781	0.98096787899743	-0.0208022	0.0169153	2.55e-25	1.01461	0.0107401	0
209	NC_000017.11:g.7675232dup	NM_000546.6:c.383dup	NP_000537.3:p.Ala129CysfsTer20	Ex5	Exon	dup	insG	fs	p.A129Cfs	129			A	C	CTCTGTCTCCTTCCTCTTCCTACAGTACTCCCCCTGCCCTCAACAAGATGTTTTGCCAACTGGCCAAGACCTGCCCTGTGCAGCTGTGGGTTGATTCCACACCCCCGCCCGGCACCCGCGTCCGCGCCATGGCCATCTACAAGCAGTCACAGCACATGACGGAGGTTGTGAGGCGCTGCCCCCACCATGAGCGCTGCTCAGATAGCGATGGTGAGCAGCTGGGGCTGGAGAGACG	TRUE	39206	21768	7461	10632	39922	11823	23473	0.0010932100574433	0.0014171943276289	0.001303453426566	0.0011971615381003	0.0019183026601277	0.0017061600705149	0.0020680547087825	1.04448197064212	1.01621128137134	1.22717380750399	1.04448197064212	0.0886032	0.0208127	0	1.08407	0.0132147	0
210	NC_000017.11:g.7675231_7675232insT	NM_000546.6:c.380_381insA	NP_000537.3:p.Ala129CysfsTer20	Ex5	Exon	ins	insT	fs	p.A129Cfs	129			A	C	CTCTGTCTCCTTCCTCTTCCTACAGTACTCACCCTGCCCTCAACAAGATGTTTTGCCAACTGGCCAAGACCTGCCCTGTGCAGCTGTGGGTTGATTCCACACCCCCGCCCGGCACCCGCGTCCGCGCCATGGCCATCTACAAGCAGTCACAGCACATGACGGAGGTTGTGAGGCGCTGCCCCCACCATGAGCGCTGCTCAGATAGCGATGGTGAGCAGCTGGGGCTGGAGAGACG	FALSE	8350	3218	1500	1313	5852	2215	2262	0.0002328292603084	0.0002095062176731	0.0002620533627997	0.0001478435947635	0.0002811960113989	0.0003196434539618	0.0001992902377738	1.03928259387727	0.969840068765129	1.0525009853989	1.03928259387727	-0.0186712	0.0568114	3.47e-18	1.01596	0.0360715	0
211	NC_000017.11:g.7675228_7675230del	NM_000546.6:c.382_384del	NP_000537.3:p.Pro128del	Ex5	Exon	del	del3	del	p.P128del	128			P		CTCTGTCTCCTTCCTCTTCCTACAGTACTCCGCCCTCAACAAGATGTTTTGCCAACTGGCCAAGACCTGCCCTGTGCAGCTGTGGGTTGATTCCACACCCCCGCCCGGCACCCGCGTCCGCGCCATGGCCATCTACAAGCAGTCACAGCACATGACGGAGGTTGTGAGGCGCTGCCCCCACCATGAGCGCTGCTCAGATAGCGATGGTGAGCAGCTGGGGCTGGAGAGACG	FALSE	9962	6541	2072	3283	13350	3794	5106	0.0002777778552326	0.00042584840578	0.0003619830451474	0.0003696652868306	0.000641484407412	0.0005475066656122	0.0004498567436221	1.11018121214274	1.11119383361829	0.980479136799138	1.11018121214274	0.0550414	0.139067	0	1.06276	0.0882984	0
212	NC_000017.11:g.7675231_7675232del	NM_000546.6:c.382_383del	NP_000537.3:p.Pro128CysfsTer20	Ex5	Exon	del	del2	fs	p.P128Cfs	128			P	C	CTCTGTCTCCTTCCTCTTCCTACAGTACTCCTGCCCTCAACAAGATGTTTTGCCAACTGGCCAAGACCTGCCCTGTGCAGCTGTGGGTTGATTCCACACCCCCGCCCGGCACCCGCGTCCGCGCCATGGCCATCTACAAGCAGTCACAGCACATGACGGAGGTTGTGAGGCGCTGCCCCCACCATGAGCGCTGCTCAGATAGCGATGGTGAGCAGCTGGGGCTGGAGAGACG	TRUE	27557	15217	4690	8534	25263	9959	13868	0.0007683923265052	0.0009906948770456	0.0008193535143539	0.000960927066041	0.0012139191449027	0.0014371689200928	0.0012218200784474	0.983317226542791	1.2085342537497	1.01136997141783	1.01136997141783	0.0500415	0.155359	4.16e-17	1.05959	0.0986426	0
213	NC_000017.11:g.7675232del	NM_000546.6:c.383del	NP_000537.3:p.Pro128LeufsTer42	Ex5	Exon	del	del1	fs	p.P128Lfs	128			P	L	CTCTGTCTCCTTCCTCTTCCTACAGTACTCCCTGCCCTCAACAAGATGTTTTGCCAACTGGCCAAGACCTGCCCTGTGCAGCTGTGGGTTGATTCCACACCCCCGCCCGGCACCCGCGTCCGCGCCATGGCCATCTACAAGCAGTCACAGCACATGACGGAGGTTGTGAGGCGCTGCCCCCACCATGAGCGCTGCTCAGATAGCGATGGTGAGCAGCTGGGGCTGGAGAGACG	TRUE	63674	30343	10983	18470	53324	16367	30053	0.0017754694995063	0.001975465246382	0.0019187547224199	0.0020797191129339	0.0025622857333963	0.0023618981539472	0.0026477760901052	1.0182698685459	0.975840130059476	1.01227756885524	1.01227756885524	-0.0483779	0.0662681	0	0.997098	0.0420759	0
214	NC_000017.11:g.7675229_7675230delinsAA	NM_000546.6:c.382_383delinsTT	NP_000537.3:p.Pro128Phe	Ex5	Exon	sub	sub2	mis	p.P128F	128	CCT	TTT	P	F	CTCTGTCTCCTTCCTCTTCCTACAGTACTCCTTTGCCCTCAACAAGATGTTTTGCCAACTGGCCAAGACCTGCCCTGTGCAGCTGTGGGTTGATTCCACACCCCCGCCCGGCACCCGCGTCCGCGCCATGGCCATCTACAAGCAGTCACAGCACATGACGGAGGTTGTGAGGCGCTGCCCCCACCATGAGCGCTGCTCAGATAGCGATGGTGAGCAGCTGGGGCTGGAGAGACG	FALSE	5054	2326	838	961	742	92	146	0.00014092444091	0.0001514330212267	0.0001464004786841	0.000108208449785	3.56540397228287e-05	1.32763872525901e-05	1.28631187953072e-05	-0.0300552875218642	-0.737960647853223	-0.657486357481282	-0.657486357481282	-2.26819	0.307491	1.11e-16	-0.412337	0.195237	0.00320496
215	NC_000017.11:g.7675228_7675230delinsCCA	NM_000546.6:c.382_384delinsTGG	NP_000537.3:p.Pro128Trp	Ex5	Exon	sub	sub3	mis	p.P128W	128	CCT	TGG	P	W	CTCTGTCTCCTTCCTCTTCCTACAGTACTCCTGGGCCCTCAACAAGATGTTTTGCCAACTGGCCAAGACCTGCCCTGTGCAGCTGTGGGTTGATTCCACACCCCCGCCCGGCACCCGCGTCCGCGCCATGGCCATCTACAAGCAGTCACAGCACATGACGGAGGTTGTGAGGCGCTGCCCCCACCATGAGCGCTGCTCAGATAGCGATGGTGAGCAGCTGGGGCTGGAGAGACG	FALSE	7934	3822	962	2562	158	205	211	0.0002212296229086	0.0002488293237871	0.0001680635566755	0.0002884807995309	7.59210010270477e-06	2.95832542041412e-05	1.85898497658207e-05	-1.28541964901966	-0.302158843601237	-1.08867450242462	-1.08867450242462	-2.93859	0.518684	0	-0.837999	0.32933	0.371604
216	NC_000017.11:g.7675228_7675230delinsTCA	NM_000546.6:c.382_384delinsTGA	NP_000537.3:p.Pro128Ter	Ex5	Exon	sub	sub3	non	p.P128X	128	CCT	TGA	P	X	CTCTGTCTCCTTCCTCTTCCTACAGTACTCCTGAGCCCTCAACAAGATGTTTTGCCAACTGGCCAAGACCTGCCCTGTGCAGCTGTGGGTTGATTCCACACCCCCGCCCGGCACCCGCGTCCGCGCCATGGCCATCTACAAGCAGTCACAGCACATGACGGAGGTTGTGAGGCGCTGCCCCCACCATGAGCGCTGCTCAGATAGCGATGGTGAGCAGCTGGGGCTGGAGAGACG	FALSE	19256	10756	4107	6601	16902	6402	10515	0.0005369293696405	0.0007002637903333	0.0007175021073457	0.0007432715681904	0.0008121625059235	0.0009238633825117	0.0009264088639222	0.949552494309716	1.00540882059538	0.997325466794818	0.997325466794818	-0.0781774	0.0681582	5.2e-18	0.978178	0.0432759	0
217	NC_000017.11:g.7675229_7675230delinsCA	NM_000546.6:c.382_383delinsTG	NP_000537.3:p.Pro128Cys	Ex5	Exon	sub	sub2	mis	p.P128C	128	CCT	TGT	P	C	CTCTGTCTCCTTCCTCTTCCTACAGTACTCCTGTGCCCTCAACAAGATGTTTTGCCAACTGGCCAAGACCTGCCCTGTGCAGCTGTGGGTTGATTCCACACCCCCGCCCGGCACCCGCGTCCGCGCCATGGCCATCTACAAGCAGTCACAGCACATGACGGAGGTTGTGAGGCGCTGCCCCCACCATGAGCGCTGCTCAGATAGCGATGGTGAGCAGCTGGGGCTGGAGAGACG	FALSE	8810	4591	1526	2386	557	275	429	0.0002456557824331	0.000298894669154	0.0002665956210883	0.0002686632270417	2.67645554253579e-05	3.96848532006772e-05	3.77964244053891e-05	-0.623974114988649	-0.412307428162847	-0.5388647085418	-0.5388647085418	-2.37972	0.148012	0	-0.483152	0.0939777	2.83e-07
218	NC_000017.11:g.7675228_7675230delinsCTA	NM_000546.6:c.382_384delinsTAG	NP_000537.3:p.Pro128Ter	Ex5	Exon	sub	sub3	non	p.P128X	128	CCT	TAG	P	X	CTCTGTCTCCTTCCTCTTCCTACAGTACTCCTAGGCCCTCAACAAGATGTTTTGCCAACTGGCCAAGACCTGCCCTGTGCAGCTGTGGGTTGATTCCACACCCCCGCCCGGCACCCGCGTCCGCGCCATGGCCATCTACAAGCAGTCACAGCACATGACGGAGGTTGTGAGGCGCTGCCCCCACCATGAGCGCTGCTCAGATAGCGATGGTGAGCAGCTGGGGCTGGAGAGACG	FALSE	17777	5013	2574	4064	13778	3705	6225	0.000495689312635	0.0003263687598494	0.0004496835705644	0.0004576057647516	0.0006620503494624	0.0005346632040309	0.0005484446198684	1.29302149702836	0.953041341636156	0.969738157181142	0.969738157181142	0.0691346	0.216859	5.55e-17	1.07171	0.137691	0
219	NC_000017.11:g.7675228_7675230delinsTTA	NM_000546.6:c.382_384delinsTAA	NP_000537.3:p.Pro128Ter	Ex5	Exon	sub	sub3	non	p.P128X	128	CCT	TAA	P	X	CTCTGTCTCCTTCCTCTTCCTACAGTACTCCTAAGCCCTCAACAAGATGTTTTGCCAACTGGCCAAGACCTGCCCTGTGCAGCTGTGGGTTGATTCCACACCCCCGCCCGGCACCCGCGTCCGCGCCATGGCCATCTACAAGCAGTCACAGCACATGACGGAGGTTGTGAGGCGCTGCCCCCACCATGAGCGCTGCTCAGATAGCGATGGTGAGCAGCTGGGGCTGGAGAGACG	FALSE	4423	2226	840	1194	4193	1611	1866	0.000123329798604	0.0001449225731946	0.0001467498831678	0.0001344442133645	0.0002014789603205	0.0002324810854774	0.0001644012306304	1.06089985241	1.14161860538351	0.983879958925576	1.06089985241	0.0449753	0.136947	0	1.05637	0.0869521	0
220	NC_000017.11:g.7675229_7675230delinsTA	NM_000546.6:c.382_383delinsTA	NP_000537.3:p.Pro128Tyr	Ex5	Exon	sub	sub2	mis	p.P128Y	128	CCT	TAT	P	Y	CTCTGTCTCCTTCCTCTTCCTACAGTACTCCTATGCCCTCAACAAGATGTTTTGCCAACTGGCCAAGACCTGCCCTGTGCAGCTGTGGGTTGATTCCACACCCCCGCCCGGCACCCGCGTCCGCGCCATGGCCATCTACAAGCAGTCACAGCACATGACGGAGGTTGTGAGGCGCTGCCCCCACCATGAGCGCTGCTCAGATAGCGATGGTGAGCAGCTGGGGCTGGAGAGACG	FALSE	3905	692	274	195	384	12	9	0.0001088860193418	4.50523003821763e-05	4.78684142714261e-05	2.19569695193349e-05	1.84516863255609e-05	1.73170268512046e-06	7.92931980532638e-07	0.310060753930332	-1.34182556733477	-1.49646385862668	-1.34182556733477	-2.7406	0.840111	4.44e-16	-0.712284	0.533415	0.338473
221	NC_000017.11:g.7675230G>A	NM_000546.6:c.382C>T	NP_000537.3:p.Pro128Ser	Ex5	Exon	sub	sub1	mis	p.P128S	128	CCT	TCT	P	S	CTCTGTCTCCTTCCTCTTCCTACAGTACTCCTCTGCCCTCAACAAGATGTTTTGCCAACTGGCCAAGACCTGCCCTGTGCAGCTGTGGGTTGATTCCACACCCCCGCCCGGCACCCGCGTCCGCGCCATGGCCATCTACAAGCAGTCACAGCACATGACGGAGGTTGTGAGGCGCTGCCCCCACCATGAGCGCTGCTCAGATAGCGATGGTGAGCAGCTGGGGCTGGAGAGACG	FALSE	13259	3484	1287	1127	830	190	301	0.0003697105583747	0.0002268240094385	0.0002248417852822	0.0001269000238373	3.98825511724364e-05	2.74186258477406e-05	2.65191695711471e-05	-0.20941971910851	-0.543339394766296	-0.260207813485865	-0.260207813485865	-2.07953	0.11277	0	-0.292551	0.0716017	0
222	NC_000017.11:g.7675229_7675230delinsAC	NM_000546.6:c.382_383delinsGT	NP_000537.3:p.Pro128Val	Ex5	Exon	sub	sub2	mis	p.P128V	128	CCT	GTT	P	V	CTCTGTCTCCTTCCTCTTCCTACAGTACTCCGTTGCCCTCAACAAGATGTTTTGCCAACTGGCCAAGACCTGCCCTGTGCAGCTGTGGGTTGATTCCACACCCCCGCCCGGCACCCGCGTCCGCGCCATGGCCATCTACAAGCAGTCACAGCACATGACGGAGGTTGTGAGGCGCTGCCCCCACCATGAGCGCTGCTCAGATAGCGATGGTGAGCAGCTGGGGCTGGAGAGACG	FALSE	10345	3063	1071	2038	309	96	165	0.0002884573290886	0.0001994150232234	0.000187106101039	0.0002294784814379	1.48478413400998e-05	1.38536214809636e-05	1.4537086309765e-05	-0.737335907938451	-0.871200015911204	-1.10071150409563	-0.871200015911204	-2.9362	0.121038	6.94e-18	-0.83648	0.0768515	0.0658103
223	NC_000017.11:g.7675229_7675230inv	NM_000546.6:c.382_383inv	NP_000537.3:p.Pro128Gly	Ex5	Exon	sub	sub2	mis	p.P128G	128	CCT	GGT	P	G	CTCTGTCTCCTTCCTCTTCCTACAGTACTCCGGTGCCCTCAACAAGATGTTTTGCCAACTGGCCAAGACCTGCCCTGTGCAGCTGTGGGTTGATTCCACACCCCCGCCCGGCACCCGCGTCCGCGCCATGGCCATCTACAAGCAGTCACAGCACATGACGGAGGTTGTGAGGCGCTGCCCCCACCATGAGCGCTGCTCAGATAGCGATGGTGAGCAGCTGGGGCTGGAGAGACG	FALSE	11478	5472	2658	2096	372	247	704	0.0003200496107568	0.0003562517163168	0.0004643585588812	0.0002360092723719	1.78750711278871e-05	3.56442136020628e-05	6.20249015883308e-05	-0.979820785724094	-0.847505846185578	-0.0988097976264785	-0.847505846185578	-2.58154	0.432324	0	-0.611291	0.274497	0.117224
224	NC_000017.11:g.7675228_7675230delinsTTC	NM_000546.6:c.382_384delinsGAA	NP_000537.3:p.Pro128Glu	Ex5	Exon	sub	sub3	mis	p.P128E	128	CCT	GAA	P	E	CTCTGTCTCCTTCCTCTTCCTACAGTACTCCGAAGCCCTCAACAAGATGTTTTGCCAACTGGCCAAGACCTGCCCTGTGCAGCTGTGGGTTGATTCCACACCCCCGCCCGGCACCCGCGTCCGCGCCATGGCCATCTACAAGCAGTCACAGCACATGACGGAGGTTGTGAGGCGCTGCCCCCACCATGAGCGCTGCTCAGATAGCGATGGTGAGCAGCTGGGGCTGGAGAGACG	FALSE	7717	1918	699	1031	2	180	258	0.0002151788505149	0.0001248703932558	0.0001221168670646	0.0001160904388432	9.610253294563e-08	2.59755402768069e-05	2.27307167752689e-05	-3.54622839034498	-0.177763825392892	-0.306065149518935	-0.306065149518935	-3.60813	1.73019	0	-1.26311	1.09856	0.402142
225	NC_000017.11:g.7675229_7675230delinsTC	NM_000546.6:c.382_383delinsGA	NP_000537.3:p.Pro128Asp	Ex5	Exon	sub	sub2	mis	p.P128D	128	CCT	GAT	P	D	CTCTGTCTCCTTCCTCTTCCTACAGTACTCCGATGCCCTCAACAAGATGTTTTGCCAACTGGCCAAGACCTGCCCTGTGCAGCTGTGGGTTGATTCCACACCCCCGCCCGGCACCCGCGTCCGCGCCATGGCCATCTACAAGCAGTCACAGCACATGACGGAGGTTGTGAGGCGCTGCCCCCACCATGAGCGCTGCTCAGATAGCGATGGTGAGCAGCTGGGGCTGGAGAGACG	FALSE	7318	1323	798	774	36	89	175	0.0002040532367589	8.61332274647677e-05	0.0001394123890094	8.71522790152062e-05	1.72984559302134e-06	1.284346158131e-05	1.54181218436902e-05	-1.54234644623126	-0.727606609079869	-0.37751301147059	-0.727606609079869	-2.94569	0.592097	0	-0.842504	0.375943	0.391165
226	NC_000017.11:g.7675230G>C	NM_000546.6:c.382C>G	NP_000537.3:p.Pro128Ala	Ex5	Exon	sub	sub1	mis	p.P128A	128	CCT	GCT	P	A	CTCTGTCTCCTTCCTCTTCCTACAGTACTCCGCTGCCCTCAACAAGATGTTTTGCCAACTGGCCAAGACCTGCCCTGTGCAGCTGTGGGTTGATTCCACACCCCCGCCCGGCACCCGCGTCCGCGCCATGGCCATCTACAAGCAGTCACAGCACATGACGGAGGTTGTGAGGCGCTGCCCCCACCATGAGCGCTGCTCAGATAGCGATGGTGAGCAGCTGGGGCTGGAGAGACG	FALSE	10856	2660	900	1212	10	33	282	0.0003027059221446	0.000173177917654	0.0001572320176798	0.0001364710105509	4.8051266472815e-07	4.76218238408126e-06	2.48452020566893e-05	-2.75837969799904	-1.45856882381253	-0.357326827679576	-1.45856882381253	-3.94354	1.14049	0	-1.47608	0.724138	0.255898
227	NC_000017.11:g.7675228_7675230delinsCAT	NM_000546.6:c.382_384delinsATG	NP_000537.3:p.Pro128Met	Ex5	Exon	sub	sub3	mis	p.P128M	128	CCT	ATG	P	M	CTCTGTCTCCTTCCTCTTCCTACAGTACTCCATGGCCCTCAACAAGATGTTTTGCCAACTGGCCAAGACCTGCCCTGTGCAGCTGTGGGTTGATTCCACACCCCCGCCCGGCACCCGCGTCCGCGCCATGGCCATCTACAAGCAGTCACAGCACATGACGGAGGTTGTGAGGCGCTGCCCCCACCATGAGCGCTGCTCAGATAGCGATGGTGAGCAGCTGGGGCTGGAGAGACG	FALSE	18659	4484	2130	3775	1561	217	725	0.0005202827746221	0.0002919284897596	0.0003721157751756	0.0004250644099255	7.50080269640642e-05	3.13149568892616e-05	6.38750762095736e-05	0.0236194129387959	-0.787078743034999	-0.492435550827517	-0.492435550827517	-2.1914	0.325913	5.55e-17	-0.363582	0.206933	0.00252146
228	NC_000017.11:g.7675229_7675230delinsAT	NM_000546.6:c.382_383delinsAT	NP_000537.3:p.Pro128Ile	Ex5	Exon	sub	sub2	mis	p.P128I	128	CCT	ATT	P	I	CTCTGTCTCCTTCCTCTTCCTACAGTACTCCATTGCCCTCAACAAGATGTTTTGCCAACTGGCCAAGACCTGCCCTGTGCAGCTGTGGGTTGATTCCACACCCCCGCCCGGCACCCGCGTCCGCGCCATGGCCATCTACAAGCAGTCACAGCACATGACGGAGGTTGTGAGGCGCTGCCCCCACCATGAGCGCTGCTCAGATAGCGATGGTGAGCAGCTGGGGCTGGAGAGACG	FALSE	7705	2451	894	1514	150	172	79	0.0002148442455899	0.0001595710812669	0.0001561838042286	0.0001704761633449	7.20768997092225e-06	2.48210718200599e-05	6.96018071800871e-06	-1.04439618783695	-0.36931842904301	-1.41005096555458	-1.04439618783695	-2.9908	0.478341	2.22e-16	-0.871143	0.303715	0.398402
229	NC_000017.11:g.7675228_7675230delinsTTT	NM_000546.6:c.382_384delinsAAA	NP_000537.3:p.Pro128Lys	Ex5	Exon	sub	sub3	mis	p.P128K	128	CCT	AAA	P	K	CTCTGTCTCCTTCCTCTTCCTACAGTACTCCAAAGCCCTCAACAAGATGTTTTGCCAACTGGCCAAGACCTGCCCTGTGCAGCTGTGGGTTGATTCCACACCCCCGCCCGGCACCCGCGTCCGCGCCATGGCCATCTACAAGCAGTCACAGCACATGACGGAGGTTGTGAGGCGCTGCCCCCACCATGAGCGCTGCTCAGATAGCGATGGTGAGCAGCTGGGGCTGGAGAGACG	FALSE	7662	2228	750	1388	380	38	260	0.0002136452446087	0.0001450527821553	0.0001310266813998	0.0001562885830401	1.82594812596697e-05	5.48372516954812e-06	2.2906923882054e-05	-0.414724263150802	-1.24606422878424	-0.51000756808971	-0.51000756808971	-2.6535	0.346412	1.67e-16	-0.656982	0.219949	0.0978677
230	NC_000017.11:g.7675229_7675230delinsTT	NM_000546.6:c.382_383delinsAA	NP_000537.3:p.Pro128Asn	Ex5	Exon	sub	sub2	mis	p.P128N	128	CCT	AAT	P	N	CTCTGTCTCCTTCCTCTTCCTACAGTACTCCAATGCCCTCAACAAGATGTTTTGCCAACTGGCCAAGACCTGCCCTGTGCAGCTGTGGGTTGATTCCACACCCCCGCCCGGCACCCGCGTCCGCGCCATGGCCATCTACAAGCAGTCACAGCACATGACGGAGGTTGTGAGGCGCTGCCCCCACCATGAGCGCTGCTCAGATAGCGATGGTGAGCAGCTGGGGCTGGAGAGACG	FALSE	7607	1677	984	809	411	15	203	0.0002121116387025	0.0001091802134984	0.0001719070059966	9.10932735443176e-05	1.97490705203269e-05	2.16462835640057e-06	1.78850213386806e-05	-0.192007546959435	-2.03529346380842	-0.304141328771006	-0.304141328771006	-2.82804	0.849402	0	-0.767803	0.539314	0.375831
231	NC_000017.11:g.7675230G>T	NM_000546.6:c.382C>A	NP_000537.3:p.Pro128Thr	Ex5	Exon	sub	sub1	mis	p.P128T	128	CCT	ACT	P	T	CTCTGTCTCCTTCCTCTTCCTACAGTACTCCACTGCCCTCAACAAGATGTTTTGCCAACTGGCCAAGACCTGCCCTGTGCAGCTGTGGGTTGATTCCACACCCCCGCCCGGCACCCGCGTCCGCGCCATGGCCATCTACAAGCAGTCACAGCACATGACGGAGGTTGTGAGGCGCTGCCCCCACCATGAGCGCTGCTCAGATAGCGATGGTGAGCAGCTGGGGCTGGAGAGACG	FALSE	9268	7183	2754	3892	388	169	869	0.0002584265370704	0.0004676454821462	0.0004811299741003	0.0004382385916371	1.86438913914522e-05	2.43881461487798e-05	7.65619878980959e-05	-1.12109930487374	-1.12018056058097	-0.386350191338076	-1.12018056058097	-2.93159	0.39235	0	-0.833554	0.249116	0.324696
232	NC_000017.11:g.7675230_7675231insA	NM_000546.6:c.381_382insT	NP_000537.3:p.Pro128SerfsTer21	Ex5	Exon	ins	insA	fs	p.P128Sfs	128			P	S	CTCTGTCTCCTTCCTCTTCCTACAGTACTCCTCCTGCCCTCAACAAGATGTTTTGCCAACTGGCCAAGACCTGCCCTGTGCAGCTGTGGGTTGATTCCACACCCCCGCCCGGCACCCGCGTCCGCGCCATGGCCATCTACAAGCAGTCACAGCACATGACGGAGGTTGTGAGGCGCTGCCCCCACCATGAGCGCTGCTCAGATAGCGATGGTGAGCAGCTGGGGCTGGAGAGACG	FALSE	8544	5865	1585	2307	8151	2980	4173	0.0002382387065958	0.000381837777083	0.0002769030533584	0.0002597678393902	0.0003916658730199	0.0004300395001382	0.0003676561283069	0.874090926155448	1.12856239362051	1.08683198535464	1.08683198535464	-0.014929	0.124362	0	1.01834	0.0789618	0
233	NC_000017.11:g.7675230_7675231insC	NM_000546.6:c.381_382insG	NP_000537.3:p.Pro128AlafsTer21	Ex5	Exon	ins	insC	fs	p.P128Afs	128			P	A	CTCTGTCTCCTTCCTCTTCCTACAGTACTCCGCCTGCCCTCAACAAGATGTTTTGCCAACTGGCCAAGACCTGCCCTGTGCAGCTGTGGGTTGATTCCACACCCCCGCCCGGCACCCGCGTCCGCGCCATGGCCATCTACAAGCAGTCACAGCACATGACGGAGGTTGTGAGGCGCTGCCCCCACCATGAGCGCTGCTCAGATAGCGATGGTGAGCAGCTGGGGCTGGAGAGACG	FALSE	16391	9580	2445	4260	13527	3939	7644	0.0004570424437982	0.0006237009214757	0.0004271469813636	0.0004796753341147	0.0006499894815777	0.0005684314063907	0.0006734635621323	0.883841981420301	1.02706939864582	1.08117356462225	1.02706939864582	-0.0640665	0.0722518	5.2e-18	0.987137	0.0458751	0
234	NC_000017.11:g.7675232dup	NM_000546.6:c.383dup	NP_000537.3:p.Ala129CysfsTer20	Ex5	Exon	dup	insG	fs	p.A129Cfs	129			A	C	CTCTGTCTCCTTCCTCTTCCTACAGTACTCCCCCTGCCCTCAACAAGATGTTTTGCCAACTGGCCAAGACCTGCCCTGTGCAGCTGTGGGTTGATTCCACACCCCCGCCCGGCACCCGCGTCCGCGCCATGGCCATCTACAAGCAGTCACAGCACATGACGGAGGTTGTGAGGCGCTGCCCCCACCATGAGCGCTGCTCAGATAGCGATGGTGAGCAGCTGGGGCTGGAGAGACG	TRUE	39206	21768	7461	10632	39922	11823	23473	0.0010932100574433	0.0014171943276289	0.001303453426566	0.0011971615381003	0.0019183026601277	0.0017061600705149	0.0020680547087825	1.04448197064212	1.01621128137134	1.22717380750399	1.04448197064212	0.0886032	0.0208127	0	1.08407	0.0132147	0
235	NC_000017.11:g.7675230_7675231insT	NM_000546.6:c.381_382insA	NP_000537.3:p.Pro128ThrfsTer21	Ex5	Exon	ins	insT	fs	p.P128Tfs	128			P	T	CTCTGTCTCCTTCCTCTTCCTACAGTACTCCACCTGCCCTCAACAAGATGTTTTGCCAACTGGCCAAGACCTGCCCTGTGCAGCTGTGGGTTGATTCCACACCCCCGCCCGGCACCCGCGTCCGCGCCATGGCCATCTACAAGCAGTCACAGCACATGACGGAGGTTGTGAGGCGCTGCCCCCACCATGAGCGCTGCTCAGATAGCGATGGTGAGCAGCTGGGGCTGGAGAGACG	FALSE	8768	3655	1814	1703	7864	2925	3543	0.0002444846651957	0.0002379568755734	0.0003169098667458	0.0001917575338021	0.0003778751595422	0.0004221025294981	0.0003121508896696	1.14260267205597	1.027646569739	1.18534484259628	1.14260267205597	0.128995	0.0585078	0	1.10972	0.0371486	0
236	NC_000017.11:g.7675227_7675229del	NM_000546.6:c.384_386del	NP_000537.3:p.Ala129del	Ex5	Exon	del	del3	del	p.A129del	129			A		CTCTGTCTCCTTCCTCTTCCTACAGTACTCCCCCCTCAACAAGATGTTTTGCCAACTGGCCAAGACCTGCCCTGTGCAGCTGTGGGTTGATTCCACACCCCCGCCCGGCACCCGCGTCCGCGCCATGGCCATCTACAAGCAGTCACAGCACATGACGGAGGTTGTGAGGCGCTGCCCCCACCATGAGCGCTGCTCAGATAGCGATGGTGAGCAGCTGGGGCTGGAGAGACG	FALSE	27750	9400	3188	5528	18639	5746	11144	0.0007737738890489	0.000611982115018	0.0005569507470704	0.0006224519359122	0.0008956275557867	0.0008291969690585	0.0009818259990061	1.0924386597647	1.10081413412502	1.16315772277507	1.10081413412502	0.126202	0.0455337	0	1.10795	0.0289109	0
237	NC_000017.11:g.7675228_7675229del	NM_000546.6:c.383_384del	NP_000537.3:p.Pro128ArgfsTer20	Ex5	Exon	del	del2	fs	p.P128Rfs	128			P	R	CTCTGTCTCCTTCCTCTTCCTACAGTACTCCCGCCCTCAACAAGATGTTTTGCCAACTGGCCAAGACCTGCCCTGTGCAGCTGTGGGTTGATTCCACACCCCCGCCCGGCACCCGCGTCCGCGCCATGGCCATCTACAAGCAGTCACAGCACATGACGGAGGTTGTGAGGCGCTGCCCCCACCATGAGCGCTGCTCAGATAGCGATGGTGAGCAGCTGGGGCTGGAGAGACG	FALSE	19205	7987	3612	4594	14449	4810	7388	0.0005355072987093	0.0005199894843243	0.0006310244976218	0.0005172836819067	0.0006942927492657	0.0006941241596191	0.0006509090524639	1.0360796745226	0.901928096516607	1.00403238850513	1.00403238850513	-0.0796136	0.0776257	0	0.977266	0.0492872	0
238	NC_000017.11:g.7675232del	NM_000546.6:c.383del	NP_000537.3:p.Pro128LeufsTer42	Ex5	Exon	del	del1	fs	p.P128Lfs	128			P	L	CTCTGTCTCCTTCCTCTTCCTACAGTACTCCCTGCCCTCAACAAGATGTTTTGCCAACTGGCCAAGACCTGCCCTGTGCAGCTGTGGGTTGATTCCACACCCCCGCCCGGCACCCGCGTCCGCGCCATGGCCATCTACAAGCAGTCACAGCACATGACGGAGGTTGTGAGGCGCTGCCCCCACCATGAGCGCTGCTCAGATAGCGATGGTGAGCAGCTGGGGCTGGAGAGACG	TRUE	63674	30343	10983	18470	53324	16367	30053	0.0017754694995063	0.001975465246382	0.0019187547224199	0.0020797191129339	0.0025622857333963	0.0023618981539472	0.0026477760901052	1.0182698685459	0.975840130059476	1.01227756885524	1.01227756885524	-0.0483779	0.0662681	0	0.997098	0.0420759	0
239	NC_000017.11:g.7675229G>A	NM_000546.6:c.383C>T	NP_000537.3:p.Pro128Leu	Ex5	Exon	sub	sub1	mis	p.P128L	128	CCT	CTT	P	L	CTCTGTCTCCTTCCTCTTCCTACAGTACTCCCTTGCCCTCAACAAGATGTTTTGCCAACTGGCCAAGACCTGCCCTGTGCAGCTGTGGGTTGATTCCACACCCCCGCCCGGCACCCGCGTCCGCGCCATGGCCATCTACAAGCAGTCACAGCACATGACGGAGGTTGTGAGGCGCTGCCCCCACCATGAGCGCTGCTCAGATAGCGATGGTGAGCAGCTGGGGCTGGAGAGACG	FALSE	12712	4100	1857	2863	427	244	516	0.0003544581505437	0.0002669283693163	0.0003244220631461	0.0003223733524813	2.0517890783892e-05	3.52112879307826e-05	4.54614335505379e-05	-0.717768262532735	-0.619893711719376	-0.53717595849417	-0.619893711719376	-2.53304	0.128521	0	-0.580498	0.0816024	2.4e-06
240	NC_000017.11:g.7675229G>C	NM_000546.6:c.383C>G	NP_000537.3:p.Pro128Arg	Ex5	Exon	sub	sub1	mis	p.P128R	128	CCT	CGT	P	R	CTCTGTCTCCTTCCTCTTCCTACAGTACTCCCGTGCCCTCAACAAGATGTTTTGCCAACTGGCCAAGACCTGCCCTGTGCAGCTGTGGGTTGATTCCACACCCCCGCCCGGCACCCGCGTCCGCGCCATGGCCATCTACAAGCAGTCACAGCACATGACGGAGGTTGTGAGGCGCTGCCCCCACCATGAGCGCTGCTCAGATAGCGATGGTGAGCAGCTGGGGCTGGAGAGACG	FALSE	13937	5672	2011	2745	808	312	288	0.0003886157366369	0.000369272612381	0.0003513262083935	0.000309086570926	3.88254233100345e-05	4.50242698131319e-05	2.53738233770444e-05	-0.525337258826209	-0.510707448270982	-0.918183335749597	-0.525337258826209	-2.55194	0.190484	0	-0.592496	0.120945	0.00155374
241	NC_000017.11:g.7675228_7675229delinsTT	NM_000546.6:c.383_384delinsAA	NP_000537.3:p.Pro128Gln	Ex5	Exon	sub	sub2	mis	p.P128Q	128	CCT	CAA	P	Q	CTCTGTCTCCTTCCTCTTCCTACAGTACTCCCAAGCCCTCAACAAGATGTTTTGCCAACTGGCCAAGACCTGCCCTGTGCAGCTGTGGGTTGATTCCACACCCCCGCCCGGCACCCGCGTCCGCGCCATGGCCATCTACAAGCAGTCACAGCACATGACGGAGGTTGTGAGGCGCTGCCCCCACCATGAGCGCTGCTCAGATAGCGATGGTGAGCAGCTGGGGCTGGAGAGACG	FALSE	19385	5368	2235	3798	1037	260	298	0.0005405263725842	0.0003494808503634	0.0003904595105716	0.0004276542063304	4.98291633323092e-05	3.75202248442766e-05	2.62548589109696e-05	-0.338196910760076	-0.699905227966103	-1.12279327055122	-0.699905227966103	-2.64253	0.304108	0	-0.65002	0.193088	0.0644585
242	NC_000017.11:g.7675229G>T	NM_000546.6:c.383C>A	NP_000537.3:p.Pro128His	Ex5	Exon	sub	sub1	mis	p.P128H	128	CCT	CAT	P	H	CTCTGTCTCCTTCCTCTTCCTACAGTACTCCCATGCCCTCAACAAGATGTTTTGCCAACTGGCCAAGACCTGCCCTGTGCAGCTGTGGGTTGATTCCACACCCCCGCCCGGCACCCGCGTCCGCGCCATGGCCATCTACAAGCAGTCACAGCACATGACGGAGGTTGTGAGGCGCTGCCCCCACCATGAGCGCTGCTCAGATAGCGATGGTGAGCAGCTGGGGCTGGAGAGACG	FALSE	15478	7617	2675	4150	305	198	385	0.0004315845857549	0.0004959008266055	0.0004673284969929	0.0004672893513089	1.46556362742085e-05	2.85730943044875e-05	3.39198680561184e-05	-1.30501273589896	-0.996992786347343	-1.00483002385769	-1.00483002385769	-3.26357	0.239029	0	-1.04434	0.151768	0.303906
243	NC_000017.11:g.7675229_7675230insA	NM_000546.6:c.382_383insT	NP_000537.3:p.Pro128LeufsTer21	Ex5	Exon	ins	insA	fs	p.P128Lfs	128			P	L	CTCTGTCTCCTTCCTCTTCCTACAGTACTCCCTCTGCCCTCAACAAGATGTTTTGCCAACTGGCCAAGACCTGCCCTGTGCAGCTGTGGGTTGATTCCACACCCCCGCCCGGCACCCGCGTCCGCGCCATGGCCATCTACAAGCAGTCACAGCACATGACGGAGGTTGTGAGGCGCTGCCCCCACCATGAGCGCTGCTCAGATAGCGATGGTGAGCAGCTGGGGCTGGAGAGACG	FALSE	9330	4158	1802	2249	6826	2579	3682	0.0002601553291829	0.0002707044291749	0.0003148134398434	0.0002532370484563	0.0003279979449434	0.0003721717687438	0.0003243972835912	0.976422299944397	0.949284347711023	1.01661236382833	0.976422299944397	-0.081967	0.0451591	0	0.975772	0.0286731	0
244	NC_000017.11:g.7675229_7675230insC	NM_000546.6:c.382_383insG	NP_000537.3:p.Pro128ArgfsTer21	Ex5	Exon	ins	insC	fs	p.P128Rfs	128			P	R	CTCTGTCTCCTTCCTCTTCCTACAGTACTCCCGCTGCCCTCAACAAGATGTTTTGCCAACTGGCCAAGACCTGCCCTGTGCAGCTGTGGGTTGATTCCACACCCCCGCCCGGCACCCGCGTCCGCGCCATGGCCATCTACAAGCAGTCACAGCACATGACGGAGGTTGTGAGGCGCTGCCCCCACCATGAGCGCTGCTCAGATAGCGATGGTGAGCAGCTGGGGCTGGAGAGACG	FALSE	5338	3637	1206	2214	6464	2332	3136	0.0001488434241348	0.0002367849949277	0.000210690903691	0.0002492960539272	0.0003106033864802	0.0003365275551417	0.0002762927434389	1.02519275002253	1.14701248645043	0.914629298684994	1.02519275002253	-0.00454632	0.166469	0	1.02493	0.105697	0
245	NC_000017.11:g.7675232dup	NM_000546.6:c.383dup	NP_000537.3:p.Ala129CysfsTer20	Ex5	Exon	dup	insG	fs	p.A129Cfs	129			A	C	CTCTGTCTCCTTCCTCTTCCTACAGTACTCCCCCTGCCCTCAACAAGATGTTTTGCCAACTGGCCAAGACCTGCCCTGTGCAGCTGTGGGTTGATTCCACACCCCCGCCCGGCACCCGCGTCCGCGCCATGGCCATCTACAAGCAGTCACAGCACATGACGGAGGTTGTGAGGCGCTGCCCCCACCATGAGCGCTGCTCAGATAGCGATGGTGAGCAGCTGGGGCTGGAGAGACG	TRUE	39206	21768	7461	10632	39922	11823	23473	0.0010932100574433	0.0014171943276289	0.001303453426566	0.0011971615381003	0.0019183026601277	0.0017061600705149	0.0020680547087825	1.04448197064212	1.01621128137134	1.22717380750399	1.04448197064212	0.0886032	0.0208127	0	1.08407	0.0132147	0
246	NC_000017.11:g.7675229_7675230insT	NM_000546.6:c.382_383insA	NP_000537.3:p.Pro128HisfsTer21	Ex5	Exon	ins	insT	fs	p.P128Hfs	128			P	H	CTCTGTCTCCTTCCTCTTCCTACAGTACTCCCACTGCCCTCAACAAGATGTTTTGCCAACTGGCCAAGACCTGCCCTGTGCAGCTGTGGGTTGATTCCACACCCCCGCCCGGCACCCGCGTCCGCGCCATGGCCATCTACAAGCAGTCACAGCACATGACGGAGGTTGTGAGGCGCTGCCCCCACCATGAGCGCTGCTCAGATAGCGATGGTGAGCAGCTGGGGCTGGAGAGACG	FALSE	11171	4585	1787	2483	10968	3467	4219	0.0003114893014257	0.000298504042272	0.0003121929062154	0.0002795854118795	0.0005270262906738	0.0005003177674427	0.000371708891763	1.20771997578147	1.14920341194225	1.04278023151965	1.14920341194225	0.156916	0.148162	0	1.12745	0.0940731	0
247	NC_000017.11:g.7675228A>C	NM_000546.6:c.384T>G	NP_000537.3:p.Pro128=	Ex5	Exon	sub	sub1	syn	p.(=)	128	CCT	CCG	P	P	CTCTGTCTCCTTCCTCTTCCTACAGTACTCCCCGGCCCTCAACAAGATGTTTTGCCAACTGGCCAAGACCTGCCCTGTGCAGCTGTGGGTTGATTCCACACCCCCGCCCGGCACCCGCGTCCGCGCCATGGCCATCTACAAGCAGTCACAGCACATGACGGAGGTTGTGAGGCGCTGCCCCCACCATGAGCGCTGCTCAGATAGCGATGGTGAGCAGCTGGGGCTGGAGAGACG	FALSE	8870	1240	935	910	218	170	312	0.0002473288070581	8.07295555981194e-05	0.0001633465961451	0.0001024658577568	1.04751760910736e-05	2.45324547058731e-05	2.74883086584648e-05	-0.396098942416608	-0.406468468396945	-0.0843272225165041	-0.396098942416608	-2.03232	0.157943	0	-0.262576	0.100283	NA
248	NC_000017.11:g.7675228A>G	NM_000546.6:c.384T>C	NP_000537.3:p.Pro128=	Ex5	Exon	sub	sub1	syn	p.(=)	128	CCT	CCC	P	P	CTCTGTCTCCTTCCTCTTCCTACAGTACTCCCCCGCCCTCAACAAGATGTTTTGCCAACTGGCCAAGACCTGCCCTGTGCAGCTGTGGGTTGATTCCACACCCCCGCCCGGCACCCGCGTCCGCGCCATGGCCATCTACAAGCAGTCACAGCACATGACGGAGGTTGTGAGGCGCTGCCCCCACCATGAGCGCTGCTCAGATAGCGATGGTGAGCAGCTGGGGCTGGAGAGACG	FALSE	37568	8581	2949	5600	749	586	269	0.0010475364851816	0.000558661545635	0.0005151969112643	0.0006305591246578	3.59903985881384e-05	8.45648144567158e-05	2.36998558625866e-05	-0.826269006270319	-0.348087903423355	-1.46832125282428	-0.826269006270319	-2.89329	0.48508	0	-0.809234	0.307994	NA
249	NC_000017.11:g.7675228A>T	NM_000546.6:c.384T>A	NP_000537.3:p.Pro128=	Ex5	Exon	sub	sub1	syn	p.(=)	128	CCT	CCA	P	P	CTCTGTCTCCTTCCTCTTCCTACAGTACTCCCCAGCCCTCAACAAGATGTTTTGCCAACTGGCCAAGACCTGCCCTGTGCAGCTGTGGGTTGATTCCACACCCCCGCCCGGCACCCGCGTCCGCGCCATGGCCATCTACAAGCAGTCACAGCACATGACGGAGGTTGTGAGGCGCTGCCCCCACCATGAGCGCTGCTCAGATAGCGATGGTGAGCAGCTGGGGCTGGAGAGACG	FALSE	8220	6883	6806	3593	780	686	773	0.0002292043736209	0.0004481141380498	0.0011890234581435	0.0004045712383742	3.74799878487957e-05	9.89956701660529e-05	6.81040467724144e-05	-0.665890526383138	-0.794111184434524	-0.412495668382576	-0.665890526383138	-2.53395	0.166568	0	-0.581077	0.10576	NA
250	NC_000017.11:g.7675227_7675229del	NM_000546.6:c.384_386del	NP_000537.3:p.Ala129del	Ex5	Exon	del	del3	del	p.A129del	129			A		CTCTGTCTCCTTCCTCTTCCTACAGTACTCCCCCCTCAACAAGATGTTTTGCCAACTGGCCAAGACCTGCCCTGTGCAGCTGTGGGTTGATTCCACACCCCCGCCCGGCACCCGCGTCCGCGCCATGGCCATCTACAAGCAGTCACAGCACATGACGGAGGTTGTGAGGCGCTGCCCCCACCATGAGCGCTGCTCAGATAGCGATGGTGAGCAGCTGGGGCTGGAGAGACG	TRUE	27750	9400	3188	5528	18639	5746	11144	0.0007737738890489	0.000611982115018	0.0005569507470704	0.0006224519359122	0.0008956275557867	0.0008291969690585	0.0009818259990061	1.0924386597647	1.10081413412502	1.16315772277507	1.10081413412502	0.126202	0.0455337	0	1.10795	0.0289109	0
251	NC_000017.11:g.7675227_7675228del	NM_000546.6:c.384_385del	NP_000537.3:p.Ala129ProfsTer19	Ex5	Exon	del	del2	fs	p.A129Pfs	129			A	P	CTCTGTCTCCTTCCTCTTCCTACAGTACTCCCCCCCTCAACAAGATGTTTTGCCAACTGGCCAAGACCTGCCCTGTGCAGCTGTGGGTTGATTCCACACCCCCGCCCGGCACCCGCGTCCGCGCCATGGCCATCTACAAGCAGTCACAGCACATGACGGAGGTTGTGAGGCGCTGCCCCCACCATGAGCGCTGCTCAGATAGCGATGGTGAGCAGCTGGGGCTGGAGAGACG	FALSE	8574	4701	1276	1570	5654	1534	4190	0.0002390752189083	0.0003060561619893	0.0002229200606216	0.0001767817545915	0.0002716818606372	0.0002213693265812	0.0003691538887146	0.785285486727614	0.834715875336417	1.36071831281227	0.834715875336417	-0.0816674	0.202156	0	0.975962	0.128356	0
252	NC_000017.11:g.7675228del	NM_000546.6:c.384del	NP_000537.3:p.Ala129ProfsTer41	Ex5	Exon	del	del1	fs	p.A129Pfs	129			A	P	CTCTGTCTCCTTCCTCTTCCTACAGTACTCCCCGCCCTCAACAAGATGTTTTGCCAACTGGCCAAGACCTGCCCTGTGCAGCTGTGGGTTGATTCCACACCCCCGCCCGGCACCCGCGTCCGCGCCATGGCCATCTACAAGCAGTCACAGCACATGACGGAGGTTGTGAGGCGCTGCCCCCACCATGAGCGCTGCTCAGATAGCGATGGTGAGCAGCTGGGGCTGGAGAGACG	FALSE	15140	8170	3301	4989	14933	5426	9002	0.0004221598803675	0.000531903604223	0.0005766921004013	0.0005617606201639	0.0007175495622385	0.0007830182307886	0.0007931081876394	1.04240425777405	1.04027372101521	1.08508845470772	1.04240425777405	0.0316554	0.0532716	0	1.04791	0.033824	0
253	NC_000017.11:g.7675228dup	NM_000546.6:c.384dup	NP_000537.3:p.Ala129CysfsTer20	Ex5	Exon	dup	insA	fs	p.A129Cfs	129			A	C	CTCTGTCTCCTTCCTCTTCCTACAGTACTCCCCTTGCCCTCAACAAGATGTTTTGCCAACTGGCCAAGACCTGCCCTGTGCAGCTGTGGGTTGATTCCACACCCCCGCCCGGCACCCGCGTCCGCGCCATGGCCATCTACAAGCAGTCACAGCACATGACGGAGGTTGTGAGGCGCTGCCCCCACCATGAGCGCTGCTCAGATAGCGATGGTGAGCAGCTGGGGCTGGAGAGACG	FALSE	22687	8886	4078	6332	17645	6709	10855	0.0006325984944451	0.0005785184121329	0.0007124357423316	0.000712982210238	0.0008478645969128	0.0009681661095394	0.0009563640720757	1.09331656549232	1.04084307736661	1.04903276245868	1.04903276245868	0.0427147	0.086788	0	1.05494	0.0551047	0
254	NC_000017.11:g.7675228_7675229insC	NM_000546.6:c.383_384insG	NP_000537.3:p.Ala129CysfsTer20	Ex5	Exon	ins	insC	fs	p.A129Cfs	129			A	C	CTCTGTCTCCTTCCTCTTCCTACAGTACTCCCCGTGCCCTCAACAAGATGTTTTGCCAACTGGCCAAGACCTGCCCTGTGCAGCTGTGGGTTGATTCCACACCCCCGCCCGGCACCCGCGTCCGCGCCATGGCCATCTACAAGCAGTCACAGCACATGACGGAGGTTGTGAGGCGCTGCCCCCACCATGAGCGCTGCTCAGATAGCGATGGTGAGCAGCTGGGGCTGGAGAGACG	FALSE	6474	3108	1216	1482	4130	2001	1508	0.0001805193570343	0.0002023447248378	0.0002124379261096	0.0001668729683469	0.0001984517305327	0.0002887614227438	0.0001328601585159	0.846543041249002	1.04099883227145	0.681714434924715	0.846543041249002	-0.264982	0.213314	0	0.859569	0.13544	0
255	NC_000017.11:g.7675232dup	NM_000546.6:c.383dup	NP_000537.3:p.Ala129CysfsTer20	Ex5	Exon	dup	insG	fs	p.A129Cfs	129			A	C	CTCTGTCTCCTTCCTCTTCCTACAGTACTCCCCCTGCCCTCAACAAGATGTTTTGCCAACTGGCCAAGACCTGCCCTGTGCAGCTGTGGGTTGATTCCACACCCCCGCCCGGCACCCGCGTCCGCGCCATGGCCATCTACAAGCAGTCACAGCACATGACGGAGGTTGTGAGGCGCTGCCCCCACCATGAGCGCTGCTCAGATAGCGATGGTGAGCAGCTGGGGCTGGAGAGACG	TRUE	39206	21768	7461	10632	39922	11823	23473	0.0010932100574433	0.0014171943276289	0.001303453426566	0.0011971615381003	0.0019183026601277	0.0017061600705149	0.0020680547087825	1.04448197064212	1.01621128137134	1.22717380750399	1.04448197064212	0.0886032	0.0208127	0	1.08407	0.0132147	0
256	NC_000017.11:g.7675228_7675229insT	NM_000546.6:c.383_384insA	NP_000537.3:p.Ala129CysfsTer20	Ex5	Exon	ins	insT	fs	p.A129Cfs	129			A	C	CTCTGTCTCCTTCCTCTTCCTACAGTACTCCCCATGCCCTCAACAAGATGTTTTGCCAACTGGCCAAGACCTGCCCTGTGCAGCTGTGGGTTGATTCCACACCCCCGCCCGGCACCCGCGTCCGCGCCATGGCCATCTACAAGCAGTCACAGCACATGACGGAGGTTGTGAGGCGCTGCCCCCACCATGAGCGCTGCTCAGATAGCGATGGTGAGCAGCTGGGGCTGGAGAGACG	FALSE	11886	5896	2420	3280	13274	2498	4927	0.0003314261782066	0.0003838560159729	0.0004227794253169	0.0003693274872995	0.0006378325111601	0.0003604827756192	0.0004340862075649	1.17045382075619	0.734557759229782	0.955993155788502	0.955993155788502	-0.114392	0.204279	1.39e-17	0.955184	0.129704	0
257	NC_000017.11:g.7675226_7675227delinsAA	NM_000546.6:c.385_386delinsTT	NP_000537.3:p.Ala129Phe	Ex5	Exon	sub	sub2	mis	p.A129F	129	GCC	TTC	A	F	CTCTGTCTCCTTCCTCTTCCTACAGTACTCCCCTTTCCTCAACAAGATGTTTTGCCAACTGGCCAAGACCTGCCCTGTGCAGCTGTGGGTTGATTCCACACCCCCGCCCGGCACCCGCGTCCGCGCCATGGCCATCTACAAGCAGTCACAGCACATGACGGAGGTTGTGAGGCGCTGCCCCCACCATGAGCGCTGCTCAGATAGCGATGGTGAGCAGCTGGGGCTGGAGAGACG	FALSE	8908	2302	591	1280	5	44	159	0.0002483883893206	0.000149870513699	0.0001032490249431	0.0001441277999217	2.40256332364075e-07	6.34957651210835e-06	1.40084649894099e-05	-3.09541577002426	-0.993174246753496	-0.799270422690428	-0.993174246753496	-4.07007	1.21688	0	-1.55641	0.772638	0.237959
258	NC_000017.11:g.7675225_7675227delinsCCA	NM_000546.6:c.385_387delinsTGG	NP_000537.3:p.Ala129Trp	Ex5	Exon	sub	sub3	mis	p.A129W	129	GCC	TGG	A	W	CTCTGTCTCCTTCCTCTTCCTACAGTACTCCCCTTGGCTCAACAAGATGTTTTGCCAACTGGCCAAGACCTGCCCTGTGCAGCTGTGGGTTGATTCCACACCCCCGCCCGGCACCCGCGTCCGCGCCATGGCCATCTACAAGCAGTCACAGCACATGACGGAGGTTGTGAGGCGCTGCCCCCACCATGAGCGCTGCTCAGATAGCGATGGTGAGCAGCTGGGGCTGGAGAGACG	FALSE	6807	1861	482	996	49	92	152	0.0001898046437029	0.0001211594378775	8.4206480579662e-05	0.0001121494443141	2.35451205716793e-06	1.32763872525901e-05	1.33917401156623e-05	-1.56256539794827	-0.374538547799721	-0.654316760940339	-0.654316760940339	-2.91365	0.630576	4.44e-16	-0.822161	0.400374	0.380182
259	NC_000017.11:g.7675225_7675227delinsTCA	NM_000546.6:c.385_387delinsTGA	NP_000537.3:p.Ala129Ter	Ex5	Exon	sub	sub3	non	p.A129X	129	GCC	TGA	A	X	CTCTGTCTCCTTCCTCTTCCTACAGTACTCCCCTTGACTCAACAAGATGTTTTGCCAACTGGCCAAGACCTGCCCTGTGCAGCTGTGGGTTGATTCCACACCCCCGCCCGGCACCCGCGTCCGCGCCATGGCCATCTACAAGCAGTCACAGCACATGACGGAGGTTGTGAGGCGCTGCCCCCACCATGAGCGCTGCTCAGATAGCGATGGTGAGCAGCTGGGGCTGGAGAGACG	FALSE	12336	9244	3470	4384	14196	4533	5651	0.0003439738628939	0.0006018258160879	0.0006062167792768	0.0004936377147321	0.000682135778848	0.0006541506893042	0.0004978731802211	0.935432916804912	0.889307885353157	0.848240835829907	0.889307885353157	-0.214674	0.0988292	0	0.891512	0.06275	0
260	NC_000017.11:g.7675226_7675227delinsCA	NM_000546.6:c.385_386delinsTG	NP_000537.3:p.Ala129Cys	Ex5	Exon	sub	sub2	mis	p.A129C	129	GCC	TGC	A	C	CTCTGTCTCCTTCCTCTTCCTACAGTACTCCCCTTGCCTCAACAAGATGTTTTGCCAACTGGCCAAGACCTGCCCTGTGCAGCTGTGGGTTGATTCCACACCCCCGCCCGGCACCCGCGTCCGCGCCATGGCCATCTACAAGCAGTCACAGCACATGACGGAGGTTGTGAGGCGCTGCCCCCACCATGAGCGCTGCTCAGATAGCGATGGTGAGCAGCTGGGGCTGGAGAGACG	FALSE	14526	3753	1751	3308	191	50	144	0.0004050392617053	0.0002443371146449	0.0003059036255082	0.0003724802829228	9.17779189630767e-06	7.21542785466858e-06	1.26869116885222e-05	-1.15769676378638	-1.62286365990595	-1.53766658455742	-1.53766658455742	-3.73081	0.132194	1.39e-17	-1.341	0.0839346	3.49e-06
261	NC_000017.11:g.7675225_7675227delinsCTA	NM_000546.6:c.385_387delinsTAG	NP_000537.3:p.Ala129Ter	Ex5	Exon	sub	sub3	non	p.A129X	129	GCC	TAG	A	X	CTCTGTCTCCTTCCTCTTCCTACAGTACTCCCCTTAGCTCAACAAGATGTTTTGCCAACTGGCCAAGACCTGCCCTGTGCAGCTGTGGGTTGATTCCACACCCCCGCCCGGCACCCGCGTCCGCGCCATGGCCATCTACAAGCAGTCACAGCACATGACGGAGGTTGTGAGGCGCTGCCCCCACCATGAGCGCTGCTCAGATAGCGATGGTGAGCAGCTGGGGCTGGAGAGACG	FALSE	9196	4921	2256	2769	10648	3728	5137	0.0002564189075204	0.0003203791476599	0.0003941282576508	0.0003117889671745	0.0005116498854025	0.000537982300844	0.0004525879537773	1.14608056736455	1.04375750799387	1.10464503407079	1.10464503407079	0.0996652	0.0855149	0	1.0911	0.0542963	0
262	NC_000017.11:g.7675225_7675227delinsTTA	NM_000546.6:c.385_387delinsTAA	NP_000537.3:p.Ala129Ter	Ex5	Exon	sub	sub3	non	p.A129X	129	GCC	TAA	A	X	CTCTGTCTCCTTCCTCTTCCTACAGTACTCCCCTTAACTCAACAAGATGTTTTGCCAACTGGCCAAGACCTGCCCTGTGCAGCTGTGGGTTGATTCCACACCCCCGCCCGGCACCCGCGTCCGCGCCATGGCCATCTACAAGCAGTCACAGCACATGACGGAGGTTGTGAGGCGCTGCCCCCACCATGAGCGCTGCTCAGATAGCGATGGTGAGCAGCTGGGGCTGGAGAGACG	FALSE	10830	5834	2231	3242	10169	4074	6160	0.0003019809448071	0.000379819538193	0.0003897607016042	0.0003650486932394	0.000488633328762	0.0005879130615983	0.0005427178888978	1.01324463557817	1.10939921230346	1.12147754136355	1.10939921230346	0.0673369	0.0650746	0	1.07057	0.0413181	0
263	NC_000017.11:g.7675226_7675227delinsTA	NM_000546.6:c.385_386delinsTA	NP_000537.3:p.Ala129Tyr	Ex5	Exon	sub	sub2	mis	p.A129Y	129	GCC	TAC	A	Y	CTCTGTCTCCTTCCTCTTCCTACAGTACTCCCCTTACCTCAACAAGATGTTTTGCCAACTGGCCAAGACCTGCCCTGTGCAGCTGTGGGTTGATTCCACACCCCCGCCCGGCACCCGCGTCCGCGCCATGGCCATCTACAAGCAGTCACAGCACATGACGGAGGTTGTGAGGCGCTGCCCCCACCATGAGCGCTGCTCAGATAGCGATGGTGAGCAGCTGGGGCTGGAGAGACG	FALSE	10815	3531	940	1099	849	75	406	0.0003015626886509	0.0002298839200136	0.0001642201073545	0.000123747228214	4.07955252354199e-05	1.08231417820028e-05	3.57700426773612e-05	-0.203747094714664	-0.947680529359898	-0.0317674254861684	-0.203747094714664	-2.17238	0.38056	1.11e-16	-0.351504	0.241631	0.00737318
264	NC_000017.11:g.7675227C>A	NM_000546.6:c.385G>T	NP_000537.3:p.Ala129Ser	Ex5	Exon	sub	sub1	mis	p.A129S	129	GCC	TCC	A	S	CTCTGTCTCCTTCCTCTTCCTACAGTACTCCCCTTCCCTCAACAAGATGTTTTGCCAACTGGCCAAGACCTGCCCTGTGCAGCTGTGGGTTGATTCCACACCCCCGCCCGGCACCCGCGTCCGCGCCATGGCCATCTACAAGCAGTCACAGCACATGACGGAGGTTGTGAGGCGCTGCCCCCACCATGAGCGCTGCTCAGATAGCGATGGTGAGCAGCTGGGGCTGGAGAGACG	FALSE	9887	3134	1798	2059	65	161	222	0.0002756865744514	0.0002040374413262	0.000314114630876	0.0002318430781554	3.12333232073297e-06	2.32336776920328e-05	1.95589888531384e-05	-1.7091690053577	-0.871874176274879	-0.898974748021164	-0.898974748021164	-3.36193	0.51119	1.11e-16	-1.10679	0.324572	0.340281
265	NC_000017.11:g.7675226_7675227delinsAG	NM_000546.6:c.385_386delinsCT	NP_000537.3:p.Ala129Leu	Ex5	Exon	sub	sub2	mis	p.A129L	129	GCC	CTC	A	L	CTCTGTCTCCTTCCTCTTCCTACAGTACTCCCCTCTCCTCAACAAGATGTTTTGCCAACTGGCCAAGACCTGCCCTGTGCAGCTGTGGGTTGATTCCACACCCCCGCCCGGCACCCGCGTCCGCGCCATGGCCATCTACAAGCAGTCACAGCACATGACGGAGGTTGTGAGGCGCTGCCCCCACCATGAGCGCTGCTCAGATAGCGATGGTGAGCAGCTGGGGCTGGAGAGACG	FALSE	19847	4196	2791	2487	440	549	647	0.0005534086621965	0.0002731783994271	0.0004875939570494	0.0002800358112542	2.11425572480386e-05	7.9225397844261e-05	5.70029990449574e-05	-0.713562373818555	-0.354760815749291	-0.278715275005966	-0.354760815749291	-2.27295	0.252127	0	-0.415356	0.160084	0.000439004
266	NC_000017.11:g.7675226_7675227delinsCG	NM_000546.6:c.385_386delinsCG	NP_000537.3:p.Ala129Arg	Ex5	Exon	sub	sub2	mis	p.A129R	129	GCC	CGC	A	R	CTCTGTCTCCTTCCTCTTCCTACAGTACTCCCCTCGCCTCAACAAGATGTTTTGCCAACTGGCCAAGACCTGCCCTGTGCAGCTGTGGGTTGATTCCACACCCCCGCCCGGCACCCGCGTCCGCGCCATGGCCATCTACAAGCAGTCACAGCACATGACGGAGGTTGTGAGGCGCTGCCCCCACCATGAGCGCTGCTCAGATAGCGATGGTGAGCAGCTGGGGCTGGAGAGACG	FALSE	13618	4684	2255	3002	383	392	1529	0.0003797208223808	0.0003049493858238	0.0003939535554089	0.000338024730754	1.84036350590881e-05	5.65689543806017e-05	0.0001347103331371	-0.866390219225644	-0.435968954487012	0.194374861139873	-0.435968954487012	-2.17277	0.487377	1.11e-16	-0.351753	0.309452	0.0298886
267	NC_000017.11:g.7675225_7675227delinsTTG	NM_000546.6:c.385_387delinsCAA	NP_000537.3:p.Ala129Gln	Ex5	Exon	sub	sub3	mis	p.A129Q	129	GCC	CAA	A	Q	CTCTGTCTCCTTCCTCTTCCTACAGTACTCCCCTCAACTCAACAAGATGTTTTGCCAACTGGCCAAGACCTGCCCTGTGCAGCTGTGGGTTGATTCCACACCCCCGCCCGGCACCCGCGTCCGCGCCATGGCCATCTACAAGCAGTCACAGCACATGACGGAGGTTGTGAGGCGCTGCCCCCACCATGAGCGCTGCTCAGATAGCGATGGTGAGCAGCTGGGGCTGGAGAGACG	FALSE	10228	2553	815	1548	28	144	61	0.0002851949310699	0.0001662117382596	0.0001423823271212	0.0001743045580304	1.34543546123882e-06	2.07804322214455e-05	5.37431675694344e-06	-2.1006017459092	-0.425278941269784	-1.60777538118029	-1.60777538118029	-3.67613	0.838696	0	-1.30628	0.532517	0.27533
268	NC_000017.11:g.7675226_7675227delinsTG	NM_000546.6:c.385_386delinsCA	NP_000537.3:p.Ala129His	Ex5	Exon	sub	sub2	mis	p.A129H	129	GCC	CAC	A	H	CTCTGTCTCCTTCCTCTTCCTACAGTACTCCCCTCACCTCAACAAGATGTTTTGCCAACTGGCCAAGACCTGCCCTGTGCAGCTGTGGGTTGATTCCACACCCCCGCCCGGCACCCGCGTCCGCGCCATGGCCATCTACAAGCAGTCACAGCACATGACGGAGGTTGTGAGGCGCTGCCCCCACCATGAGCGCTGCTCAGATAGCGATGGTGAGCAGCTGGGGCTGGAGAGACG	FALSE	24082	8697	3927	4364	939	412	480	0.0006714963169757	0.0005662136653522	0.0006860557038098	0.0004913857178583	4.51201392179733e-05	5.94551255224691e-05	4.22897056284074e-05	-0.69562663748093	-0.767778420030711	-0.884933133750755	-0.767778420030711	-2.7607	0.0587784	0	-0.725047	0.0373204	3.28e-10
269	NC_000017.11:g.7675227C>G	NM_000546.6:c.385G>C	NP_000537.3:p.Ala129Pro	Ex5	Exon	sub	sub1	mis	p.A129P	129	GCC	CCC	A	P	CTCTGTCTCCTTCCTCTTCCTACAGTACTCCCCTCCCCTCAACAAGATGTTTTGCCAACTGGCCAAGACCTGCCCTGTGCAGCTGTGGGTTGATTCCACACCCCCGCCCGGCACCCGCGTCCGCGCCATGGCCATCTACAAGCAGTCACAGCACATGACGGAGGTTGTGAGGCGCTGCCCCCACCATGAGCGCTGCTCAGATAGCGATGGTGAGCAGCTGGGGCTGGAGAGACG	FALSE	16054	5464	2206	3596	443	110	506	0.0004476456221546	0.0003557308804742	0.0003853931455575	0.0004049090379052	2.1286711047457e-05	1.58739412802708e-05	4.45803980166128e-05	-0.87160850673918	-1.25655723754637	-0.711478704622392	-0.87160850673918	-3.01402	0.222472	0	-0.885891	0.141255	0.320324
270	NC_000017.11:g.7675225_7675227delinsCAT	NM_000546.6:c.385_387delinsATG	NP_000537.3:p.Ala129Met	Ex5	Exon	sub	sub3	mis	p.A129M	129	GCC	ATG	A	M	CTCTGTCTCCTTCCTCTTCCTACAGTACTCCCCTATGCTCAACAAGATGTTTTGCCAACTGGCCAAGACCTGCCCTGTGCAGCTGTGGGTTGATTCCACACCCCCGCCCGGCACCCGCGTCCGCGCCATGGCCATCTACAAGCAGTCACAGCACATGACGGAGGTTGTGAGGCGCTGCCCCCACCATGAGCGCTGCTCAGATAGCGATGGTGAGCAGCTGGGGCTGGAGAGACG	FALSE	13999	3168	1144	2087	347	64	200	0.0003903445287493	0.0002062509936571	0.0001998593646952	0.0002349958737787	1.66737894660668e-05	9.23574765397578e-06	1.7620710678503e-05	-0.686787899073583	-1.1809566644027	-0.981975708836257	-0.981975708836257	-2.99198	0.155128	0	-0.871897	0.0984961	0.207846
271	NC_000017.11:g.7675226_7675227delinsAT	NM_000546.6:c.385_386delinsAT	NP_000537.3:p.Ala129Ile	Ex5	Exon	sub	sub2	mis	p.A129I	129	GCC	ATC	A	I	CTCTGTCTCCTTCCTCTTCCTACAGTACTCCCCTATCCTCAACAAGATGTTTTGCCAACTGGCCAAGACCTGCCCTGTGCAGCTGTGGGTTGATTCCACACCCCCGCCCGGCACCCGCGTCCGCGCCATGGCCATCTACAAGCAGTCACAGCACATGACGGAGGTTGTGAGGCGCTGCCCCCACCATGAGCGCTGCTCAGATAGCGATGGTGAGCAGCTGGGGCTGGAGAGACG	FALSE	7081	2063	493	524	322	2	79	0.0001974447894902	0.0001343105429023	8.61282052401937e-05	5.9002318092982e-05	1.54725078042464e-05	2.88617114186743e-07	6.96018071800871e-06	-0.469203398846927	-2.90514669877156	-0.66289175434572	-0.66289175434572	-3.45633	1.03194	0	-1.16673	0.655212	0.388348
272	NC_000017.11:g.7675225_7675227delinsTTT	NM_000546.6:c.385_387delinsAAA	NP_000537.3:p.Ala129Lys	Ex5	Exon	sub	sub3	mis	p.A129K	129	GCC	AAA	A	K	CTCTGTCTCCTTCCTCTTCCTACAGTACTCCCCTAAACTCAACAAGATGTTTTGCCAACTGGCCAAGACCTGCCCTGTGCAGCTGTGGGTTGATTCCACACCCCCGCCCGGCACCCGCGTCCGCGCCATGGCCATCTACAAGCAGTCACAGCACATGACGGAGGTTGTGAGGCGCTGCCCCCACCATGAGCGCTGCTCAGATAGCGATGGTGAGCAGCTGGGGCTGGAGAGACG	FALSE	12633	3967	818	2507	431	113	19	0.0003522553347875	0.0002582694734336	0.0001429064338468	0.000282287808128	2.07100958497832e-05	1.6306866951551e-05	1.67396751445779e-06	-0.691780386752558	-0.586989803697542	-2.76867403848589	-0.691780386752558	-3.53853	0.986681	4.44e-16	-1.21892	0.626478	0.354281
273	NC_000017.11:g.7675226_7675227delinsTT	NM_000546.6:c.385_386delinsAA	NP_000537.3:p.Ala129Asn	Ex5	Exon	sub	sub2	mis	p.A129N	129	GCC	AAC	A	N	CTCTGTCTCCTTCCTCTTCCTACAGTACTCCCCTAACCTCAACAAGATGTTTTGCCAACTGGCCAAGACCTGCCCTGTGCAGCTGTGGGTTGATTCCACACCCCCGCCCGGCACCCGCGTCCGCGCCATGGCCATCTACAAGCAGTCACAGCACATGACGGAGGTTGTGAGGCGCTGCCCCCACCATGAGCGCTGCTCAGATAGCGATGGTGAGCAGCTGGGGCTGGAGAGACG	FALSE	8295	2821	913	1667	658	357	496	0.0002312956544021	0.0001836597389857	0.0001595031468241	0.0001877039394293	3.16177333391123e-05	5.15181548823336e-05	4.36993624826876e-05	-0.222401792509365	0.0967006386462991	-0.184155748626849	-0.184155748626849	-1.73509	0.195824	0	-0.0738551	0.124335	7.67e-13
274	NC_000017.11:g.7675227C>T	NM_000546.6:c.385G>A	NP_000537.3:p.Ala129Thr	Ex5	Exon	sub	sub1	mis	p.A129T	129	GCC	ACC	A	T	CTCTGTCTCCTTCCTCTTCCTACAGTACTCCCCTACCCTCAACAAGATGTTTTGCCAACTGGCCAAGACCTGCCCTGTGCAGCTGTGGGTTGATTCCACACCCCCGCCCGGCACCCGCGTCCGCGCCATGGCCATCTACAAGCAGTCACAGCACATGACGGAGGTTGTGAGGCGCTGCCCCCACCATGAGCGCTGCTCAGATAGCGATGGTGAGCAGCTGGGGCTGGAGAGACG	FALSE	20836	4835	1636	2955	771	136	164	0.0005809856847647	0.0003147801623523	0.0002858128676936	0.0003327325381006	3.70475264505404e-05	1.96259637646985e-05	1.44489827563725e-05	-0.45604574781474	-0.920715240013312	-1.36661996702109	-0.920715240013312	-2.93163	0.346487	1.11e-16	-0.833575	0.219996	0.302674
275	NC_000017.11:g.7675225_7675227del	NM_000546.6:c.385_387del	NP_000537.3:p.Ala129del	Ex5	Exon	del	del3	del	p.A129del	129			A		CTCTGTCTCCTTCCTCTTCCTACAGTACTCCCCTCTCAACAAGATGTTTTGCCAACTGGCCAAGACCTGCCCTGTGCAGCTGTGGGTTGATTCCACACCCCCGCCCGGCACCCGCGTCCGCGCCATGGCCATCTACAAGCAGTCACAGCACATGACGGAGGTTGTGAGGCGCTGCCCCCACCATGAGCGCTGCTCAGATAGCGATGGTGAGCAGCTGGGGCTGGAGAGACG	FALSE	13315	5797	1855	3325	8633	2598	4630	0.0003712720480247	0.0003774106724212	0.0003240726586623	0.0003743944802655	0.0004148265834598	0.0003749136313285	0.0004079194522073	0.916551247490892	0.935059987202414	0.902615758307092	0.916551247490892	-0.176752	0.0801818	3.47e-18	0.915589	0.0509101	0
276	NC_000017.11:g.7675226_7675227del	NM_000546.6:c.385_386del	NP_000537.3:p.Ala129ProfsTer19	Ex5	Exon	del	del2	fs	p.A129Pfs	129			A	P	CTCTGTCTCCTTCCTCTTCCTACAGTACTCCCCTCCTCAACAAGATGTTTTGCCAACTGGCCAAGACCTGCCCTGTGCAGCTGTGGGTTGATTCCACACCCCCGCCCGGCACCCGCGTCCGCGCCATGGCCATCTACAAGCAGTCACAGCACATGACGGAGGTTGTGAGGCGCTGCCCCCACCATGAGCGCTGCTCAGATAGCGATGGTGAGCAGCTGGGGCTGGAGAGACG	FALSE	14284	9211	3094	4054	13081	4188	4749	0.000398291395718	0.0005996773682373	0.000540528736335	0.0004564797663147	0.0006285586167308	0.000604364237107	0.000418403775061	0.88737593561742	0.912653917340877	0.780891397958808	0.88737593561742	-0.260952	0.124207	0	0.862128	0.0788635	0
277	NC_000017.11:g.7675227del	NM_000546.6:c.385del	NP_000537.3:p.Ala129ProfsTer41	Ex5	Exon	del	del1	fs	p.A129Pfs	129			A	P	CTCTGTCTCCTTCCTCTTCCTACAGTACTCCCCTCCCTCAACAAGATGTTTTGCCAACTGGCCAAGACCTGCCCTGTGCAGCTGTGGGTTGATTCCACACCCCCGCCCGGCACCCGCGTCCGCGCCATGGCCATCTACAAGCAGTCACAGCACATGACGGAGGTTGTGAGGCGCTGCCCCCACCATGAGCGCTGCTCAGATAGCGATGGTGAGCAGCTGGGGCTGGAGAGACG	FALSE	15924	9461	3593	4753	14023	5168	8583	0.0004440207354672	0.0006159534883175	0.0006277051550264	0.0005351870570533	0.0006738229097482	0.0007457866230585	0.0007561927987679	0.913644861634829	0.952565676398367	1.08564914455804	0.952565676398367	-0.0844001	0.0259585	0	0.974227	0.0164819	0
278	NC_000017.11:g.7675228dup	NM_000546.6:c.384dup	NP_000537.3:p.Ala129CysfsTer20	Ex5	Exon	dup	insA	fs	p.A129Cfs	129			A	C	CTCTGTCTCCTTCCTCTTCCTACAGTACTCCCCTTGCCCTCAACAAGATGTTTTGCCAACTGGCCAAGACCTGCCCTGTGCAGCTGTGGGTTGATTCCACACCCCCGCCCGGCACCCGCGTCCGCGCCATGGCCATCTACAAGCAGTCACAGCACATGACGGAGGTTGTGAGGCGCTGCCCCCACCATGAGCGCTGCTCAGATAGCGATGGTGAGCAGCTGGGGCTGGAGAGACG	TRUE	22687	8886	4078	6332	17645	6709	10855	0.0006325984944451	0.0005785184121329	0.0007124357423316	0.000712982210238	0.0008478645969128	0.0009681661095394	0.0009563640720757	1.09331656549232	1.04084307736661	1.04903276245868	1.04903276245868	0.0427147	0.086788	0	1.05494	0.0551047	0
279	NC_000017.11:g.7675227dup	NM_000546.6:c.385dup	NP_000537.3:p.Ala129GlyfsTer20	Ex5	Exon	dup	insC	fs	p.A129Gfs	129			A	G	CTCTGTCTCCTTCCTCTTCCTACAGTACTCCCCTGGCCCTCAACAAGATGTTTTGCCAACTGGCCAAGACCTGCCCTGTGCAGCTGTGGGTTGATTCCACACCCCCGCCCGGCACCCGCGTCCGCGCCATGGCCATCTACAAGCAGTCACAGCACATGACGGAGGTTGTGAGGCGCTGCCCCCACCATGAGCGCTGCTCAGATAGCGATGGTGAGCAGCTGGGGCTGGAGAGACG	FALSE	18321	7726	4018	4355	16321	5639	7264	0.0005108580692347	0.0005029972149605	0.0007019536078196	0.0004903723192651	0.0007842447201028	0.0008137559534495	0.0006399842118432	1.13133662831751	0.936417056562933	1.02973538923307	1.02973538923307	0.00156248	0.114367	2.08e-17	1.02881	0.0726155	0
280	NC_000017.11:g.7675227_7675228insG	NM_000546.6:c.384_385insC	NP_000537.3:p.Ala129ArgfsTer20	Ex5	Exon	ins	insG	fs	p.A129Rfs	129			A	R	CTCTGTCTCCTTCCTCTTCCTACAGTACTCCCCTCGCCCTCAACAAGATGTTTTGCCAACTGGCCAAGACCTGCCCTGTGCAGCTGTGGGTTGATTCCACACCCCCGCCCGGCACCCGCGTCCGCGCCATGGCCATCTACAAGCAGTCACAGCACATGACGGAGGTTGTGAGGCGCTGCCCCCACCATGAGCGCTGCTCAGATAGCGATGGTGAGCAGCTGGGGCTGGAGAGACG	FALSE	12422	4999	2898	3619	14518	3751	5186	0.0003463718648564	0.0003254572971249	0.0005062870969291	0.0004074988343101	0.0006976082866523	0.0005413013976572	0.0004569050278935	1.32688044494669	0.883244377294016	0.92281035334919	0.92281035334919	0.029902	0.260414	0	1.0468	0.165346	0
281	NC_000017.11:g.7675227_7675228insT	NM_000546.6:c.384_385insA	NP_000537.3:p.Ala129SerfsTer20	Ex5	Exon	ins	insT	fs	p.A129Sfs	129			A	S	CTCTGTCTCCTTCCTCTTCCTACAGTACTCCCCTAGCCCTCAACAAGATGTTTTGCCAACTGGCCAAGACCTGCCCTGTGCAGCTGTGGGTTGATTCCACACCCCCGCCCGGCACCCGCGTCCGCGCCATGGCCATCTACAAGCAGTCACAGCACATGACGGAGGTTGTGAGGCGCTGCCCCCACCATGAGCGCTGCTCAGATAGCGATGGTGAGCAGCTGGGGCTGGAGAGACG	FALSE	15580	9960	3006	4432	18052	4349	11053	0.0004344287276173	0.0006484406239977	0.0005251549390507	0.0004990425072291	0.0008674214623672	0.000627597914799	0.0009738085756474	1.03722816790946	0.956401391656744	1.31299238652402	1.03722816790946	0.094798	0.0831125	0	1.08801	0.052771	0
282	NC_000017.11:g.7675224_7675226del	NM_000546.6:c.386_388del	NP_000537.3:p.Ala129_Leu130delinsVal	Ex5	Exon	del	del3	del	p.A129_L130delinsV	129			A	V	CTCTGTCTCCTTCCTCTTCCTACAGTACTCCCCTGTCAACAAGATGTTTTGCCAACTGGCCAAGACCTGCCCTGTGCAGCTGTGGGTTGATTCCACACCCCCGCCCGGCACCCGCGTCCGCGCCATGGCCATCTACAAGCAGTCACAGCACATGACGGAGGTTGTGAGGCGCTGCCCCCACCATGAGCGCTGCTCAGATAGCGATGGTGAGCAGCTGGGGCTGGAGAGACG	FALSE	10054	4757	2514	3501	8794	2770	5228	0.0002803431596575	0.0003097020128873	0.0004392014360524	0.0003942120527548	0.0004225628373619	0.0003997347031486	0.000460605377136	1.04937588282217	0.777432767285149	0.951833709194854	0.951833709194854	-0.160245	0.126625	0	0.92607	0.0803983	0
283	NC_000017.11:g.7675225_7675226del	NM_000546.6:c.387_388del	NP_000537.3:p.Leu130GlnfsTer18	Ex5	Exon	del	del2	fs	p.L130Qfs	130			L	Q	CTCTGTCTCCTTCCTCTTCCTACAGTACTCCCCTGCTCAACAAGATGTTTTGCCAACTGGCCAAGACCTGCCCTGTGCAGCTGTGGGTTGATTCCACACCCCCGCCCGGCACCCGCGTCCGCGCCATGGCCATCTACAAGCAGTCACAGCACATGACGGAGGTTGTGAGGCGCTGCCCCCACCATGAGCGCTGCTCAGATAGCGATGGTGAGCAGCTGGGGCTGGAGAGACG	FALSE	24855	13844	3960	7799	24661	7668	13269	0.000693050450894	0.0009013064255648	0.0006918208777914	0.0008781661809297	0.001184992282486	0.0011065580157919	0.0011690460499652	1.02659469355908	1.14792889054657	1.04369873563326	1.04369873563326	0.0579576	0.111787	0	1.06461	0.0709776	0
284	NC_000017.11:g.7675226del	NM_000546.6:c.388del	NP_000537.3:p.Leu130SerfsTer40	Ex5	Exon	del	del1	fs	p.L130Sfs	130			L	S	CTCTGTCTCCTTCCTCTTCCTACAGTACTCCCCTGCCTCAACAAGATGTTTTGCCAACTGGCCAAGACCTGCCCTGTGCAGCTGTGGGTTGATTCCACACCCCCGCCCGGCACCCGCGTCCGCGCCATGGCCATCTACAAGCAGTCACAGCACATGACGGAGGTTGTGAGGCGCTGCCCCCACCATGAGCGCTGCTCAGATAGCGATGGTGAGCAGCTGGGGCTGGAGAGACG	FALSE	46415	22890	6900	12521	37667	13143	22495	0.0012942239661335	0.0014902415545491	0.0012054454688789	0.0014098626428286	0.0018099470542315	0.0018966473658781	0.0019818894335646	0.97788421528057	1.1371236783815	1.08204250846367	1.08204250846367	0.0442666	0.0978391	6.94e-18	1.05592	0.0621214	0
285	NC_000017.11:g.7675226G>A	NM_000546.6:c.386C>T	NP_000537.3:p.Ala129Val	Ex5	Exon	sub	sub1	mis	p.A129V	129	GCC	GTC	A	V	CTCTGTCTCCTTCCTCTTCCTACAGTACTCCCCTGTCCTCAACAAGATGTTTTGCCAACTGGCCAAGACCTGCCCTGTGCAGCTGTGGGTTGATTCCACACCCCCGCCCGGCACCCGCGTCCGCGCCATGGCCATCTACAAGCAGTCACAGCACATGACGGAGGTTGTGAGGCGCTGCCCCCACCATGAGCGCTGCTCAGATAGCGATGGTGAGCAGCTGGGGCTGGAGAGACG	FALSE	18961	5758	2474	3385	690	38	366	0.0005287036652344	0.0003748715976886	0.0004322133463777	0.0003811504708869	3.31553738662423e-05	5.48372516954812e-06	3.22459005416606e-05	-0.631571239499545	-2.0303190564389	-0.896987189499452	-0.896987189499452	-3.35848	0.600771	2.22e-16	-1.1046	0.38145	0.365759
286	NC_000017.11:g.7675226G>C	NM_000546.6:c.386C>G	NP_000537.3:p.Ala129Gly	Ex5	Exon	sub	sub1	mis	p.A129G	129	GCC	GGC	A	G	CTCTGTCTCCTTCCTCTTCCTACAGTACTCCCCTGGCCTCAACAAGATGTTTTGCCAACTGGCCAAGACCTGCCCTGTGCAGCTGTGGGTTGATTCCACACCCCCGCCCGGCACCCGCGTCCGCGCCATGGCCATCTACAAGCAGTCACAGCACATGACGGAGGTTGTGAGGCGCTGCCCCCACCATGAGCGCTGCTCAGATAGCGATGGTGAGCAGCTGGGGCTGGAGAGACG	FALSE	12070	3398	1225	2291	277	114	120	0.0003365567870565	0.0002212250241309	0.0002140102462864	0.0002579662418912	1.33102008129697e-05	1.64511755086443e-05	1.05724264071018e-05	-0.868265275131529	-0.846557508376154	-1.40736754816316	-0.868265275131529	-3.13814	0.244667	0	-0.964699	0.155347	0.48643
287	NC_000017.11:g.7675225_7675226delinsTT	NM_000546.6:c.386_387delinsAA	NP_000537.3:p.Ala129Glu	Ex5	Exon	sub	sub2	mis	p.A129E	129	GCC	GAA	A	E	CTCTGTCTCCTTCCTCTTCCTACAGTACTCCCCTGAACTCAACAAGATGTTTTGCCAACTGGCCAAGACCTGCCCTGTGCAGCTGTGGGTTGATTCCACACCCCCGCCCGGCACCCGCGTCCGCGCCATGGCCATCTACAAGCAGTCACAGCACATGACGGAGGTTGTGAGGCGCTGCCCCCACCATGAGCGCTGCTCAGATAGCGATGGTGAGCAGCTGGGGCTGGAGAGACG	FALSE	10143	3701	703	1536	141	92	86	0.0002828248128512	0.0002409516816682	0.0001228156760321	0.0001729533599061	6.77522857266692e-06	1.32763872525901e-05	7.57690559175632e-06	-1.33559074550604	-0.622534562158607	-1.36042458122647	-1.33559074550604	-3.25664	0.415797	0	-1.03994	0.264004	0.391512
288	NC_000017.11:g.7675226G>T	NM_000546.6:c.386C>A	NP_000537.3:p.Ala129Asp	Ex5	Exon	sub	sub1	mis	p.A129D	129	GCC	GAC	A	D	CTCTGTCTCCTTCCTCTTCCTACAGTACTCCCCTGACCTCAACAAGATGTTTTGCCAACTGGCCAAGACCTGCCCTGTGCAGCTGTGGGTTGATTCCACACCCCCGCCCGGCACCCGCGTCCGCGCCATGGCCATCTACAAGCAGTCACAGCACATGACGGAGGTTGTGAGGCGCTGCCCCCACCATGAGCGCTGCTCAGATAGCGATGGTGAGCAGCTGGGGCTGGAGAGACG	FALSE	7902	5810	1517	2585	232	40	427	0.0002203373431086	0.0003782570306653	0.0002650233009115	0.0002910705959357	1.1147893821693e-05	5.77234228373486e-06	3.7620217298604e-05	-1.30671597073211	-1.67522834054619	-0.598566033497678	-1.30671597073211	-3.40526	0.482296	2.22e-16	-1.1343	0.306226	0.300971
289	NC_000017.11:g.7675226_7675227insA	NM_000546.6:c.385_386insT	NP_000537.3:p.Ala129ValfsTer20	Ex5	Exon	ins	insA	fs	p.A129Vfs	129			A	V	CTCTGTCTCCTTCCTCTTCCTACAGTACTCCCCTGTCCCTCAACAAGATGTTTTGCCAACTGGCCAAGACCTGCCCTGTGCAGCTGTGGGTTGATTCCACACCCCCGCCCGGCACCCGCGTCCGCGCCATGGCCATCTACAAGCAGTCACAGCACATGACGGAGGTTGTGAGGCGCTGCCCCCACCATGAGCGCTGCTCAGATAGCGATGGTGAGCAGCTGGGGCTGGAGAGACG	FALSE	5596	2122	770	572	3334	1096	1590	0.0001560374300222	0.0001381517072412	0.0001345207262372	6.4407110590049e-05	0.0001602029224203	0.0001581621785743	0.000140084649894	0.949457591097365	0.945688320228125	1.38939659987703	0.949457591097365	0.0757207	0.139403	0	1.07589	0.0885116	0
290	NC_000017.11:g.7675227dup	NM_000546.6:c.385dup	NP_000537.3:p.Ala129GlyfsTer20	Ex5	Exon	dup	insC	fs	p.A129Gfs	129			A	G	CTCTGTCTCCTTCCTCTTCCTACAGTACTCCCCTGGCCCTCAACAAGATGTTTTGCCAACTGGCCAAGACCTGCCCTGTGCAGCTGTGGGTTGATTCCACACCCCCGCCCGGCACCCGCGTCCGCGCCATGGCCATCTACAAGCAGTCACAGCACATGACGGAGGTTGTGAGGCGCTGCCCCCACCATGAGCGCTGCTCAGATAGCGATGGTGAGCAGCTGGGGCTGGAGAGACG	TRUE	18321	7726	4018	4355	16321	5639	7264	0.0005108580692347	0.0005029972149605	0.0007019536078196	0.0004903723192651	0.0007842447201028	0.0008137559534495	0.0006399842118432	1.13133662831751	0.936417056562933	1.02973538923307	1.02973538923307	0.00156248	0.114367	2.08e-17	1.02881	0.0726155	0
291	NC_000017.11:g.7675226dup	NM_000546.6:c.388dup	NP_000537.3:p.Leu130ProfsTer19	Ex5	Exon	dup	insG	fs	p.L130Pfs	130			L	P	CTCTGTCTCCTTCCTCTTCCTACAGTACTCCCCTGCCCCTCAACAAGATGTTTTGCCAACTGGCCAAGACCTGCCCTGTGCAGCTGTGGGTTGATTCCACACCCCCGCCCGGCACCCGCGTCCGCGCCATGGCCATCTACAAGCAGTCACAGCACATGACGGAGGTTGTGAGGCGCTGCCCCCACCATGAGCGCTGCTCAGATAGCGATGGTGAGCAGCTGGGGCTGGAGAGACG	FALSE	33277	15825	6981	9297	25436	9757	16798	0.0009278873407524	0.0010302784010808	0.0012195963504701	0.0010468407467756	0.0012222320140025	0.00140801859156	0.0014799634898874	0.963440845091552	0.933703467956386	1.0860438849094	0.963440845091552	-0.0622521	0.00878723	8.98e-13	0.988289	0.00557931	0
292	NC_000017.11:g.7675226_7675227insT	NM_000546.6:c.385_386insA	NP_000537.3:p.Ala129AspfsTer20	Ex5	Exon	ins	insT	fs	p.A129Dfs	129			A	D	CTCTGTCTCCTTCCTCTTCCTACAGTACTCCCCTGACCCTCAACAAGATGTTTTGCCAACTGGCCAAGACCTGCCCTGTGCAGCTGTGGGTTGATTCCACACCCCCGCCCGGCACCCGCGTCCGCGCCATGGCCATCTACAAGCAGTCACAGCACATGACGGAGGTTGTGAGGCGCTGCCCCCACCATGAGCGCTGCTCAGATAGCGATGGTGAGCAGCTGGGGCTGGAGAGACG	FALSE	11339	5175	2016	2929	13394	3891	5660	0.0003161737703756	0.0003369156856615	0.0003521997196029	0.0003298049421647	0.0006435986631368	0.0005615045956503	0.0004986661122016	1.25611639010662	1.14578613288352	1.13336178951639	1.14578613288352	0.224421	0.126051	2.08e-17	1.17031	0.0800344	0
293	NC_000017.11:g.7675223_7675225del	NM_000546.6:c.388_390del	NP_000537.3:p.Leu130del	Ex5	Exon	del	del3	del	p.L130del	130			L		CTCTGTCTCCTTCCTCTTCCTACAGTACTCCCCTGCCAACAAGATGTTTTGCCAACTGGCCAAGACCTGCCCTGTGCAGCTGTGGGTTGATTCCACACCCCCGCCCGGCACCCGCGTCCGCGCCATGGCCATCTACAAGCAGTCACAGCACATGACGGAGGTTGTGAGGCGCTGCCCCCACCATGAGCGCTGCTCAGATAGCGATGGTGAGCAGCTGGGGCTGGAGAGACG	FALSE	24435	9841	3796	6470	19485	5602	10892	0.0006813392785192	0.0006406931908395	0.0006631697101253	0.0007285209886671	0.0009362789272228	0.000808416536837	0.0009596239035512	1.09154239614147	0.969438255689904	1.03624664015155	1.03624664015155	-0.00029866	0.0882362	0	1.02763	0.0560242	0
294	NC_000017.11:g.7675225_7675226del	NM_000546.6:c.387_388del	NP_000537.3:p.Leu130GlnfsTer18	Ex5	Exon	del	del2	fs	p.L130Qfs	130			L	Q	CTCTGTCTCCTTCCTCTTCCTACAGTACTCCCCTGCTCAACAAGATGTTTTGCCAACTGGCCAAGACCTGCCCTGTGCAGCTGTGGGTTGATTCCACACCCCCGCCCGGCACCCGCGTCCGCGCCATGGCCATCTACAAGCAGTCACAGCACATGACGGAGGTTGTGAGGCGCTGCCCCCACCATGAGCGCTGCTCAGATAGCGATGGTGAGCAGCTGGGGCTGGAGAGACG	TRUE	24855	13844	3960	7799	24661	7668	13269	0.000693050450894	0.0009013064255648	0.0006918208777914	0.0008781661809297	0.001184992282486	0.0011065580157919	0.0011690460499652	1.02659469355908	1.14792889054657	1.04369873563326	1.04369873563326	0.0579576	0.111787	0	1.06461	0.0709776	0
295	NC_000017.11:g.7675226del	NM_000546.6:c.388del	NP_000537.3:p.Leu130SerfsTer40	Ex5	Exon	del	del1	fs	p.L130Sfs	130			L	S	CTCTGTCTCCTTCCTCTTCCTACAGTACTCCCCTGCCTCAACAAGATGTTTTGCCAACTGGCCAAGACCTGCCCTGTGCAGCTGTGGGTTGATTCCACACCCCCGCCCGGCACCCGCGTCCGCGCCATGGCCATCTACAAGCAGTCACAGCACATGACGGAGGTTGTGAGGCGCTGCCCCCACCATGAGCGCTGCTCAGATAGCGATGGTGAGCAGCTGGGGCTGGAGAGACG	TRUE	46415	22890	6900	12521	37667	13143	22495	0.0012942239661335	0.0014902415545491	0.0012054454688789	0.0014098626428286	0.0018099470542315	0.0018966473658781	0.0019818894335646	0.97788421528057	1.1371236783815	1.08204250846367	1.08204250846367	0.0442666	0.0978391	6.94e-18	1.05592	0.0621214	0
296	NC_000017.11:g.7675225G>A	NM_000546.6:c.387C>T	NP_000537.3:p.Ala129=	Ex5	Exon	sub	sub1	syn	p.(=)	129	GCC	GCT	A	A	CTCTGTCTCCTTCCTCTTCCTACAGTACTCCCCTGCTCTCAACAAGATGTTTTGCCAACTGGCCAAGACCTGCCCTGTGCAGCTGTGGGTTGATTCCACACCCCCGCCCGGCACCCGCGTCCGCGCCATGGCCATCTACAAGCAGTCACAGCACATGACGGAGGTTGTGAGGCGCTGCCCCCACCATGAGCGCTGCTCAGATAGCGATGGTGAGCAGCTGGGGCTGGAGAGACG	FALSE	31996	8381	3738	4375	372	309	418	0.0008921682650093	0.0005456406495708	0.000653036980097	0.0004926243161389	1.78750711278871e-05	4.45913441418518e-05	3.68272853180714e-05	-1.24173550439591	-0.924401594810018	-0.98409872015992	-0.98409872015992	-3.18262	0.229891	2.78e-17	-0.99294	0.145965	NA
297	NC_000017.11:g.7675225G>C	NM_000546.6:c.387C>G	NP_000537.3:p.Ala129=	Ex5	Exon	sub	sub1	syn	p.(=)	129	GCC	GCG	A	A	CTCTGTCTCCTTCCTCTTCCTACAGTACTCCCCTGCGCTCAACAAGATGTTTTGCCAACTGGCCAAGACCTGCCCTGTGCAGCTGTGGGTTGATTCCACACCCCCGCCCGGCACCCGCGTCCGCGCCATGGCCATCTACAAGCAGTCACAGCACATGACGGAGGTTGTGAGGCGCTGCCCCCACCATGAGCGCTGCTCAGATAGCGATGGTGAGCAGCTGGGGCTGGAGAGACG	FALSE	15002	4712	1113	2308	635	26	291	0.0004183119237301	0.0003067723112728	0.0001944435951974	0.0002598804392339	3.05125542102375e-05	3.75202248442766e-06	2.56381340372219e-05	-0.559438834418138	-1.75480732278652	-0.788779539099337	-0.788779539099337	-3.11935	0.500272	0	-0.952765	0.31764	NA
298	NC_000017.11:g.7675225G>T	NM_000546.6:c.387C>A	NP_000537.3:p.Ala129=	Ex5	Exon	sub	sub1	syn	p.(=)	129	GCC	GCA	A	A	CTCTGTCTCCTTCCTCTTCCTACAGTACTCCCCTGCACTCAACAAGATGTTTTGCCAACTGGCCAAGACCTGCCCTGTGCAGCTGTGGGTTGATTCCACACCCCCGCCCGGCACCCGCGTCCGCGCCATGGCCATCTACAAGCAGTCACAGCACATGACGGAGGTTGTGAGGCGCTGCCCCCACCATGAGCGCTGCTCAGATAGCGATGGTGAGCAGCTGGGGCTGGAGAGACG	FALSE	14146	8446	2721	6571	441	375	397	0.0003944434390805	0.0005498724407917	0.0004753648001187	0.0007398935728797	2.11906085145114e-05	5.41157089100143e-05	3.49771106968286e-05	-1.14194831984981	-0.588536733192752	-1.30683245914554	-1.14194831984981	-3.11098	0.36172	0	-0.947452	0.229668	NA
299	NC_000017.11:g.7675225_7675226insA	NM_000546.6:c.386_387insT	NP_000537.3:p.Leu130ProfsTer19	Ex5	Exon	ins	insA	fs	p.L130Pfs	130			L	P	CTCTGTCTCCTTCCTCTTCCTACAGTACTCCCCTGCTCCTCAACAAGATGTTTTGCCAACTGGCCAAGACCTGCCCTGTGCAGCTGTGGGTTGATTCCACACCCCCGCCCGGCACCCGCGTCCGCGCCATGGCCATCTACAAGCAGTCACAGCACATGACGGAGGTTGTGAGGCGCTGCCCCCACCATGAGCGCTGCTCAGATAGCGATGGTGAGCAGCTGGGGCTGGAGAGACG	FALSE	6261	2690	793	1155	2654	1605	2186	0.0001745801196156	0.0001751310520636	0.0001385388778001	0.0001300528194606	0.0001275280612188	0.0002316152341348	0.000192594367716	0.663605086349581	1.17700140684928	1.11872182714397	1.11872182714397	-0.0894441	0.243321	0	0.971024	0.154493	0
300	NC_000017.11:g.7675225_7675226insC	NM_000546.6:c.386_387insG	NP_000537.3:p.Leu130ProfsTer19	Ex5	Exon	ins	insC	fs	p.L130Pfs	130			L	P	CTCTGTCTCCTTCCTCTTCCTACAGTACTCCCCTGCGCCTCAACAAGATGTTTTGCCAACTGGCCAAGACCTGCCCTGTGCAGCTGTGGGTTGATTCCACACCCCCGCCCGGCACCCGCGTCCGCGCCATGGCCATCTACAAGCAGTCACAGCACATGACGGAGGTTGTGAGGCGCTGCCCCCACCATGAGCGCTGCTCAGATAGCGATGGTGAGCAGCTGGGGCTGGAGAGACG	FALSE	12350	7055	2069	3290	11998	3155	6218	0.0003443642353064	0.0004593121086651	0.0003614589384218	0.0003704534857364	0.0005765190951408	0.0004552934976295	0.0005478278949946	0.99810833095106	0.990956340508903	1.11772729981035	0.99810833095106	-0.00143454	0.011992	1.78e-06	1.0269	0.00761412	0
301	NC_000017.11:g.7675226dup	NM_000546.6:c.388dup	NP_000537.3:p.Leu130ProfsTer19	Ex5	Exon	dup	insG	fs	p.L130Pfs	130			L	P	CTCTGTCTCCTTCCTCTTCCTACAGTACTCCCCTGCCCCTCAACAAGATGTTTTGCCAACTGGCCAAGACCTGCCCTGTGCAGCTGTGGGTTGATTCCACACCCCCGCCCGGCACCCGCGTCCGCGCCATGGCCATCTACAAGCAGTCACAGCACATGACGGAGGTTGTGAGGCGCTGCCCCCACCATGAGCGCTGCTCAGATAGCGATGGTGAGCAGCTGGGGCTGGAGAGACG	TRUE	33277	15825	6981	9297	25436	9757	16798	0.0009278873407524	0.0010302784010808	0.0012195963504701	0.0010468407467756	0.0012222320140025	0.00140801859156	0.0014799634898874	0.963440845091552	0.933703467956386	1.0860438849094	0.963440845091552	-0.0622521	0.00878723	8.98e-13	0.988289	0.00557931	0
302	NC_000017.11:g.7675225_7675226insT	NM_000546.6:c.386_387insA	NP_000537.3:p.Leu130ProfsTer19	Ex5	Exon	ins	insT	fs	p.L130Pfs	130			L	P	CTCTGTCTCCTTCCTCTTCCTACAGTACTCCCCTGCACCTCAACAAGATGTTTTGCCAACTGGCCAAGACCTGCCCTGTGCAGCTGTGGGTTGATTCCACACCCCCGCCCGGCACCCGCGTCCGCGCCATGGCCATCTACAAGCAGTCACAGCACATGACGGAGGTTGTGAGGCGCTGCCCCCACCATGAGCGCTGCTCAGATAGCGATGGTGAGCAGCTGGGGCTGGAGAGACG	FALSE	9294	2793	1579	2055	6863	2947	2753	0.0002591515144079	0.0001818368135367	0.0002758548399072	0.0002313926787806	0.0003297758418029	0.0004252773177541	0.0002425490824895	1.22420720251498	1.12373739518872	0.87538343712374	1.12373739518872	0.0736632	0.227537	0	1.07459	0.144471	0
303	NC_000017.11:g.7675223_7675225del	NM_000546.6:c.388_390del	NP_000537.3:p.Leu130del	Ex5	Exon	del	del3	del	p.L130del	130			L		CTCTGTCTCCTTCCTCTTCCTACAGTACTCCCCTGCCAACAAGATGTTTTGCCAACTGGCCAAGACCTGCCCTGTGCAGCTGTGGGTTGATTCCACACCCCCGCCCGGCACCCGCGTCCGCGCCATGGCCATCTACAAGCAGTCACAGCACATGACGGAGGTTGTGAGGCGCTGCCCCCACCATGAGCGCTGCTCAGATAGCGATGGTGAGCAGCTGGGGCTGGAGAGACG	TRUE	24435	9841	3796	6470	19485	5602	10892	0.0006813392785192	0.0006406931908395	0.0006631697101253	0.0007285209886671	0.0009362789272228	0.000808416536837	0.0009596239035512	1.09154239614147	0.969438255689904	1.03624664015155	1.03624664015155	-0.00029866	0.0882362	0	1.02763	0.0560242	0
304	NC_000017.11:g.7675223_7675224del	NM_000546.6:c.389_390del	NP_000537.3:p.Leu130GlnfsTer18	Ex5	Exon	del	del2	fs	p.L130Qfs	130			L	Q	CTCTGTCTCCTTCCTCTTCCTACAGTACTCCCCTGCCCAACAAGATGTTTTGCCAACTGGCCAAGACCTGCCCTGTGCAGCTGTGGGTTGATTCCACACCCCCGCCCGGCACCCGCGTCCGCGCCATGGCCATCTACAAGCAGTCACAGCACATGACGGAGGTTGTGAGGCGCTGCCCCCACCATGAGCGCTGCTCAGATAGCGATGGTGAGCAGCTGGGGCTGGAGAGACG	FALSE	23120	11405	3974	6121	17930	6178	9248	0.0006446721554886	0.0007425165980617	0.0006942667091775	0.0006892236432197	0.0008615592078575	0.0008915382657228	0.0008147816617739	0.94983215726408	1.0036371900818	0.960073917217199	0.960073917217199	-0.0963955	0.0835634	3.47e-18	0.96661	0.0530573	0
305	NC_000017.11:g.7675226del	NM_000546.6:c.388del	NP_000537.3:p.Leu130SerfsTer40	Ex5	Exon	del	del1	fs	p.L130Sfs	130			L	S	CTCTGTCTCCTTCCTCTTCCTACAGTACTCCCCTGCCTCAACAAGATGTTTTGCCAACTGGCCAAGACCTGCCCTGTGCAGCTGTGGGTTGATTCCACACCCCCGCCCGGCACCCGCGTCCGCGCCATGGCCATCTACAAGCAGTCACAGCACATGACGGAGGTTGTGAGGCGCTGCCCCCACCATGAGCGCTGCTCAGATAGCGATGGTGAGCAGCTGGGGCTGGAGAGACG	TRUE	46415	22890	6900	12521	37667	13143	22495	0.0012942239661335	0.0014902415545491	0.0012054454688789	0.0014098626428286	0.0018099470542315	0.0018966473658781	0.0019818894335646	0.97788421528057	1.1371236783815	1.08204250846367	1.08204250846367	0.0442666	0.0978391	6.94e-18	1.05592	0.0621214	0
306	NC_000017.11:g.7675222_7675224delinsCCA	NM_000546.6:c.388_390delinsTGG	NP_000537.3:p.Leu130Trp	Ex5	Exon	sub	sub3	mis	p.L130W	130	CTC	TGG	L	W	CTCTGTCTCCTTCCTCTTCCTACAGTACTCCCCTGCCTGGAACAAGATGTTTTGCCAACTGGCCAAGACCTGCCCTGTGCAGCTGTGGGTTGATTCCACACCCCCGCCCGGCACCCGCGTCCGCGCCATGGCCATCTACAAGCAGTCACAGCACATGACGGAGGTTGTGAGGCGCTGCCCCCACCATGAGCGCTGCTCAGATAGCGATGGTGAGCAGCTGGGGCTGGAGAGACG	FALSE	7513	4667	2132	3234	11529	2012	5383	0.00020949056679	0.0003038426096584	0.0003724651796594	0.0003641478944898	0.000553983051165	0.0002903488168718	0.0004742614279119	1.22747604844258	0.675646489845076	1.02827070661319	1.02827070661319	-0.0791277	0.246779	0	0.977574	0.156689	0
307	NC_000017.11:g.7675222_7675224delinsTCA	NM_000546.6:c.388_390delinsTGA	NP_000537.3:p.Leu130Ter	Ex5	Exon	sub	sub3	non	p.L130X	130	CTC	TGA	L	X	CTCTGTCTCCTTCCTCTTCCTACAGTACTCCCCTGCCTGAAACAAGATGTTTTGCCAACTGGCCAAGACCTGCCCTGTGCAGCTGTGGGTTGATTCCACACCCCCGCCCGGCACCCGCGTCCGCGCCATGGCCATCTACAAGCAGTCACAGCACATGACGGAGGTTGTGAGGCGCTGCCCCCACCATGAGCGCTGCTCAGATAGCGATGGTGAGCAGCTGGGGCTGGAGAGACG	FALSE	6057	2483	683	1458	4183	1076	1710	0.0001688918358907	0.0001616544246372	0.0001193216311948	0.0001641705720984	0.0002009984476557	0.0001552760074324	0.0001506570763012	0.992307446903822	1.01236960737602	0.781734817631655	0.992307446903822	-0.153654	0.17666	0	0.930255	0.112167	0
308	NC_000017.11:g.7675223_7675224delinsCA	NM_000546.6:c.388_389delinsTG	NP_000537.3:p.Leu130Cys	Ex5	Exon	sub	sub2	mis	p.L130C	130	CTC	TGC	L	C	CTCTGTCTCCTTCCTCTTCCTACAGTACTCCCCTGCCTGCAACAAGATGTTTTGCCAACTGGCCAAGACCTGCCCTGTGCAGCTGTGGGTTGATTCCACACCCCCGCCCGGCACCCGCGTCCGCGCCATGGCCATCTACAAGCAGTCACAGCACATGACGGAGGTTGTGAGGCGCTGCCCCCACCATGAGCGCTGCTCAGATAGCGATGGTGAGCAGCTGGGGCTGGAGAGACG	FALSE	10375	4146	1761	2795	8125	3115	4403	0.0002892938414011	0.0002699231754111	0.0003076506479269	0.0003147165631104	0.0003904165400916	0.0004495211553458	0.0003879199455872	1.08522318203895	1.08848514325815	0.98948949221923	1.08522318203895	0.0341182	0.122355	0	1.04948	0.0776871	0
309	NC_000017.11:g.7675222_7675224delinsCTA	NM_000546.6:c.388_390delinsTAG	NP_000537.3:p.Leu130Ter	Ex5	Exon	sub	sub3	non	p.L130X	130	CTC	TAG	L	X	CTCTGTCTCCTTCCTCTTCCTACAGTACTCCCCTGCCTAGAACAAGATGTTTTGCCAACTGGCCAAGACCTGCCCTGTGCAGCTGTGGGTTGATTCCACACCCCCGCCCGGCACCCGCGTCCGCGCCATGGCCATCTACAAGCAGTCACAGCACATGACGGAGGTTGTGAGGCGCTGCCCCCACCATGAGCGCTGCTCAGATAGCGATGGTGAGCAGCTGGGGCTGGAGAGACG	FALSE	20820	11384	4846	6011	20755	4497	12317	0.0005805395448648	0.0007411494039749	0.0008466070640851	0.0006768376604139	0.0009973040356432	0.0006489555812488	0.0010851714671356	1.04085220703355	0.664599501895868	1.17464598900306	1.04085220703355	-0.116881	0.181897	0	0.953603	0.115493	0
310	NC_000017.11:g.7675222_7675224delinsTTA	NM_000546.6:c.388_390delinsTAA	NP_000537.3:p.Leu130Ter	Ex5	Exon	sub	sub3	non	p.L130X	130	CTC	TAA	L	X	CTCTGTCTCCTTCCTCTTCCTACAGTACTCCCCTGCCTAAAACAAGATGTTTTGCCAACTGGCCAAGACCTGCCCTGTGCAGCTGTGGGTTGATTCCACACCCCCGCCCGGCACCCGCGTCCGCGCCATGGCCATCTACAAGCAGTCACAGCACATGACGGAGGTTGTGAGGCGCTGCCCCCACCATGAGCGCTGCTCAGATAGCGATGGTGAGCAGCTGGGGCTGGAGAGACG	FALSE	17361	7422	3129	4375	12179	5520	7841	0.0004840896752352	0.0004832054529429	0.0005466433148003	0.0004926243161389	0.0005852163743724	0.0007965832351554	0.0006908199621507	0.976151941790701	1.08672220550789	1.08033416357624	1.08033416357624	0.0166226	0.0733029	3.47e-18	1.03837	0.0465425	0
311	NC_000017.11:g.7675223_7675224delinsTA	NM_000546.6:c.388_389delinsTA	NP_000537.3:p.Leu130Tyr	Ex5	Exon	sub	sub2	mis	p.L130Y	130	CTC	TAC	L	Y	CTCTGTCTCCTTCCTCTTCCTACAGTACTCCCCTGCCTACAACAAGATGTTTTGCCAACTGGCCAAGACCTGCCCTGTGCAGCTGTGGGTTGATTCCACACCCCCGCCCGGCACCCGCGTCCGCGCCATGGCCATCTACAAGCAGTCACAGCACATGACGGAGGTTGTGAGGCGCTGCCCCCACCATGAGCGCTGCTCAGATAGCGATGGTGAGCAGCTGGGGCTGGAGAGACG	FALSE	4013	1411	565	570	4409	2185	1829	0.0001118974636667	9.18624217330213e-05	9.8706766654583e-05	6.41819109026712e-05	0.0002118580338786	0.000315314197249	0.0001611413991549	1.37185009499602	1.60246350111269	1.49047466916967	1.49047466916967	0.686689	0.132471	0	1.46382	0.0841102	0
312	NC_000017.11:g.7675224G>A	NM_000546.6:c.388C>T	NP_000537.3:p.Leu130Phe	Ex5	Exon	sub	sub1	mis	p.L130F	130	CTC	TTC	L	F	CTCTGTCTCCTTCCTCTTCCTACAGTACTCCCCTGCCTTCAACAAGATGTTTTGCCAACTGGCCAAGACCTGCCCTGTGCAGCTGTGGGTTGATTCCACACCCCCGCCCGGCACCCGCGTCCGCGCCATGGCCATCTACAAGCAGTCACAGCACATGACGGAGGTTGTGAGGCGCTGCCCCCACCATGAGCGCTGCTCAGATAGCGATGGTGAGCAGCTGGGGCTGGAGAGACG	FALSE	14050	6714	3415	5085	11584	5594	5675	0.0003917665996806	0.0004371114808756	0.0005966081559741	0.000572570205158	0.000556625870821	0.0008072620683803	0.0004999876655025	1.00697139039432	1.03800039630405	0.74677021320287	1.00697139039432	-0.14869	0.203975	2.78e-17	0.933407	0.129511	0
313	NC_000017.11:g.7675223_7675224delinsCC	NM_000546.6:c.388_389delinsGG	NP_000537.3:p.Leu130Gly	Ex5	Exon	sub	sub2	mis	p.L130G	130	CTC	GGC	L	G	CTCTGTCTCCTTCCTCTTCCTACAGTACTCCCCTGCCGGCAACAAGATGTTTTGCCAACTGGCCAAGACCTGCCCTGTGCAGCTGTGGGTTGATTCCACACCCCCGCCCGGCACCCGCGTCCGCGCCATGGCCATCTACAAGCAGTCACAGCACATGACGGAGGTTGTGAGGCGCTGCCCCCACCATGAGCGCTGCTCAGATAGCGATGGTGAGCAGCTGGGGCTGGAGAGACG	FALSE	18628	6535	2637	4712	17235	6011	10592	0.0005194183785658	0.0004254577788981	0.000460689811802	0.000530570463462	0.0008281635776589	0.0008674387366882	0.0009331928375335	1.26766775052926	1.2551256563572	1.23985208643014	1.2551256563572	0.33616	0.0960123	0	1.24125	0.0609615	0
314	NC_000017.11:g.7675223_7675224delinsGC	NM_000546.6:c.388_389delinsGC	NP_000537.3:p.Leu130Ala	Ex5	Exon	sub	sub2	mis	p.L130A	130	CTC	GCC	L	A	CTCTGTCTCCTTCCTCTTCCTACAGTACTCCCCTGCCGCCAACAAGATGTTTTGCCAACTGGCCAAGACCTGCCCTGTGCAGCTGTGGGTTGATTCCACACCCCCGCCCGGCACCCGCGTCCGCGCCATGGCCATCTACAAGCAGTCACAGCACATGACGGAGGTTGTGAGGCGCTGCCCCCACCATGAGCGCTGCTCAGATAGCGATGGTGAGCAGCTGGGGCTGGAGAGACG	FALSE	9759	4618	1703	1863	7409	2470	3840	0.0002721174552514	0.0003006524901226	0.0002975179178986	0.0002097735087924	0.000356011833297	0.0003564421360206	0.0003383176450272	0.962309961287969	0.958038285167118	1.17879717523322	0.962309961287969	-0.0105326	0.0341786	0	1.02113	0.0217012	0
315	NC_000017.11:g.7675222_7675224delinsTTC	NM_000546.6:c.388_390delinsGAA	NP_000537.3:p.Leu130Glu	Ex5	Exon	sub	sub3	mis	p.L130E	130	CTC	GAA	L	E	CTCTGTCTCCTTCCTCTTCCTACAGTACTCCCCTGCCGAAAACAAGATGTTTTGCCAACTGGCCAAGACCTGCCCTGTGCAGCTGTGGGTTGATTCCACACCCCCGCCCGGCACCCGCGTCCGCGCCATGGCCATCTACAAGCAGTCACAGCACATGACGGAGGTTGTGAGGCGCTGCCCCCACCATGAGCGCTGCTCAGATAGCGATGGTGAGCAGCTGGGGCTGGAGAGACG	FALSE	14063	8096	3542	4886	13726	5917	6191	0.0003921290883493	0.0005270858726793	0.0006187953406912	0.0005501628362639	0.0006595516836058	0.0008538737323214	0.000545449099053	0.996215095302678	1.05089320461329	0.83616515410799	0.996215095302678	-0.105669	0.16379	0	0.960722	0.103996	0
316	NC_000017.11:g.7675223_7675224delinsTC	NM_000546.6:c.388_389delinsGA	NP_000537.3:p.Leu130Asp	Ex5	Exon	sub	sub2	mis	p.L130D	130	CTC	GAC	L	D	CTCTGTCTCCTTCCTCTTCCTACAGTACTCCCCTGCCGACAACAAGATGTTTTGCCAACTGGCCAAGACCTGCCCTGTGCAGCTGTGGGTTGATTCCACACCCCCGCCCGGCACCCGCGTCCGCGCCATGGCCATCTACAAGCAGTCACAGCACATGACGGAGGTTGTGAGGCGCTGCCCCCACCATGAGCGCTGCTCAGATAGCGATGGTGAGCAGCTGGGGCTGGAGAGACG	FALSE	17574	9822	4071	5820	17462	5350	11157	0.0004900289126538	0.0006394562057134	0.0007112128266385	0.0006553310902693	0.0008390712151482	0.0007720507804495	0.0009829713452002	1.025385147438	0.893236336055326	1.12773109544929	1.025385147438	-0.0308157	0.0538324	3.47e-18	1.00825	0.03418	0
317	NC_000017.11:g.7675224G>C	NM_000546.6:c.388C>G	NP_000537.3:p.Leu130Val	Ex5	Exon	sub	sub1	mis	p.L130V	130	CTC	GTC	L	V	CTCTGTCTCCTTCCTCTTCCTACAGTACTCCCCTGCCGTCAACAAGATGTTTTGCCAACTGGCCAAGACCTGCCCTGTGCAGCTGTGGGTTGATTCCACACCCCCGCCCGGCACCCGCGTCCGCGCCATGGCCATCTACAAGCAGTCACAGCACATGACGGAGGTTGTGAGGCGCTGCCCCCACCATGAGCGCTGCTCAGATAGCGATGGTGAGCAGCTGGGGCTGGAGAGACG	FALSE	7936	2594	1061	2178	6514	1142	2101	0.0002212853903961	0.0001688810219528	0.0001853590786203	0.0002452424595544	0.0003130059498039	0.0001648003722006	0.0001851055656776	1.23755365220203	0.762054802476701	0.644120987550398	0.762054802476701	-0.211798	0.322916	0	0.893337	0.205031	0
318	NC_000017.11:g.7675223_7675224inv	NM_000546.6:c.388_389inv	NP_000537.3:p.Leu130Ser	Ex5	Exon	sub	sub2	mis	p.L130S	130	CTC	AGC	L	S	CTCTGTCTCCTTCCTCTTCCTACAGTACTCCCCTGCCAGCAACAAGATGTTTTGCCAACTGGCCAAGACCTGCCCTGTGCAGCTGTGGGTTGATTCCACACCCCCGCCCGGCACCCGCGTCCGCGCCATGGCCATCTACAAGCAGTCACAGCACATGACGGAGGTTGTGAGGCGCTGCCCCCACCATGAGCGCTGCTCAGATAGCGATGGTGAGCAGCTGGGGCTGGAGAGACG	FALSE	11690	1	2499	4706	1	3994	6648	0.0003259609644317	6.5104480321064e-08	0.0004365809024244	0.0005298948643999	4.8051266472815e-08	0.0005763683770309	0.0005857124229534	0.671882481691573	1.02182632146639	0.912749461757017	0.912749461757017	-0.138166	0.182866	0	0.940089	0.116108	0
319	NC_000017.11:g.7675223_7675224delinsGT	NM_000546.6:c.388_389delinsAC	NP_000537.3:p.Leu130Thr	Ex5	Exon	sub	sub2	mis	p.L130T	130	CTC	ACC	L	T	CTCTGTCTCCTTCCTCTTCCTACAGTACTCCCCTGCCACCAACAAGATGTTTTGCCAACTGGCCAAGACCTGCCCTGTGCAGCTGTGGGTTGATTCCACACCCCCGCCCGGCACCCGCGTCCGCGCCATGGCCATCTACAAGCAGTCACAGCACATGACGGAGGTTGTGAGGCGCTGCCCCCACCATGAGCGCTGCTCAGATAGCGATGGTGAGCAGCTGGGGCTGGAGAGACG	FALSE	16146	8873	4000	4371	13190	4935	7140	0.0004502109265795	0.0005776720538888	0.000698808967466	0.0004921739167641	0.0006337962047764	0.0007121627292557	0.0006290593712225	0.91544201416549	0.851741068863997	1.01502832319519	0.91544201416549	-0.163382	0.0209742	2.17e-19	0.924078	0.0133172	0
320	NC_000017.11:g.7675222_7675224delinsTTT	NM_000546.6:c.388_390delinsAAA	NP_000537.3:p.Leu130Lys	Ex5	Exon	sub	sub3	mis	p.L130K	130	CTC	AAA	L	K	CTCTGTCTCCTTCCTCTTCCTACAGTACTCCCCTGCCAAAAACAAGATGTTTTGCCAACTGGCCAAGACCTGCCCTGTGCAGCTGTGGGTTGATTCCACACCCCCGCCCGGCACCCGCGTCCGCGCCATGGCCATCTACAAGCAGTCACAGCACATGACGGAGGTTGTGAGGCGCTGCCCCCACCATGAGCGCTGCTCAGATAGCGATGGTGAGCAGCTGGGGCTGGAGAGACG	FALSE	8362	4862	2159	3217	8231	4108	5441	0.0002331638652334	0.000316537983321	0.0003771821401898	0.0003622336971471	0.0003955099743377	0.0005928195525395	0.0004793714340086	0.995315618439894	1.1364161544866	1.0395289792819	1.0395289792819	0.033004	0.109362	6.94e-18	1.04877	0.0694378	0
321	NC_000017.11:g.7675223_7675224delinsTT	NM_000546.6:c.388_389delinsAA	NP_000537.3:p.Leu130Asn	Ex5	Exon	sub	sub2	mis	p.L130N	130	CTC	AAC	L	N	CTCTGTCTCCTTCCTCTTCCTACAGTACTCCCCTGCCAACAACAAGATGTTTTGCCAACTGGCCAAGACCTGCCCTGTGCAGCTGTGGGTTGATTCCACACCCCCGCCCGGCACCCGCGTCCGCGCCATGGCCATCTACAAGCAGTCACAGCACATGACGGAGGTTGTGAGGCGCTGCCCCCACCATGAGCGCTGCTCAGATAGCGATGGTGAGCAGCTGGGGCTGGAGAGACG	FALSE	14621	5670	3021	3880	8986	4064	4898	0.0004076882173615	0.0003691424034204	0.0005277754726787	0.0004368873935129	0.0004317886805247	0.0005864699760274	0.0004315312045165	0.954780966347578	0.908593903360023	0.833537927625777	0.908593903360023	-0.201469	0.115885	0	0.899895	0.0735795	0
322	NC_000017.11:g.7675222_7675224delinsCAT	NM_000546.6:c.388_390delinsATG	NP_000537.3:p.Leu130Met	Ex5	Exon	sub	sub2	mis	p.L130M	130	CTC	ATG	L	M	CTCTGTCTCCTTCCTCTTCCTACAGTACTCCCCTGCCATGAACAAGATGTTTTGCCAACTGGCCAAGACCTGCCCTGTGCAGCTGTGGGTTGATTCCACACCCCCGCCCGGCACCCGCGTCCGCGCCATGGCCATCTACAAGCAGTCACAGCACATGACGGAGGTTGTGAGGCGCTGCCCCCACCATGAGCGCTGCTCAGATAGCGATGGTGAGCAGCTGGGGCTGGAGAGACG	FALSE	16990	4181	2962	4157	1299	711	1632	0.0004737448063041	0.0002722018322223	0.0005174680404086	0.0004680775502147	6.24185951481867e-05	0.0001026033840933	0.0001437849991365	-0.0462740919079929	-0.223927156614311	0.0110581887054271	-0.0462740919079929	-1.70556	0.0669908	5.2e-18	-0.0551039	0.0425347	0
323	NC_000017.11:g.7675224G>T	NM_000546.6:c.388C>A	NP_000537.3:p.Leu130Ile	Ex5	Exon	sub	sub1	mis	p.L130I	130	CTC	ATC	L	I	CTCTGTCTCCTTCCTCTTCCTACAGTACTCCCCTGCCATCAACAAGATGTTTTGCCAACTGGCCAAGACCTGCCCTGTGCAGCTGTGGGTTGATTCCACACCCCCGCCCGGCACCCGCGTCCGCGCCATGGCCATCTACAAGCAGTCACAGCACATGACGGAGGTTGTGAGGCGCTGCCCCCACCATGAGCGCTGCTCAGATAGCGATGGTGAGCAGCTGGGGCTGGAGAGACG	FALSE	12814	9791	3583	6349	10708	3623	5350	0.0003573022924062	0.0006374379668235	0.0006259581326077	0.0007148964075808	0.0005145329613909	0.0005228299023492	0.0004713540106499	0.726884380281259	0.721007872198586	0.548909406671038	0.721007872198586	-0.555173	0.140841	2.78e-17	0.675317	0.0894249	0
324	NC_000017.11:g.7675224_7675225insA	NM_000546.6:c.387_388insT	NP_000537.3:p.Leu130SerfsTer19	Ex5	Exon	ins	insA	fs	p.L130Sfs	130			L	S	CTCTGTCTCCTTCCTCTTCCTACAGTACTCCCCTGCCTCTCAACAAGATGTTTTGCCAACTGGCCAAGACCTGCCCTGTGCAGCTGTGGGTTGATTCCACACCCCCGCCCGGCACCCGCGTCCGCGCCATGGCCATCTACAAGCAGTCACAGCACATGACGGAGGTTGTGAGGCGCTGCCCCCACCATGAGCGCTGCTCAGATAGCGATGGTGAGCAGCTGGGGCTGGAGAGACG	FALSE	7220	4846	2007	2630	7310	1984	4964	0.0002013206298714	0.0003154963116358	0.0003506273994261	0.0002961375889017	0.0003512547579162	0.0002863081772732	0.0004373460390404	0.924438444042576	0.706139105930502	1.11678880717014	0.924438444042576	-0.185755	0.117462	6.94e-18	0.909873	0.0745809	0
325	NC_000017.11:g.7675224_7675225insC	NM_000546.6:c.387_388insG	NP_000537.3:p.Leu130AlafsTer19	Ex5	Exon	ins	insC	fs	p.L130Afs	130			L	A	CTCTGTCTCCTTCCTCTTCCTACAGTACTCCCCTGCCGCTCAACAAGATGTTTTGCCAACTGGCCAAGACCTGCCCTGTGCAGCTGTGGGTTGATTCCACACCCCCGCCCGGCACCCGCGTCCGCGCCATGGCCATCTACAAGCAGTCACAGCACATGACGGAGGTTGTGAGGCGCTGCCCCCACCATGAGCGCTGCTCAGATAGCGATGGTGAGCAGCTGGGGCTGGAGAGACG	FALSE	14118	7665	1872	4246	12546	3659	5301	0.0003936626942555	0.0004990258416609	0.0003270425967741	0.000478098936303	0.0006028511891679	0.0005280250104046	0.0004670369365337	0.974599327297424	1.1540863350972	0.825739944200303	0.974599327297424	-0.0703282	0.20473	2.78e-17	0.983161	0.12999	0
326	NC_000017.11:g.7675226dup	NM_000546.6:c.388dup	NP_000537.3:p.Leu130ProfsTer19	Ex5	Exon	dup	insG	fs	p.L130Pfs	130			L	P	CTCTGTCTCCTTCCTCTTCCTACAGTACTCCCCTGCCCCTCAACAAGATGTTTTGCCAACTGGCCAAGACCTGCCCTGTGCAGCTGTGGGTTGATTCCACACCCCCGCCCGGCACCCGCGTCCGCGCCATGGCCATCTACAAGCAGTCACAGCACATGACGGAGGTTGTGAGGCGCTGCCCCCACCATGAGCGCTGCTCAGATAGCGATGGTGAGCAGCTGGGGCTGGAGAGACG	TRUE	33277	15825	6981	9297	25436	9757	16798	0.0009278873407524	0.0010302784010808	0.0012195963504701	0.0010468407467756	0.0012222320140025	0.00140801859156	0.0014799634898874	0.963440845091552	0.933703467956386	1.0860438849094	0.963440845091552	-0.0622521	0.00878723	8.98e-13	0.988289	0.00557931	0
327	NC_000017.11:g.7675224_7675225insT	NM_000546.6:c.387_388insA	NP_000537.3:p.Leu130ThrfsTer19	Ex5	Exon	ins	insT	fs	p.L130Tfs	130			L	T	CTCTGTCTCCTTCCTCTTCCTACAGTACTCCCCTGCCACTCAACAAGATGTTTTGCCAACTGGCCAAGACCTGCCCTGTGCAGCTGTGGGTTGATTCCACACCCCCGCCCGGCACCCGCGTCCGCGCCATGGCCATCTACAAGCAGTCACAGCACATGACGGAGGTTGTGAGGCGCTGCCCCCACCATGAGCGCTGCTCAGATAGCGATGGTGAGCAGCTGGGGCTGGAGAGACG	FALSE	6186	4532	1500	1678	6017	2325	4060	0.0001724888388344	0.000295053504815	0.0002620533627997	0.0001889425377099	0.0002891244703669	0.000335517395242	0.0003577004267736	0.846007001288194	1.00168790526713	1.2916761423961	1.00168790526713	0.00267704	0.133735	0	1.02951	0.0849128	0
328	NC_000017.11:g.7675223A>C	NM_000546.6:c.389T>G	NP_000537.3:p.Leu130Arg	Ex5	Exon	sub	sub1	mis	p.L130R	130	CTC	CGC	L	R	CTCTGTCTCCTTCCTCTTCCTACAGTACTCCCCTGCCCGCAACAAGATGTTTTGCCAACTGGCCAAGACCTGCCCTGTGCAGCTGTGGGTTGATTCCACACCCCCGCCCGGCACCCGCGTCCGCGCCATGGCCATCTACAAGCAGTCACAGCACATGACGGAGGTTGTGAGGCGCTGCCCCCACCATGAGCGCTGCTCAGATAGCGATGGTGAGCAGCTGGGGCTGGAGAGACG	FALSE	15386	9580	3591	4516	13486	5195	9194	0.0004290192813299	0.0006237009214757	0.0006273557505426	0.000508500894099	0.0006480193796523	0.0007496829541	0.0008100240698907	0.881977051790783	0.956355570472349	1.17009350598483	0.956355570472349	-0.0580901	0.0670013	0	0.990932	0.0425414	0
329	NC_000017.11:g.7675223A>G	NM_000546.6:c.389T>C	NP_000537.3:p.Leu130Pro	Ex5	Exon	sub	sub1	mis	p.L130P	130	CTC	CCC	L	P	CTCTGTCTCCTTCCTCTTCCTACAGTACTCCCCTGCCCCCAACAAGATGTTTTGCCAACTGGCCAAGACCTGCCCTGTGCAGCTGTGGGTTGATTCCACACCCCCGCCCGGCACCCGCGTCCGCGCCATGGCCATCTACAAGCAGTCACAGCACATGACGGAGGTTGTGAGGCGCTGCCCCCACCATGAGCGCTGCTCAGATAGCGATGGTGAGCAGCTGGGGCTGGAGAGACG	FALSE	28851	9735	4901	6556	16733	6017	10666	0.0008044738909171	0.0006337921159255	0.0008562156873878	0.0007382045752244	0.0008040418418896	0.0008683045880308	0.0009397125004845	1.00465233970431	0.848515533567174	1.01218303544899	1.00465233970431	-0.119932	0.0696741	0	0.951666	0.0442384	0
330	NC_000017.11:g.7675222_7675223delinsTT	NM_000546.6:c.389_390delinsAA	NP_000537.3:p.Leu130Gln	Ex5	Exon	sub	sub2	mis	p.L130Q	130	CTC	CAA	L	Q	CTCTGTCTCCTTCCTCTTCCTACAGTACTCCCCTGCCCAAAACAAGATGTTTTGCCAACTGGCCAAGACCTGCCCTGTGCAGCTGTGGGTTGATTCCACACCCCCGCCCGGCACCCGCGTCCGCGCCATGGCCATCTACAAGCAGTCACAGCACATGACGGAGGTTGTGAGGCGCTGCCCCCACCATGAGCGCTGCTCAGATAGCGATGGTGAGCAGCTGGGGCTGGAGAGACG	FALSE	4875	1604	1249	1139	3090	1148	1640	0.0001359332507788	0.0001044275864349	0.0002182031000912	0.0001282512219616	0.0001484784134009	0.0001656662235431	0.0001444898275637	1.07469854416462	0.658305308945751	0.926176816393499	0.926176816393499	-0.218898	0.184371	1.39e-17	0.888829	0.117063	0
331	NC_000017.11:g.7675223A>T	NM_000546.6:c.389T>A	NP_000537.3:p.Leu130His	Ex5	Exon	sub	sub1	mis	p.L130H	130	CTC	CAC	L	H	CTCTGTCTCCTTCCTCTTCCTACAGTACTCCCCTGCCCACAACAAGATGTTTTGCCAACTGGCCAAGACCTGCCCTGTGCAGCTGTGGGTTGATTCCACACCCCCGCCCGGCACCCGCGTCCGCGCCATGGCCATCTACAAGCAGTCACAGCACATGACGGAGGTTGTGAGGCGCTGCCCCCACCATGAGCGCTGCTCAGATAGCGATGGTGAGCAGCTGGGGCTGGAGAGACG	FALSE	15693	12633	10030	7336	17419	4405	8348	0.000437579590661	0.000822464899896	0.0017522634859211	0.0008260324533017	0.0008370050106899	0.0006356791939963	0.0007354884637207	0.869244254397347	0.173028622941948	0.760468632038322	0.760468632038322	-0.655556	0.302347	0	0.61158	0.191971	1.51e-16
332	NC_000017.11:g.7675221_7675223del	NM_000546.6:c.389_391del	NP_000537.3:p.Leu130_Asn131delinsHis	Ex5	Exon	del	del3	del	p.L130_N131delinsH	130			L	H	CTCTGTCTCCTTCCTCTTCCTACAGTACTCCCCTGCCCACAAGATGTTTTGCCAACTGGCCAAGACCTGCCCTGTGCAGCTGTGGGTTGATTCCACACCCCCGCCCGGCACCCGCGTCCGCGCCATGGCCATCTACAAGCAGTCACAGCACATGACGGAGGTTGTGAGGCGCTGCCCCCACCATGAGCGCTGCTCAGATAGCGATGGTGAGCAGCTGGGGCTGGAGAGACG	FALSE	9534	5199	1844	2268	7381	2472	6661	0.0002658436129078	0.0003384781931892	0.0003221509340018	0.0002553764454864	0.0003546663978358	0.0003567307531348	0.0005868577691475	0.887179622437878	0.906301040719029	1.42814181287069	0.906301040719029	0.0419833	0.186162	0	1.05447	0.1182	0
333	NC_000017.11:g.7675223_7675224del	NM_000546.6:c.389_390del	NP_000537.3:p.Leu130GlnfsTer18	Ex5	Exon	del	del2	fs	p.L130Qfs	130			L	Q	CTCTGTCTCCTTCCTCTTCCTACAGTACTCCCCTGCCCAACAAGATGTTTTGCCAACTGGCCAAGACCTGCCCTGTGCAGCTGTGGGTTGATTCCACACCCCCGCCCGGCACCCGCGTCCGCGCCATGGCCATCTACAAGCAGTCACAGCACATGACGGAGGTTGTGAGGCGCTGCCCCCACCATGAGCGCTGCTCAGATAGCGATGGTGAGCAGCTGGGGCTGGAGAGACG	TRUE	23120	11405	3974	6121	17930	6178	9248	0.0006446721554886	0.0007425165980617	0.0006942667091775	0.0006892236432197	0.0008615592078575	0.0008915382657228	0.0008147816617739	0.94983215726408	1.0036371900818	0.960073917217199	0.960073917217199	-0.0963955	0.0835634	3.47e-18	0.96661	0.0530573	0
334	NC_000017.11:g.7675223del	NM_000546.6:c.389del	NP_000537.3:p.Leu130ProfsTer40	Ex5	Exon	del	del1	fs	p.L130Pfs	130			L	P	CTCTGTCTCCTTCCTCTTCCTACAGTACTCCCCTGCCCCAACAAGATGTTTTGCCAACTGGCCAAGACCTGCCCTGTGCAGCTGTGGGTTGATTCCACACCCCCGCCCGGCACCCGCGTCCGCGCCATGGCCATCTACAAGCAGTCACAGCACATGACGGAGGTTGTGAGGCGCTGCCCCCACCATGAGCGCTGCTCAGATAGCGATGGTGAGCAGCTGGGGCTGGAGAGACG	FALSE	10997	4792	1221	2603	6608	2423	3937	0.0003066375300133	0.0003119806696985	0.000213311437319	0.0002930973931221	0.0003175227688523	0.0003496596338372	0.0003468636897063	0.869295890372412	1.16404377964513	0.960829200770446	0.960829200770446	-0.0591249	0.168616	1.39e-17	0.990275	0.10706	0
335	NC_000017.11:g.7675223dup	NM_000546.6:c.389dup	NP_000537.3:p.Asn131GlnfsTer18	Ex5	Exon	dup	insA	fs	p.N131Qfs	131			N	Q	CTCTGTCTCCTTCCTCTTCCTACAGTACTCCCCTGCCCTTCAACAAGATGTTTTGCCAACTGGCCAAGACCTGCCCTGTGCAGCTGTGGGTTGATTCCACACCCCCGCCCGGCACCCGCGTCCGCGCCATGGCCATCTACAAGCAGTCACAGCACATGACGGAGGTTGTGAGGCGCTGCCCCCACCATGAGCGCTGCTCAGATAGCGATGGTGAGCAGCTGGGGCTGGAGAGACG	FALSE	19713	8863	4194	4149	14930	5454	9265	0.000549672240534	0.0005770210090855	0.0007327012023881	0.0004671767514652	0.0007174054084391	0.0007870588703872	0.0008162794221816	0.992262056866144	0.886327942825389	1.2351973636613	0.992262056866144	-0.00224526	0.0811759	0	1.02639	0.0515414	0
336	NC_000017.11:g.7675223_7675224insC	NM_000546.6:c.388_389insG	NP_000537.3:p.Leu130ArgfsTer19	Ex5	Exon	ins	insC	fs	p.L130Rfs	130			L	R	CTCTGTCTCCTTCCTCTTCCTACAGTACTCCCCTGCCCGTCAACAAGATGTTTTGCCAACTGGCCAAGACCTGCCCTGTGCAGCTGTGGGTTGATTCCACACCCCCGCCCGGCACCCGCGTCCGCGCCATGGCCATCTACAAGCAGTCACAGCACATGACGGAGGTTGTGAGGCGCTGCCCCCACCATGAGCGCTGCTCAGATAGCGATGGTGAGCAGCTGGGGCTGGAGAGACG	FALSE	6864	1787	863	1697	3306	1327	2831	0.0001913940170966	0.0001163417063337	0.0001507680347308	0.00019108193474	0.0001588574869591	0.0001914974552629	0.0002494211596542	1.04983561254196	0.996435359506963	1.02984946024849	1.02984946024849	-0.01316	0.0741057	8.67e-18	1.01946	0.0470523	0
337	NC_000017.11:g.7675226dup	NM_000546.6:c.388dup	NP_000537.3:p.Leu130ProfsTer19	Ex5	Exon	dup	insG	fs	p.L130Pfs	130			L	P	CTCTGTCTCCTTCCTCTTCCTACAGTACTCCCCTGCCCCTCAACAAGATGTTTTGCCAACTGGCCAAGACCTGCCCTGTGCAGCTGTGGGTTGATTCCACACCCCCGCCCGGCACCCGCGTCCGCGCCATGGCCATCTACAAGCAGTCACAGCACATGACGGAGGTTGTGAGGCGCTGCCCCCACCATGAGCGCTGCTCAGATAGCGATGGTGAGCAGCTGGGGCTGGAGAGACG	TRUE	33277	15825	6981	9297	25436	9757	16798	0.0009278873407524	0.0010302784010808	0.0012195963504701	0.0010468407467756	0.0012222320140025	0.00140801859156	0.0014799634898874	0.963440845091552	0.933703467956386	1.0860438849094	0.963440845091552	-0.0622521	0.00878723	8.98e-13	0.988289	0.00557931	0
338	NC_000017.11:g.7675223_7675224insT	NM_000546.6:c.388_389insA	NP_000537.3:p.Leu130HisfsTer19	Ex5	Exon	ins	insT	fs	p.L130Hfs	130			L	H	CTCTGTCTCCTTCCTCTTCCTACAGTACTCCCCTGCCCATCAACAAGATGTTTTGCCAACTGGCCAAGACCTGCCCTGTGCAGCTGTGGGTTGATTCCACACCCCCGCCCGGCACCCGCGTCCGCGCCATGGCCATCTACAAGCAGTCACAGCACATGACGGAGGTTGTGAGGCGCTGCCCCCACCATGAGCGCTGCTCAGATAGCGATGGTGAGCAGCTGGGGCTGGAGAGACG	FALSE	11119	7027	2533	3130	13008	3638	6429	0.0003100393467508	0.0004574891832161	0.0004425207786478	0.0003524375107462	0.0006250508742783	0.0005249945307056	0.0005664177447604	1.05020663363925	0.951600700149714	1.17633372402494	1.05020663363925	0.036307	0.0402282	0	1.05087	0.0255423	0
339	NC_000017.11:g.7675220_7675222del	NM_000546.6:c.393_395del	NP_000537.3:p.Asn131del	Ex5	Exon	del	del3	del	p.N131del	131			N		CTCTGTCTCCTTCCTCTTCCTACAGTACTCCCCTGCCCTCAAGATGTTTTGCCAACTGGCCAAGACCTGCCCTGTGCAGCTGTGGGTTGATTCCACACCCCCGCCCGGCACCCGCGTCCGCGCCATGGCCATCTACAAGCAGTCACAGCACATGACGGAGGTTGTGAGGCGCTGCCCCCACCATGAGCGCTGCTCAGATAGCGATGGTGAGCAGCTGGGGCTGGAGAGACG	FALSE	42091	21765	7404	14057	39732	12621	21574	0.0011736546581606	0.0014169990141879	0.0012934953987797	0.0015828160027348	0.0019091729194978	0.0018213182990754	0.0019007460608901	1.0416357661999	1.06416893606708	0.971120244576241	1.0416357661999	-0.0104725	0.113854	0	1.02117	0.0722896	0
340	NC_000017.11:g.7675221_7675222del	NM_000546.6:c.390_391del	NP_000537.3:p.Asn131GlnfsTer17	Ex5	Exon	del	del2	fs	p.N131Qfs	131			N	Q	CTCTGTCTCCTTCCTCTTCCTACAGTACTCCCCTGCCCTACAAGATGTTTTGCCAACTGGCCAAGACCTGCCCTGTGCAGCTGTGGGTTGATTCCACACCCCCGCCCGGCACCCGCGTCCGCGCCATGGCCATCTACAAGCAGTCACAGCACATGACGGAGGTTGTGAGGCGCTGCCCCCACCATGAGCGCTGCTCAGATAGCGATGGTGAGCAGCTGGGGCTGGAGAGACG	FALSE	10400	4713	2212	2613	10885	4232	7176	0.0002899909349949	0.0003068374157531	0.0003864413590087	0.000294223391559	0.0005230380355565	0.0006107138136191	0.0006322310991446	1.18613711569666	1.14002128622277	1.38087085015326	1.18613711569666	0.301927	0.0290629	4.34e-19	1.21952	0.018453	0
341	NC_000017.11:g.7675222del	NM_000546.6:c.390del	NP_000537.3:p.Asn131ThrfsTer39	Ex5	Exon	del	del1	fs	p.N131Tfs	131			N	T	CTCTGTCTCCTTCCTCTTCCTACAGTACTCCCCTGCCCTAACAAGATGTTTTGCCAACTGGCCAAGACCTGCCCTGTGCAGCTGTGGGTTGATTCCACACCCCCGCCCGGCACCCGCGTCCGCGCCATGGCCATCTACAAGCAGTCACAGCACATGACGGAGGTTGTGAGGCGCTGCCCCCACCATGAGCGCTGCTCAGATAGCGATGGTGAGCAGCTGGGGCTGGAGAGACG	FALSE	17180	7272	2568	4822	12855	4406	7398	0.0004790427176165	0.0004734397808947	0.0004486353571132	0.0005429564462678	0.000617699030508	0.0006358235025533	0.0006517900879978	1.02188279433896	1.06843884653233	0.970875552531761	1.02188279433896	-0.0193898	0.111626	6.94e-18	1.0155	0.0708754	0
342	NC_000017.11:g.7675222G>A	NM_000546.6:c.390C>T	NP_000537.3:p.Leu130=	Ex5	Exon	sub	sub1	syn	p.(=)	130	CTC	CTT	L	L	CTCTGTCTCCTTCCTCTTCCTACAGTACTCCCCTGCCCTTAACAAGATGTTTTGCCAACTGGCCAAGACCTGCCCTGTGCAGCTGTGGGTTGATTCCACACCCCCGCCCGGCACCCGCGTCCGCGCCATGGCCATCTACAAGCAGTCACAGCACATGACGGAGGTTGTGAGGCGCTGCCCCCACCATGAGCGCTGCTCAGATAGCGATGGTGAGCAGCTGGGGCTGGAGAGACG	FALSE	10595	2905	1097	1246	69	73	335	0.000295428265026	0.0001891285153326	0.0001916483593275	0.0001402994052363	3.31553738662423e-06	1.05345246678161e-05	2.95146903864926e-05	-1.62586460883468	-1.06693225362572	-0.255531227499717	-1.06693225362572	-3.11137	0.65894	4.44e-16	-0.947702	0.418383	NA
343	NC_000017.11:g.7675222G>C	NM_000546.6:c.390C>G	NP_000537.3:p.Leu130=	Ex5	Exon	sub	sub1	syn	p.(=)	130	CTC	CTG	L	L	CTCTGTCTCCTTCCTCTTCCTACAGTACTCCCCTGCCCTGAACAAGATGTTTTGCCAACTGGCCAAGACCTGCCCTGTGCAGCTGTGGGTTGATTCCACACCCCCGCCCGGCACCCGCGTCCGCGCCATGGCCATCTACAAGCAGTCACAGCACATGACGGAGGTTGTGAGGCGCTGCCCCCACCATGAGCGCTGCTCAGATAGCGATGGTGAGCAGCTGGGGCTGGAGAGACG	FALSE	11665	3696	1436	1849	15	293	337	0.000325263870838	0.0002406261592666	0.0002508724193203	0.0002081971109807	7.20768997092225e-07	4.22824072283579e-05	2.96908974932777e-05	-2.71135673653126	-0.330702828934297	-0.529288153885736	-0.529288153885736	-3.44212	1.27187	8.88e-16	-1.15771	0.807556	NA
344	NC_000017.11:g.7675222G>T	NM_000546.6:c.390C>A	NP_000537.3:p.Leu130=	Ex5	Exon	sub	sub1	syn	p.(=)	130	CTC	CTA	L	L	CTCTGTCTCCTTCCTCTTCCTACAGTACTCCCCTGCCCTAAACAAGATGTTTTGCCAACTGGCCAAGACCTGCCCTGTGCAGCTGTGGGTTGATTCCACACCCCCGCCCGGCACCCGCGTCCGCGCCATGGCCATCTACAAGCAGTCACAGCACATGACGGAGGTTGTGAGGCGCTGCCCCCACCATGAGCGCTGCTCAGATAGCGATGGTGAGCAGCTGGGGCTGGAGAGACG	FALSE	12793	4454	2307	2606	452	281	270	0.0003567167337874	0.00028997535535	0.000403038071986	0.0002934351926532	2.17191724457124e-05	4.05507045432374e-05	2.37879594159791e-05	-0.733690826090563	-0.669701014727271	-0.927037772862096	-0.733690826090563	-2.75085	0.123735	1.39e-17	-0.718795	0.0785634	NA
345	NC_000017.11:g.7675223dup	NM_000546.6:c.389dup	NP_000537.3:p.Asn131GlnfsTer18	Ex5	Exon	dup	insA	fs	p.N131Qfs	131			N	Q	CTCTGTCTCCTTCCTCTTCCTACAGTACTCCCCTGCCCTTCAACAAGATGTTTTGCCAACTGGCCAAGACCTGCCCTGTGCAGCTGTGGGTTGATTCCACACCCCCGCCCGGCACCCGCGTCCGCGCCATGGCCATCTACAAGCAGTCACAGCACATGACGGAGGTTGTGAGGCGCTGCCCCCACCATGAGCGCTGCTCAGATAGCGATGGTGAGCAGCTGGGGCTGGAGAGACG	TRUE	19713	8863	4194	4149	14930	5454	9265	0.000549672240534	0.0005770210090855	0.0007327012023881	0.0004671767514652	0.0007174054084391	0.0007870588703872	0.0008162794221816	0.992262056866144	0.886327942825389	1.2351973636613	0.992262056866144	-0.00224526	0.0811759	0	1.02639	0.0515414	0
346	NC_000017.11:g.7675222_7675223insC	NM_000546.6:c.389_390insG	NP_000537.3:p.Asn131GlnfsTer18	Ex5	Exon	ins	insC	fs	p.N131Qfs	131			N	Q	CTCTGTCTCCTTCCTCTTCCTACAGTACTCCCCTGCCCTGCAACAAGATGTTTTGCCAACTGGCCAAGACCTGCCCTGTGCAGCTGTGGGTTGATTCCACACCCCCGCCCGGCACCCGCGTCCGCGCCATGGCCATCTACAAGCAGTCACAGCACATGACGGAGGTTGTGAGGCGCTGCCCCCACCATGAGCGCTGCTCAGATAGCGATGGTGAGCAGCTGGGGCTGGAGAGACG	FALSE	9526	5269	1688	2404	6818	2992	3750	0.0002656205429578	0.0003430355068116	0.0002948973842706	0.0002706900242281	0.0003276135348116	0.0004317712028233	0.0003303883252219	0.830218096055425	1.08983241202829	0.982565753642024	0.982565753642024	-0.107448	0.136729	1.39e-17	0.959593	0.0868137	0
347	NC_000017.11:g.7675222dup	NM_000546.6:c.390dup	NP_000537.3:p.Asn131GlnfsTer18	Ex5	Exon	dup	insG	fs	p.N131Qfs	131			N	Q	CTCTGTCTCCTTCCTCTTCCTACAGTACTCCCCTGCCCTCCAACAAGATGTTTTGCCAACTGGCCAAGACCTGCCCTGTGCAGCTGTGGGTTGATTCCACACCCCCGCCCGGCACCCGCGTCCGCGCCATGGCCATCTACAAGCAGTCACAGCACATGACGGAGGTTGTGAGGCGCTGCCCCCACCATGAGCGCTGCTCAGATAGCGATGGTGAGCAGCTGGGGCTGGAGAGACG	FALSE	14170	8685	3479	4220	12903	5434	6646	0.0003951126489305	0.0005654324115884	0.0006077890994536	0.0004751713403671	0.0006200054912987	0.0007841726992453	0.0005855362158466	0.915083496023925	1.00673155807287	0.989296559344874	0.989296559344874	-0.099967	0.0732218	3.47e-18	0.964343	0.046491	0
348	NC_000017.11:g.7675222_7675223insT	NM_000546.6:c.389_390insA	NP_000537.3:p.Asn131GlnfsTer18	Ex5	Exon	ins	insT	fs	p.N131Qfs	131			N	Q	CTCTGTCTCCTTCCTCTTCCTACAGTACTCCCCTGCCCTACAACAAGATGTTTTGCCAACTGGCCAAGACCTGCCCTGTGCAGCTGTGGGTTGATTCCACACCCCCGCCCGGCACCCGCGTCCGCGCCATGGCCATCTACAAGCAGTCACAGCACATGACGGAGGTTGTGAGGCGCTGCCCCCACCATGAGCGCTGCTCAGATAGCGATGGTGAGCAGCTGGGGCTGGAGAGACG	FALSE	6005	3630	1310	1765	5853	1818	3056	0.0001674418812158	0.0002363292635654	0.0002288599368451	0.0001987387241109	0.0002812440626653	0.0002623529567957	0.0002692444591675	0.965374336306316	0.929049301131432	1.05603700601847	0.965374336306316	-0.0761617	0.0224993	8.67e-19	0.979458	0.0142856	0
349	NC_000017.11:g.7675220_7675222del	NM_000546.6:c.393_395del	NP_000537.3:p.Asn131del	Ex5	Exon	del	del3	del	p.N131del	131			N		CTCTGTCTCCTTCCTCTTCCTACAGTACTCCCCTGCCCTCAAGATGTTTTGCCAACTGGCCAAGACCTGCCCTGTGCAGCTGTGGGTTGATTCCACACCCCCGCCCGGCACCCGCGTCCGCGCCATGGCCATCTACAAGCAGTCACAGCACATGACGGAGGTTGTGAGGCGCTGCCCCCACCATGAGCGCTGCTCAGATAGCGATGGTGAGCAGCTGGGGCTGGAGAGACG	TRUE	42091	21765	7404	14057	39732	12621	21574	0.0011736546581606	0.0014169990141879	0.0012934953987797	0.0015828160027348	0.0019091729194978	0.0018213182990754	0.0019007460608901	1.0416357661999	1.06416893606708	0.971120244576241	1.0416357661999	-0.0104725	0.113854	0	1.02117	0.0722896	0
350	NC_000017.11:g.7675220_7675221del	NM_000546.6:c.391_392del	NP_000537.3:p.Asn131GlnfsTer17	Ex5	Exon	del	del2	fs	p.N131Qfs	131			N	Q	CTCTGTCTCCTTCCTCTTCCTACAGTACTCCCCTGCCCTCCAAGATGTTTTGCCAACTGGCCAAGACCTGCCCTGTGCAGCTGTGGGTTGATTCCACACCCCCGCCCGGCACCCGCGTCCGCGCCATGGCCATCTACAAGCAGTCACAGCACATGACGGAGGTTGTGAGGCGCTGCCCCCACCATGAGCGCTGCTCAGATAGCGATGGTGAGCAGCTGGGGCTGGAGAGACG	FALSE	6392	1807	697	1502	2582	1059	2033	0.0001782328900468	0.0001176437959401	0.0001217674625809	0.0001691249652207	0.0001240683700328	0.0001528227619618	0.0001791145240469	0.89114434673915	0.988572293478934	0.882636318681513	0.89114434673915	-0.174529	0.107156	0	0.917001	0.0680371	0
351	NC_000017.11:g.7675221del	NM_000546.6:c.392del	NP_000537.3:p.Asn131ThrfsTer39	Ex5	Exon	del	del1	fs	p.N131Tfs	131			N	T	CTCTGTCTCCTTCCTCTTCCTACAGTACTCCCCTGCCCTCACAAGATGTTTTGCCAACTGGCCAAGACCTGCCCTGTGCAGCTGTGGGTTGATTCCACACCCCCGCCCGGCACCCGCGTCCGCGCCATGGCCATCTACAAGCAGTCACAGCACATGACGGAGGTTGTGAGGCGCTGCCCCCACCATGAGCGCTGCTCAGATAGCGATGGTGAGCAGCTGGGGCTGGAGAGACG	FALSE	24682	10945	4516	7078	21315	5979	12005	0.0006882265632254	0.000712568537114	0.0007889553242691	0.00079698169363	0.001024212744868	0.0008628208628612	0.0010576831584771	1.08136907552952	0.898111186647024	1.0415135487214	1.0415135487214	-0.0393659	0.0915314	3.47e-18	1.00282	0.0581164	0
352	NC_000017.11:g.7675220_7675221inv	NM_000546.6:c.391_392inv	NP_000537.3:p.Asn131Phe	Ex5	Exon	sub	sub2	mis	p.N131F	131	AAC	TTC	N	F	CTCTGTCTCCTTCCTCTTCCTACAGTACTCCCCTGCCCTCTTCAAGATGTTTTGCCAACTGGCCAAGACCTGCCCTGTGCAGCTGTGGGTTGATTCCACACCCCCGCCCGGCACCCGCGTCCGCGCCATGGCCATCTACAAGCAGTCACAGCACATGACGGAGGTTGTGAGGCGCTGCCCCCACCATGAGCGCTGCTCAGATAGCGATGGTGAGCAGCTGGGGCTGGAGAGACG	FALSE	8796	4960	1842	2141	9570	2887	4150	0.0002452654100206	0.0003229182223924	0.0003218015295181	0.0002410762653379	0.0004598506201448	0.0004166188043285	0.0003656297465789	1.07565502689137	1.00898890775853	1.13552541468848	1.07565502689137	0.0600625	0.041306	1.73e-18	1.06595	0.0262266	0
353	NC_000017.11:g.7675219_7675221delinsCCA	NM_000546.6:c.391_393delinsTGG	NP_000537.3:p.Asn131Trp	Ex5	Exon	sub	sub3	mis	p.N131W	131	AAC	TGG	N	W	CTCTGTCTCCTTCCTCTTCCTACAGTACTCCCCTGCCCTCTGGAAGATGTTTTGCCAACTGGCCAAGACCTGCCCTGTGCAGCTGTGGGTTGATTCCACACCCCCGCCCGGCACCCGCGTCCGCGCCATGGCCATCTACAAGCAGTCACAGCACATGACGGAGGTTGTGAGGCGCTGCCCCCACCATGAGCGCTGCTCAGATAGCGATGGTGAGCAGCTGGGGCTGGAGAGACG	FALSE	14399	7292	2314	4896	14677	3884	9006	0.0004014980262491	0.0004747418705011	0.0004042609876791	0.0005512888347008	0.0007052484380215	0.0005604944357506	0.0007934606018529	1.10162779687153	1.05401433795667	1.09865200015679	1.09865200015679	0.0772969	0.0693701	0	1.07689	0.0440454	0
354	NC_000017.11:g.7675219_7675221delinsTCA	NM_000546.6:c.391_393delinsTGA	NP_000537.3:p.Asn131Ter	Ex5	Exon	sub	sub3	non	p.N131X	131	AAC	TGA	N	X	CTCTGTCTCCTTCCTCTTCCTACAGTACTCCCCTGCCCTCTGAAAGATGTTTTGCCAACTGGCCAAGACCTGCCCTGTGCAGCTGTGGGTTGATTCCACACCCCCGCCCGGCACCCGCGTCCGCGCCATGGCCATCTACAAGCAGTCACAGCACATGACGGAGGTTGTGAGGCGCTGCCCCCACCATGAGCGCTGCTCAGATAGCGATGGTGAGCAGCTGGGGCTGGAGAGACG	FALSE	17097	8940	3828	4636	17976	5048	8802	0.0004767283668853	0.0005820340540703	0.000668760181865	0.0005220128753417	0.0008637695661153	0.0007284695962073	0.0007754874769609	1.10101230900037	0.895497899196365	1.12094284162568	1.10101230900037	0.00778365	0.0893253	0	1.03276	0.0567157	0
355	NC_000017.11:g.7675220_7675221delinsCA	NM_000546.6:c.391_392delinsTG	NP_000537.3:p.Asn131Cys	Ex5	Exon	sub	sub2	mis	p.N131C	131	AAC	TGC	N	C	CTCTGTCTCCTTCCTCTTCCTACAGTACTCCCCTGCCCTCTGCAAGATGTTTTGCCAACTGGCCAAGACCTGCCCTGTGCAGCTGTGGGTTGATTCCACACCCCCGCCCGGCACCCGCGTCCGCGCCATGGCCATCTACAAGCAGTCACAGCACATGACGGAGGTTGTGAGGCGCTGCCCCCACCATGAGCGCTGCTCAGATAGCGATGGTGAGCAGCTGGGGCTGGAGAGACG	FALSE	10980	4246	1406	3717	9688	2098	5647	0.0003061635063696	0.0002764336234432	0.0002456313520643	0.0004185336189916	0.0004655206695886	0.0003027593527818	0.0004975207660075	1.17867242543217	0.976705673126757	0.963965068635633	0.976705673126757	0.0163509	0.159041	0	1.0382	0.10098	0
356	NC_000017.11:g.7675219_7675221delinsCTA	NM_000546.6:c.391_393delinsTAG	NP_000537.3:p.Asn131Ter	Ex5	Exon	sub	sub2	non	p.N131X	131	AAC	TAG	N	X	CTCTGTCTCCTTCCTCTTCCTACAGTACTCCCCTGCCCTCTAGAAGATGTTTTGCCAACTGGCCAAGACCTGCCCTGTGCAGCTGTGGGTTGATTCCACACCCCCGCCCGGCACCCGCGTCCGCGCCATGGCCATCTACAAGCAGTCACAGCACATGACGGAGGTTGTGAGGCGCTGCCCCCACCATGAGCGCTGCTCAGATAGCGATGGTGAGCAGCTGGGGCTGGAGAGACG	FALSE	7632	4129	2370	2418	8052	2460	3600	0.0002128087322962	0.0002688163992456	0.0004140443132236	0.0002722664220397	0.0003869087976391	0.0003549990504496	0.000317172792213	1.08220272263884	0.738203665610667	0.949730249870855	0.949730249870855	-0.163315	0.157017	0	0.924121	0.0996956	0
357	NC_000017.11:g.7675219_7675221delinsTTA	NM_000546.6:c.391_393delinsTAA	NP_000537.3:p.Asn131Ter	Ex5	Exon	sub	sub3	non	p.N131X	131	AAC	TAA	N	X	CTCTGTCTCCTTCCTCTTCCTACAGTACTCCCCTGCCCTCTAAAAGATGTTTTGCCAACTGGCCAAGACCTGCCCTGTGCAGCTGTGGGTTGATTCCACACCCCCGCCCGGCACCCGCGTCCGCGCCATGGCCATCTACAAGCAGTCACAGCACATGACGGAGGTTGTGAGGCGCTGCCCCCACCATGAGCGCTGCTCAGATAGCGATGGTGAGCAGCTGGGGCTGGAGAGACG	FALSE	5682	4356	1748	2057	6058	2752	4389	0.0001584354319847	0.0002835951162785	0.0003053795187826	0.000231617878468	0.0002910945722923	0.0003971371491209	0.0003866864958397	0.874513217313774	1.01193905361711	1.20313999850632	1.01193905361711	-0.0187927	0.0896175	0	1.01588	0.0569012	0
358	NC_000017.11:g.7675221T>A	NM_000546.6:c.391A>T	NP_000537.3:p.Asn131Tyr	Ex5	Exon	sub	sub1	mis	p.N131Y	131	AAC	TAC	N	Y	CTCTGTCTCCTTCCTCTTCCTACAGTACTCCCCTGCCCTCTACAAGATGTTTTGCCAACTGGCCAAGACCTGCCCTGTGCAGCTGTGGGTTGATTCCACACCCCCGCCCGGCACCCGCGTCCGCGCCATGGCCATCTACAAGCAGTCACAGCACATGACGGAGGTTGTGAGGCGCTGCCCCCACCATGAGCGCTGCTCAGATAGCGATGGTGAGCAGCTGGGGCTGGAGAGACG	FALSE	9899	5341	2108	3110	8354	3297	5879	0.0002760211793764	0.0003477230293948	0.0003682723258546	0.0003501855138724	0.0004014202801138	0.0004757853127368	0.0005179607903945	0.946701473650009	1.00761385161169	1.11787039578385	1.00761385161169	-0.0238826	0.0336204	0	1.01265	0.0213467	0
359	NC_000017.11:g.7675220_7675221delinsAC	NM_000546.6:c.391_392delinsGT	NP_000537.3:p.Asn131Val	Ex5	Exon	sub	sub2	mis	p.N131V	131	AAC	GTC	N	V	CTCTGTCTCCTTCCTCTTCCTACAGTACTCCCCTGCCCTCGTCAAGATGTTTTGCCAACTGGCCAAGACCTGCCCTGTGCAGCTGTGGGTTGATTCCACACCCCCGCCCGGCACCCGCGTCCGCGCCATGGCCATCTACAAGCAGTCACAGCACATGACGGAGGTTGTGAGGCGCTGCCCCCACCATGAGCGCTGCTCAGATAGCGATGGTGAGCAGCTGGGGCTGGAGAGACG	FALSE	10578	6178	2343	2384	8896	3093	5069	0.0002949542413823	0.0004022154794235	0.0004093273526932	0.0002684380273543	0.0004274640665421	0.0004463463670897	0.0004465969121466	0.895881571858689	0.896194211189973	1.20068308544144	0.896194211189973	-0.0665026	0.0782914	6.94e-18	0.98559	0.0497099	0
360	NC_000017.11:g.7675220_7675221delinsCC	NM_000546.6:c.391_392delinsGG	NP_000537.3:p.Asn131Gly	Ex5	Exon	sub	sub2	mis	p.N131G	131	AAC	GGC	N	G	CTCTGTCTCCTTCCTCTTCCTACAGTACTCCCCTGCCCTCGGCAAGATGTTTTGCCAACTGGCCAAGACCTGCCCTGTGCAGCTGTGGGTTGATTCCACACCCCCGCCCGGCACCCGCGTCCGCGCCATGGCCATCTACAAGCAGTCACAGCACATGACGGAGGTTGTGAGGCGCTGCCCCCACCATGAGCGCTGCTCAGATAGCGATGGTGAGCAGCTGGGGCTGGAGAGACG	FALSE	10154	4600	1207	2104	816	301	745	0.0002831315340325	0.0002994806094768	0.0002108656059328	0.0002369100711214	3.9209833441817e-05	4.34368756851048e-05	6.56371472774239e-05	-0.390585472996542	-0.198849386599874	-0.0616311265310016	-0.198849386599874	-1.91785	0.171552	2.78e-17	-0.189893	0.108924	1.18e-12
361	NC_000017.11:g.7675220_7675221delinsGC	NM_000546.6:c.391_392delinsGC	NP_000537.3:p.Asn131Ala	Ex5	Exon	sub	sub2	mis	p.N131A	131	AAC	GCC	N	A	CTCTGTCTCCTTCCTCTTCCTACAGTACTCCCCTGCCCTCGCCAAGATGTTTTGCCAACTGGCCAAGACCTGCCCTGTGCAGCTGTGGGTTGATTCCACACCCCCGCCCGGCACCCGCGTCCGCGCCATGGCCATCTACAAGCAGTCACAGCACATGACGGAGGTTGTGAGGCGCTGCCCCCACCATGAGCGCTGCTCAGATAGCGATGGTGAGCAGCTGGGGCTGGAGAGACG	FALSE	7560	3260	1154	1074	6341	2004	4044	0.0002108011027462	0.0002122406058466	0.0002016063871139	0.0001209322321218	0.0003046930807041	0.0002891943484151	0.0003562907699193	1.08062015550859	1.07637073942526	1.60311416013701	1.08062015550859	0.315574	0.172276	0	1.22818	0.109384	0
362	NC_000017.11:g.7675219_7675221delinsTTC	NM_000546.6:c.391_393delinsGAA	NP_000537.3:p.Asn131Glu	Ex5	Exon	sub	sub3	mis	p.N131E	131	AAC	GAA	N	E	CTCTGTCTCCTTCCTCTTCCTACAGTACTCCCCTGCCCTCGAAAAGATGTTTTGCCAACTGGCCAAGACCTGCCCTGTGCAGCTGTGGGTTGATTCCACACCCCCGCCCGGCACCCGCGTCCGCGCCATGGCCATCTACAAGCAGTCACAGCACATGACGGAGGTTGTGAGGCGCTGCCCCCACCATGAGCGCTGCTCAGATAGCGATGGTGAGCAGCTGGGGCTGGAGAGACG	FALSE	9803	4444	2228	3026	10950	2925	4581	0.0002733443399764	0.0002893243105468	0.0003892365948786	0.0003407271270026	0.0005261613678773	0.0004221025294981	0.0004036023780911	1.22590049895472	0.892567589035905	0.961477980949726	0.961477980949726	-0.00171517	0.193184	0	1.02673	0.122659	0
363	NC_000017.11:g.7675221T>C	NM_000546.6:c.391A>G	NP_000537.3:p.Asn131Asp	Ex5	Exon	sub	sub1	mis	p.N131D	131	AAC	GAC	N	D	CTCTGTCTCCTTCCTCTTCCTACAGTACTCCCCTGCCCTCGACAAGATGTTTTGCCAACTGGCCAAGACCTGCCCTGTGCAGCTGTGGGTTGATTCCACACCCCCGCCCGGCACCCGCGTCCGCGCCATGGCCATCTACAAGCAGTCACAGCACATGACGGAGGTTGTGAGGCGCTGCCCCCACCATGAGCGCTGCTCAGATAGCGATGGTGAGCAGCTGGGGCTGGAGAGACG	FALSE	22428	8667	3343	4413	11236	4677	6103	0.000625376604814	0.0005642605309426	0.0005840295945597	0.0004969031101991	0.0005399040300885	0.0006749311215256	0.0005376959863545	0.831369780604494	0.934357585020491	0.897783976541692	0.897783976541692	-0.225509	0.079985	6.94e-18	0.884632	0.0507852	0
364	NC_000017.11:g.7675220_7675221delinsAG	NM_000546.6:c.391_392delinsCT	NP_000537.3:p.Asn131Leu	Ex5	Exon	sub	sub2	mis	p.N131L	131	AAC	CTC	N	L	CTCTGTCTCCTTCCTCTTCCTACAGTACTCCCCTGCCCTCCTCAAGATGTTTTGCCAACTGGCCAAGACCTGCCCTGTGCAGCTGTGGGTTGATTCCACACCCCCGCCCGGCACCCGCGTCCGCGCCATGGCCATCTACAAGCAGTCACAGCACATGACGGAGGTTGTGAGGCGCTGCCCCCACCATGAGCGCTGCTCAGATAGCGATGGTGAGCAGCTGGGGCTGGAGAGACG	FALSE	6629	3416	1956	2910	4865	1909	3725	0.0001848413373155	0.0002223969047767	0.0003417175850909	0.0003276655451346	0.0002337694113902	0.0002754850354912	0.0003281857363871	0.889117064995303	0.69773094188729	0.843341642172674	0.843341642172674	-0.338643	0.0851282	0	0.812799	0.0540508	0
365	NC_000017.11:g.7675220_7675221delinsGG	NM_000546.6:c.391_392delinsCC	NP_000537.3:p.Asn131Pro	Ex5	Exon	sub	sub2	mis	p.N131P	131	AAC	CCC	N	P	CTCTGTCTCCTTCCTCTTCCTACAGTACTCCCCTGCCCTCCCCAAGATGTTTTGCCAACTGGCCAAGACCTGCCCTGTGCAGCTGTGGGTTGATTCCACACCCCCGCCCGGCACCCGCGTCCGCGCCATGGCCATCTACAAGCAGTCACAGCACATGACGGAGGTTGTGAGGCGCTGCCCCCACCATGAGCGCTGCTCAGATAGCGATGGTGAGCAGCTGGGGCTGGAGAGACG	FALSE	9517	5563	1464	3234	10321	2706	4626	0.000265369589264	0.000362176224026	0.0002557640820925	0.0003641478944898	0.0004959371212659	0.0003904989554946	0.0004075670379937	1.05158183755814	1.11736564162571	0.921548345660895	1.05158183755814	-0.00193362	0.155999	0	1.02659	0.0990492	0
366	NC_000017.11:g.7675219_7675221delinsTTG	NM_000546.6:c.391_393delinsCAA	NP_000537.3:p.Asn131Gln	Ex5	Exon	sub	sub3	mis	p.N131Q	131	AAC	CAA	N	Q	CTCTGTCTCCTTCCTCTTCCTACAGTACTCCCCTGCCCTCCAAAAGATGTTTTGCCAACTGGCCAAGACCTGCCCTGTGCAGCTGTGGGTTGATTCCACACCCCCGCCCGGCACCCGCGTCCGCGCCATGGCCATCTACAAGCAGTCACAGCACATGACGGAGGTTGTGAGGCGCTGCCCCCACCATGAGCGCTGCTCAGATAGCGATGGTGAGCAGCTGGGGCTGGAGAGACG	FALSE	9077	4217	790	1776	2207	1034	1614	0.0002531007420143	0.0002745455935139	0.0001380147710745	0.0001999773223914	0.0001060491451055	0.0001492150480345	0.0001421991351755	0.274092313533905	0.890574587975726	0.602112881365919	0.602112881365919	-0.690568	0.300331	0	0.58935	0.19069	3.02e-16
367	NC_000017.11:g.7675221T>G	NM_000546.6:c.391A>C	NP_000537.3:p.Asn131His	Ex5	Exon	sub	sub1	mis	p.N131H	131	AAC	CAC	N	H	CTCTGTCTCCTTCCTCTTCCTACAGTACTCCCCTGCCCTCCACAAGATGTTTTGCCAACTGGCCAAGACCTGCCCTGTGCAGCTGTGGGTTGATTCCACACCCCCGCCCGGCACCCGCGTCCGCGCCATGGCCATCTACAAGCAGTCACAGCACATGACGGAGGTTGTGAGGCGCTGCCCCCACCATGAGCGCTGCTCAGATAGCGATGGTGAGCAGCTGGGGCTGGAGAGACG	FALSE	10760	4705	2112	3032	4102	1884	1588	0.0003000290827447	0.0003063165799106	0.000368971134822	0.0003414027260647	0.0001971062950714	0.0002718773215639	0.0001399084427873	0.587622682609325	0.638647489179744	0.21403423821995	0.587622682609325	-0.830744	0.243439	0	0.500347	0.154568	0
368	NC_000017.11:g.7675221_7675222insA	NM_000546.6:c.390_391insT	NP_000537.3:p.Asn131Ter	Ex5	Exon	ins	insA	fs	p.N131X	131			N	X	CTCTGTCTCCTTCCTCTTCCTACAGTACTCCCCTGCCCTCTAACAAGATGTTTTGCCAACTGGCCAAGACCTGCCCTGTGCAGCTGTGGGTTGATTCCACACCCCCGCCCGGCACCCGCGTCCGCGCCATGGCCATCTACAAGCAGTCACAGCACATGACGGAGGTTGTGAGGCGCTGCCCCCACCATGAGCGCTGCTCAGATAGCGATGGTGAGCAGCTGGGGCTGGAGAGACG	FALSE	7594	3820	2029	2553	11513	1951	5251	0.0002117491500337	0.0002486991148264	0.0003544708487471	0.0002874674009377	0.0005532142309015	0.0002815459948891	0.000462631758864	1.349657771115	0.687954044935336	1.17729381424248	1.17729381424248	0.0638602	0.295835	5.55e-17	1.06836	0.187836	0
369	NC_000017.11:g.7675221_7675222insC	NM_000546.6:c.390_391insG	NP_000537.3:p.Asn131GlufsTer18	Ex5	Exon	ins	insC	fs	p.N131Efs	131			N	E	CTCTGTCTCCTTCCTCTTCCTACAGTACTCCCCTGCCCTCGAACAAGATGTTTTGCCAACTGGCCAAGACCTGCCCTGTGCAGCTGTGGGTTGATTCCACACCCCCGCCCGGCACCCGCGTCCGCGCCATGGCCATCTACAAGCAGTCACAGCACATGACGGAGGTTGTGAGGCGCTGCCCCCACCATGAGCGCTGCTCAGATAGCGATGGTGAGCAGCTGGGGCTGGAGAGACG	FALSE	6028	4271	2037	3179	7704	3392	4423	0.000168083207322	0.0002780612354512	0.000355868466682	0.000357954903087	0.0003701869569065	0.0004894946256607	0.000389682016655	1.03428679203015	1.04879283776889	0.902027282568239	1.03428679203015	-0.0550323	0.140183	0	0.992873	0.0890073	0
370	NC_000017.11:g.7675222dup	NM_000546.6:c.390dup	NP_000537.3:p.Asn131GlnfsTer18	Ex5	Exon	dup	insG	fs	p.N131Qfs	131			N	Q	CTCTGTCTCCTTCCTCTTCCTACAGTACTCCCCTGCCCTCCAACAAGATGTTTTGCCAACTGGCCAAGACCTGCCCTGTGCAGCTGTGGGTTGATTCCACACCCCCGCCCGGCACCCGCGTCCGCGCCATGGCCATCTACAAGCAGTCACAGCACATGACGGAGGTTGTGAGGCGCTGCCCCCACCATGAGCGCTGCTCAGATAGCGATGGTGAGCAGCTGGGGCTGGAGAGACG	TRUE	14170	8685	3479	4220	12903	5434	6646	0.0003951126489305	0.0005654324115884	0.0006077890994536	0.0004751713403671	0.0006200054912987	0.0007841726992453	0.0005855362158466	0.915083496023925	1.00673155807287	0.989296559344874	0.989296559344874	-0.099967	0.0732218	3.47e-18	0.964343	0.046491	0
371	NC_000017.11:g.7675221dup	NM_000546.6:c.392dup	NP_000537.3:p.Asn131LysfsTer18	Ex5	Exon	dup	insT	fs	p.N131Kfs	131			N	K	CTCTGTCTCCTTCCTCTTCCTACAGTACTCCCCTGCCCTCAAACAAGATGTTTTGCCAACTGGCCAAGACCTGCCCTGTGCAGCTGTGGGTTGATTCCACACCCCCGCCCGGCACCCGCGTCCGCGCCATGGCCATCTACAAGCAGTCACAGCACATGACGGAGGTTGTGAGGCGCTGCCCCCACCATGAGCGCTGCTCAGATAGCGATGGTGAGCAGCTGGGGCTGGAGAGACG	FALSE	25053	11580	4986	6708	20646	7767	14528	0.0006985714321564	0.0007539098821179	0.0008710653779464	0.0007553197514651	0.0009920664475977	0.0011208445629442	0.0012799684236864	1.02712979961197	1.00497014256503	1.21364946119322	1.02712979961197	0.0669914	0.0210253	0	1.07035	0.0133497	0
372	NC_000017.11:g.7675220_7675222del	NM_000546.6:c.393_395del	NP_000537.3:p.Asn131del	Ex5	Exon	del	del3	del	p.N131del	131			N		CTCTGTCTCCTTCCTCTTCCTACAGTACTCCCCTGCCCTCAAGATGTTTTGCCAACTGGCCAAGACCTGCCCTGTGCAGCTGTGGGTTGATTCCACACCCCCGCCCGGCACCCGCGTCCGCGCCATGGCCATCTACAAGCAGTCACAGCACATGACGGAGGTTGTGAGGCGCTGCCCCCACCATGAGCGCTGCTCAGATAGCGATGGTGAGCAGCTGGGGCTGGAGAGACG	TRUE	42091	21765	7404	14057	39732	12621	21574	0.0011736546581606	0.0014169990141879	0.0012934953987797	0.0015828160027348	0.0019091729194978	0.0018213182990754	0.0019007460608901	1.0416357661999	1.06416893606708	0.971120244576241	1.0416357661999	-0.0104725	0.113854	0	1.02117	0.0722896	0
373	NC_000017.11:g.7675219_7675220del	NM_000546.6:c.393_394del	NP_000537.3:p.Asn131LysfsTer17	Ex5	Exon	del	del2	fs	p.N131Kfs	131			N	K	CTCTGTCTCCTTCCTCTTCCTACAGTACTCCCCTGCCCTCAAAGATGTTTTGCCAACTGGCCAAGACCTGCCCTGTGCAGCTGTGGGTTGATTCCACACCCCCGCCCGGCACCCGCGTCCGCGCCATGGCCATCTACAAGCAGTCACAGCACATGACGGAGGTTGTGAGGCGCTGCCCCCACCATGAGCGCTGCTCAGATAGCGATGGTGAGCAGCTGGGGCTGGAGAGACG	FALSE	23852	13312	4173	6990	23608	6777	12391	0.0006650830559133	0.000866670842034	0.0007290324553089	0.0007870729073853	0.0011343942988902	0.0009779790914217	0.0010916911300866	1.02385996210106	1.03233769878224	1.07260918717408	1.03233769878224	0.0115711	0.0526342	0	1.03516	0.0334192	0
374	NC_000017.11:g.7675221del	NM_000546.6:c.392del	NP_000537.3:p.Asn131ThrfsTer39	Ex5	Exon	del	del1	fs	p.N131Tfs	131			N	T	CTCTGTCTCCTTCCTCTTCCTACAGTACTCCCCTGCCCTCACAAGATGTTTTGCCAACTGGCCAAGACCTGCCCTGTGCAGCTGTGGGTTGATTCCACACCCCCGCCCGGCACCCGCGTCCGCGCCATGGCCATCTACAAGCAGTCACAGCACATGACGGAGGTTGTGAGGCGCTGCCCCCACCATGAGCGCTGCTCAGATAGCGATGGTGAGCAGCTGGGGCTGGAGAGACG	TRUE	24682	10945	4516	7078	21315	5979	12005	0.0006882265632254	0.000712568537114	0.0007889553242691	0.00079698169363	0.001024212744868	0.0008628208628612	0.0010576831584771	1.08136907552952	0.898111186647024	1.0415135487214	1.0415135487214	-0.0393659	0.0915314	3.47e-18	1.00282	0.0581164	0
375	NC_000017.11:g.7675219_7675220delinsCA	NM_000546.6:c.392_393delinsTG	NP_000537.3:p.Asn131Met	Ex5	Exon	sub	sub2	mis	p.N131M	131	AAC	ATG	N	M	CTCTGTCTCCTTCCTCTTCCTACAGTACTCCCCTGCCCTCATGAAGATGTTTTGCCAACTGGCCAAGACCTGCCCTGTGCAGCTGTGGGTTGATTCCACACCCCCGCCCGGCACCCGCGTCCGCGCCATGGCCATCTACAAGCAGTCACAGCACATGACGGAGGTTGTGAGGCGCTGCCCCCACCATGAGCGCTGCTCAGATAGCGATGGTGAGCAGCTGGGGCTGGAGAGACG	FALSE	7425	3357	1105	2868	8033	1656	3517	0.0002070367973401	0.0002185557404378	0.0001930459772625	0.0003229363516997	0.0003859958235761	0.0002389749705466	0.0003098601972814	1.20791565023118	0.979546954403849	0.813117551119111	0.979546954403849	-0.0378657	0.234803	5.55e-17	1.00377	0.149085	0
376	NC_000017.11:g.7675220T>A	NM_000546.6:c.392A>T	NP_000537.3:p.Asn131Ile	Ex5	Exon	sub	sub1	mis	p.N131I	131	AAC	ATC	N	I	CTCTGTCTCCTTCCTCTTCCTACAGTACTCCCCTGCCCTCATCAAGATGTTTTGCCAACTGGCCAAGACCTGCCCTGTGCAGCTGTGGGTTGATTCCACACCCCCGCCCGGCACCCGCGTCCGCGCCATGGCCATCTACAAGCAGTCACAGCACATGACGGAGGTTGTGAGGCGCTGCCCCCACCATGAGCGCTGCTCAGATAGCGATGGTGAGCAGCTGGGGCTGGAGAGACG	FALSE	10900	4491	1629	1961	5615	2089	3854	0.0003039328068696	0.0002923842211218	0.0002845899520005	0.0002208082934739	0.0002698078612448	0.000301460575768	0.0003395510947747	0.809109152117675	0.877144910735829	1.1452585217473	0.877144910735829	-0.149786	0.0905202	0	0.932711	0.0574744	0
377	NC_000017.11:g.7675219_7675220delinsTC	NM_000546.6:c.392_393delinsGA	NP_000537.3:p.Asn131Arg	Ex5	Exon	sub	sub2	mis	p.N131R	131	AAC	AGA	N	R	CTCTGTCTCCTTCCTCTTCCTACAGTACTCCCCTGCCCTCAGAAAGATGTTTTGCCAACTGGCCAAGACCTGCCCTGTGCAGCTGTGGGTTGATTCCACACCCCCGCCCGGCACCCGCGTCCGCGCCATGGCCATCTACAAGCAGTCACAGCACATGACGGAGGTTGTGAGGCGCTGCCCCCACCATGAGCGCTGCTCAGATAGCGATGGTGAGCAGCTGGGGCTGGAGAGACG	FALSE	7341	3961	1425	2714	1072	1220	1294	0.0002046945628651	0.0002578788465517	0.0002489506946597	0.0003055959757716	5.15109576588577e-05	0.0001760564396539	0.0001140059980899	-0.131064467177771	0.611652213317228	0.147883817646932	0.147883817646932	-1.26588	0.37278	0	0.224062	0.236691	3.83e-07
378	NC_000017.11:g.7675220T>C	NM_000546.6:c.392A>G	NP_000537.3:p.Asn131Ser	Ex5	Exon	sub	sub1	mis	p.N131S	131	AAC	AGC	N	S	CTCTGTCTCCTTCCTCTTCCTACAGTACTCCCCTGCCCTCAGCAAGATGTTTTGCCAACTGGCCAAGACCTGCCCTGTGCAGCTGTGGGTTGATTCCACACCCCCGCCCGGCACCCGCGTCCGCGCCATGGCCATCTACAAGCAGTCACAGCACATGACGGAGGTTGTGAGGCGCTGCCCCCACCATGAGCGCTGCTCAGATAGCGATGGTGAGCAGCTGGGGCTGGAGAGACG	FALSE	21956	5770	2266	4141	10739	2899	6069	0.0006122154777642	0.0003756528514525	0.0003958752800695	0.0004662759527157	0.0005160225506515	0.0004183505070136	0.0005347004655391	1.05352736661927	0.875587946942471	0.938648721839107	0.938648721839107	-0.114589	0.112405	0	0.955059	0.0713696	0
379	NC_000017.11:g.7675220T>G	NM_000546.6:c.392A>C	NP_000537.3:p.Asn131Thr	Ex5	Exon	sub	sub1	mis	p.N131T	131	AAC	ACC	N	T	CTCTGTCTCCTTCCTCTTCCTACAGTACTCCCCTGCCCTCACCAAGATGTTTTGCCAACTGGCCAAGACCTGCCCTGTGCAGCTGTGGGTTGATTCCACACCCCCGCCCGGCACCCGCGTCCGCGCCATGGCCATCTACAAGCAGTCACAGCACATGACGGAGGTTGTGAGGCGCTGCCCCCACCATGAGCGCTGCTCAGATAGCGATGGTGAGCAGCTGGGGCTGGAGAGACG	FALSE	13365	6588	2131	4152	14112	3742	7271	0.0003726662352122	0.0004289083163551	0.0003722904774175	0.0004675145509963	0.0006780994724643	0.0005400026206433	0.0006406009367169	1.13988499908184	1.08367622835186	1.06402781136117	1.08367622835186	0.0967493	0.103607	0	1.08924	0.0657838	0
380	NC_000017.11:g.7675220_7675221insA	NM_000546.6:c.391_392insT	NP_000537.3:p.Asn131IlefsTer18	Ex5	Exon	ins	insA	fs	p.N131Ifs	131			N	I	CTCTGTCTCCTTCCTCTTCCTACAGTACTCCCCTGCCCTCATACAAGATGTTTTGCCAACTGGCCAAGACCTGCCCTGTGCAGCTGTGGGTTGATTCCACACCCCCGCCCGGCACCCGCGTCCGCGCCATGGCCATCTACAAGCAGTCACAGCACATGACGGAGGTTGTGAGGCGCTGCCCCCACCATGAGCGCTGCTCAGATAGCGATGGTGAGCAGCTGGGGCTGGAGAGACG	FALSE	4330	1922	697	750	3462	1064	2010	0.0001207366104353	0.000125130811177	0.0001217674625809	8.44498827666727e-05	0.0001663534845288	0.0001535443047473	0.0001770881423189	1.03341960420279	0.991667423590099	1.36367005356637	1.03341960420279	0.133804	0.0936546	0	1.11277	0.0594645	0
381	NC_000017.11:g.7675220_7675221insC	NM_000546.6:c.391_392insG	NP_000537.3:p.Asn131ArgfsTer18	Ex5	Exon	ins	insC	fs	p.N131Rfs	131			N	R	CTCTGTCTCCTTCCTCTTCCTACAGTACTCCCCTGCCCTCAGACAAGATGTTTTGCCAACTGGCCAAGACCTGCCCTGTGCAGCTGTGGGTTGATTCCACACCCCCGCCCGGCACCCGCGTCCGCGCCATGGCCATCTACAAGCAGTCACAGCACATGACGGAGGTTGTGAGGCGCTGCCCCCACCATGAGCGCTGCTCAGATAGCGATGGTGAGCAGCTGGGGCTGGAGAGACG	FALSE	6784	3907	1287	1829	4923	1843	2444	0.0001891633175966	0.0002543632046143	0.0002248417852822	0.0002059451141069	0.0002365563848456	0.000265960670723	0.0002153250844913	0.813890136943433	0.949662954206091	0.873588662622349	0.873588662622349	-0.239388	0.097548	6.94e-18	0.87582	0.0619366	0
382	NC_000017.11:g.7675220_7675221insG	NM_000546.6:c.391_392insC	NP_000537.3:p.Asn131ThrfsTer18	Ex5	Exon	ins	insG	fs	p.N131Tfs	131			N	T	CTCTGTCTCCTTCCTCTTCCTACAGTACTCCCCTGCCCTCACACAAGATGTTTTGCCAACTGGCCAAGACCTGCCCTGTGCAGCTGTGGGTTGATTCCACACCCCCGCCCGGCACCCGCGTCCGCGCCATGGCCATCTACAAGCAGTCACAGCACATGACGGAGGTTGTGAGGCGCTGCCCCCACCATGAGCGCTGCTCAGATAGCGATGGTGAGCAGCTGGGGCTGGAGAGACG	FALSE	7547	2548	911	1742	5576	1766	2533	0.0002104386140775	0.000165886215858	0.0001591537423403	0.000196148927706	0.0002679338618524	0.0002548489118268	0.0002231663007432	1.15302441328157	1.14866331500279	0.933095441394256	1.14866331500279	0.0745985	0.182699	0	1.07518	0.116002	0
383	NC_000017.11:g.7675221dup	NM_000546.6:c.392dup	NP_000537.3:p.Asn131LysfsTer18	Ex5	Exon	dup	insT	fs	p.N131Kfs	131			N	K	CTCTGTCTCCTTCCTCTTCCTACAGTACTCCCCTGCCCTCAAACAAGATGTTTTGCCAACTGGCCAAGACCTGCCCTGTGCAGCTGTGGGTTGATTCCACACCCCCGCCCGGCACCCGCGTCCGCGCCATGGCCATCTACAAGCAGTCACAGCACATGACGGAGGTTGTGAGGCGCTGCCCCCACCATGAGCGCTGCTCAGATAGCGATGGTGAGCAGCTGGGGCTGGAGAGACG	TRUE	25053	11580	4986	6708	20646	7767	14528	0.0006985714321564	0.0007539098821179	0.0008710653779464	0.0007553197514651	0.0009920664475977	0.0011208445629442	0.0012799684236864	1.02712979961197	1.00497014256503	1.21364946119322	1.02712979961197	0.0669914	0.0210253	0	1.07035	0.0133497	0
384	NC_000017.11:g.7675220_7675222del	NM_000546.6:c.393_395del	NP_000537.3:p.Asn131del	Ex5	Exon	del	del3	del	p.N131del	131			N		CTCTGTCTCCTTCCTCTTCCTACAGTACTCCCCTGCCCTCAAGATGTTTTGCCAACTGGCCAAGACCTGCCCTGTGCAGCTGTGGGTTGATTCCACACCCCCGCCCGGCACCCGCGTCCGCGCCATGGCCATCTACAAGCAGTCACAGCACATGACGGAGGTTGTGAGGCGCTGCCCCCACCATGAGCGCTGCTCAGATAGCGATGGTGAGCAGCTGGGGCTGGAGAGACG	TRUE	42091	21765	7404	14057	39732	12621	21574	0.0011736546581606	0.0014169990141879	0.0012934953987797	0.0015828160027348	0.0019091729194978	0.0018213182990754	0.0019007460608901	1.0416357661999	1.06416893606708	0.971120244576241	1.0416357661999	-0.0104725	0.113854	0	1.02117	0.0722896	0
385	NC_000017.11:g.7675219_7675220del	NM_000546.6:c.393_394del	NP_000537.3:p.Asn131LysfsTer17	Ex5	Exon	del	del2	fs	p.N131Kfs	131			N	K	CTCTGTCTCCTTCCTCTTCCTACAGTACTCCCCTGCCCTCAAAGATGTTTTGCCAACTGGCCAAGACCTGCCCTGTGCAGCTGTGGGTTGATTCCACACCCCCGCCCGGCACCCGCGTCCGCGCCATGGCCATCTACAAGCAGTCACAGCACATGACGGAGGTTGTGAGGCGCTGCCCCCACCATGAGCGCTGCTCAGATAGCGATGGTGAGCAGCTGGGGCTGGAGAGACG	TRUE	23852	13312	4173	6990	23608	6777	12391	0.0006650830559133	0.000866670842034	0.0007290324553089	0.0007870729073853	0.0011343942988902	0.0009779790914217	0.0010916911300866	1.02385996210106	1.03233769878224	1.07260918717408	1.03233769878224	0.0115711	0.0526342	0	1.03516	0.0334192	0
386	NC_000017.11:g.7675219del	NM_000546.6:c.393del	NP_000537.3:p.Asn131LysfsTer39	Ex5	Exon	del	del1	fs	p.N131Kfs	131			N	K	CTCTGTCTCCTTCCTCTTCCTACAGTACTCCCCTGCCCTCAAAAGATGTTTTGCCAACTGGCCAAGACCTGCCCTGTGCAGCTGTGGGTTGATTCCACACCCCCGCCCGGCACCCGCGTCCGCGCCATGGCCATCTACAAGCAGTCACAGCACATGACGGAGGTTGTGAGGCGCTGCCCCCACCATGAGCGCTGCTCAGATAGCGATGGTGAGCAGCTGGGGCTGGAGAGACG	FALSE	15285	10024	3272	4561	14450	5284	7065	0.0004262030232112	0.0006526073107383	0.0005716257353872	0.000513567887065	0.0006943408005321	0.0007625264156813	0.0006224516047181	0.896560469913117	1.02864656234935	0.977628882595668	0.977628882595668	-0.104529	0.0903966	0	0.961446	0.0573959	0
387	NC_000017.11:g.7675219G>A	NM_000546.6:c.393C>T	NP_000537.3:p.Asn131=	Ex5	Exon	sub	sub1	syn	p.(=)	131	AAC	AAT	N	N	CTCTGTCTCCTTCCTCTTCCTACAGTACTCCCCTGCCCTCAATAAGATGTTTTGCCAACTGGCCAAGACCTGCCCTGTGCAGCTGTGGGTTGATTCCACACCCCCGCCCGGCACCCGCGTCCGCGCCATGGCCATCTACAAGCAGTCACAGCACATGACGGAGGTTGTGAGGCGCTGCCCCCACCATGAGCGCTGCTCAGATAGCGATGGTGAGCAGCTGGGGCTGGAGAGACG	FALSE	14662	2598	1146	2806	22	110	355	0.0004088314508553	0.0001691414398741	0.000200208769179	0.000315955161391	1.05712786240193e-06	1.58739412802708e-05	3.12767614543429e-05	-2.25949596737587	-0.82622361242641	-0.78637410268932	-0.82622361242641	-3.57302	0.839784	4.44e-16	-1.24082	0.533208	NA
388	NC_000017.11:g.7675219G>C	NM_000546.6:c.393C>G	NP_000537.3:p.Asn131Lys	Ex5	Exon	sub	sub1	mis	p.N131K	131	AAC	AAG	N	K	CTCTGTCTCCTTCCTCTTCCTACAGTACTCCCCTGCCCTCAAGAAGATGTTTTGCCAACTGGCCAAGACCTGCCCTGTGCAGCTGTGGGTTGATTCCACACCCCCGCCCGGCACCCGCGTCCGCGCCATGGCCATCTACAAGCAGTCACAGCACATGACGGAGGTTGTGAGGCGCTGCCCCCACCATGAGCGCTGCTCAGATAGCGATGGTGAGCAGCTGGGGCTGGAGAGACG	FALSE	11932	4829	1858	4158	511	404	1212	0.0003327088304191	0.0003143895354704	0.0003245967653879	0.0004681901500584	2.45541971676084e-05	5.83006570657221e-05	0.0001067815067117	-0.707979618010135	-0.288909556351563	-0.198632034035934	-0.288909556351563	-2.19892	0.285079	0	-0.368353	0.181007	0.000702089
389	NC_000017.11:g.7675219G>T	NM_000546.6:c.393C>A	NP_000537.3:p.Asn131Lys	Ex5	Exon	sub	sub1	mis	p.N131K	131	AAC	AAA	N	K	CTCTGTCTCCTTCCTCTTCCTACAGTACTCCCCTGCCCTCAAAAAGATGTTTTGCCAACTGGCCAAGACCTGCCCTGTGCAGCTGTGGGTTGATTCCACACCCCCGCCCGGCACCCGCGTCCGCGCCATGGCCATCTACAAGCAGTCACAGCACATGACGGAGGTTGTGAGGCGCTGCCCCCACCATGAGCGCTGCTCAGATAGCGATGGTGAGCAGCTGGGGCTGGAGAGACG	FALSE	6693	2166	1079	1180	757	265	158	0.0001866258969154	0.0001410163043754	0.0001885037189739	0.0001328678155528	3.63748087199209e-05	3.82417676297435e-05	1.39203614360174e-05	0.0260244313675205	-0.208887945702417	-0.746430461145003	-0.208887945702417	-2.0158	0.333023	5.55e-17	-0.252085	0.211448	0.0005284
390	NC_000017.11:g.7675219_7675220insA	NM_000546.6:c.392_393insT	NP_000537.3:p.Lys132GlnfsTer17	Ex5	Exon	ins	insA	fs	p.K132Qfs	132			K	Q	CTCTGTCTCCTTCCTCTTCCTACAGTACTCCCCTGCCCTCAATCAAGATGTTTTGCCAACTGGCCAAGACCTGCCCTGTGCAGCTGTGGGTTGATTCCACACCCCCGCCCGGCACCCGCGTCCGCGCCATGGCCATCTACAAGCAGTCACAGCACATGACGGAGGTTGTGAGGCGCTGCCCCCACCATGAGCGCTGCTCAGATAGCGATGGTGAGCAGCTGGGGCTGGAGAGACG	FALSE	7282	3505	1638	2496	4864	2634	3868	0.0002030494219839	0.0002281912035253	0.0002861622721773	0.0002810492098474	0.0002337213601237	0.0003801087393839	0.0003407845445222	0.873189348814103	1.02585105060958	0.977936619907995	0.977936619907995	-0.11901	0.0932571	0	0.952251	0.0592121	0
391	NC_000017.11:g.7675219_7675220insC	NM_000546.6:c.392_393insG	NP_000537.3:p.Asn131LysfsTer18	Ex5	Exon	ins	insC	fs	p.N131Kfs	131			N	K	CTCTGTCTCCTTCCTCTTCCTACAGTACTCCCCTGCCCTCAAGCAAGATGTTTTGCCAACTGGCCAAGACCTGCCCTGTGCAGCTGTGGGTTGATTCCACACCCCCGCCCGGCACCCGCGTCCGCGCCATGGCCATCTACAAGCAGTCACAGCACATGACGGAGGTTGTGAGGCGCTGCCCCCACCATGAGCGCTGCTCAGATAGCGATGGTGAGCAGCTGGGGCTGGAGAGACG	FALSE	9680	6070	1975	2521	6624	2360	6459	0.0002699146394952	0.0003951841955488	0.0003450369276863	0.0002838642059397	0.0003182915891159	0.0003405681947403	0.0005690608513622	0.725540954379283	0.830736970291117	1.33198293951903	0.830736970291117	-0.129624	0.211668	0	0.945512	0.134395	0
392	NC_000017.11:g.7675219dup	NM_000546.6:c.393dup	NP_000537.3:p.Lys132GlnfsTer17	Ex5	Exon	dup	insG	fs	p.K132Qfs	132			K	Q	CTCTGTCTCCTTCCTCTTCCTACAGTACTCCCCTGCCCTCAACCAAGATGTTTTGCCAACTGGCCAAGACCTGCCCTGTGCAGCTGTGGGTTGATTCCACACCCCCGCCCGGCACCCGCGTCCGCGCCATGGCCATCTACAAGCAGTCACAGCACATGACGGAGGTTGTGAGGCGCTGCCCCCACCATGAGCGCTGCTCAGATAGCGATGGTGAGCAGCTGGGGCTGGAGAGACG	FALSE	19116	10967	4012	5821	21127	5722	8430	0.0005330256455156	0.0007140008356811	0.0007009053943684	0.000655443690113	0.0010151791067711	0.0008257335636882	0.0007427129550989	1.07469270658666	0.9470002574354	0.930246435739964	0.9470002574354	-0.0710498	0.123637	0	0.982703	0.0785011	0
393	NC_000017.11:g.7675221dup	NM_000546.6:c.392dup	NP_000537.3:p.Asn131LysfsTer18	Ex5	Exon	dup	insT	fs	p.N131Kfs	131			N	K	CTCTGTCTCCTTCCTCTTCCTACAGTACTCCCCTGCCCTCAAACAAGATGTTTTGCCAACTGGCCAAGACCTGCCCTGTGCAGCTGTGGGTTGATTCCACACCCCCGCCCGGCACCCGCGTCCGCGCCATGGCCATCTACAAGCAGTCACAGCACATGACGGAGGTTGTGAGGCGCTGCCCCCACCATGAGCGCTGCTCAGATAGCGATGGTGAGCAGCTGGGGCTGGAGAGACG	TRUE	25053	11580	4986	6708	20646	7767	14528	0.0006985714321564	0.0007539098821179	0.0008710653779464	0.0007553197514651	0.0009920664475977	0.0011208445629442	0.0012799684236864	1.02712979961197	1.00497014256503	1.21364946119322	1.02712979961197	0.0669914	0.0210253	0	1.07035	0.0133497	0
394	NC_000017.11:g.7675216_7675218del	NM_000546.6:c.395_397del	NP_000537.3:p.Lys132del	Ex5	Exon	del	del3	del	p.K132del	132			K		CTCTGTCTCCTTCCTCTTCCTACAGTACTCCCCTGCCCTCAACATGTTTTGCCAACTGGCCAAGACCTGCCCTGTGCAGCTGTGGGTTGATTCCACACCCCCGCCCGGCACCCGCGTCCGCGCCATGGCCATCTACAAGCAGTCACAGCACATGACGGAGGTTGTGAGGCGCTGCCCCCACCATGAGCGCTGCTCAGATAGCGATGGTGAGCAGCTGGGGCTGGAGAGACG	FALSE	14108	4890	1290	3328	10126	2814	7543	0.000393383856818	0.00031836090877	0.0002253658920078	0.0003747322797966	0.0004865671243037	0.0004060842796607	0.0006645651032397	1.11908186474973	1.22622368091937	1.24567004061328	1.22622368091937	0.241253	0.0652441	0	1.181	0.0414257	0
395	NC_000017.11:g.7675217_7675218del	NM_000546.6:c.394_395del	NP_000537.3:p.Lys132AspfsTer16	Ex5	Exon	del	del2	fs	p.K132Dfs	132			K	D	CTCTGTCTCCTTCCTCTTCCTACAGTACTCCCCTGCCCTCAACGATGTTTTGCCAACTGGCCAAGACCTGCCCTGTGCAGCTGTGGGTTGATTCCACACCCCCGCCCGGCACCCGCGTCCGCGCCATGGCCATCTACAAGCAGTCACAGCACATGACGGAGGTTGTGAGGCGCTGCCCCCACCATGAGCGCTGCTCAGATAGCGATGGTGAGCAGCTGGGGCTGGAGAGACG	FALSE	10907	5576	1383	2465	6671	2533	5355	0.0003041279930759	0.0003630225822702	0.0002416132005013	0.0002775586146931	0.0003205499986401	0.0003655335751175	0.0004717945284169	0.782035593331734	1.11135335735156	1.21580563479264	1.11135335735156	-0.0123396	0.168602	2.78e-17	1.01998	0.107051	0
396	NC_000017.11:g.7675218del	NM_000546.6:c.395del	NP_000537.3:p.Lys132ArgfsTer38	Ex5	Exon	del	del1	fs	p.K132Rfs	132			K	R	CTCTGTCTCCTTCCTCTTCCTACAGTACTCCCCTGCCCTCAACAGATGTTTTGCCAACTGGCCAAGACCTGCCCTGTGCAGCTGTGGGTTGATTCCACACCCCCGCCCGGCACCCGCGTCCGCGCCATGGCCATCTACAAGCAGTCACAGCACATGACGGAGGTTGTGAGGCGCTGCCCCCACCATGAGCGCTGCTCAGATAGCGATGGTGAGCAGCTGGGGCTGGAGAGACG	FALSE	29467	14231	4782	8881	22140	7754	14106	0.0008216502770668	0.000926501859449	0.0008354261206056	0.000999999211801	0.0010638550397081	0.001118968551702	0.0012427887241548	0.943405863354401	1.03131962594052	0.995286426513397	0.995286426513397	-0.0693221	0.0805993	0	0.9838	0.0511753	0
397	NC_000017.11:g.7675216_7675218delinsGAA	NM_000546.6:c.394_396delinsTTC	NP_000537.3:p.Lys132Phe	Ex5	Exon	sub	sub3	mis	p.K132F	132	AAG	TTC	K	F	CTCTGTCTCCTTCCTCTTCCTACAGTACTCCCCTGCCCTCAACTTCATGTTTTGCCAACTGGCCAAGACCTGCCCTGTGCAGCTGTGGGTTGATTCCACACCCCCGCCCGGCACCCGCGTCCGCGCCATGGCCATCTACAAGCAGTCACAGCACATGACGGAGGTTGTGAGGCGCTGCCCCCACCATGAGCGCTGCTCAGATAGCGATGGTGAGCAGCTGGGGCTGGAGAGACG	FALSE	5855	3262	1559	1262	5333	1096	2868	0.0001632593196533	0.0002123708148073	0.0002723607950699	0.0001421010027353	0.0002562574040995	0.0001581621785743	0.0002526809911297	0.973884246063908	0.482167425748017	1.24754931401436	0.973884246063908	-0.211087	0.278444	1.11e-16	0.893789	0.176794	0
398	NC_000017.11:g.7675216_7675218delinsGCA	NM_000546.6:c.394_396delinsTGC	NP_000537.3:p.Lys132Cys	Ex5	Exon	sub	sub3	mis	p.K132C	132	AAG	TGC	K	C	CTCTGTCTCCTTCCTCTTCCTACAGTACTCCCCTGCCCTCAACTGCATGTTTTGCCAACTGGCCAAGACCTGCCCTGTGCAGCTGTGGGTTGATTCCACACCCCCGCCCGGCACCCGCGTCCGCGCCATGGCCATCTACAAGCAGTCACAGCACATGACGGAGGTTGTGAGGCGCTGCCCCCACCATGAGCGCTGCTCAGATAGCGATGGTGAGCAGCTGGGGCTGGAGAGACG	FALSE	9291	4755	2232	2617	10614	3135	4248	0.0002590678631767	0.0003095718039266	0.000389935403846	0.0002946737909338	0.0005100161423424	0.0004524073264877	0.0003742638948114	1.1651974456899	0.936948417104856	1.01059100821106	1.01059100821106	0.0113007	0.1385	0	1.03499	0.0879382	0
399	NC_000017.11:g.7675216_7675218delinsTCA	NM_000546.6:c.394_396delinsTGA	NP_000537.3:p.Lys132Ter	Ex5	Exon	sub	sub3	non	p.K132X	132	AAG	TGA	K	X	CTCTGTCTCCTTCCTCTTCCTACAGTACTCCCCTGCCCTCAACTGAATGTTTTGCCAACTGGCCAAGACCTGCCCTGTGCAGCTGTGGGTTGATTCCACACCCCCGCCCGGCACCCGCGTCCGCGCCATGGCCATCTACAAGCAGTCACAGCACATGACGGAGGTTGTGAGGCGCTGCCCCCACCATGAGCGCTGCTCAGATAGCGATGGTGAGCAGCTGGGGCTGGAGAGACG	FALSE	6342	3270	1490	2122	6303	1523	3331	0.0001768387028593	0.0002128916506498	0.0002603063403811	0.0002389368683078	0.0003028671325781	0.0002197819324532	0.0002934729363504	1.07504574464956	0.728107112679435	0.986996305322263	0.986996305322263	-0.154234	0.152152	0	0.929887	0.0966063	0
400	NC_000017.11:g.7675217_7675218delinsCA	NM_000546.6:c.394_395delinsTG	NP_000537.3:p.Lys132Trp	Ex5	Exon	sub	sub2	mis	p.K132W	132	AAG	TGG	K	W	CTCTGTCTCCTTCCTCTTCCTACAGTACTCCCCTGCCCTCAACTGGATGTTTTGCCAACTGGCCAAGACCTGCCCTGTGCAGCTGTGGGTTGATTCCACACCCCCGCCCGGCACCCGCGTCCGCGCCATGGCCATCTACAAGCAGTCACAGCACATGACGGAGGTTGTGAGGCGCTGCCCCCACCATGAGCGCTGCTCAGATAGCGATGGTGAGCAGCTGGGGCTGGAGAGACG	FALSE	18967	8027	2596	4239	17105	4935	9348	0.0005288709676969	0.0005225936635371	0.0004535270198854	0.0004773107373972	0.0008219169130175	0.0007121627292557	0.0008235920171132	1.13668067828125	1.13581802301136	1.2263657640054	1.13668067828125	0.198044	0.0362038	1.3e-18	1.15356	0.022987	0
401	NC_000017.11:g.7675216_7675218delinsGTA	NM_000546.6:c.394_396delinsTAC	NP_000537.3:p.Lys132Tyr	Ex5	Exon	sub	sub2	mis	p.K132Y	132	AAG	TAC	K	Y	CTCTGTCTCCTTCCTCTTCCTACAGTACTCCCCTGCCCTCAACTACATGTTTTGCCAACTGGCCAAGACCTGCCCTGTGCAGCTGTGGGTTGATTCCACACCCCCGCCCGGCACCCGCGTCCGCGCCATGGCCATCTACAAGCAGTCACAGCACATGACGGAGGTTGTGAGGCGCTGCCCCCACCATGAGCGCTGCTCAGATAGCGATGGTGAGCAGCTGGGGCTGGAGAGACG	FALSE	13444	7895	2217	4132	14287	3310	6326	0.0003748690509684	0.0005139998721348	0.000387314870218	0.0004652625541225	0.0006865084440971	0.000477661323979	0.000557343078761	1.03627036927212	0.977072031246932	0.969386654596685	0.977072031246932	-0.0582397	0.0931421	3.47e-18	0.990837	0.0591391	0
402	NC_000017.11:g.7675216_7675218delinsTTA	NM_000546.6:c.394_396delinsTAA	NP_000537.3:p.Lys132Ter	Ex5	Exon	sub	sub3	non	p.K132X	132	AAG	TAA	K	X	CTCTGTCTCCTTCCTCTTCCTACAGTACTCCCCTGCCCTCAACTAAATGTTTTGCCAACTGGCCAAGACCTGCCCTGTGCAGCTGTGGGTTGATTCCACACCCCCGCCCGGCACCCGCGTCCGCGCCATGGCCATCTACAAGCAGTCACAGCACATGACGGAGGTTGTGAGGCGCTGCCCCCACCATGAGCGCTGCTCAGATAGCGATGGTGAGCAGCTGGGGCTGGAGAGACG	FALSE	7292	4569	1239	2172	6749	2661	4220	0.0002033282594214	0.0002974623705869	0.0002164560776726	0.0002445668604922	0.000324297997425	0.0003840050704254	0.0003717969953164	0.911543286427153	1.2159944538709	1.137181248925	1.137181248925	0.073476	0.146492	0	1.07447	0.0930128	0
403	NC_000017.11:g.7675218T>A	NM_000546.6:c.394A>T	NP_000537.3:p.Lys132Ter	Ex5	Exon	sub	sub1	non	p.K132X	132	AAG	TAG	K	X	CTCTGTCTCCTTCCTCTTCCTACAGTACTCCCCTGCCCTCAACTAGATGTTTTGCCAACTGGCCAAGACCTGCCCTGTGCAGCTGTGGGTTGATTCCACACCCCCGCCCGGCACCCGCGTCCGCGCCATGGCCATCTACAAGCAGTCACAGCACATGACGGAGGTTGTGAGGCGCTGCCCCCACCATGAGCGCTGCTCAGATAGCGATGGTGAGCAGCTGGGGCTGGAGAGACG	FALSE	14409	7521	1559	2559	10357	3761	5569	0.0004017768636866	0.0004896507964947	0.0002723607950699	0.0002881429999998	0.0004976669668589	0.0005427444832281	0.0004906486888429	0.868454427401214	1.29237707155673	1.21704504581699	1.21704504581699	0.127067	0.195841	2.78e-17	1.10849	0.124346	0
404	NC_000017.11:g.7675217_7675218delinsAC	NM_000546.6:c.394_395delinsGT	NP_000537.3:p.Lys132Val	Ex5	Exon	sub	sub2	mis	p.K132V	132	AAG	GTG	K	V	CTCTGTCTCCTTCCTCTTCCTACAGTACTCCCCTGCCCTCAACGTGATGTTTTGCCAACTGGCCAAGACCTGCCCTGTGCAGCTGTGGGTTGATTCCACACCCCCGCCCGGCACCCGCGTCCGCGCCATGGCCATCTACAAGCAGTCACAGCACATGACGGAGGTTGTGAGGCGCTGCCCCCACCATGAGCGCTGCTCAGATAGCGATGGTGAGCAGCTGGGGCTGGAGAGACG	FALSE	13966	6351	1725	4046	12824	4056	5386	0.0003894243652056	0.000413478554519	0.0003013613672197	0.0004555789675652	0.0006162094412473	0.0005853155075707	0.000474525738572	1.10359518342187	1.27550939690984	0.870918079524882	1.10359518342187	0.082706	0.243467	5.55e-17	1.08033	0.154586	0
405	NC_000017.11:g.7675217_7675218delinsCC	NM_000546.6:c.394_395delinsGG	NP_000537.3:p.Lys132Gly	Ex5	Exon	sub	sub2	mis	p.K132G	132	AAG	GGG	K	G	CTCTGTCTCCTTCCTCTTCCTACAGTACTCCCCTGCCCTCAACGGGATGTTTTGCCAACTGGCCAAGACCTGCCCTGTGCAGCTGTGGGTTGATTCCACACCCCCGCCCGGCACCCGCGTCCGCGCCATGGCCATCTACAAGCAGTCACAGCACATGACGGAGGTTGTGAGGCGCTGCCCCCACCATGAGCGCTGCTCAGATAGCGATGGTGAGCAGCTGGGGCTGGAGAGACG	FALSE	6252	2991	1167	1695	7163	2638	3475	0.0001743291659219	0.0001947275006403	0.0002038775162582	0.0001908567350526	0.0003441912217447	0.0003806859736123	0.0003061598480389	1.20841375202358	1.24962937568871	1.17501388643102	1.20841375202358	0.27039	0.109871	0	1.19949	0.0697607	0
406	NC_000017.11:g.7675217_7675218delinsGC	NM_000546.6:c.394_395delinsGC	NP_000537.3:p.Lys132Ala	Ex5	Exon	sub	sub2	mis	p.K132A	132	AAG	GCG	K	A	CTCTGTCTCCTTCCTCTTCCTACAGTACTCCCCTGCCCTCAACGCGATGTTTTGCCAACTGGCCAAGACCTGCCCTGTGCAGCTGTGGGTTGATTCCACACCCCCGCCCGGCACCCGCGTCCGCGCCATGGCCATCTACAAGCAGTCACAGCACATGACGGAGGTTGTGAGGCGCTGCCCCCACCATGAGCGCTGCTCAGATAGCGATGGTGAGCAGCTGGGGCTGGAGAGACG	FALSE	12479	7477	1647	3324	8755	3372	5355	0.0003479612382501	0.0004867861993605	0.0002877345923541	0.0003742818804218	0.0004206888379694	0.0004866084545188	0.0004717945284169	0.768823975091185	1.18455456497644	1.00526885447258	1.00526885447258	-0.0818648	0.20213	5.55e-17	0.975836	0.128339	0
407	NC_000017.11:g.7675216_7675218delinsGTC	NM_000546.6:c.394_396delinsGAC	NP_000537.3:p.Lys132Asp	Ex5	Exon	sub	sub2	mis	p.K132D	132	AAG	GAC	K	D	CTCTGTCTCCTTCCTCTTCCTACAGTACTCCCCTGCCCTCAACGACATGTTTTGCCAACTGGCCAAGACCTGCCCTGTGCAGCTGTGGGTTGATTCCACACCCCCGCCCGGCACCCGCGTCCGCGCCATGGCCATCTACAAGCAGTCACAGCACATGACGGAGGTTGTGAGGCGCTGCCCCCACCATGAGCGCTGCTCAGATAGCGATGGTGAGCAGCTGGGGCTGGAGAGACG	FALSE	14877	8571	3234	4653	11972	4092	8158	0.0004148264557614	0.0005580105008318	0.0005649870501963	0.0005239270726844	0.0005752697622125	0.000590510615626	0.0007187487885761	0.87719222745403	0.868336510116958	1.06486099551228	0.87719222745403	-0.154901	0.0268536	2.17e-19	0.929463	0.0170502	0
408	NC_000017.11:g.7675218T>C	NM_000546.6:c.394A>G	NP_000537.3:p.Lys132Glu	Ex5	Exon	sub	sub1	mis	p.K132E	132	AAG	GAG	K	E	CTCTGTCTCCTTCCTCTTCCTACAGTACTCCCCTGCCCTCAACGAGATGTTTTGCCAACTGGCCAAGACCTGCCCTGTGCAGCTGTGGGTTGATTCCACACCCCCGCCCGGCACCCGCGTCCGCGCCATGGCCATCTACAAGCAGTCACAGCACATGACGGAGGTTGTGAGGCGCTGCCCCCACCATGAGCGCTGCTCAGATAGCGATGGTGAGCAGCTGGGGCTGGAGAGACG	FALSE	16141	5833	2720	3995	11801	4579	5223	0.0004500715078608	0.0003797544337127	0.0004751900978769	0.0004498363755371	0.0005670529956456	0.0006607888829305	0.0004601648593691	1.1047911476469	1.05595988539545	0.858210340372235	1.05595988539545	-0.0337089	0.182501	0	1.00641	0.115876	0
409	NC_000017.11:g.7675217_7675218delinsAG	NM_000546.6:c.394_395delinsCT	NP_000537.3:p.Lys132Leu	Ex5	Exon	sub	sub2	mis	p.K132L	132	AAG	CTG	K	L	CTCTGTCTCCTTCCTCTTCCTACAGTACTCCCCTGCCCTCAACCTGATGTTTTGCCAACTGGCCAAGACCTGCCCTGTGCAGCTGTGGGTTGATTCCACACCCCCGCCCGGCACCCGCGTCCGCGCCATGGCCATCTACAAGCAGTCACAGCACATGACGGAGGTTGTGAGGCGCTGCCCCCACCATGAGCGCTGCTCAGATAGCGATGGTGAGCAGCTGGGGCTGGAGAGACG	FALSE	12978	6888	2049	4793	12609	3371	5817	0.0003618752263811	0.0004484396604514	0.0003579648935844	0.0005396910508008	0.0006058784189557	0.0004864641459617	0.0005124983700842	1.04334143376696	1.04085249390899	0.805818416286128	1.04085249390899	-0.0997322	0.185851	0	0.964492	0.118003	0
410	NC_000017.11:g.7675217_7675218delinsGG	NM_000546.6:c.394_395delinsCC	NP_000537.3:p.Lys132Pro	Ex5	Exon	sub	sub2	mis	p.K132P	132	AAG	CCG	K	P	CTCTGTCTCCTTCCTCTTCCTACAGTACTCCCCTGCCCTCAACCCGATGTTTTGCCAACTGGCCAAGACCTGCCCTGTGCAGCTGTGGGTTGATTCCACACCCCCGCCCGGCACCCGCGTCCGCGCCATGGCCATCTACAAGCAGTCACAGCACATGACGGAGGTTGTGAGGCGCTGCCCCCACCATGAGCGCTGCTCAGATAGCGATGGTGAGCAGCTGGGGCTGGAGAGACG	FALSE	5483	2192	708	1737	3952	1287	2623	0.0001528865669785	0.0001427090208637	0.0001236891872414	0.0001955859284876	0.0001898986051005	0.0001857251129791	0.0002310956205485	1.03398927605198	1.10640924093331	0.959705895743782	1.03398927605198	-4.67e-05	0.131835	0	1.02779	0.0837066	0
411	NC_000017.11:g.7675216_7675218delinsGTG	NM_000546.6:c.394_396delinsCAC	NP_000537.3:p.Lys132His	Ex5	Exon	sub	sub2	mis	p.K132H	132	AAG	CAC	K	H	CTCTGTCTCCTTCCTCTTCCTACAGTACTCCCCTGCCCTCAACCACATGTTTTGCCAACTGGCCAAGACCTGCCCTGTGCAGCTGTGGGTTGATTCCACACCCCCGCCCGGCACCCGCGTCCGCGCCATGGCCATCTACAAGCAGTCACAGCACATGACGGAGGTTGTGAGGCGCTGCCCCCACCATGAGCGCTGCTCAGATAGCGATGGTGAGCAGCTGGGGCTGGAGAGACG	FALSE	11619	4982	1985	3782	10955	3589	5868	0.0003239812186255	0.0003243505209595	0.000346783950105	0.0004258526088314	0.0005264016242096	0.0005179234114081	0.0005169916513072	1.15597432426052	1.10288036800901	0.978790635934859	1.10288036800901	0.0748026	0.152028	0	1.07531	0.096528	0
412	NC_000017.11:g.7675218T>G	NM_000546.6:c.394A>C	NP_000537.3:p.Lys132Gln	Ex5	Exon	sub	sub1	mis	p.K132Q	132	AAG	CAG	K	Q	CTCTGTCTCCTTCCTCTTCCTACAGTACTCCCCTGCCCTCAACCAGATGTTTTGCCAACTGGCCAAGACCTGCCCTGTGCAGCTGTGGGTTGATTCCACACCCCCGCCCGGCACCCGCGTCCGCGCCATGGCCATCTACAAGCAGTCACAGCACATGACGGAGGTTGTGAGGCGCTGCCCCCACCATGAGCGCTGCTCAGATAGCGATGGTGAGCAGCTGGGGCTGGAGAGACG	FALSE	12352	5400	1945	2808	8035	3443	5762	0.0003444200027939	0.0003515641937337	0.0003397958604303	0.0003161803610784	0.000386091926109	0.0004968543620724	0.0005076526746476	0.91603304854131	1.08896737506576	1.17564794813334	1.08896737506576	0.0296918	0.084945	6.94e-18	1.04667	0.0539345	0
413	NC_000017.11:g.7675218_7675219insA	NM_000546.6:c.393_394insT	NP_000537.3:p.Lys132Ter	Ex5	Exon	ins	insA	fs	p.K132X	132			K	X	CTCTGTCTCCTTCCTCTTCCTACAGTACTCCCCTGCCCTCAACTAAGATGTTTTGCCAACTGGCCAAGACCTGCCCTGTGCAGCTGTGGGTTGATTCCACACCCCCGCCCGGCACCCGCGTCCGCGCCATGGCCATCTACAAGCAGTCACAGCACATGACGGAGGTTGTGAGGCGCTGCCCCCACCATGAGCGCTGCTCAGATAGCGATGGTGAGCAGCTGGGGCTGGAGAGACG	FALSE	13896	7868	2538	4152	10925	3826	7165	0.0003874725031431	0.0005122420511661	0.0004433942898572	0.0004675145509963	0.0005249600862155	0.0005521245394392	0.0006312619600573	0.873545194610498	0.983413156761079	1.05368623151954	0.983413156761079	-0.104974	0.0578584	0	0.961163	0.0367363	0
414	NC_000017.11:g.7675218_7675219insC	NM_000546.6:c.393_394insG	NP_000537.3:p.Lys132GlufsTer17	Ex5	Exon	ins	insC	fs	p.K132Efs	132			K	E	CTCTGTCTCCTTCCTCTTCCTACAGTACTCCCCTGCCCTCAACGAAGATGTTTTGCCAACTGGCCAAGACCTGCCCTGTGCAGCTGTGGGTTGATTCCACACCCCCGCCCGGCACCCGCGTCCGCGCCATGGCCATCTACAAGCAGTCACAGCACATGACGGAGGTTGTGAGGCGCTGCCCCCACCATGAGCGCTGCTCAGATAGCGATGGTGAGCAGCTGGGGCTGGAGAGACG	FALSE	8074	3930	1674	2163	7330	2315	3790	0.0002251333470335	0.0002558606076617	0.0002924515528845	0.000243553461899	0.0003522157832457	0.0003340743096711	0.0003339124673576	1.05483361062129	0.926738861424603	1.06442651291981	1.05483361062129	-0.0272904	0.0653781	0	1.01049	0.0415108	0
415	NC_000017.11:g.7675219dup	NM_000546.6:c.393dup	NP_000537.3:p.Lys132GlnfsTer17	Ex5	Exon	dup	insG	fs	p.K132Qfs	132			K	Q	CTCTGTCTCCTTCCTCTTCCTACAGTACTCCCCTGCCCTCAACCAAGATGTTTTGCCAACTGGCCAAGACCTGCCCTGTGCAGCTGTGGGTTGATTCCACACCCCCGCCCGGCACCCGCGTCCGCGCCATGGCCATCTACAAGCAGTCACAGCACATGACGGAGGTTGTGAGGCGCTGCCCCCACCATGAGCGCTGCTCAGATAGCGATGGTGAGCAGCTGGGGCTGGAGAGACG	TRUE	19116	10967	4012	5821	21127	5722	8430	0.0005330256455156	0.0007140008356811	0.0007009053943684	0.000655443690113	0.0010151791067711	0.0008257335636882	0.0007427129550989	1.07469270658666	0.9470002574354	0.930246435739964	0.9470002574354	-0.0710498	0.123637	0	0.982703	0.0785011	0
416	NC_000017.11:g.7675218dup	NM_000546.6:c.395dup	NP_000537.3:p.Met133AspfsTer16	Ex5	Exon	dup	insT	fs	p.M133Dfs	133			M	D	CTCTGTCTCCTTCCTCTTCCTACAGTACTCCCCTGCCCTCAACAAAGATGTTTTGCCAACTGGCCAAGACCTGCCCTGTGCAGCTGTGGGTTGATTCCACACCCCCGCCCGGCACCCGCGTCCGCGCCATGGCCATCTACAAGCAGTCACAGCACATGACGGAGGTTGTGAGGCGCTGCCCCCACCATGAGCGCTGCTCAGATAGCGATGGTGAGCAGCTGGGGCTGGAGAGACG	FALSE	42517	24369	6990	12685	37114	12803	21732	0.0011855331329979	0.001586531080944	0.0012211686706469	0.0014283290171936	0.001783374703872	0.0018475824564664	0.0019146664223261	0.930331834845708	1.11138597809322	1.04857924576605	1.04857924576605	-0.0104257	0.104622	0	1.0212	0.0664279	0
417	NC_000017.11:g.7675216_7675218del	NM_000546.6:c.395_397del	NP_000537.3:p.Lys132del	Ex5	Exon	del	del3	del	p.K132del	132			K		CTCTGTCTCCTTCCTCTTCCTACAGTACTCCCCTGCCCTCAACATGTTTTGCCAACTGGCCAAGACCTGCCCTGTGCAGCTGTGGGTTGATTCCACACCCCCGCCCGGCACCCGCGTCCGCGCCATGGCCATCTACAAGCAGTCACAGCACATGACGGAGGTTGTGAGGCGCTGCCCCCACCATGAGCGCTGCTCAGATAGCGATGGTGAGCAGCTGGGGCTGGAGAGACG	TRUE	14108	4890	1290	3328	10126	2814	7543	0.000393383856818	0.00031836090877	0.0002253658920078	0.0003747322797966	0.0004865671243037	0.0004060842796607	0.0006645651032397	1.11908186474973	1.22622368091937	1.24567004061328	1.22622368091937	0.241253	0.0652441	0	1.181	0.0414257	0
418	NC_000017.11:g.7675216_7675217del	NM_000546.6:c.396_397del	NP_000537.3:p.Lys132AsnfsTer16	Ex5	Exon	del	del2	fs	p.K132Nfs	132			K	N	CTCTGTCTCCTTCCTCTTCCTACAGTACTCCCCTGCCCTCAACAATGTTTTGCCAACTGGCCAAGACCTGCCCTGTGCAGCTGTGGGTTGATTCCACACCCCCGCCCGGCACCCGCGTCCGCGCCATGGCCATCTACAAGCAGTCACAGCACATGACGGAGGTTGTGAGGCGCTGCCCCCACCATGAGCGCTGCTCAGATAGCGATGGTGAGCAGCTGGGGCTGGAGAGACG	FALSE	14717	5312	2345	4879	9469	3615	7859	0.0004103650567615	0.0003458349994654	0.0004096767571769	0.0005493746373581	0.000454997442231	0.0005216754338925	0.0006924058261117	1.027014772821	0.998107738632143	1.00516834125381	1.00516834125381	-0.0361206	0.0768962	0	1.00488	0.048824	0
419	NC_000017.11:g.7675218del	NM_000546.6:c.395del	NP_000537.3:p.Lys132ArgfsTer38	Ex5	Exon	del	del1	fs	p.K132Rfs	132			K	R	CTCTGTCTCCTTCCTCTTCCTACAGTACTCCCCTGCCCTCAACAGATGTTTTGCCAACTGGCCAAGACCTGCCCTGTGCAGCTGTGGGTTGATTCCACACCCCCGCCCGGCACCCGCGTCCGCGCCATGGCCATCTACAAGCAGTCACAGCACATGACGGAGGTTGTGAGGCGCTGCCCCCACCATGAGCGCTGCTCAGATAGCGATGGTGAGCAGCTGGGGCTGGAGAGACG	TRUE	29467	14231	4782	8881	22140	7754	14106	0.0008216502770668	0.000926501859449	0.0008354261206056	0.000999999211801	0.0010638550397081	0.001118968551702	0.0012427887241548	0.943405863354401	1.03131962594052	0.995286426513397	0.995286426513397	-0.0693221	0.0805993	0	0.9838	0.0511753	0
420	NC_000017.11:g.7675216_7675217delinsTA	NM_000546.6:c.395_396delinsTA	NP_000537.3:p.Lys132Ile	Ex5	Exon	sub	sub2	mis	p.K132I	132	AAG	ATA	K	I	CTCTGTCTCCTTCCTCTTCCTACAGTACTCCCCTGCCCTCAACATAATGTTTTGCCAACTGGCCAAGACCTGCCCTGTGCAGCTGTGGGTTGATTCCACACCCCCGCCCGGCACCCGCGTCCGCGCCATGGCCATCTACAAGCAGTCACAGCACATGACGGAGGTTGTGAGGCGCTGCCCCCACCATGAGCGCTGCTCAGATAGCGATGGTGAGCAGCTGGGGCTGGAGAGACG	FALSE	12081	5026	1947	3046	7975	2784	5860	0.0003368635082378	0.0003272151180936	0.0003401452649141	0.0003429791238763	0.0003832088501206	0.0004017550229479	0.0005162868228801	0.955523427468456	0.948689314345686	1.13023344111796	0.955523427468456	-0.0414363	0.0171116	4.33e-16	1.00151	0.0108647	0
421	NC_000017.11:g.7675217T>A	NM_000546.6:c.395A>T	NP_000537.3:p.Lys132Met	Ex5	Exon	sub	sub1	mis	p.K132M	132	AAG	ATG	K	M	CTCTGTCTCCTTCCTCTTCCTACAGTACTCCCCTGCCCTCAACATGATGTTTTGCCAACTGGCCAAGACCTGCCCTGTGCAGCTGTGGGTTGATTCCACACCCCCGCCCGGCACCCGCGTCCGCGCCATGGCCATCTACAAGCAGTCACAGCACATGACGGAGGTTGTGAGGCGCTGCCCCCACCATGAGCGCTGCTCAGATAGCGATGGTGAGCAGCTGGGGCTGGAGAGACG	FALSE	8390	2072	1520	2067	4884	1678	3346	0.0002339446100583	0.0001348964832252	0.0002655474076371	0.0002327438769049	0.0002346823854532	0.0002421497588026	0.0002947944896513	1.19866336209802	0.778694431007139	1.00865283786001	1.00865283786001	-0.0518639	0.196341	0	0.994885	0.124663	0
422	NC_000017.11:g.7675216_7675217delinsGC	NM_000546.6:c.395_396delinsGC	NP_000537.3:p.Lys132Ser	Ex5	Exon	sub	sub2	mis	p.K132S	132	AAG	AGC	K	S	CTCTGTCTCCTTCCTCTTCCTACAGTACTCCCCTGCCCTCAACAGCATGTTTTGCCAACTGGCCAAGACCTGCCCTGTGCAGCTGTGGGTTGATTCCACACCCCCGCCCGGCACCCGCGTCCGCGCCATGGCCATCTACAAGCAGTCACAGCACATGACGGAGGTTGTGAGGCGCTGCCCCCACCATGAGCGCTGCTCAGATAGCGATGGTGAGCAGCTGGGGCTGGAGAGACG	FALSE	10049	7305	2496	3740	11893	3668	5815	0.0002802037409388	0.0004755882287453	0.0004360567956988	0.0004211234153964	0.0005714737121611	0.0005293237874184	0.0005123221629774	0.971314708058167	0.96666617452612	0.980265410961534	0.971314708058167	-0.0938121	0.0649138	3.47e-18	0.968251	0.041216	0
423	NC_000017.11:g.7675217T>C	NM_000546.6:c.395A>G	NP_000537.3:p.Lys132Arg	Ex5	Exon	sub	sub1	mis	p.K132R	132	AAG	AGG	K	R	CTCTGTCTCCTTCCTCTTCCTACAGTACTCCCCTGCCCTCAACAGGATGTTTTGCCAACTGGCCAAGACCTGCCCTGTGCAGCTGTGGGTTGATTCCACACCCCCGCCCGGCACCCGCGTCCGCGCCATGGCCATCTACAAGCAGTCACAGCACATGACGGAGGTTGTGAGGCGCTGCCCCCACCATGAGCGCTGCTCAGATAGCGATGGTGAGCAGCTGGGGCTGGAGAGACG	FALSE	17028	6953	2646	4397	10099	4373	5676	0.0004748043885666	0.0004526714516723	0.0004622621319788	0.0004951015127	0.0004852697401089	0.0006310613201693	0.0005000757690559	0.901199476959358	1.04383743935144	0.849264234389297	0.901199476959358	-0.154872	0.14574	0	0.929482	0.0925352	0
424	NC_000017.11:g.7675217T>G	NM_000546.6:c.395A>C	NP_000537.3:p.Lys132Thr	Ex5	Exon	sub	sub1	mis	p.K132T	132	AAG	ACG	K	T	CTCTGTCTCCTTCCTCTTCCTACAGTACTCCCCTGCCCTCAACACGATGTTTTGCCAACTGGCCAAGACCTGCCCTGTGCAGCTGTGGGTTGATTCCACACCCCCGCCCGGCACCCGCGTCCGCGCCATGGCCATCTACAAGCAGTCACAGCACATGACGGAGGTTGTGAGGCGCTGCCCCCACCATGAGCGCTGCTCAGATAGCGATGGTGAGCAGCTGGGGCTGGAGAGACG	FALSE	10226	4864	2095	3754	6905	1796	5285	0.0002851391635824	0.0003166681922816	0.0003660011967103	0.0004226998132081	0.0003317939949947	0.0002591781685396	0.0004656272796794	0.887143873480043	0.612525736548039	0.910336140653503	0.887143873480043	-0.350872	0.112247	6.94e-18	0.805035	0.0712692	0
425	NC_000017.11:g.7675217_7675218insA	NM_000546.6:c.394_395insT	NP_000537.3:p.Lys132IlefsTer17	Ex5	Exon	ins	insA	fs	p.K132Ifs	132			K	I	CTCTGTCTCCTTCCTCTTCCTACAGTACTCCCCTGCCCTCAACATAGATGTTTTGCCAACTGGCCAAGACCTGCCCTGTGCAGCTGTGGGTTGATTCCACACCCCCGCCCGGCACCCGCGTCCGCGCCATGGCCATCTACAAGCAGTCACAGCACATGACGGAGGTTGTGAGGCGCTGCCCCCACCATGAGCGCTGCTCAGATAGCGATGGTGAGCAGCTGGGGCTGGAGAGACG	FALSE	11600	4818	2671	2481	8051	4064	5679	0.0003234514274943	0.0003136733861868	0.0004666296880254	0.0002793602121921	0.0003868607463726	0.0005864699760274	0.000500340079716	0.987316540958124	0.989505263971787	1.25261687763247	0.989505263971787	0.0548934	0.0542787	1.73e-18	1.06267	0.0344634	0
426	NC_000017.11:g.7675217_7675218insC	NM_000546.6:c.394_395insG	NP_000537.3:p.Lys132ArgfsTer17	Ex5	Exon	ins	insC	fs	p.K132Rfs	132			K	R	CTCTGTCTCCTTCCTCTTCCTACAGTACTCCCCTGCCCTCAACAGAGATGTTTTGCCAACTGGCCAAGACCTGCCCTGTGCAGCTGTGGGTTGATTCCACACCCCCGCCCGGCACCCGCGTCCGCGCCATGGCCATCTACAAGCAGTCACAGCACATGACGGAGGTTGTGAGGCGCTGCCCCCACCATGAGCGCTGCTCAGATAGCGATGGTGAGCAGCTGGGGCTGGAGAGACG	FALSE	2988	2445	709	1355	4502	1035	1727	8.33166263235367e-05	0.000159180454385	0.0001238638894833	0.0001525727881984	0.0002163268016606	0.0001493593565916	0.0001521548367088	1.04693330000421	0.962292600286918	0.840292902102725	0.962292600286918	-0.121024	0.154661	0	0.950973	0.0981995	0
427	NC_000017.11:g.7675217_7675218insG	NM_000546.6:c.394_395insC	NP_000537.3:p.Lys132ThrfsTer17	Ex5	Exon	ins	insG	fs	p.K132Tfs	132			K	T	CTCTGTCTCCTTCCTCTTCCTACAGTACTCCCCTGCCCTCAACACAGATGTTTTGCCAACTGGCCAAGACCTGCCCTGTGCAGCTGTGGGTTGATTCCACACCCCCGCCCGGCACCCGCGTCCGCGCCATGGCCATCTACAAGCAGTCACAGCACATGACGGAGGTTGTGAGGCGCTGCCCCCACCATGAGCGCTGCTCAGATAGCGATGGTGAGCAGCTGGGGCTGGAGAGACG	FALSE	10366	3687	1720	2206	7064	2605	5516	0.0002890428877074	0.0002400402189437	0.0003004878560104	0.0002483952551777	0.0003394341463639	0.0003759237912282	0.0004859792005131	1.07133663470732	0.986478427398008	1.31483814293412	1.07133663470732	0.129812	0.0695112	0	1.11024	0.044135	0
428	NC_000017.11:g.7675218dup	NM_000546.6:c.395dup	NP_000537.3:p.Met133AspfsTer16	Ex5	Exon	dup	insT	fs	p.M133Dfs	133			M	D	CTCTGTCTCCTTCCTCTTCCTACAGTACTCCCCTGCCCTCAACAAAGATGTTTTGCCAACTGGCCAAGACCTGCCCTGTGCAGCTGTGGGTTGATTCCACACCCCCGCCCGGCACCCGCGTCCGCGCCATGGCCATCTACAAGCAGTCACAGCACATGACGGAGGTTGTGAGGCGCTGCCCCCACCATGAGCGCTGCTCAGATAGCGATGGTGAGCAGCTGGGGCTGGAGAGACG	TRUE	42517	24369	6990	12685	37114	12803	21732	0.0011855331329979	0.001586531080944	0.0012211686706469	0.0014283290171936	0.001783374703872	0.0018475824564664	0.0019146664223261	0.930331834845708	1.11138597809322	1.04857924576605	1.04857924576605	-0.0104257	0.104622	0	1.0212	0.0664279	0
429	NC_000017.11:g.7675216C>A	NM_000546.6:c.396G>T	NP_000537.3:p.Lys132Asn	Ex5	Exon	sub	sub1	mis	p.K132N	132	AAG	AAT	K	N	CTCTGTCTCCTTCCTCTTCCTACAGTACTCCCCTGCCCTCAACAATATGTTTTGCCAACTGGCCAAGACCTGCCCTGTGCAGCTGTGGGTTGATTCCACACCCCCGCCCGGCACCCGCGTCCGCGCCATGGCCATCTACAAGCAGTCACAGCACATGACGGAGGTTGTGAGGCGCTGCCCCCACCATGAGCGCTGCTCAGATAGCGATGGTGAGCAGCTGGGGCTGGAGAGACG	FALSE	14624	7196	2875	5738	11337	3139	6792	0.0004077718685928	0.0004684918403903	0.0005022689453662	0.0006460979030868	0.0005447572080023	0.000452984560716	0.0005983993346419	0.951136416526313	0.771439663251176	0.788218294730047	0.788218294730047	-0.294359	0.124158	0	0.840917	0.0788319	0
430	NC_000017.11:g.7675216C>G	NM_000546.6:c.396G>C	NP_000537.3:p.Lys132Asn	Ex5	Exon	sub	sub1	mis	p.K132N	132	AAG	AAC	K	N	CTCTGTCTCCTTCCTCTTCCTACAGTACTCCCCTGCCCTCAACAACATGTTTTGCCAACTGGCCAAGACCTGCCCTGTGCAGCTGTGGGTTGATTCCACACCCCCGCCCGGCACCCGCGTCCGCGCCATGGCCATCTACAAGCAGTCACAGCACATGACGGAGGTTGTGAGGCGCTGCCCCCACCATGAGCGCTGCTCAGATAGCGATGGTGAGCAGCTGGGGCTGGAGAGACG	FALSE	7896	4180	2108	1689	7899	3094	4287	0.0002201700406461	0.000272136727742	0.0003682723258546	0.0001901811359905	0.0003795569538687	0.0004464906756468	0.0003776999333937	1.06287483157997	0.965856645154692	1.32538586627639	1.06287483157997	0.118756	0.0829275	6.94e-18	1.10322	0.0526535	0
431	NC_000017.11:g.7675216C>T	NM_000546.6:c.396G>A	NP_000537.3:p.Lys132=	Ex5	Exon	sub	sub1	syn	p.(=)	132	AAG	AAA	K	K	CTCTGTCTCCTTCCTCTTCCTACAGTACTCCCCTGCCCTCAACAAAATGTTTTGCCAACTGGCCAAGACCTGCCCTGTGCAGCTGTGGGTTGATTCCACACCCCCGCCCGGCACCCGCGTCCGCGCCATGGCCATCTACAAGCAGTCACAGCACATGACGGAGGTTGTGAGGCGCTGCCCCCACCATGAGCGCTGCTCAGATAGCGATGGTGAGCAGCTGGGGCTGGAGAGACG	FALSE	14904	3668	1770	3378	223	173	443	0.0004155793168427	0.0002388032338176	0.0003092229681037	0.000380362271981	1.07154324234377e-05	2.49653803771533e-05	3.90298741528843e-05	-1.04845953066302	-0.814324083343954	-0.761073848911432	-0.814324083343954	-2.91485	0.203482	0	-0.82292	0.129198	NA
432	NC_000017.11:g.7675214_7675216del	NM_000546.6:c.397_399del	NP_000537.3:p.Met133del	Ex5	Exon	del	del3	del	p.M133del	133			M		CTCTGTCTCCTTCCTCTTCCTACAGTACTCCCCTGCCCTCAACAAGTTTTGCCAACTGGCCAAGACCTGCCCTGTGCAGCTGTGGGTTGATTCCACACCCCCGCCCGGCACCCGCGTCCGCGCCATGGCCATCTACAAGCAGTCACAGCACATGACGGAGGTTGTGAGGCGCTGCCCCCACCATGAGCGCTGCTCAGATAGCGATGGTGAGCAGCTGGGGCTGGAGAGACG	FALSE	17432	8781	3185	4063	11468	3685	7402	0.0004860694210414	0.0005716824416992	0.0005564266403448	0.0004574931649079	0.0005510519239102	0.000531777032889	0.0006521425022113	0.835897626803077	0.80952924261512	1.09186088678875	0.835897626803077	-0.194006	0.0645712	0	0.904634	0.0409985	0
433	NC_000017.11:g.7675216_7675217del	NM_000546.6:c.396_397del	NP_000537.3:p.Lys132AsnfsTer16	Ex5	Exon	del	del2	fs	p.K132Nfs	132			K	N	CTCTGTCTCCTTCCTCTTCCTACAGTACTCCCCTGCCCTCAACAATGTTTTGCCAACTGGCCAAGACCTGCCCTGTGCAGCTGTGGGTTGATTCCACACCCCCGCCCGGCACCCGCGTCCGCGCCATGGCCATCTACAAGCAGTCACAGCACATGACGGAGGTTGTGAGGCGCTGCCCCCACCATGAGCGCTGCTCAGATAGCGATGGTGAGCAGCTGGGGCTGGAGAGACG	TRUE	14717	5312	2345	4879	9469	3615	7859	0.0004103650567615	0.0003458349994654	0.0004096767571769	0.0005493746373581	0.000454997442231	0.0005216754338925	0.0006924058261117	1.027014772821	0.998107738632143	1.00516834125381	1.00516834125381	-0.0361206	0.0768962	0	1.00488	0.048824	0
434	NC_000017.11:g.7675216del	NM_000546.6:c.396del	NP_000537.3:p.Met133CysfsTer37	Ex5	Exon	del	del1	fs	p.M133Cfs	133			M	C	CTCTGTCTCCTTCCTCTTCCTACAGTACTCCCCTGCCCTCAACAAATGTTTTGCCAACTGGCCAAGACCTGCCCTGTGCAGCTGTGGGTTGATTCCACACCCCCGCCCGGCACCCGCGTCCGCGCCATGGCCATCTACAAGCAGTCACAGCACATGACGGAGGTTGTGAGGCGCTGCCCCCACCATGAGCGCTGCTCAGATAGCGATGGTGAGCAGCTGGGGCTGGAGAGACG	FALSE	7318	3735	1597	2923	6765	2058	5050	0.0002040532367589	0.0002431652339991	0.0002789994802608	0.0003291293431026	0.0003250668176885	0.0002969870104981	0.0004449229446322	1.03681964032072	0.880357194905421	1.05450298093236	1.03681964032072	-0.0653268	0.0696493	8.67e-18	0.986337	0.0442227	0
435	NC_000017.11:g.7675216_7675217insA	NM_000546.6:c.395_396insT	NP_000537.3:p.Lys132AsnfsTer17	Ex5	Exon	ins	insA	fs	p.K132Nfs	132			K	N	CTCTGTCTCCTTCCTCTTCCTACAGTACTCCCCTGCCCTCAACAATGATGTTTTGCCAACTGGCCAAGACCTGCCCTGTGCAGCTGTGGGTTGATTCCACACCCCCGCCCGGCACCCGCGTCCGCGCCATGGCCATCTACAAGCAGTCACAGCACATGACGGAGGTTGTGAGGCGCTGCCCCCACCATGAGCGCTGCTCAGATAGCGATGGTGAGCAGCTGGGGCTGGAGAGACG	FALSE	826	43	85	241	1442	4	361	2.30319723370955e-05	2.79949265380575e-06	1.4849690558654e-05	2.71365623290241e-05	6.92899262537993e-05	5.77234228373486e-07	3.1805382774698e-05	2.8298657480532	-1.29460373010823	0.954017312802765	0.954017312802765	-0.189524	1.81982	1.78e-15	0.90748	1.15547	0.0623484
436	NC_000017.11:g.7675216dup	NM_000546.6:c.396dup	NP_000537.3:p.Met133AspfsTer16	Ex5	Exon	dup	insC	fs	p.M133Dfs	133			M	D	CTCTGTCTCCTTCCTCTTCCTACAGTACTCCCCTGCCCTCAACAAGGATGTTTTGCCAACTGGCCAAGACCTGCCCTGTGCAGCTGTGGGTTGATTCCACACCCCCGCCCGGCACCCGCGTCCGCGCCATGGCCATCTACAAGCAGTCACAGCACATGACGGAGGTTGTGAGGCGCTGCCCCCACCATGAGCGCTGCTCAGATAGCGATGGTGAGCAGCTGGGGCTGGAGAGACG	FALSE	10758	4993	1596	3121	12464	2798	3978	0.0002999733152572	0.000325066670243	0.0002788247780189	0.000351424112153	0.0005989109853171	0.0004037753427472	0.0003504759353954	1.23390125864123	1.0826087793041	0.840322036086182	1.0826087793041	0.0414098	0.241692	5.55e-17	1.05411	0.153458	0
437	NC_000017.11:g.7675216_7675217insG	NM_000546.6:c.395_396insC	NP_000537.3:p.Lys132AsnfsTer17	Ex5	Exon	ins	insG	fs	p.K132Nfs	132			K	N	CTCTGTCTCCTTCCTCTTCCTACAGTACTCCCCTGCCCTCAACAACGATGTTTTGCCAACTGGCCAAGACCTGCCCTGTGCAGCTGTGGGTTGATTCCACACCCCCGCCCGGCACCCGCGTCCGCGCCATGGCCATCTACAAGCAGTCACAGCACATGACGGAGGTTGTGAGGCGCTGCCCCCACCATGAGCGCTGCTCAGATAGCGATGGTGAGCAGCTGGGGCTGGAGAGACG	FALSE	6561	3582	1387	2349	7225	2682	4841	0.0001829452427405	0.00023320424851	0.0002423120094688	0.0002644970328252	0.000347170400266	0.0003870355501244	0.0004265093019731	1.10293155204176	1.14701411167187	1.17868966669747	1.14701411167187	0.161737	0.0560252	3.47e-18	1.13051	0.0355723	0
438	NC_000017.11:g.7675218dup	NM_000546.6:c.395dup	NP_000537.3:p.Met133AspfsTer16	Ex5	Exon	dup	insT	fs	p.M133Dfs	133			M	D	CTCTGTCTCCTTCCTCTTCCTACAGTACTCCCCTGCCCTCAACAAAGATGTTTTGCCAACTGGCCAAGACCTGCCCTGTGCAGCTGTGGGTTGATTCCACACCCCCGCCCGGCACCCGCGTCCGCGCCATGGCCATCTACAAGCAGTCACAGCACATGACGGAGGTTGTGAGGCGCTGCCCCCACCATGAGCGCTGCTCAGATAGCGATGGTGAGCAGCTGGGGCTGGAGAGACG	TRUE	42517	24369	6990	12685	37114	12803	21732	0.0011855331329979	0.001586531080944	0.0012211686706469	0.0014283290171936	0.001783374703872	0.0018475824564664	0.0019146664223261	0.930331834845708	1.11138597809322	1.04857924576605	1.04857924576605	-0.0104257	0.104622	0	1.0212	0.0664279	0
439	NC_000017.11:g.7675214_7675216del	NM_000546.6:c.397_399del	NP_000537.3:p.Met133del	Ex5	Exon	del	del3	del	p.M133del	133			M		CTCTGTCTCCTTCCTCTTCCTACAGTACTCCCCTGCCCTCAACAAGTTTTGCCAACTGGCCAAGACCTGCCCTGTGCAGCTGTGGGTTGATTCCACACCCCCGCCCGGCACCCGCGTCCGCGCCATGGCCATCTACAAGCAGTCACAGCACATGACGGAGGTTGTGAGGCGCTGCCCCCACCATGAGCGCTGCTCAGATAGCGATGGTGAGCAGCTGGGGCTGGAGAGACG	TRUE	17432	8781	3185	4063	11468	3685	7402	0.0004860694210414	0.0005716824416992	0.0005564266403448	0.0004574931649079	0.0005510519239102	0.000531777032889	0.0006521425022113	0.835897626803077	0.80952924261512	1.09186088678875	0.835897626803077	-0.194006	0.0645712	0	0.904634	0.0409985	0
440	NC_000017.11:g.7675214_7675215del	NM_000546.6:c.397_398del	NP_000537.3:p.Met133ValfsTer15	Ex5	Exon	del	del2	fs	p.M133Vfs	133			M	V	CTCTGTCTCCTTCCTCTTCCTACAGTACTCCCCTGCCCTCAACAAGGTTTTGCCAACTGGCCAAGACCTGCCCTGTGCAGCTGTGGGTTGATTCCACACCCCCGCCCGGCACCCGCGTCCGCGCCATGGCCATCTACAAGCAGTCACAGCACATGACGGAGGTTGTGAGGCGCTGCCCCCACCATGAGCGCTGCTCAGATAGCGATGGTGAGCAGCTGGGGCTGGAGAGACG	FALSE	11547	5005	1463	2523	8824	2762	3586	0.0003219735890755	0.0003258479240069	0.0002555893798507	0.000284089405627	0.0004240043753561	0.0003985802346918	0.0003159393424655	1.02024638300822	1.13127425043128	0.917052725788372	1.02024638300822	-0.0139244	0.158812	1.39e-17	1.01897	0.100835	0
441	NC_000017.11:g.7675215del	NM_000546.6:c.397del	NP_000537.3:p.Met133CysfsTer37	Ex5	Exon	del	del1	fs	p.M133Cfs	133			M	C	CTCTGTCTCCTTCCTCTTCCTACAGTACTCCCCTGCCCTCAACAAGTGTTTTGCCAACTGGCCAAGACCTGCCCTGTGCAGCTGTGGGTTGATTCCACACCCCCGCCCGGCACCCGCGTCCGCGCCATGGCCATCTACAAGCAGTCACAGCACATGACGGAGGTTGTGAGGCGCTGCCCCCACCATGAGCGCTGCTCAGATAGCGATGGTGAGCAGCTGGGGCTGGAGAGACG	FALSE	14759	8641	3814	6377	20740	5914	7740	0.000411536173999	0.0005625678144543	0.0006663143504789	0.000718049203204	0.0009965832666461	0.0008534408066502	0.000681921503258	1.20978056078715	1.00194350422647	0.805871776677549	1.00194350422647	-0.0288922	0.239569	0	1.00947	0.152111	0
442	NC_000017.11:g.7675213_7675215delinsGCA	NM_000546.6:c.397_399delinsTGC	NP_000537.3:p.Met133Cys	Ex5	Exon	sub	sub3	mis	p.M133C	133	ATG	TGC	M	C	CTCTGTCTCCTTCCTCTTCCTACAGTACTCCCCTGCCCTCAACAAGTGCTTTTGCCAACTGGCCAAGACCTGCCCTGTGCAGCTGTGGGTTGATTCCACACCCCCGCCCGGCACCCGCGTCCGCGCCATGGCCATCTACAAGCAGTCACAGCACATGACGGAGGTTGTGAGGCGCTGCCCCCACCATGAGCGCTGCTCAGATAGCGATGGTGAGCAGCTGGGGCTGGAGAGACG	FALSE	13731	6662	2485	4994	10496	3365	7609	0.0003828716854245	0.0004337260478989	0.0004341350710382	0.0005623236193823	0.0005043460928986	0.0004855982946191	0.0006703799377636	0.951153677193763	0.912914628084482	0.965998084584298	0.951153677193763	-0.138914	0.0539538	0	0.939614	0.0342571	0
443	NC_000017.11:g.7675213_7675215delinsTCA	NM_000546.6:c.397_399delinsTGA	NP_000537.3:p.Met133Ter	Ex5	Exon	sub	sub3	non	p.M133X	133	ATG	TGA	M	X	CTCTGTCTCCTTCCTCTTCCTACAGTACTCCCCTGCCCTCAACAAGTGATTTTGCCAACTGGCCAAGACCTGCCCTGTGCAGCTGTGGGTTGATTCCACACCCCCGCCCGGCACCCGCGTCCGCGCCATGGCCATCTACAAGCAGTCACAGCACATGACGGAGGTTGTGAGGCGCTGCCCCCACCATGAGCGCTGCTCAGATAGCGATGGTGAGCAGCTGGGGCTGGAGAGACG	FALSE	6987	5438	1670	2286	10143	2975	3267	0.0001948237175778	0.0003540381639859	0.000291752743917	0.0002574032426728	0.0004873839958337	0.0004293179573527	0.0002878343089333	1.05485595858755	1.09313283457592	0.920911591772796	1.05485595858755	-0.0122728	0.148894	2.78e-17	1.02002	0.0945382	0
444	NC_000017.11:g.7675214_7675215delinsCA	NM_000546.6:c.397_398delinsTG	NP_000537.3:p.Met133Trp	Ex5	Exon	sub	sub2	mis	p.M133W	133	ATG	TGG	M	W	CTCTGTCTCCTTCCTCTTCCTACAGTACTCCCCTGCCCTCAACAAGTGGTTTTGCCAACTGGCCAAGACCTGCCCTGTGCAGCTGTGGGTTGATTCCACACCCCCGCCCGGCACCCGCGTCCGCGCCATGGCCATCTACAAGCAGTCACAGCACATGACGGAGGTTGTGAGGCGCTGCCCCCACCATGAGCGCTGCTCAGATAGCGATGGTGAGCAGCTGGGGCTGGAGAGACG	FALSE	9496	4652	2506	3349	7278	2780	3840	0.0002647840306453	0.0003028660424535	0.0004378038181174	0.0003770968765141	0.0003497171173891	0.0004011777887195	0.0003383176450272	0.946843574399754	0.781895007596762	0.765808027907932	0.781895007596762	-0.301908	0.130651	1.39e-17	0.836124	0.0829545	0
445	NC_000017.11:g.7675213_7675215delinsGTA	NM_000546.6:c.397_399delinsTAC	NP_000537.3:p.Met133Tyr	Ex5	Exon	sub	sub3	mis	p.M133Y	133	ATG	TAC	M	Y	CTCTGTCTCCTTCCTCTTCCTACAGTACTCCCCTGCCCTCAACAAGTACTTTTGCCAACTGGCCAAGACCTGCCCTGTGCAGCTGTGGGTTGATTCCACACCCCCGCCCGGCACCCGCGTCCGCGCCATGGCCATCTACAAGCAGTCACAGCACATGACGGAGGTTGTGAGGCGCTGCCCCCACCATGAGCGCTGCTCAGATAGCGATGGTGAGCAGCTGGGGCTGGAGAGACG	FALSE	10882	5452	2156	2957	3079	2136	3168	0.0003034308994821	0.0003549496267104	0.0003766580334642	0.000332957737788	0.0001479498494697	0.0003082430779514	0.0002791120571474	0.320852407128647	0.70758887348285	0.718003823804423	0.70758887348285	-0.702503	0.203299	0	0.581772	0.129081	0
446	NC_000017.11:g.7675213_7675215delinsTTA	NM_000546.6:c.397_399delinsTAA	NP_000537.3:p.Met133Ter	Ex5	Exon	sub	sub3	non	p.M133X	133	ATG	TAA	M	X	CTCTGTCTCCTTCCTCTTCCTACAGTACTCCCCTGCCCTCAACAAGTAATTTTGCCAACTGGCCAAGACCTGCCCTGTGCAGCTGTGGGTTGATTCCACACCCCCGCCCGGCACCCGCGTCCGCGCCATGGCCATCTACAAGCAGTCACAGCACATGACGGAGGTTGTGAGGCGCTGCCCCCACCATGAGCGCTGCTCAGATAGCGATGGTGAGCAGCTGGGGCTGGAGAGACG	FALSE	8837	6376	2079	3289	12159	3678	7196	0.0002464086435144	0.0004151061665271	0.0003632059608404	0.0003703408858927	0.0005842553490429	0.0005307668729894	0.0006339931702125	1.06846780123145	1.08857371609084	1.22080739527534	1.08857371609084	0.127952	0.011346	2.57e-14	1.10906	0.00720395	0
447	NC_000017.11:g.7675214_7675215delinsTA	NM_000546.6:c.397_398delinsTA	NP_000537.3:p.Met133Ter	Ex5	Exon	sub	sub2	non	p.M133X	133	ATG	TAG	M	X	CTCTGTCTCCTTCCTCTTCCTACAGTACTCCCCTGCCCTCAACAAGTAGTTTTGCCAACTGGCCAAGACCTGCCCTGTGCAGCTGTGGGTTGATTCCACACCCCCGCCCGGCACCCGCGTCCGCGCCATGGCCATCTACAAGCAGTCACAGCACATGACGGAGGTTGTGAGGCGCTGCCCCCACCATGAGCGCTGCTCAGATAGCGATGGTGAGCAGCTGGGGCTGGAGAGACG	FALSE	9221	4209	1060	2036	4007	1938	2717	0.0002571160011142	0.0002740247576713	0.0001851843763785	0.0002292532817505	0.0001925414247565	0.0002796699836469	0.0002393773545674	0.641666998299032	1.11019574471551	0.872655300404848	0.872655300404848	-0.251549	0.230663	0	0.868098	0.146456	0
448	NC_000017.11:g.7675213_7675215delinsGAA	NM_000546.6:c.397_399delinsTTC	NP_000537.3:p.Met133Phe	Ex5	Exon	sub	sub2	mis	p.M133F	133	ATG	TTC	M	F	CTCTGTCTCCTTCCTCTTCCTACAGTACTCCCCTGCCCTCAACAAGTTCTTTTGCCAACTGGCCAAGACCTGCCCTGTGCAGCTGTGGGTTGATTCCACACCCCCGCCCGGCACCCGCGTCCGCGCCATGGCCATCTACAAGCAGTCACAGCACATGACGGAGGTTGTGAGGCGCTGCCCCCACCATGAGCGCTGCTCAGATAGCGATGGTGAGCAGCTGGGGCTGGAGAGACG	FALSE	6468	2825	780	2417	7466	2007	3386	0.0001803520545718	0.000183920156907	0.0001362677486558	0.000272153822196	0.000358750755486	0.0002896272740863	0.000298318631787	1.26894632838415	1.33473481529174	0.906865538883135	1.26894632838415	0.219181	0.274952	8.33e-17	1.16698	0.174576	0
449	NC_000017.11:g.7675215T>A	NM_000546.6:c.397A>T	NP_000537.3:p.Met133Leu	Ex5	Exon	sub	sub1	mis	p.M133L	133	ATG	TTG	M	L	CTCTGTCTCCTTCCTCTTCCTACAGTACTCCCCTGCCCTCAACAAGTTGTTTTGCCAACTGGCCAAGACCTGCCCTGTGCAGCTGTGGGTTGATTCCACACCCCCGCCCGGCACCCGCGTCCGCGCCATGGCCATCTACAAGCAGTCACAGCACATGACGGAGGTTGTGAGGCGCTGCCCCCACCATGAGCGCTGCTCAGATAGCGATGGTGAGCAGCTGGGGCTGGAGAGACG	FALSE	16376	5408	1950	3154	187	11	31	0.0004566241876419	0.0003520850295763	0.0003406693716397	0.0003551399069947	8.98558683041641e-06	1.58739412802708e-06	2.73121015516797e-06	-1.39513890689822	-2.68852050243585	-2.58561019963393	-2.58561019963393	-4.87335	0.520303	2.22e-16	-2.06644	0.330358	0.00050596
450	NC_000017.11:g.7675214_7675215delinsCC	NM_000546.6:c.397_398delinsGG	NP_000537.3:p.Met133Gly	Ex5	Exon	sub	sub2	mis	p.M133G	133	ATG	GGG	M	G	CTCTGTCTCCTTCCTCTTCCTACAGTACTCCCCTGCCCTCAACAAGGGGTTTTGCCAACTGGCCAAGACCTGCCCTGTGCAGCTGTGGGTTGATTCCACACCCCCGCCCGGCACCCGCGTCCGCGCCATGGCCATCTACAAGCAGTCACAGCACATGACGGAGGTTGTGAGGCGCTGCCCCCACCATGAGCGCTGCTCAGATAGCGATGGTGAGCAGCTGGGGCTGGAGAGACG	FALSE	10915	5283	1281	2820	8501	3634	6375	0.0003043510630259	0.0003439469695361	0.000223793571831	0.0003175315592026	0.0004084838162854	0.0005244172964773	0.0005616601528772	0.964125951918661	1.3988610476722	1.24383826407103	1.24383826407103	0.245582	0.202976	0	1.18374	0.128876	0
451	NC_000017.11:g.7675214_7675215delinsGC	NM_000546.6:c.397_398delinsGC	NP_000537.3:p.Met133Ala	Ex5	Exon	sub	sub2	mis	p.M133A	133	ATG	GCG	M	A	CTCTGTCTCCTTCCTCTTCCTACAGTACTCCCCTGCCCTCAACAAGGCGTTTTGCCAACTGGCCAAGACCTGCCCTGTGCAGCTGTGGGTTGATTCCACACCCCCGCCCGGCACCCGCGTCCGCGCCATGGCCATCTACAAGCAGTCACAGCACATGACGGAGGTTGTGAGGCGCTGCCCCCACCATGAGCGCTGCTCAGATAGCGATGGTGAGCAGCTGGGGCTGGAGAGACG	FALSE	6453	2200	843	1800	2908	1661	3201	0.0001799337984155	0.0001432298567063	0.0001472739898934	0.00020267971864	0.0001397330829029	0.000239696513332	0.0002820194744094	0.843293228825249	1.15935994465717	1.07485326569827	1.07485326569827	-0.022112	0.152406	0	1.01378	0.096768	0
452	NC_000017.11:g.7675213_7675215delinsGTC	NM_000546.6:c.397_399delinsGAC	NP_000537.3:p.Met133Asp	Ex5	Exon	sub	sub3	mis	p.M133D	133	ATG	GAC	M	D	CTCTGTCTCCTTCCTCTTCCTACAGTACTCCCCTGCCCTCAACAAGGACTTTTGCCAACTGGCCAAGACCTGCCCTGTGCAGCTGTGGGTTGATTCCACACCCCCGCCCGGCACCCGCGTCCGCGCCATGGCCATCTACAAGCAGTCACAGCACATGACGGAGGTTGTGAGGCGCTGCCCCCACCATGAGCGCTGCTCAGATAGCGATGGTGAGCAGCTGGGGCTGGAGAGACG	FALSE	6999	4145	1259	2912	6039	1453	4167	0.0001951583225028	0.0002698580709308	0.0002199501225099	0.000327890744822	0.0002901815982293	0.0002096803334566	0.0003671275069866	0.903087064713529	0.807882820954825	0.921818345955485	0.903087064713529	-0.237219	0.0494064	2.6e-18	0.877197	0.0313698	0
453	NC_000017.11:g.7675214_7675215delinsTC	NM_000546.6:c.397_398delinsGA	NP_000537.3:p.Met133Glu	Ex5	Exon	sub	sub2	mis	p.M133E	133	ATG	GAG	M	E	CTCTGTCTCCTTCCTCTTCCTACAGTACTCCCCTGCCCTCAACAAGGAGTTTTGCCAACTGGCCAAGACCTGCCCTGTGCAGCTGTGGGTTGATTCCACACCCCCGCCCGGCACCCGCGTCCGCGCCATGGCCATCTACAAGCAGTCACAGCACATGACGGAGGTTGTGAGGCGCTGCCCCCACCATGAGCGCTGCTCAGATAGCGATGGTGAGCAGCTGGGGCTGGAGAGACG	FALSE	13105	6856	1654	2664	8029	2833	4464	0.0003654164618373	0.0004463563170812	0.0002889575080472	0.0002999659835872	0.0003858036185102	0.0004088261422455	0.0003932942623441	0.76891151007472	1.06732162859991	1.03298201778279	1.03298201778279	-0.128456	0.143946	4.16e-17	0.946254	0.0913963	0
454	NC_000017.11:g.7675215T>C	NM_000546.6:c.397A>G	NP_000537.3:p.Met133Val	Ex5	Exon	sub	sub1	mis	p.M133V	133	ATG	GTG	M	V	CTCTGTCTCCTTCCTCTTCCTACAGTACTCCCCTGCCCTCAACAAGGTGTTTTGCCAACTGGCCAAGACCTGCCCTGTGCAGCTGTGGGTTGATTCCACACCCCCGCCCGGCACCCGCGTCCGCGCCATGGCCATCTACAAGCAGTCACAGCACATGACGGAGGTTGTGAGGCGCTGCCCCCACCATGAGCGCTGCTCAGATAGCGATGGTGAGCAGCTGGGGCTGGAGAGACG	FALSE	31853	7777	3112	5138	366	193	263	0.0008881808896531	0.0005063175434569	0.0005436733766886	0.0005785379968735	1.75867635290503e-05	2.78515515190207e-05	2.31712345422315e-05	-1.20577344467085	-1.11322832037461	-1.42357322663355	-1.20577344467085	-3.4691	0.140066	0	-1.17484	0.0889326	0.00928974
455	NC_000017.11:g.7675214_7675215delinsGG	NM_000546.6:c.397_398delinsCC	NP_000537.3:p.Met133Pro	Ex5	Exon	sub	sub2	mis	p.M133P	133	ATG	CCG	M	P	CTCTGTCTCCTTCCTCTTCCTACAGTACTCCCCTGCCCTCAACAAGCCGTTTTGCCAACTGGCCAAGACCTGCCCTGTGCAGCTGTGGGTTGATTCCACACCCCCGCCCGGCACCCGCGTCCGCGCCATGGCCATCTACAAGCAGTCACAGCACATGACGGAGGTTGTGAGGCGCTGCCCCCACCATGAGCGCTGCTCAGATAGCGATGGTGAGCAGCTGGGGCTGGAGAGACG	FALSE	10782	5580	1710	3264	9522	3333	4003	0.0003006425251072	0.0003632830001915	0.0002987408335917	0.0003675258898005	0.0004575441593541	0.0004809804207922	0.0003526785242302	1.00020497938784	1.15224444604836	0.813186006984196	1.00020497938784	-0.0632196	0.211383	2.78e-17	0.987675	0.134215	0
456	NC_000017.11:g.7675213_7675215delinsGTG	NM_000546.6:c.397_399delinsCAC	NP_000537.3:p.Met133His	Ex5	Exon	sub	sub3	mis	p.M133H	133	ATG	CAC	M	H	CTCTGTCTCCTTCCTCTTCCTACAGTACTCCCCTGCCCTCAACAAGCACTTTTGCCAACTGGCCAAGACCTGCCCTGTGCAGCTGTGGGTTGATTCCACACCCCCGCCCGGCACCCGCGTCCGCGCCATGGCCATCTACAAGCAGTCACAGCACATGACGGAGGTTGTGAGGCGCTGCCCCCACCATGAGCGCTGCTCAGATAGCGATGGTGAGCAGCTGGGGCTGGAGAGACG	FALSE	14345	7316	2983	4025	13733	4623	8160	0.0003999923040867	0.0004763043780289	0.0005211367874878	0.0004532143708478	0.0006598880424711	0.0006671384594426	0.0007189249956829	1.05876664979325	1.00159552333623	1.16713224947622	1.05876664979325	0.0623419	0.0240976	0	1.0674	0.0153004	0
457	NC_000017.11:g.7675214_7675215delinsTG	NM_000546.6:c.397_398delinsCA	NP_000537.3:p.Met133Gln	Ex5	Exon	sub	sub2	mis	p.M133Q	133	ATG	CAG	M	Q	CTCTGTCTCCTTCCTCTTCCTACAGTACTCCCCTGCCCTCAACAAGCAGTTTTGCCAACTGGCCAAGACCTGCCCTGTGCAGCTGTGGGTTGATTCCACACCCCCGCCCGGCACCCGCGTCCGCGCCATGGCCATCTACAAGCAGTCACAGCACATGACGGAGGTTGTGAGGCGCTGCCCCCACCATGAGCGCTGCTCAGATAGCGATGGTGAGCAGCTGGGGCTGGAGAGACG	FALSE	6388	2984	943	2039	7028	1619	3572	0.0001781213550718	0.000194271769278	0.0001647442140801	0.0002295910812816	0.0003377043007709	0.0002336355539341	0.000314705892718	1.19816404690238	1.06887108914248	1.06428306884261	1.06887108914248	0.121246	0.12719	0	1.1048	0.0807571	0
458	NC_000017.11:g.7675215T>G	NM_000546.6:c.397A>C	NP_000537.3:p.Met133Leu	Ex5	Exon	sub	sub1	mis	p.M133L	133	ATG	CTG	M	L	CTCTGTCTCCTTCCTCTTCCTACAGTACTCCCCTGCCCTCAACAAGCTGTTTTGCCAACTGGCCAAGACCTGCCCTGTGCAGCTGTGGGTTGATTCCACACCCCCGCCCGGCACCCGCGTCCGCGCCATGGCCATCTACAAGCAGTCACAGCACATGACGGAGGTTGTGAGGCGCTGCCCCCACCATGAGCGCTGCTCAGATAGCGATGGTGAGCAGCTGGGGCTGGAGAGACG	FALSE	18211	6680	1992	3411	203	197	348	0.0005077908574223	0.0004348979285447	0.0003480068657981	0.0003840780668228	9.75440709398145e-06	2.84287857473942e-05	3.06600365805953e-05	-1.47447780977075	-0.806601561206461	-0.937888293332632	-0.937888293332632	-3.22602	0.399499	0	-1.0205	0.253656	0.413687
459	NC_000017.11:g.7675215_7675216insA	NM_000546.6:c.396_397insT	NP_000537.3:p.Met133TyrfsTer16	Ex5	Exon	ins	insA	fs	p.M133Yfs	133			M	Y	CTCTGTCTCCTTCCTCTTCCTACAGTACTCCCCTGCCCTCAACAAGTATGTTTTGCCAACTGGCCAAGACCTGCCCTGTGCAGCTGTGGGTTGATTCCACACCCCCGCCCGGCACCCGCGTCCGCGCCATGGCCATCTACAAGCAGTCACAGCACATGACGGAGGTTGTGAGGCGCTGCCCCCACCATGAGCGCTGCTCAGATAGCGATGGTGAGCAGCTGGGGCTGGAGAGACG	FALSE	13534	5798	2539	4014	12839	3968	5396	0.0003773785879058	0.0003774757769015	0.000443568992099	0.0004519757725672	0.0006169302102444	0.0005726163545464	0.000475406774106	1.16028086317064	1.00710036695766	0.877815928873448	1.00710036695766	-0.0190396	0.187277	0	1.01573	0.118909	0
460	NC_000017.11:g.7675216dup	NM_000546.6:c.396dup	NP_000537.3:p.Met133AspfsTer16	Ex5	Exon	dup	insC	fs	p.M133Dfs	133			M	D	CTCTGTCTCCTTCCTCTTCCTACAGTACTCCCCTGCCCTCAACAAGGATGTTTTGCCAACTGGCCAAGACCTGCCCTGTGCAGCTGTGGGTTGATTCCACACCCCCGCCCGGCACCCGCGTCCGCGCCATGGCCATCTACAAGCAGTCACAGCACATGACGGAGGTTGTGAGGCGCTGCCCCCACCATGAGCGCTGCTCAGATAGCGATGGTGAGCAGCTGGGGCTGGAGAGACG	TRUE	10758	4993	1596	3121	12464	2798	3978	0.0002999733152572	0.000325066670243	0.0002788247780189	0.000351424112153	0.0005989109853171	0.0004037753427472	0.0003504759353954	1.23390125864123	1.0826087793041	0.840322036086182	1.0826087793041	0.0414098	0.241692	5.55e-17	1.05411	0.153458	0
461	NC_000017.11:g.7675215_7675216insG	NM_000546.6:c.396_397insC	NP_000537.3:p.Met133HisfsTer16	Ex5	Exon	ins	insG	fs	p.M133Hfs	133			M	H	CTCTGTCTCCTTCCTCTTCCTACAGTACTCCCCTGCCCTCAACAAGCATGTTTTGCCAACTGGCCAAGACCTGCCCTGTGCAGCTGTGGGTTGATTCCACACCCCCGCCCGGCACCCGCGTCCGCGCCATGGCCATCTACAAGCAGTCACAGCACATGACGGAGGTTGTGAGGCGCTGCCCCCACCATGAGCGCTGCTCAGATAGCGATGGTGAGCAGCTGGGGCTGGAGAGACG	FALSE	12639	7264	3113	4195	10227	3395	6179	0.00035242263725	0.0004729189450522	0.0005438480789304	0.0004723563442749	0.0004914203022174	0.0004899275513319	0.0005443918564123	0.88205453589259	0.770694035279231	0.942174296022087	0.88205453589259	-0.257867	0.0411148	0	0.864087	0.0261052	0
462	NC_000017.11:g.7675215dup	NM_000546.6:c.397dup	NP_000537.3:p.Met133AsnfsTer16	Ex5	Exon	dup	insT	fs	p.M133Nfs	133			M	N	CTCTGTCTCCTTCCTCTTCCTACAGTACTCCCCTGCCCTCAACAAGAATGTTTTGCCAACTGGCCAAGACCTGCCCTGTGCAGCTGTGGGTTGATTCCACACCCCCGCCCGGCACCCGCGTCCGCGCCATGGCCATCTACAAGCAGTCACAGCACATGACGGAGGTTGTGAGGCGCTGCCCCCACCATGAGCGCTGCTCAGATAGCGATGGTGAGCAGCTGGGGCTGGAGAGACG	FALSE	17510	11755	3507	4962	14156	5989	9391	0.0004882443530539	0.0007653031661741	0.0006126807622258	0.0005587204243843	0.0006802137281891	0.0008642639484322	0.0008273804699091	0.7860668714561	1.06536602076662	1.1187005977558	1.06536602076662	-0.0790233	0.137285	1.39e-17	0.977641	0.0871669	0
463	NC_000017.11:g.7675213_7675214delinsGC	NM_000546.6:c.398_399delinsGC	NP_000537.3:p.Met133Ser	Ex5	Exon	sub	sub2	mis	p.M133S	133	ATG	AGC	M	S	CTCTGTCTCCTTCCTCTTCCTACAGTACTCCCCTGCCCTCAACAAGAGCTTTTGCCAACTGGCCAAGACCTGCCCTGTGCAGCTGTGGGTTGATTCCACACCCCCGCCCGGCACCCGCGTCCGCGCCATGGCCATCTACAAGCAGTCACAGCACATGACGGAGGTTGTGAGGCGCTGCCCCCACCATGAGCGCTGCTCAGATAGCGATGGTGAGCAGCTGGGGCTGGAGAGACG	FALSE	11601	6638	2700	4457	10064	5184	6356	0.000323479311238	0.0004321635403712	0.0004716960530396	0.0005018575033214	0.0004835879457824	0.000748095559972	0.0005599861853628	0.927549755819276	1.14235237978436	0.919400953712009	0.927549755819276	-0.0574067	0.162242	1.39e-17	0.991366	0.103013	0
464	NC_000017.11:g.7675214A>C	NM_000546.6:c.398T>G	NP_000537.3:p.Met133Arg	Ex5	Exon	sub	sub1	mis	p.M133R	133	ATG	AGG	M	R	CTCTGTCTCCTTCCTCTTCCTACAGTACTCCCCTGCCCTCAACAAGAGGTTTTGCCAACTGGCCAAGACCTGCCCTGTGCAGCTGTGGGTTGATTCCACACCCCCGCCCGGCACCCGCGTCCGCGCCATGGCCATCTACAAGCAGTCACAGCACATGACGGAGGTTGTGAGGCGCTGCCCCCACCATGAGCGCTGCTCAGATAGCGATGGTGAGCAGCTGGGGCTGGAGAGACG	FALSE	18370	9489	2940	5798	16469	5438	7816	0.0005122243726785	0.0006177764137665	0.0005136245910875	0.0006528538937082	0.0007913563075407	0.0007847499334737	0.0006886173733159	1.01060633157629	1.11782734978984	0.879780758283475	1.01060633157629	-0.0434502	0.16956	0	1.00023	0.107659	0
465	NC_000017.11:g.7675214A>G	NM_000546.6:c.398T>C	NP_000537.3:p.Met133Thr	Ex5	Exon	sub	sub1	mis	p.M133T	133	ATG	ACG	M	T	CTCTGTCTCCTTCCTCTTCCTACAGTACTCCCCTGCCCTCAACAAGACGTTTTGCCAACTGGCCAAGACCTGCCCTGTGCAGCTGTGGGTTGATTCCACACCCCCGCCCGGCACCCGCGTCCGCGCCATGGCCATCTACAAGCAGTCACAGCACATGACGGAGGTTGTGAGGCGCTGCCCCCACCATGAGCGCTGCTCAGATAGCGATGGTGAGCAGCTGGGGCTGGAGAGACG	FALSE	25192	12340	3500	5664	20021	5899	10059	0.0007024472725376	0.0008033892871619	0.0006114578465328	0.0006377655146539	0.0009620344060522	0.0008512761782937	0.0008862336435753	0.969191954422949	1.05672942445917	1.07391021651086	1.05672942445917	-0.00561506	0.0615061	3.47e-18	1.02425	0.0390523	0
466	NC_000017.11:g.7675213_7675214delinsGT	NM_000546.6:c.398_399delinsAC	NP_000537.3:p.Met133Asn	Ex5	Exon	sub	sub2	mis	p.M133N	133	ATG	AAC	M	N	CTCTGTCTCCTTCCTCTTCCTACAGTACTCCCCTGCCCTCAACAAGAACTTTTGCCAACTGGCCAAGACCTGCCCTGTGCAGCTGTGGGTTGATTCCACACCCCCGCCCGGCACCCGCGTCCGCGCCATGGCCATCTACAAGCAGTCACAGCACATGACGGAGGTTGTGAGGCGCTGCCCCCACCATGAGCGCTGCTCAGATAGCGATGGTGAGCAGCTGGGGCTGGAGAGACG	FALSE	10872	5991	2249	3445	8479	2815	4805	0.0003031520620446	0.0003900409416034	0.0003929053419578	0.0003879064615082	0.0004074266884229	0.0004062285882178	0.000423337574051	0.885269796571242	0.861215245158919	0.90377481623697	0.885269796571242	-0.230182	0.0511415	2.6e-18	0.881664	0.0324715	0
467	NC_000017.11:g.7675214A>T	NM_000546.6:c.398T>A	NP_000537.3:p.Met133Lys	Ex5	Exon	sub	sub1	mis	p.M133K	133	ATG	AAG	M	K	CTCTGTCTCCTTCCTCTTCCTACAGTACTCCCCTGCCCTCAACAAGAAGTTTTGCCAACTGGCCAAGACCTGCCCTGTGCAGCTGTGGGTTGATTCCACACCCCCGCCCGGCACCCGCGTCCGCGCCATGGCCATCTACAAGCAGTCACAGCACATGACGGAGGTTGTGAGGCGCTGCCCCCACCATGAGCGCTGCTCAGATAGCGATGGTGAGCAGCTGGGGCTGGAGAGACG	FALSE	11453	5320	2358	3313	9847	2626	6154	0.0003193525171631	0.000346355835308	0.0004119478863212	0.0003730432821413	0.0004731608209578	0.0003789542709271	0.0005421892675775	1.05013835169686	0.784447757270491	1.10553593793205	1.05013835169686	-0.0831964	0.114151	2.08e-17	0.974991	0.0724785	0
468	NC_000017.11:g.7675212_7675214del	NM_000546.6:c.399_401del	NP_000537.3:p.Met133_Phe134delinsIle	Ex5	Exon	del	del3	del	p.M133_F134delinsI	133			M	I	CTCTGTCTCCTTCCTCTTCCTACAGTACTCCCCTGCCCTCAACAAGATTTGCCAACTGGCCAAGACCTGCCCTGTGCAGCTGTGGGTTGATTCCACACCCCCGCCCGGCACCCGCGTCCGCGCCATGGCCATCTACAAGCAGTCACAGCACATGACGGAGGTTGTGAGGCGCTGCCCCCACCATGAGCGCTGCTCAGATAGCGATGGTGAGCAGCTGGGGCTGGAGAGACG	FALSE	16180	6912	2516	5311	15279	4680	9669	0.000451158973867	0.0004500021679791	0.0004395508405361	0.0005980177698317	0.0007341753004381	0.0006753640471969	0.0008518732577522	1.15920323237618	1.12152416983524	1.09137931428906	1.12152416983524	0.13924	0.103952	0	1.11622	0.0660027	0
469	NC_000017.11:g.7675213_7675214del	NM_000546.6:c.399_400del	NP_000537.3:p.Met133IlefsTer15	Ex5	Exon	del	del2	fs	p.M133Ifs	133			M	I	CTCTGTCTCCTTCCTCTTCCTACAGTACTCCCCTGCCCTCAACAAGATTTTGCCAACTGGCCAAGACCTGCCCTGTGCAGCTGTGGGTTGATTCCACACCCCCGCCCGGCACCCGCGTCCGCGCCATGGCCATCTACAAGCAGTCACAGCACATGACGGAGGTTGTGAGGCGCTGCCCCCACCATGAGCGCTGCTCAGATAGCGATGGTGAGCAGCTGGGGCTGGAGAGACG	FALSE	22989	7023	3571	6206	16914	4691	9853	0.0006410193850574	0.0004572287652948	0.0006238617057053	0.0006987946299332	0.0008127391211211	0.000676951441325	0.0008680843115764	1.21187264318965	0.892968385464748	0.99498597368555	0.99498597368555	0.00659662	0.175653	2.78e-17	1.032	0.111528	0
470	NC_000017.11:g.7675214del	NM_000546.6:c.398del	NP_000537.3:p.Met133SerfsTer37	Ex5	Exon	del	del1	fs	p.M133Sfs	133			M	S	CTCTGTCTCCTTCCTCTTCCTACAGTACTCCCCTGCCCTCAACAAGAGTTTTGCCAACTGGCCAAGACCTGCCCTGTGCAGCTGTGGGTTGATTCCACACCCCCGCCCGGCACCCGCGTCCGCGCCATGGCCATCTACAAGCAGTCACAGCACATGACGGAGGTTGTGAGGCGCTGCCCCCACCATGAGCGCTGCTCAGATAGCGATGGTGAGCAGCTGGGGCTGGAGAGACG	FALSE	12825	5931	2709	3857	12454	4402	7089	0.0003576090135874	0.0003861346727842	0.0004732683732163	0.000434297597108	0.0005984304726524	0.000635246268325	0.0006245660899995	1.12764290633292	1.03271887655284	1.09807606464768	1.09807606464768	0.0807452	0.0795297	6.94e-18	1.07908	0.0504961	0
471	NC_000017.11:g.7675214dup	NM_000546.6:c.398dup	NP_000537.3:p.Met133IlefsTer16	Ex5	Exon	dup	insA	fs	p.M133Ifs	133			M	I	CTCTGTCTCCTTCCTCTTCCTACAGTACTCCCCTGCCCTCAACAAGATTGTTTTGCCAACTGGCCAAGACCTGCCCTGTGCAGCTGTGGGTTGATTCCACACCCCCGCCCGGCACCCGCGTCCGCGCCATGGCCATCTACAAGCAGTCACAGCACATGACGGAGGTTGTGAGGCGCTGCCCCCACCATGAGCGCTGCTCAGATAGCGATGGTGAGCAGCTGGGGCTGGAGAGACG	FALSE	21146	12201	3507	4613	21486	6431	10464	0.0005896296453271	0.0007943397643973	0.0006126807622258	0.0005194230789368	0.0010324295114349	0.0009280483306674	0.0009219155826992	1.01953727664493	1.11215485389708	1.24624320386851	1.11215485389708	0.130895	0.0472607	0	1.11093	0.0300075	0
472	NC_000017.11:g.7675214_7675215insC	NM_000546.6:c.397_398insG	NP_000537.3:p.Met133SerfsTer16	Ex5	Exon	ins	insC	fs	p.M133Sfs	133			M	S	CTCTGTCTCCTTCCTCTTCCTACAGTACTCCCCTGCCCTCAACAAGAGTGTTTTGCCAACTGGCCAAGACCTGCCCTGTGCAGCTGTGGGTTGATTCCACACCCCCGCCCGGCACCCGCGTCCGCGCCATGGCCATCTACAAGCAGTCACAGCACATGACGGAGGTTGTGAGGCGCTGCCCCCACCATGAGCGCTGCTCAGATAGCGATGGTGAGCAGCTGGGGCTGGAGAGACG	FALSE	15861	6485	2206	3748	14522	4142	5232	0.0004422640596109	0.0004222025548821	0.0003853931455575	0.0004220242141459	0.0006978004917182	0.0005977260434807	0.0004609577913496	1.16716076894658	1.12768119580725	0.90436500653105	1.12768119580725	0.0583267	0.195508	0	1.06485	0.124135	0
473	NC_000017.11:g.7675214_7675215insG	NM_000546.6:c.397_398insC	NP_000537.3:p.Met133ThrfsTer16	Ex5	Exon	ins	insG	fs	p.M133Tfs	133			M	T	CTCTGTCTCCTTCCTCTTCCTACAGTACTCCCCTGCCCTCAACAAGACTGTTTTGCCAACTGGCCAAGACCTGCCCTGTGCAGCTGTGGGTTGATTCCACACCCCCGCCCGGCACCCGCGTCCGCGCCATGGCCATCTACAAGCAGTCACAGCACATGACGGAGGTTGTGAGGCGCTGCCCCCACCATGAGCGCTGCTCAGATAGCGATGGTGAGCAGCTGGGGCTGGAGAGACG	FALSE	9569	4982	2424	3489	10192	2833	3424	0.000266819543939	0.0003243505209595	0.0004234782342844	0.0003928608546305	0.0004897385078909	0.0004088261422455	0.0003016665668159	1.11162209899221	0.816165188907652	0.656224540721306	0.816165188907652	-0.247082	0.252882	0	0.870934	0.160563	0
474	NC_000017.11:g.7675215dup	NM_000546.6:c.397dup	NP_000537.3:p.Met133AsnfsTer16	Ex5	Exon	dup	insT	fs	p.M133Nfs	133			M	N	CTCTGTCTCCTTCCTCTTCCTACAGTACTCCCCTGCCCTCAACAAGAATGTTTTGCCAACTGGCCAAGACCTGCCCTGTGCAGCTGTGGGTTGATTCCACACCCCCGCCCGGCACCCGCGTCCGCGCCATGGCCATCTACAAGCAGTCACAGCACATGACGGAGGTTGTGAGGCGCTGCCCCCACCATGAGCGCTGCTCAGATAGCGATGGTGAGCAGCTGGGGCTGGAGAGACG	TRUE	17510	11755	3507	4962	14156	5989	9391	0.0004882443530539	0.0007653031661741	0.0006126807622258	0.0005587204243843	0.0006802137281891	0.0008642639484322	0.0008273804699091	0.7860668714561	1.06536602076662	1.1187005977558	1.06536602076662	-0.0790233	0.137285	1.39e-17	0.977641	0.0871669	0
475	NC_000017.11:g.7675213C>A	NM_000546.6:c.399G>T	NP_000537.3:p.Met133Ile	Ex5	Exon	sub	sub1	mis	p.M133I	133	ATG	ATT	M	I	CTCTGTCTCCTTCCTCTTCCTACAGTACTCCCCTGCCCTCAACAAGATTTTTTGCCAACTGGCCAAGACCTGCCCTGTGCAGCTGTGGGTTGATTCCACACCCCCGCCCGGCACCCGCGTCCGCGCCATGGCCATCTACAAGCAGTCACAGCACATGACGGAGGTTGTGAGGCGCTGCCCCCACCATGAGCGCTGCTCAGATAGCGATGGTGAGCAGCTGGGGCTGGAGAGACG	FALSE	12308	4560	1574	1586	356	60	381	0.0003431931180689	0.000296876430264	0.0002749813286979	0.0001785833520905	1.71062508643221e-05	8.6585134256023e-06	3.35674538425483e-05	-0.89481926069512	-1.43303652388558	-0.334828600463007	-0.89481926069512	-2.93733	0.458549	0	-0.837199	0.291149	0.353791
476	NC_000017.11:g.7675213C>G	NM_000546.6:c.399G>C	NP_000537.3:p.Met133Ile	Ex5	Exon	sub	sub1	mis	p.M133I	133	ATG	ATC	M	I	CTCTGTCTCCTTCCTCTTCCTACAGTACTCCCCTGCCCTCAACAAGATCTTTTGCCAACTGGCCAAGACCTGCCCTGTGCAGCTGTGGGTTGATTCCACACCCCCGCCCGGCACCCGCGTCCGCGCCATGGCCATCTACAAGCAGTCACAGCACATGACGGAGGTTGTGAGGCGCTGCCCCCACCATGAGCGCTGCTCAGATAGCGATGGTGAGCAGCTGGGGCTGGAGAGACG	FALSE	13346	2552	1302	1985	119	174	17	0.0003721364440809	0.0001661466337793	0.0002274623189102	0.0002235106897224	5.71810071026499e-06	2.51096889342466e-05	1.49776040767276e-06	-1.21143569778738	-0.608757390425712	-2.68259220628195	-1.21143569778738	-3.78721	0.862474	0	-1.37681	0.547614	0.240932
[truncated: 8,749 more rows]

## Sheet: Supp_Table_2_Notes
Supplementary Table 2. TP53 Exon5-8 SGE library and functional scores - Notes
Column	Description
mut_ID	variant ID in TP53 Exon5-8 SGE library
hg38_genomic	Human Genome Variation Society genomic DNA sequence (nucleotide change)
hg38_cDNA	Human Genome Variation Society coding DNA sequence (nucleotide change)
hg38_protein	Human Genome Variation Society protein sequence (protein change)
library_id	ID of exon sublibrary (Ex5, Ex6, Ex7 or Ex8)
[truncated: 36 more rows]

## Sheet: Supp_Table_3
Supplementary Table 3. Patient counts of exon5-8 variants
[truncated: 4,470 more rows]

[truncated: 14 more sheets: Supp_Table_3_Notes, Supp_Table_4, Supp_Table_4_Notes, Supp_Table_5, Supp_Table_5_Notes, Supp_Table_6, Supp_Table_6_Notes, Supp_Table_7, Supp_Table_7_Notes, Supp_Table_8, Supp_Table_9, Supp_Table_10, Supp_Table_10_Notes, Supp_Table_11]
