# Supplementary material for: Deep CRISPR mutagenesis characterizes the functional diversity of TP53 mutations
Source: Nat Genet. 2025 Jan 7;57(1):140–53. doi: 10.1038/s41588-024-02039-4 (PMC11735402; doi:10.1038/s41588-024-02039-4)
Supplement: Supplementary file 5 — Source data for supplementary figures. [file 41588_2024_2039_MOESM5_ESM.xlsx]

## Sheet: SuppFig1
Supplementary Figure 1
											Šídák's multiple comparisons test
gene	cell line	TPM DMSO			TPM N3a			Fold Change N3a vs. DMSO			Mean Diff.	95.00% CI of diff.	Below threshold?	Summary	Adjusted P Value
CDKN1A	HCT116-KO	36.4102	36.2946	34.1799	50.7662	54.2022	47.8146	1.42489	1.52133	1.34204	-15.3	-81.13 to 50.53	No	ns	>0.9999
CDKN1A	LSL1	30.7356	26.4201	95.9428	41.7918	34.7379	38.1815	0.818919	0.680696	0.748175	12.8	-53.03 to 78.62	No	ns	>0.9999
CDKN1A	LSL2	30.3319	35.962	31.1612	49.1705	47.9695	50.3406	1.51364	1.47667	1.54966	-16.68	-82.50 to 49.15	No	ns	>0.9999
CDKN1A	HCT116	63.6755	57.1249	70.287	1499.43	1357.05	1436.64	23.5404	21.3052	22.5547	-1367	-1433 to -1302	Yes	****	<0.0001
CDKN1A	WT1	74.8662	15.0844	77.8233	1066.34	865.486	852.54	19.0674	15.4759	15.2444	-872.2	-938.0 to -806.4	Yes	****	<0.0001
CDKN1A	WT2	126.391	111.579	154.666	1407.9	1352.98	1326.14	10.7573	10.3376	10.1326	-1231	-1297 to -1166	Yes	****	<0.0001
CDKN1A	V157F	13.0184	13.0512	19.4816	23.6023	25.5197	22.8713	1.55445	1.68073		-8.814	-74.64 to 57.01	No	ns	>0.9999
CDKN1A	R175H	13.0579	14.8137	7.09723	14.5376	22.6276	23.1776	1.24718	1.94123	1.98842	-8.458	-74.29 to 57.37	No	ns	>0.9999
CDKN1A	R175P	13.6114	14.5436	14.0067	23.9886	22.3396	22.7393	1.7069	1.58956	1.61801	-8.969	-74.80 to 56.86	No	ns	>0.9999
CDKN1A	R175X	20.3935	15.4507	20.8661	25.9439	27.0591	22.4317	1.37244	1.43143	1.18665	-6.241	-72.07 to 59.59	No	ns	>0.9999
CDKN1A	C176F	16.401	18.927	18.7894	20.923	19.1656	24.1114	1.15987	1.06244	1.33662	-3.361	-69.19 to 62.47	No	ns	>0.9999
CDKN1A	H179R	31.6582	34.6953	34.1817	36.7716	40.3602	44.7064	1.09728	1.20436	1.33405	-7.101	-72.93 to 58.73	No	ns	>0.9999
CDKN1A	R181L	73.7874	78.2431	68.7398	385.097	415.417	393.604	5.233		5.3486	-324.4	-390.3 to -258.6	Yes	****	<0.0001
CDKN1A	Y220C	27.2748	29.4248	34.0933	46.8607	41.7395	51.2255	1.54838	1.37917	1.69261	-16.34	-82.17 to 49.48	No	ns	>0.9999
CDKN1A	G245S	28.4816	27.0949	30.893	35.9457	32.6752	66.6166	1.24711	1.13365	2.31122	-16.26	-82.08 to 49.57	No	ns	>0.9999
CDKN1A	R248Q	39.9191	37.625	32.2982	31.8563	60.2112	48.2819	0.870055	1.64448	1.31867	-10.17	-76.00 to 55.66	No	ns	>0.9999
CDKN1A	R248W	20.7417	18.6356	20.3424	29.0229	46.9148	50.7913	1.45796	2.35675	2.55149	-22.34	-88.16 to 43.49	No	ns	0.9987
CDKN1A	R249S	32.6692	29.2398	30.9895	43.1342	49.6588	45.4717	1.39295	1.60365	1.46843	-15.12	-80.95 to 50.71	No	ns	>0.9999
CDKN1A	R273H	33.6227	35.305	38.0918	48.5546	55.7446	51.327	1.36109	1.56265	1.43881	-16.2	-82.03 to 49.63	No	ns	>0.9999
MDM2	HCT116-KO	100.189	111.44	126.442	170.002	155.192	149.421	1.50858	1.37716	1.32594	-45.51	-100.9 to 9.904	No	ns	0.218
MDM2	LSL1	93.5317	94.5425	109.553	130.207	138.233	135.049	1.31245	1.39335	1.36126	-35.29	-90.71 to 20.13	No	ns	0.6365
MDM2	LSL2	99.0628	105.343	98.0279	126.846	105.771	122.684	1.25825	1.0492	1.21697	-17.62	-73.04 to 37.80	No	ns	0.9995
MDM2	HCT116	127.351	180.895	132.454	1430.77	1271.32	1312.42	9.73976	8.6543	8.93407	-1191	-1247 to -1136	Yes	****	<0.0001
MDM2	WT1	147.039	84.1429	147.147	1247.03	1209.1	1095.45	9.88841	9.58764	8.68647	-1058	-1113 to -1002	Yes	****	<0.0001
MDM2	WT2	146.613	147.75	157.107	890.286	922.009	915.389	5.91591	6.12671	6.08272	-758.7	-814.2 to -703.3	Yes	****	<0.0001
MDM2	V157F	97.2226	92.2906	89.6686	114.42	109.619	96.9612	1.22952	1.17793	1.04192	-13.94	-69.36 to 41.48	No	ns	>0.9999
MDM2	R175H	98.7969	96.2891	94.2219	106.851	115.004	118.931	1.108	1.19254	1.23327	-17.16	-72.58 to 38.26	No	ns	0.9996
MDM2	R175P	89.8356	99.381	99.0331	126.307	133.8	130.277	1.31456	1.39254	1.35588	-34.04	-89.46 to 21.37	No	ns	0.6943
MDM2	R175X	101.538	103.741	99.6416	140.774	141.945	136.966	1.38502	1.39655	1.34755	-38.25	-93.67 to 17.16	No	ns	0.4963
MDM2	C176F	96.967	102.992	97.2041	124.53	116.819	111.789	1.25718	1.17934	1.12856	-18.66	-74.08 to 36.76	No	ns	0.9988
MDM2	H179R	140.816	128.938	149.156	147.574	155.014	142.97	1.05684	1.11012	1.02387	-8.882	-64.30 to 46.54	No	ns	>0.9999
MDM2	R181L	142.839	156.728	140.009	321.255	347.123	330.21	2.1925	2.36904	2.25361	-186.3	-241.8 to -130.9	Yes	****	<0.0001
MDM2	Y220C	114.678	117.379	113.644	140.302	139.521	136.084	1.21754	1.21076	1.18094	-23.4	-78.82 to 32.02	No	ns	0.9835
MDM2	G245S	101.01	92.7478	124.407	115.255	110.473	154.258	1.08674	1.04166	1.45451	-20.61	-76.03 to 34.81	No	ns	0.996
MDM2	R248Q	128.841	113.878	123.642	116.297	143.983	143.968	0.952318	1.17903	1.1789	-12.63	-68.05 to 42.79	No	ns	>0.9999
MDM2	R248W	92.8865	113.508	106.385	115.156	124.56	135.375	1.1045	1.1947	1.29844	-20.77	-76.19 to 34.65	No	ns	0.9956
MDM2	R249S	122.017	125.771	120.132	136.274	133.727	144.822	1.11117	1.0904	1.18087	-15.63	-71.05 to 39.78	No	ns	>0.9999
MDM2	R273H	114.239	108.985	114.678	131.989	125.049	129.85	1.17184	1.11022	1.15285	-16.33	-71.75 to 39.09	No	ns	0.9998
FAS	HCT116-KO	6.1091	7.15668	5.73649	6.76883	7.15878	8.57544	1.06864	1.1302	1.35386	-1.167	-4.928 to 2.594	No	ns	0.9996
FAS	LSL1	5.29925	4.40335	5.13182	7.73027	6.46843	6.59927	1.56331	1.30813	1.33459	-1.988	-5.749 to 1.773	No	ns	0.8791
FAS	LSL2	2.58144	5.08553	5.19353	4.98831	5.661	6.00087	1.16364	1.32055	1.39984	-1.263	-5.024 to 2.498	No	ns	0.9989
FAS	HCT116	8.27551	13.2233	8.37354	43.8035	41.8333	38.6826	4.39906	4.2012	3.88478	-31.48	-35.24 to -27.72	Yes	****	<0.0001
FAS	WT1	6.46327	4.94958	8.49947	33.6011	30.2219	32.1875	5.06237	4.55325	4.84939	-25.37	-29.13 to -21.60	Yes	****	<0.0001
FAS	WT2	9.54951	8.27644	9.54182	45.2745	36.0456	38.0257	4.9629	3.95125	4.1683	-30.66	-34.42 to -26.90	Yes	****	<0.0001
FAS	V157F	3.32385	4.66114	5.07054	4.3613	4.63994	3.2213	1.00217	1.0662	0.740216	0.2777	-3.484 to 4.039	No	ns	>0.9999
FAS	R175H	2.71014	3.32031	5.87357	4.84585	3.96565	3.27764	1.22123	0.999407	0.826016	-0.06171	-3.823 to 3.700	No	ns	>0.9999
FAS	R175P	3.55992	2.69325	3.55099	6.85387	2.37655	4.26361	2.09724	0.727207	1.30463	-1.23	-4.991 to 2.531	No	ns	0.9992
FAS	R175X	4.50805	2.86942	4.68902	4.28639	3.43971	4.22244	1.06569	0.855189	1.04979	0.03931	-3.722 to 3.801	No	ns	>0.9999
FAS	C176F	3.1651	3.93289	3.75789	4.53752	4.79139	3.89679	1.25393	1.32409	1.07687	-0.7899	-4.551 to 2.971	No	ns	>0.9999
FAS	H179R	7.3447	6.88984	3.36638	3.89633	6.42679	4.08485	0.664113	1.09542	0.696245	1.064	-2.697 to 4.826	No	ns	0.9999
FAS	R181L	8.2263	5.3128	7.81657	13.7096	15.0072	16.8033	1.9259	2.10818	2.36049	-8.055	-11.82 to -4.294	Yes	****	<0.0001
FAS	Y220C	4.95906	6.07685	7.37152	9.54051	7.29711	7.76144	1.55489	1.18927	1.26494	-2.064	-5.825 to 1.697	No	ns	0.8428
FAS	G245S	4.30536	3.12633	5.2184	2.56755	3.88991	3.7624	0.608901	0.922501	0.892262	0.8101	-2.951 to 4.571	No	ns	>0.9999
FAS	R248Q	3.34651	4.01333	5.55126	5.45485	6.5447	4.38926	1.26748	1.52071	1.01988	-1.159	-4.920 to 2.602	No	ns	0.9996
FAS	R248W	5.11026	4.80008	5.77285	6.24149	5.1217	7.98734	1.19392	0.979718	1.52788	-1.222	-4.984 to 2.539	No	ns	0.9993
FAS	R249S	6.10087	5.40736	5.93009	7.0618	6.45174	5.92279	1.21488	1.10992	1.01893	-0.666	-4.427 to 3.095	No	ns	>0.9999
FAS	R273H	4.52235	4.41312	3.42625	4.36	6.21477	5.171	1.05811	1.50823	1.25492	-1.128	-4.889 to 2.633	No	ns	0.9998
TIGAR	HCT116-KO	20.5266	18.6585	25.0971	22.3892	24.8	21.3087	1.04489	1.1574	0.994459	-1.405	-12.12 to 9.306	No	ns	>0.9999
TIGAR	LSL1	23.0517	21.4987	16.288	28.2638	28.9881	25.4543	1.39372	1.42943	1.25518	-7.289	-18.00 to 3.422	No	ns	0.5214
TIGAR	LSL2	24.201	18.8891	24.0201	24.5853	25.9214	23.0033	1.09902	1.15875	1.02831	-2.133	-12.84 to 8.578	No	ns	>0.9999
TIGAR	HCT116	25.9759	38.3477	26.1356	110.983	88.2637	94.5131	3.68065	2.92719	3.13444	-67.77	-78.48 to -57.06	Yes	****	<0.0001
TIGAR	WT1	31.2391	25.2193	31.3418	104.364	109.5	92.0563	3.56595	3.74144	3.14542	-72.71	-83.42 to -62.00	Yes	****	<0.0001
TIGAR	WT2	35.6702	35.5581	32.6197	101.361	94.2245	113.285	2.92815	2.72199	3.27261	-68.34	-79.05 to -57.63	Yes	****	<0.0001
TIGAR	V157F	27.1448	27.3454	30.1564	28.9898	26.9696	23.5155	1.02744	0.955845	0.833425	1.724	-8.987 to 12.43	No	ns	>0.9999
TIGAR	R175H	20.4492	26.5625	23.9837	25.1984	20.0615	26.9235	1.06479	0.847725	1.13768	-0.396	-11.11 to 10.31	No	ns	>0.9999
TIGAR	R175P	26.8041	22.354	24.4624	24.9677	23.0525	22.0287	1.01742	0.93938	0.897659	1.191	-9.520 to 11.90	No	ns	>0.9999
TIGAR	R175X	28.7656	26.2662	25.5551	23.688	22.2435	22.1678	0.881828	0.828054	0.825238	4.163	-6.548 to 14.87	No	ns	0.9933
TIGAR	C176F	23.5944	25.3179	27.0568	30.5022	23.7288	25.3291	1.20452	0.937044	1.00024	-1.197	-11.91 to 9.514	No	ns	>0.9999
TIGAR	H179R	22.7939	22.6381	24.0825	26.3002	26.9925	24.5091	1.13503	1.1649	1.05773	-2.762	-13.47 to 7.948	No	ns	>0.9999
TIGAR	R181L	33.9023	32.1183	36.3241	59.9541	64.8137	65.9401	1.75742	1.89987	1.93288	-29.45	-40.17 to -18.74	Yes	****	<0.0001
TIGAR	Y220C	29.4444	28.1454	22.7289	25.2543	32.6911	21.2146	0.943278	1.22105	0.792391	0.3862	-10.32 to 11.10	No	ns	>0.9999
TIGAR	G245S	19.8709	18.0632	35.0677	31.9517	31.8973	31.4271	1.31305	1.31081	1.29149	-7.425	-18.14 to 3.286	No	ns	0.4888
TIGAR	R248Q	35.1384	35.3675	43.9054	36.6566	34.6869	37.1624	0.961179	0.909532	0.974444	1.968	-8.742 to 12.68	No	ns	>0.9999
TIGAR	R248W	35.1706	35.2947	36.0116	31.5195	33.1886	35.0214	0.888067	0.935094	0.986733	2.249	-8.462 to 12.96	No	ns	>0.9999
TIGAR	R249S	29.3235	31.8434	32.1372	35.309	33.4317	29.6139	1.13529	1.07493	0.952174	-1.684	-12.39 to 9.027	No	ns	>0.9999
TIGAR	R273H	43.4539	37.2237	38.898	41.42	39.9252	41.368	1.03918	1.00167	1.03787	-1.046	-11.76 to 9.665	No	ns	>0.9999
MKI67	HCT116-KO	130.979	137.255	156.797	164.795	136.528	150.98	1.16317	0.963657	1.06566	-9.09	-73.35 to 55.17	No	ns	>0.9999
MKI67	LSL1	129.037	122.517	151.723	153.881	139.191	129.157	1.14473	1.03545	0.960808	-6.317	-70.58 to 57.94	No	ns	>0.9999
MKI67	LSL2	272.665	308.038	258.703	251.197	296.458	297.71	0.897768	1.05953	1.064	-1.986	-66.25 to 62.27	No	ns	>0.9999
MKI67	HCT116	128.73	170.317	181.934	4.21187	3.67765	3.19032	0.0262705	0.0229384	0.0198988	156.6	92.37 to 220.9	Yes	****	<0.0001
MKI67	WT1	126.303	120.911	113.946	4.89553	5.03699	4.07708	0.040665	0.04184	0.0338666	115.7	51.46 to 180.0	Yes	****	<0.0001
MKI67	WT2	264.016	294.274	243.871	5.06804	8.85331	5.54541	0.018954	0.0331105	0.0207393	260.9	196.6 to 325.2	Yes	****	<0.0001
MKI67	V157F	227.961	252.945	229.242	260.395	246.207	222.914	1.10003	1.04009	0.941696	-6.456	-70.72 to 57.80	No	ns	>0.9999
MKI67	R175H	155.463	143.54	196.03	195.772	212.979	174.183	1.18642	1.29069	1.05558	-29.3	-93.56 to 34.96	No	ns	0.9646
MKI67	R175P	155.171	160.787	176.168	178.69	207.473	174.098	1.0893	1.26475	1.0613	-22.71	-86.97 to 41.55	No	ns	0.9979
MKI67	R175X	157.567	149.651	150.283	166.944	163.042	171.009	1.09471	1.06913	1.12137	-14.5	-78.76 to 49.76	No	ns	>0.9999
MKI67	C176F	166.024	177.226	167.351	162.342	185.952	181.201	0.953831	1.09255	1.06463	-6.298	-70.56 to 57.96	No	ns	>0.9999
MKI67	H179R	166.142	175.937	157.961	179.718	176.094	187.449	1.07822	1.05648	1.12461	-14.41	-78.67 to 49.85	No	ns	>0.9999
MKI67	R181L	132.119	138.374	161.619	47.4721	38.0618	48.3731	0.329582	0.264249	0.335836	99.4	35.14 to 163.7	Yes	***	0.0001
MKI67	Y220C	281.426	281.134	288.104	314.556	310.857	294.676	1.10933	1.09629	1.03922	-23.14	-87.40 to 41.12	No	ns	0.9973
MKI67	G245S	279.517	293.18	241.09	263.317	292.262	287.713	0.970707	1.07741	1.06064	-9.834	-74.10 to 54.43	No	ns	>0.9999
MKI67	R248Q	297.362	289.461	360.075	228.667	328.871	370.161	0.724473	1.04194	1.17276	6.399	-57.86 to 70.66	No	ns	>0.9999
MKI67	R248W	285.273	354.641	334.276	362.319	216.75	190.877	1.11575	0.667479	0.587802	68.08	3.820 to 132.3	Yes	*	0.0288
MKI67	R249S	224.551	205.48	203.345	203.456	217.795	213.22	0.963675	1.03159	1.00992	-0.3653	-64.63 to 63.90	No	ns	>0.9999
MKI67	R273H	205.079	208.76	232.38	219.387	216.764	216.799	1.01848	1.0063	1.00647	-2.244	-66.50 to 62.02	No	ns	>0.9999
BIRC5	HCT116-KO	122.671	121.919	102.54	114.289	111.984	111.481	0.987722	0.967798	0.96345	3.125	-17.40 to 23.65	No	ns	>0.9999
BIRC5	LSL1	115.524	118.89	113.123	114.021	120.025	121.379	0.984252	1.03608	1.04777	-2.63	-23.15 to 17.89	No	ns	>0.9999
BIRC5	LSL2	144.238	121.326	135.356	121.145	140.929	134.353	0.906499	1.05454	1.00533	1.498	-19.02 to 22.02	No	ns	>0.9999
BIRC5	HCT116	103.214	91.5056	92.8702	1.05297	2.06868	0.398789	0.0109841	0.0215795	0.00415998	94.69	74.17 to 115.2	Yes	****	<0.0001
BIRC5	WT1	125.495	126.804	135.726	3.11534	3.72299	1.07292	0.0240861	0.0287842	0.00829522	126.7	106.2 to 147.2	Yes	****	<0.0001
BIRC5	WT2	146.051	139.78	145.124	3.04082	0.948569	3.16881	0.021168	0.00660325	0.0220589	141.3	120.7 to 161.8	Yes	****	<0.0001
BIRC5	V157F	168.685	163.761	161.457	159.572	153.988	155.589	0.969251	0.935332	0.945057	8.251	-12.27 to 28.77	No	ns	0.9902
BIRC5	R175H	73.6665	74.0685	62.4067	59.604	55.0526	61.3386	0.850911	0.785935	0.875675	11.38	-9.140 to 31.90	No	ns	0.8312
BIRC5	R175P	52.5611	51.1718	47.7411	45.2845	49.1946	55.1901	0.896877	0.974317	1.09306	0.6016	-19.92 to 21.12	No	ns	>0.9999
BIRC5	R175X	71.6994	65.3345	72.6798	71.5151	71.0874	67.2952	1.02304	1.01692	0.962673	-0.0613	-20.58 to 20.46	No	ns	>0.9999
BIRC5	C176F	54.3821	58.2559	53.1115	62.2648	59.0938	58.939	1.12697	1.06958	1.06677	-4.849	-25.37 to 15.67	No	ns	>0.9999
BIRC5	H179R	69.3947	65.2074	59.8179	58.445	74.5508	60.138	0.901835	1.15036	0.92796	0.4288	-20.09 to 20.95	No	ns	>0.9999
BIRC5	R181L	66.309	59.6483	70.1192	16.7789	20.2271	16.2941	0.25672	0.309478	0.249302	47.59	27.07 to 68.11	Yes	****	<0.0001
BIRC5	Y220C	132.345	136.889	135.759	118.695	129.597	128.064	0.879239	0.959993	0.948638	9.546	-10.98 to 30.07	No	ns	0.9575
BIRC5	G245S	104.322	91.011	128.999	115.54	115.401	136.774	1.06872	1.06743	1.26513	-14.46	-34.98 to 6.061	No	ns	0.4599
BIRC5	R248Q	162.306	154.513	181.173	117.825	161.327	162.695	0.709799	0.971864	0.980109	18.72	-1.807 to 39.24	No	ns	0.1075
BIRC5	R248W	165.633	171.673	168.512	150.108	164.099	163.638	0.890287	0.97327	0.970535	9.324	-11.20 to 29.85	No	ns	0.9658
BIRC5	R249S	165.707	161.019	184.024	172.919	170.091	174.053	1.01567	0.999066	1.02234	-2.104	-22.63 to 18.42	No	ns	>0.9999
BIRC5	R273H	164.378	168.274	150.553	153.987	152.733	162.599	0.956037	0.948248	1.0095	4.629	-15.89 to 25.15	No	ns	>0.9999

## Sheet: SuppFig2a
Supplementary Figure 2a
					Enrichment Score [-log2]
R175_mutID	name	sequence	mut_type	class	DMSO.1	DMSO.2	DMSO.3	N3a_2.5uM.1	N3a_2.5uM.2	N3a_2.5uM.3	N3a_5uM.1	N3a_5uM.2	N3a_5uM.3	N3a_10uM.1	N3a_10uM.2	N3a_10uM.3	N3a_20uM.1	N3a_20uM.2	N3a_20uM.3
1	fs-1	GC	del	ko	-0.0346897	0.00722483	0.0267829	0.603357	0.375134	0.676431	0.568554	0.494501	0.483339	0.789801	0.578991	0.771563	0.738815	0.610736	0.811722
2	fs-2	C	del	ko	0.00754255	0.0219956	-0.030037	0.722821	0.510012	0.612959	0.561494	0.547153	0.587008	0.724395	0.581238	0.712695	1.04736	0.874606	1.01009
3	fs+1	CCGC	ins	ko	-0.00641788	-0.0219125	0.0278795	0.456298	0.518215	0.629064	0.561388	0.510716	0.543652	0.772315	0.663721	0.741686	0.874372	0.570416	0.902332
4	non	TGA	non	ko	0.0690569	-0.0780461	0.00522674	0.563701	0.506546	0.60192	0.452908	0.453388	0.403338	0.723686	0.719799	0.734132	0.894541	0.687691	0.848235
5	del		del	ko	0.0506417	0.0234	-0.0771588	0.567085	0.527326	0.560656	0.632343	0.581635	0.660144	0.819437	0.622418	0.829895	0.982273	0.85888	1.08403
6	syn_1	CGA	syn	wt	-0.0534169	0.0129921	0.0388611	-3.13138	-3.47442	-3.66729	-3.34262	-3.82749	-3.59189	-3.36649	-3.36521	-3.32963	-3.75399	-3.99078	-3.73589
7	syn_2	CGG	syn	wt	-0.0127357	0.0454562	-0.0338953	-3.1443	-3.95206	-3.71621	-3.53931	-3.54867	-3.37229	-3.68391	-3.71148	-3.51503	-3.68392	-3.35308	-3.90892
8	syn_3	CGT	syn	wt	0.00121478	-0.0537699	0.0506648	-4.01113	-3.96025	-3.75025	-3.3663	-3.86152	-3.35941	-4.47966	-3.44407	-4.34481	-3.91656	-4.35583	-3.87261
9	A	GCC	mis	mis	0.00959108	0.0154974	-0.0254267	-2.8668	-2.15658	-2.86014	-2.11319	-2.47636	-2.55252	-3.70619	-3.41559	-3.65638	-3.99242	-3.86698	-3.60731
10	C	TGC	mis	mis	0.100529	-0.0635078	-0.0426073	-2.18084	-2.07262	-2.73679	-1.96886	-1.8349	-1.98458	-3.03251	-2.96503	-3.43943	-3.225	-3.08786	-3.68387
11	D	GAC	mis	mis	-0.00281285	-0.0321526	0.0341985	0.589096	0.37936	0.52555	0.550035	0.338534	0.53723	0.691725	0.499244	0.625712	0.869777	0.508718	0.767601
12	E	GAG	mis	mis	0.00176714	-0.0454967	0.0423896	0.677222	0.556661	0.677705	0.611542	0.571572	0.578595	0.848392	0.60377	0.839943	0.972967	0.665227	0.944157
13	F	TTC	mis	mis	-0.0157012	0.020144	-0.00467677	0.667484	0.550809	0.636233	0.574295	0.543094	0.595074	0.751351	0.648651	0.761991	0.823609	0.742411	0.858909
14	G	GGC	mis	mis	-0.0291307	0.0444837	-0.0164312	0.581091	0.605785	0.608733	0.474236	0.638114	0.56681	0.755677	0.74408	0.605521	0.921871	0.708288	0.919936
15	H	CAC	mis	mis	-0.12106	0.0408148	0.0728518	0.56851	0.335647	0.305232	0.547479	0.509479	0.618049	0.583344	0.581831	0.653469	0.805598	0.858152	0.851095
16	I	ATC	mis	mis	0.00574051	0.0181318	-0.0242	-0.116603	0.181296	-0.0786165	-0.068317	0.0809479	-0.01168	-0.333852	0.0224817	-0.373806	-0.787155	-0.201481	-0.851886
17	K	AAG	mis	mis	-0.0426277	0.0127862	0.0288703	-0.304611	-0.0101884	-0.292599	-0.19166	-0.101674	-0.0765928	-0.619239	-0.197563	-0.649944	-1.17184	-0.380838	-1.08264
18	L	CTG	mis	mis	0.0448934	0.0595982	-0.110577	0.231867	0.35235	0.411458	0.312184	0.420132	0.275715	0.396705	0.562473	0.460107	0.56005	0.468338	0.462666
19	M	ATG	mis	mis	-0.0598416	0.0438399	0.0140362	-0.888819	-0.599481	-0.873201	-0.764801	-0.632191	-0.738838	-1.7089	-1.10602	-1.64219	-2.94693	-1.94543	-3.0195
20	N	AAC	mis	mis	-0.0275303	0.0302073	-0.00326022	-0.0270145	0.0785459	-0.07259	0.00707084	-0.0243278	-0.0587417	-0.639321	-0.189072	-0.47569	-1.14044	-0.377751	-1.19685
21	P	CCC	mis	mis	0.038335	-0.00971086	-0.0294696	0.185182	0.329885	0.122035	0.262766	0.259431	0.222547	0.120072	0.273686	0.151097	-0.0250636	0.261296	0.0444654
22	Q	CAG	mis	mis	-0.0809269	0.0923661	-0.0167853	0.559297	0.507608	0.514551	0.409006	0.413522	0.592892	0.647971	0.485845	0.642248	0.701175	0.55154	0.708606
23	S	AGC	mis	mis	0.0225941	-0.0890192	0.0621963	-0.587329	-0.214123	-0.497701	-0.321661	-0.203498	-0.315611	-1.19078	-0.54868	-1.06298	-2.01006	-1.01944	-2.17502
24	T	ACC	mis	mis	-0.0120297	-0.0872426	0.0935379	-3.85216	-3.97948	-3.8363	-3.5475	-3.76511	-3.53441	-4.01415	-3.97945	-4.05205	-3.95236	-3.95579	-4.43093
25	V	GTG	mis	mis	-0.00176102	0.0477909	-0.0476083	-2.64081	-2.70096	-3.08821	-2.66397	-2.83229	-2.73917	-3.09847	-3.42737	-3.21877	-3.45417	-3.53686	-3.85433
26	W	TGG	mis	mis	0.0601445	-0.0317947	-0.0302845	0.742788	0.55162	0.579059	0.521229	0.57939	0.472673	0.772566	0.596753	0.753905	0.838075	0.790397	0.862127
27	Y	TAC	mis	mis	0.0656917	-0.0243188	-0.0437521	0.583884	0.442045	0.606344	0.578732	0.544888	0.565103	0.68126	0.493041	0.689525	0.745814	0.740425	0.758003

## Sheet: SuppFig2b
Supplementary Figure 2b
	DMSO.1	DMSO.2	DMSO.3	N3a.1	N3a.2	N3a.3	RG7388.1	RG7388.2	RG7388.3	RO5963.1	RO5963.2	RO5963.3	MI773.1	MI773.2	MI773.3	AMG232.1	AMG232.2	AMG232.3
DMSO.1	1	0.955433	0.974969	0.744811	0.688645	0.660562	0.815629	0.796093	0.778999	0.660562	0.645299	0.600122	0.71917	0.747863	0.747863	0.711844	0.7442	0.746642
DMSO.2	0.955433	1	0.953602	0.675214	0.641636	0.594628	0.730769	0.729548	0.708181	0.592186	0.590965	0.520147	0.641636	0.684371	0.664225	0.639194	0.69536	0.656899
DMSO.3	0.974969	0.953602	1	0.74359	0.689866	0.675214	0.80464	0.777167	0.788767	0.663614	0.649573	0.616606	0.705128	0.735653	0.753358	0.70757	0.737485	0.746032
N3a.1	0.744811	0.675214	0.74359	1	0.973138	0.96337	0.969475	0.968254	0.982906	0.979243	0.957265	0.937729	0.987179	0.973138	0.979243	0.985958	0.977411	0.981685
N3a.2	0.688645	0.641636	0.689866	0.973138	1	0.979243	0.915751	0.943223	0.954823	0.978022	0.991453	0.965201	0.946276	0.947497	0.940171	0.947497	0.968864	0.956044
N3a.3	0.660562	0.594628	0.675214	0.96337	0.979243	1	0.897436	0.911477	0.954823	0.971306	0.974969	0.980464	0.933455	0.931624	0.95177	0.946276	0.948107	0.968254
RG7388.1	0.815629	0.730769	0.80464	0.969475	0.915751	0.897436	1	0.967033	0.970085	0.927961	0.894383	0.863248	0.974969	0.957265	0.965812	0.96398	0.95116	0.957265
RG7388.2	0.796093	0.729548	0.777167	0.968254	0.943223	0.911477	0.967033	1	0.978022	0.937118	0.923687	0.882784	0.968864	0.985348	0.961538	0.967643	0.978022	0.966422
RG7388.3	0.778999	0.708181	0.788767	0.982906	0.954823	0.954823	0.970085	0.978022	1	0.957265	0.940781	0.925519	0.972527	0.983516	0.98779	0.978022	0.974969	0.990232
RO5963.1	0.660562	0.592186	0.663614	0.979243	0.978022	0.971306	0.927961	0.937118	0.957265	1	0.977411	0.964591	0.958486	0.943834	0.943223	0.967033	0.955433	0.958486
RO5963.2	0.645299	0.590965	0.649573	0.957265	0.991453	0.974969	0.894383	0.923687	0.940781	0.977411	1	0.979243	0.92735	0.927961	0.923687	0.934066	0.947497	0.945055
RO5963.3	0.600122	0.520147	0.616606	0.937729	0.965201	0.980464	0.863248	0.882784	0.925519	0.964591	0.979243	1	0.90232	0.896215	0.917582	0.91514	0.907204	0.943834
MI773.1	0.71917	0.641636	0.705128	0.987179	0.946276	0.933455	0.974969	0.968864	0.972527	0.958486	0.92735	0.90232	1	0.976801	0.978022	0.989621	0.973748	0.973138
MI773.2	0.747863	0.684371	0.735653	0.973138	0.947497	0.931624	0.957265	0.985348	0.983516	0.943834	0.927961	0.896215	0.976801	1	0.97619	0.977411	0.98779	0.976801
MI773.3	0.747863	0.664225	0.753358	0.979243	0.940171	0.95177	0.965812	0.961538	0.98779	0.943223	0.923687	0.917582	0.978022	0.97619	1	0.984127	0.966422	0.993284
AMG232.1	0.711844	0.639194	0.70757	0.985958	0.947497	0.946276	0.96398	0.967643	0.978022	0.967033	0.934066	0.91514	0.989621	0.977411	0.984127	1	0.972527	0.981685
AMG232.2	0.7442	0.69536	0.737485	0.977411	0.968864	0.948107	0.95116	0.978022	0.974969	0.955433	0.947497	0.907204	0.973748	0.98779	0.966422	0.972527	1	0.970085
AMG232.3	0.746642	0.656899	0.746032	0.981685	0.956044	0.968254	0.957265	0.966422	0.990232	0.958486	0.945055	0.943834	0.973138	0.976801	0.993284	0.981685	0.970085	1

## Sheet: SuppFig2c
Supplementary Figure 2c
			Enrichment Score [-log2]							Dunnett's multiple comparisons test versus mean of all synonymous (class 'wt')					Dunnett's multiple comparisons test versus mean of all null (class 'ko')
R175_mutID	name	class	Nutlin	RG7388	RO5963	MI773	AMG232	mean	std	Mean Diff.	95.00% CI of diff.	Below threshold?	Summary	Adjusted P Value	Mean Diff.	95.00% CI of diff.	Below threshold?	Summary	Adjusted P Value	UMD_PatientCount
14	H	mis	0.717683	0.56462	0.84442	0.66781	0.687944	0.696496	0.100769	-3.701	-4.410 to -2.992	Yes	****	2.2538e-14	-0.2072	-0.9162 to 0.5019	No	ns	0.9948	3428
4	del	ko	0.666321	0.479926	0.659949	0.518819	0.515903	0.568184	0.0880503	-3.573	-4.282 to -2.864	Yes	****	2.2538e-14	-0.07885	-0.7879 to 0.6302	No	ns	0.9996	na
26	Y	mis	0.624029	0.408332	0.707768	0.481192	0.543009	0.552866	0.117455	-3.557	-4.266 to -2.848	Yes	****	2.2538e-14	-0.06353	-0.7726 to 0.6455	No	ns	0.9997	0
10	D	mis	0.622323	0.388242	0.733847	0.434886	0.561051	0.54807	0.140134	-3.552	-4.261 to -2.843	Yes	****	2.2538e-14	-0.05874	-0.7678 to 0.6503	No	ns	0.9997	0
12	F	mis	0.642837	0.419229	0.643851	0.477008	0.487779	0.534141	0.103041	-3.539	-4.248 to -2.830	Yes	****	2.2538e-14	-0.04481	-0.7538 to 0.6642	No	ns	0.9997	0
21	Q	mis	0.633014	0.416475	0.64128	0.436337	0.512665	0.527954	0.10599	-3.532	-4.241 to -2.823	Yes	****	2.2538e-14	-0.03862	-0.7476 to 0.6704	No	ns	0.9998	0
3	non	ko	0.613125	0.417958	0.655339	0.392273	0.498008	0.515341	0.116287	-3.52	-4.229 to -2.811	Yes	****	2.2538e-14	-0.02601	-0.7350 to 0.6830	No	ns	0.9999	na
17	L	mis	0.516865	0.360491	0.573185	0.519591	0.519894	0.498005	0.08041	-3.502	-4.211 to -2.793	Yes	****	2.2538e-14	-0.008671	-0.7177 to 0.7004	No	ns	>0.9999	74
0	fs-1	ko	0.543085	0.368504	0.669837	0.469105	0.435381	0.497183	0.115198	-3.502	-4.211 to -2.793	Yes	****	2.2538e-14	-0.007848	-0.7169 to 0.7012	No	ns	>0.9999	na
11	E	mis	0.563692	0.384088	0.617986	0.421825	0.481512	0.49382	0.0970504	-3.498	-4.207 to -2.789	Yes	****	2.2538e-14	-0.004486	-0.7135 to 0.7045	No	ns	>0.9999	0
2	fs+1	ko	0.563695	0.330521	0.627582	0.456488	0.456423	0.486942	0.114014	-3.491	-4.200 to -2.782	Yes	****	2.2538e-14	0.002392	-0.7066 to 0.7114	No	ns	>0.9999	na
13	G	mis	0.520505	0.400172	0.624548	0.427284	0.461359	0.486774	0.0891687	-3.491	-4.200 to -2.782	Yes	****	2.2538e-14	0.002561	-0.7065 to 0.7116	No	ns	>0.9999	93
25	W	mis	0.533169	0.336129	0.600811	0.452287	0.474445	0.479368	0.0986381	-3.484	-4.193 to -2.775	Yes	****	2.2538e-14	0.009966	-0.6991 to 0.7190	No	ns	>0.9999	0
1	fs-2	ko	0.464793	0.241427	0.45489	0.343849	0.390155	0.379023	0.0913866	-3.383	-4.092 to -2.674	Yes	****	2.2538e-14	0.1103	-0.5987 to 0.8193	No	ns	0.9994	na
20	P	mis	0.248771	0.252644	0.213419	0.322697	0.325383	0.272583	0.049407	-3.277	-3.986 to -2.568	Yes	****	2.2538e-14	0.2168	-0.4923 to 0.9258	No	ns	0.9943	12
19	N	mis	-0.00456836	0.195136	0.00571662	0.119107	0.143978	0.0918739	0.087812	-3.096	-3.805 to -2.387	Yes	****	2.2538e-14	0.3975	-0.3116 to 1.106	No	ns	0.7011	0
15	I	mis	-0.0549579	0.0434691	-0.235441	0.192864	0.188982	0.0269833	0.180009	-3.031	-3.740 to -2.322	Yes	****	2.2538e-14	0.4624	-0.2467 to 1.171	No	ns	0.4827	0
16	K	mis	-0.200469	-0.0195617	-0.523403	0.129102	0.119104	-0.0990456	0.272178	-2.905	-3.614 to -2.196	Yes	****	2.2538e-14	0.5884	-0.1206 to 1.297	No	ns	0.1763	0
22	S	mis	-0.431282	-0.162428	-0.793672	-0.12164	-0.208546	-0.343513	0.27865	-2.661	-3.370 to -1.952	Yes	****	2.2538e-14	0.8328	0.1238 to 1.542	Yes	*	0.0104	18
18	M	mis	-1.24065	-0.430897	-1.49533	-0.500076	-0.765122	-0.886416	0.46576	-2.118	-2.827 to -1.409	Yes	****	8.3711e-14	1.376	0.6667 to 2.085	Yes	****	8.6332e-07	0
9	C	mis	-2.29511	-0.67813	-2.0209	-1.72988	-2.3076	-1.80632	0.673592	-1.198	-1.907 to -0.4890	Yes	****	2.6964e-05	2.296	1.587 to 3.005	Yes	****	2.3537e-14	71
8	A	mis	-2.29644	-1.03204	-2.26826	-1.66488	-2.45421	-1.94317	0.591448	-1.061	-1.770 to -0.3522	Yes	***	0.00030726	2.433	1.723 to 3.142	Yes	****	2.2538e-14	0
24	V	mis	-2.85345	-0.934738	-2.66076	-2.7993	-3.29355	-2.50836	0.911012	-0.496	-1.205 to 0.2130	No	ns	0.3813	2.998	2.289 to 3.707	Yes	****	2.2538e-14	0
5	syn_1	wt	-2.51062	-2.06165	-2.48639	-3.08881	-3.03139	-2.63577	0.42701	-0.3686	-1.078 to 0.3404	No	ns	0.7952	3.125	2.416 to 3.834	Yes	****	2.2538e-14	2
6	syn_2	wt	-2.96647	-2.40756	-2.97115	-3.98827	-3.25923	-3.11853	0.575884	0.1141	-0.5949 to 0.8232	No	ns	>0.9999	3.608	2.899 to 4.317	Yes	****	2.2538e-14	1
7	syn_3	wt	-3.0706	-2.40319	-2.98859	-4.0991	-3.73291	-3.25888	0.665468	0.2545	-0.4545 to 0.9635	No	ns	0.9919	3.748	3.039 to 4.457	Yes	****	2.2538e-14	6
23	T	mis	-3.17872	-2.12236	-3.19965	-3.95857	-3.92429	-3.27672	0.747053	0.2723	-0.4367 to 0.9813	No	ns	0.9823	3.766	3.057 to 4.475	Yes	****	2.2538e-14	0

## Sheet: SuppFig3a
Supplementary Figure 3a
				APR-246 [uM]	0	0	0	12.5	12.5	12.5	12.5	12.5	12.5	12.5	12.5	12.5	25	25	25	25	25	25	25	25	25	0	0	0
				DMSO [uM]	0	0	0	0	0	0	10	10	10	0	0	0	0	0	0	10	10	10	0	0	0	0	0	0
				N3a [uM]	0	0	0	0	0	0	0	0	0	10	10	10	0	0	0	0	0	0	10	10	10	10	10	10
					Enrichment Score [-log2]
R175_mutID	name	sequence	mut_type	class	rep1	rep2	rep3	rep1	rep2	rep3	rep1	rep2	rep3	rep1	rep2	rep3	rep1	rep2	rep3	rep1	rep2	rep3	rep1	rep2	rep3	rep1	rep2	rep3
1	fs-1	GC	del	ko	0	0	0	-0.064348	0.150723	-0.0286354	0.00642477	0.302603	-0.0886748	0.477709	0.566556	0.441354	0.00761787	0.069084	0.0520592	-0.143176	0.189409	-0.0355924	0.396162	0.519381	0.257779	0.484369	0.51974	0.473673
2	fs-2	C	del	ko	0	0	0	0.14117	-0.104914	-0.0294991	0.143397	0.0659279	0.155418	0.586206	0.393627	0.658134	0.0803213	-0.0216078	0.0137807	0.172	0.0114351	0.146014	0.530199	0.362388	0.44464	0.569046	0.49708	0.638721
3	fs+1	CCGC	ins	ko	0	0	0	0.00363776	-0.0915462	-0.02247	0.127904	-0.190239	0.147817	0.423624	0.341104	0.399462	-0.00601032	0.0155775	0.0341381	0.128346	-0.0741071	-0.0422171	0.447009	0.378647	0.467782	0.577627	0.499817	0.464951
4	non	TGA	non	ko	0	0	0	0.0498126	-0.125587	0.124915	0.0353677	-0.178166	0.217624	0.424319	0.30809	0.679769	-0.0859061	-0.190705	0.192181	0.0804093	-0.0999894	0.146771	0.381545	0.282498	0.621878	0.495454	0.402331	0.720846
5	del		del	ko	0	0	0	-0.0207527	-0.114326	-0.179541	-0.123744	-0.191373	-0.135146	0.539456	0.467157	0.333634	0.00186917	-0.221246	-0.102223	-0.00225561	0.00139149	-0.249267	0.243311	0.395037	0.0704255	0.364624	0.390879	0.315512
6	syn_1	CGA	syn	wt	0	0	0	0.0789009	0.00374032	0.185032	0.161503	0.14726	0.153673	-2.79812	-2.90202	-2.36739	0.0319607	0.00457535	0.20761	0.00880676	0.0971645	0.199031	-2.83036	-2.95705	-2.50593	-2.80066	-2.8083	-2.58199
7	syn_2	CGG	syn	wt	0	0	0	0.0803414	-0.240992	0.188737	0.151682	-0.0615094	-0.0961445	-2.4622	-2.67647	-2.11646	0.0326157	-0.0305301	0.00578844	0.0225893	-0.0896647	0.0583596	-2.1708	-3.23867	-2.0463	-2.19621	-3.17257	-2.36504
8	syn_3	CGT	syn	wt	0	0	0	0.184446	0.264655	-0.10489	0.0164016	0.386825	-0.0736298	-3.76809	-3.61954	-3.90173	0.222728	0.290688	-0.172233	0.142975	0.354182	-0.168435	-3.47088	-4.51252	-3.81848	-3.71179	-3.58512	-4.42718
9	A	GCC	mis	mis	0	0	0	-0.170531	0.207264	-0.408005	0.0576121	-0.0600411	-0.301529	-2.3269	-2.63836	-2.49664	0.147507	-0.089372	-0.186887	-0.160739	0.0790171	-0.239216	-1.60034	-2.05725	-2.3692	-2.38994	-2.77426	-2.91332
10	C	TGC	mis	mis	0	0	0	-0.0255174	0.222544	0.180309	0.174705	0.0407863	0.085184	-2.06619	-1.74343	-1.56708	-0.0542842	0.293308	0.118999	0.0820871	0.203675	0.200714	-1.51932	-1.87853	-1.87627	-1.71727	-2.11143	-1.5108
11	D	GAC	mis	mis	0	0	0	0.114283	0.000850559	0.207582	-0.181692	0.00571405	0.00155819	0.368387	0.41207	0.494841	-0.0424467	0.0580358	0.0444591	-0.101965	-0.0158169	0.0914073	0.364222	0.278452	0.39835	0.364899	0.492468	0.541076
12	E	GAG	mis	mis	0	0	0	0.256698	0.0170876	0.0844994	0.0082622	-0.00564263	0.107864	0.536879	0.51282	0.601019	0.242597	-0.0897995	0.136111	0.243823	0.00376474	0.208756	0.4736	0.361336	0.551836	0.5683	0.485353	0.547175
13	F	TTC	mis	mis	0	0	0	-0.10036	0.000213738	0.000110555	0.00145407	0.130824	-0.0222981	0.450674	0.383024	0.389312	0.0131779	0.0529091	0.00223893	-0.0718506	0.0267717	0.0398079	0.30608	0.350283	0.418307	0.430427	0.440269	0.488186
14	G	GGC	mis	mis	0	0	0	0.00248981	0.120464	-0.162188	0.0408452	0.0497561	-0.147976	0.0443402	0.403793	-0.0102947	-0.199403	0.185674	-0.151448	-0.242238	0.160859	-0.269343	0.355415	0.389643	0.119929	0.338223	0.554626	0.238977
15	H	CAC	mis	mis	0	0	0	-0.0387507	-0.074549	-0.285253	-0.118178	-0.0822847	0.128964	0.365682	0.485239	0.508008	0.0472814	0.0329009	-0.0559976	0.142167	-0.101473	0.00134047	0.229703	0.361569	0.22064	0.571353	0.536632	0.318804
16	I	ATC	mis	mis	0	0	0	0.019191	0.0377438	0.0267096	-0.0587121	0.0615184	0.0198242	-0.00118178	-0.0830061	-0.0491067	-0.067776	0.0767272	0.0103237	-0.0131394	0.0338571	-0.0232249	0.0161025	0.103049	0.0427789	-0.218404	-0.202955	-0.212934
17	K	AAG	mis	mis	0	0	0	0.163164	0.00182657	0.142306	0.127836	-0.185598	0.101638	-0.0929224	-0.0652546	-0.141295	0.0167203	0.150508	0.0788511	0.110574	-0.00670576	0.159571	0.066226	0.20978	0.273418	-0.280431	-0.155417	-0.311633
18	L	CTG	mis	mis	0	0	0	-0.0601889	0.202593	0.0590695	0.083361	0.342103	0.0380932	0.499444	0.390116	0.375358	0.0958672	0.0297274	-0.0498297	-0.0174826	0.150555	0.0343822	0.544916	0.366491	0.429933	0.502076	0.478339	0.409336
19	M	ATG	mis	mis	0	0	0	-0.0186818	-0.110778	0.00443184	-0.0565351	-0.13755	0.00235981	-0.901143	-0.876085	-0.969755	-0.0432859	0.0888348	0.0465121	-0.00734678	-0.0801443	0.0693586	-0.640703	-0.518947	-0.560027	-1.12104	-1.12585	-1.24419
20	N	AAC	mis	mis	0	0	0	0.03747	0.0627027	-0.0383908	-0.0344089	-0.0286245	-0.0154774	-0.0869021	-0.0957978	-0.148904	0.0141538	-0.0188639	-0.0363525	-0.0283226	0.00474438	-0.0759939	-0.120196	-0.180702	-0.0189272	-0.190947	-0.186615	-0.133999
21	P	CCC	mis	mis	0	0	0	-0.075891	0.273562	-0.016875	-0.161463	0.404605	-0.141784	-0.187286	0.414069	0.154946	-0.132928	0.0109029	-0.120824	-0.122052	0.189963	-0.0452365	0.140549	0.290721	0.13321	-0.0502533	0.14706	0.101461
22	Q	CAG	mis	mis	0	0	0	-0.138297	-0.107626	0.0153854	-0.0696272	-0.267616	0.337294	0.272172	0.228393	0.545445	-0.0127274	-0.000852596	0.22242	0.106573	-0.128436	0.186531	0.277417	0.315762	0.661021	0.419956	0.423568	0.556487
23	S	AGC	mis	mis	0	0	0	0.0158143	-0.0994316	-0.021994	-0.0110088	-0.137161	0.0682502	-0.417358	-0.374817	-0.384967	0.0411536	-0.214659	0.0025929	0.0423412	-0.2596	-0.0324756	-0.16502	-0.225336	-0.166677	-0.518383	-0.55249	-0.804493
24	T	ACC	mis	mis	0	0	0	-0.117613	0.0519193	0.109892	-0.0147688	-0.171255	0.0388954	-3.93313	-4.40631	-4.08978	-0.105809	-0.0899378	0.0575908	-0.0919758	-0.0454712	0.00136405	-4.17323	-3.89455	-3.91778	-4.1091	-4.38361	-3.89375
25	V	GTG	mis	mis	0	0	0	-0.212979	0.0461383	-0.079306	-0.238672	0.174176	-0.0808728	-3.26371	-3.34273	-3.1749	-0.103449	-0.0690869	-0.0416743	-0.198059	0.0173725	-0.060689	-3.62721	-3.45536	-3.53791	-3.4973	-3.41571	-3.73416
26	W	TGG	mis	mis	0	0	0	-0.0321426	0.172862	-0.0323885	-0.00813929	0.313337	-0.0955882	0.349561	0.538067	0.352113	-0.0266866	-0.199321	-0.0227766	-0.127682	0.202247	-0.0700241	0.385515	0.183083	0.272418	0.476086	0.396154	0.483121
27	Y	TAC	mis	mis	0	0	0	-0.0373912	-0.0469882	-0.00962131	0.0040958	0.0119835	-0.0857926	0.429556	0.352975	0.423902	-0.00638569	-0.0841458	-0.164464	-0.0430688	-0.0731306	-0.0865139	0.310259	0.243003	0.293216	0.377926	0.380982	0.38949

## Sheet: SuppFig3b
Supplementary Figure 3b
			APR-246 [uM]	0	0	0	12.5	12.5	12.5	12.5	12.5	12.5	12.5	12.5	12.5	25	25	25	25	25	25	25	25	25	0	0	0
			DMSO [uM]	0	0	0	0	0	0	10	10	10	0	0	0	0	0	0	10	10	10	0	0	0	0	0	0
			N3a [uM]	0	0	0	0	0	0	0	0	0	10	10	10	0	0	0	0	0	0	10	10	10	10	10	10
APR-246 [uM]	DMSO [uM]	N3a [uM]	replicate	rep1	rep2	rep3	rep1	rep2	rep3	rep1	rep2	rep3	rep1	rep2	rep3	rep1	rep2	rep3	rep1	rep2	rep3	rep1	rep2	rep3	rep1	rep2	rep3
0	0	0	rep1	1	0.918803	0.883394	0.981074	0.961538	0.872405	0.989011	0.965812	0.919414	0.781441	0.759463	0.73138	0.991453	0.918803	0.893773	0.982295	0.952381	0.893773	0.795482	0.790598	0.764957	0.734432	0.70626	0.683761
0	0	0	rep2	0.918803	1	0.686813	0.906593	0.971306	0.694139	0.921245	0.961538	0.751526	0.800977	0.845543	0.684982	0.920024	0.979243	0.713065	0.946886	0.974359	0.718559	0.810134	0.880342	0.710623	0.758852	0.793282	0.652015
0	0	0	rep3	0.883394	0.686813	1	0.898657	0.76862	0.990232	0.884615	0.800366	0.990232	0.645299	0.550672	0.700855	0.884005	0.692918	0.994505	0.830281	0.770452	0.992063	0.659341	0.555556	0.729548	0.598901	0.494046	0.655678
12.5	0	0	rep1	0.981074	0.906593	0.898657	1	0.949939	0.894994	0.989011	0.96398	0.932234	0.778388	0.763736	0.754579	0.9884	0.916972	0.911477	0.977411	0.95116	0.912698	0.805861	0.781441	0.774725	0.742369	0.709008	0.708181
12.5	0	0	rep2	0.961538	0.971306	0.76862	0.949939	1	0.763736	0.965201	0.98779	0.827228	0.791819	0.810134	0.697192	0.964591	0.981685	0.787546	0.976801	0.992063	0.789988	0.816239	0.858364	0.730159	0.744811	0.761221	0.657509
12.5	0	0	rep3	0.872405	0.694139	0.990232	0.894994	0.763736	1	0.880952	0.799756	0.982906	0.641026	0.547619	0.691697	0.871184	0.696581	0.990232	0.828449	0.772283	0.98779	0.653846	0.545788	0.720391	0.594628	0.487023	0.654457
12.5	10	0	rep1	0.989011	0.921245	0.884615	0.989011	0.965201	0.880952	1	0.976801	0.922466	0.799145	0.779609	0.7558	0.992674	0.931624	0.896215	0.989011	0.965201	0.897436	0.818681	0.808913	0.78083	0.757021	0.730382	0.713675
12.5	10	0	rep2	0.965812	0.961538	0.800366	0.96398	0.98779	0.799756	0.976801	1	0.85409	0.822955	0.830891	0.744811	0.97558	0.971917	0.815018	0.9884	0.992063	0.818071	0.846764	0.862027	0.76862	0.785104	0.789313	0.709402
12.5	10	0	rep3	0.919414	0.751526	0.990232	0.932234	0.827228	0.982906	0.922466	0.85409	1	0.701465	0.619048	0.739927	0.920635	0.758242	0.992063	0.877289	0.827228	0.992063	0.713065	0.627595	0.765568	0.655678	0.570992	0.697802
12.5	0	10	rep1	0.781441	0.800977	0.645299	0.778388	0.791819	0.641026	0.799145	0.822955	0.701465	1	0.966422	0.954823	0.80525	0.778388	0.657509	0.811966	0.810134	0.664835	0.981074	0.946276	0.956044	0.990232	0.952977	0.949328
12.5	0	10	rep2	0.759463	0.845543	0.550672	0.763736	0.810134	0.547619	0.779609	0.830891	0.619048	0.966422	1	0.882173	0.786935	0.821734	0.569597	0.811966	0.830891	0.579365	0.968254	0.979243	0.888889	0.962759	0.975878	0.871184
12.5	0	10	rep3	0.73138	0.684982	0.700855	0.754579	0.697192	0.691697	0.7558	0.744811	0.739927	0.954823	0.882173	1	0.760684	0.662393	0.710623	0.747253	0.713065	0.71978	0.940171	0.851648	0.984737	0.95177	0.877557	0.989621
25	0	0	rep1	0.991453	0.920024	0.884005	0.9884	0.964591	0.871184	0.992674	0.97558	0.920635	0.80525	0.786935	0.760684	1	0.929792	0.892552	0.986569	0.96337	0.893162	0.828449	0.810745	0.788767	0.767399	0.738321	0.713065
25	0	0	rep2	0.918803	0.979243	0.692918	0.916972	0.981685	0.696581	0.931624	0.971917	0.758242	0.778388	0.821734	0.662393	0.929792	1	0.712454	0.954212	0.984127	0.717338	0.80525	0.863858	0.689255	0.74359	0.77771	0.625153
25	0	0	rep3	0.893773	0.713065	0.994505	0.911477	0.787546	0.990232	0.896215	0.815018	0.992063	0.657509	0.569597	0.710623	0.892552	0.712454	1	0.844933	0.789377	0.997558	0.667888	0.576313	0.734432	0.60928	0.51145	0.663614
25	10	0	rep1	0.982295	0.946886	0.830281	0.977411	0.976801	0.828449	0.989011	0.9884	0.877289	0.811966	0.811966	0.747253	0.986569	0.954212	0.844933	1	0.978632	0.848596	0.832112	0.834554	0.769841	0.771673	0.767328	0.703297
25	10	0	rep2	0.952381	0.974359	0.770452	0.95116	0.992063	0.772283	0.965201	0.992063	0.827228	0.810134	0.830891	0.713065	0.96337	0.984127	0.789377	0.978632	1	0.790598	0.831502	0.864469	0.739927	0.769841	0.778015	0.675824
25	10	0	rep3	0.893773	0.718559	0.992063	0.912698	0.789988	0.98779	0.897436	0.818071	0.992063	0.664835	0.579365	0.71978	0.893162	0.717338	0.997558	0.848596	0.790598	1	0.675214	0.58486	0.739927	0.617827	0.526412	0.672161
25	0	10	rep1	0.795482	0.810134	0.659341	0.805861	0.816239	0.653846	0.818681	0.846764	0.713065	0.981074	0.968254	0.940171	0.828449	0.80525	0.667888	0.832112	0.831502	0.675214	1	0.949939	0.956044	0.97558	0.943511	0.927961
25	0	10	rep2	0.790598	0.880342	0.555556	0.781441	0.858364	0.545788	0.808913	0.862027	0.627595	0.946276	0.979243	0.851648	0.810745	0.863858	0.576313	0.834554	0.864469	0.58486	0.949939	1	0.864469	0.928571	0.957252	0.838217
25	0	10	rep3	0.764957	0.710623	0.729548	0.774725	0.730159	0.720391	0.78083	0.76862	0.765568	0.956044	0.888889	0.984737	0.788767	0.689255	0.734432	0.769841	0.739927	0.739927	0.956044	0.864469	1	0.944444	0.86229	0.971306
0	0	10	rep1	0.734432	0.758852	0.598901	0.742369	0.744811	0.594628	0.757021	0.785104	0.655678	0.990232	0.962759	0.95177	0.767399	0.74359	0.60928	0.771673	0.769841	0.617827	0.97558	0.928571	0.944444	1	0.958168	0.948718
0	0	10	rep2	0.70626	0.793282	0.494046	0.709008	0.761221	0.487023	0.730382	0.789313	0.570992	0.952977	0.975878	0.877557	0.738321	0.77771	0.51145	0.767328	0.778015	0.526412	0.943511	0.957252	0.86229	0.958168	1	0.876031
0	0	10	rep3	0.683761	0.652015	0.655678	0.708181	0.657509	0.654457	0.713675	0.709402	0.697802	0.949328	0.871184	0.989621	0.713065	0.625153	0.663614	0.703297	0.675824	0.672161	0.927961	0.838217	0.971306	0.948718	0.876031	1
Spearman correlation coefficients

## Sheet: SuppFig3c
Supplementary Figure 3c
				ZMC1 [uM]	0	0	0	0	0	0	0.01	0.01	0.01	0.01	0.01	0.01	0.04	0.04	0.04	0.04	0.04	0.04	0	0	0
				DMSO [uM]	0	0	0	10	10	10	10	10	10	0	0	0	10	10	10	0	0	0	0	0	0
				N3a [uM]	0	0	0	0	0	0	0	0	0	10	10	10	0	0	0	10	10	10	10	10	10
					Enrichment Score [-log2]
R175_mutID	name	sequence	mut_type	class	rep1	rep2	rep3	rep1	rep2	rep3	rep1	rep2	rep3	rep1	rep2	rep3	rep1	rep2	rep3	rep1	rep2	rep3	rep1	rep2	rep3
1	fs-1	GC	del	ko	0	0	0	-0.418047	-0.0185119	0.048584	0.0526577	0.139661	-0.00936224	0.375827	0.460185	0.397168	0.117032	-0.0272688	-0.0378857	0.532635	0.711238	0.581738	0.487192	0.579467	0.527591
2	fs-2	C	del	ko	0	0	0	-0.142759	0.00743844	0.0502504	-0.0805339	0.0570778	0.0728295	0.399721	0.592895	0.68649	-0.0167477	0.0172805	0.107738	0.54621	0.709697	0.796883	0.569488	0.643345	0.775387
3	fs+1	CCGC	ins	ko	0	0	0	0.392773	-0.0809303	-0.325199	0.0498579	-0.101548	-0.206187	-0.136774	-0.0466059	-0.11406	0.0659751	-0.11211	-0.206521	0.581157	0.589998	0.569869	0.567348	0.540161	0.541895
4	non	TGA	non	ko	0	0	0	-0.194709	0.00143049	-0.0295841	-0.0271998	-0.000968957	-0.0512209	0.682623	0.674777	0.775511	-0.0215892	-0.252532	-0.0116883	0.519796	0.565899	0.573833	0.415465	0.555181	0.62942
5	del		del	ko	0	0	0	0.230712	0.0454492	-0.0315436	-0.23662	-0.107638	-0.0027298	0.447806	0.812411	0.808386	-0.216659	0.0784574	0.232551	0.482169	0.587654	0.830578	0.516832	0.649695	0.77506
6	syn_1	CGA	syn	wt	0	0	0	-0.0493486	0.0130708	-0.271402	-0.0715679	-0.0615606	0.0208821	-2.82553	-3.02829	-2.84982	0.0690527	0.046152	-0.00291068	-2.58117	-3.56813	-3.19788	-2.93612	-3.2587	-2.96985
7	syn_2	CGG	syn	wt	0	0	0	0.45176	0.0958839	-0.0239003	0.114749	-0.0728356	-0.0588646	-2.48859	-4.11873	-2.91688	0.13357	0.0873217	0.0732346	-2.4943	-4.29736	-2.9253	-2.05822	-3.63762	-2.42721
8	syn_3	CGT	syn	wt	0	0	0	-0.0946738	0.226672	-0.038134	0.00278411	0.128063	-0.0561179	-3.662	-3.60745	-4.26071	0.0870715	0.0736369	-0.00330808	-4.0802	-3.86754	-4.67819	-4.23187	-4.0161	-4.02896
9	A	GCC	mis	mis	0	0	0	-0.154341	-0.208814	-0.0745897	-0.270493	-0.343418	-0.101222	-3.05809	-4.44896	-3.2628	-0.0886286	-0.200533	-0.150186	-2.88416	-4.1792	-3.2764	-2.4507	-4.46839	-3.01993
10	C	TGC	mis	mis	0	0	0	0.312894	0.0135253	-0.0471672	0.146204	-0.0735848	-0.176398	-1.96043	-2.6215	-2.20019	0.0239525	0.167728	-0.203722	-2.04467	-3.22378	-2.49376	-1.91088	-2.80035	-2.38561
11	D	GAC	mis	mis	0	0	0	0.212951	0.0199903	0.0481034	-0.120878	-0.0731812	0.032944	0.627939	0.558088	0.742085	-0.0448201	-0.0151846	0.17441	0.492319	0.340049	0.721898	0.552141	0.596049	0.802134
12	E	GAG	mis	mis	0	0	0	-0.142308	-0.00406859	0.164803	0.037673	0.0812603	0.0890904	0.590324	0.71018	0.783086	-0.142162	0.03765	0.0765872	0.534109	0.598207	0.793796	0.354708	0.670556	0.796012
13	F	TTC	mis	mis	0	0	0	-0.189625	-0.0364891	0.0588443	-0.0771586	0.00121983	-0.012236	0.477702	0.655591	0.73543	-0.00383689	-0.00327245	-0.048793	0.385745	0.561601	0.65185	0.466066	0.627156	0.623261
14	G	GGC	mis	mis	0	0	0	-0.240059	0.375677	-0.521712	-0.34322	0.24486	-0.38526	-0.216599	0.539762	0.118562	0.0264139	-0.106082	-0.244097	-0.0387727	0.985735	0.341755	0.325773	0.831123	0.38986
15	H	CAC	mis	mis	0	0	0	0.0105055	0.0429322	-0.0623394	-0.057043	0.0295997	0.101029	0.263948	0.392847	0.522218	-0.316443	0.00470031	0.119945	0.401854	0.473875	0.540324	0.250014	0.590374	0.586306
16	I	ATC	mis	mis	0	0	0	0.340612	-0.0386297	0.0724918	0.0306272	-0.097166	-0.0180603	0.131152	-0.121878	-0.173917	-0.0289159	0.0737257	0.0156297	-0.0095907	-0.127842	-0.0932197	-0.0841253	-0.316383	-0.341145
17	K	AAG	mis	mis	0	0	0	0.413151	-0.0791146	-0.0128698	0.0266418	-0.114035	0.0449831	-0.0127591	-0.217545	-0.281308	-0.0132734	0.047952	0.1215	-0.0509368	-0.233904	-0.163048	-0.00774274	-0.44172	-0.442783
18	L	CTG	mis	mis	0	0	0	-0.185968	0.0376214	-0.0927693	0.0119239	0.0402105	0.0216852	0.448294	0.577546	0.534155	0.0361151	0.0514768	0.075508	0.390356	0.530226	0.575708	0.52755	0.466421	0.521685
19	M	ATG	mis	mis	0	0	0	0.203781	0.0775474	-0.0481667	0.0251225	0.10236	0.0316913	-1.17326	-1.48342	-1.69816	-0.000385183	0.0627977	0.0251441	-1.21057	-1.56768	-1.71226	-1.21736	-1.45559	-1.72627
20	N	AAC	mis	mis	0	0	0	-0.535858	-0.0804528	0.0327516	-0.0274832	-0.0116295	0.00315363	-0.385657	-0.338296	-0.333094	-0.126238	-0.145842	-0.0913528	-0.437514	-0.659667	-0.657768	-0.54758	-0.444852	-0.336576
21	P	CCC	mis	mis	0	0	0	-0.327773	-0.138946	0.237812	0.0686484	0.0556778	0.080139	-0.354779	-0.327919	-0.0349151	0.268271	-0.16129	0.0949673	-0.0798139	0.0246793	0.215979	-0.273686	-0.0619493	0.270459
22	Q	CAG	mis	mis	0	0	0	0.601484	0.0213323	-0.0612396	0.0301858	0.166067	-0.0276011	0.522909	0.668921	0.537707	0.0815642	-0.0180883	-0.109739	0.49364	0.517134	0.585306	0.492941	0.634163	0.574991
23	S	AGC	mis	mis	0	0	0	0.127245	0.00527006	0.148911	-0.0336172	0.118764	-0.0127809	-0.580278	-0.622654	-1.0327	0.0511944	0.130694	0.0921592	-0.849763	-0.623783	-0.881436	-0.629291	-0.775476	-0.945825
24	T	ACC	mis	mis	0	0	0	0.384397	-0.0677997	0.0502002	0.0719917	-0.178114	0.196894	-3.8477	-4.03822	-3.71797	0.0294824	-0.0896514	0.129675	-3.98269	-4.09985	-4.17526	-4.05478	-4.27661	-3.99676
25	V	GTG	mis	mis	0	0	0	-0.122832	0.149749	-0.04346	0.124726	0.0472522	-0.0234257	-3.31353	-4.21783	-3.92371	0.0946243	0.150813	-0.0273839	-3.63481	-4.05939	-4.50563	-3.43961	-3.54432	-4.27376
26	W	TGG	mis	mis	0	0	0	-1.15852	0.08464	0.0799717	0.0540561	-0.0199226	0.0761469	0.421308	0.67146	0.682968	-0.166225	-0.0231842	-0.088673	0.451059	0.555325	0.589445	0.409879	0.659519	0.643051
27	Y	TAC	mis	mis	0	0	0	0.140134	-0.0165952	-0.0414918	0.0382915	0.0813448	-0.0625874	0.723234	0.812803	0.784155	0.177566	0.0378697	0.00583476	0.522434	0.70128	0.642021	0.629887	0.666773	0.643038

## Sheet: SuppFig3d
Supplementary Figure 3d
			ZMC1 [uM]	0	0	0	0	0	0	0.01	0.01	0.01	0.01	0.01	0.01	0.04	0.04	0.04	0.04	0.04	0.04	0	0	0
			DMSO [uM]	0	0	0	10	10	10	10	10	10	0	0	0	10	10	10	0	0	0	0	0	0
			N3a [uM]	0	0	0	0	0	0	0	0	0	10	10	10	0	0	0	10	10	10	10	10	10
ZMC1 [uM]	DMSO [uM]	N3a [uM]	replicate	rep1	rep2	rep3	rep1	rep2	rep3	rep1	rep2	rep3	rep1	rep2	rep3	rep1	rep2	rep3	rep1	rep2	rep3	rep1	rep2	rep3
0	0	0	rep1	1	0.901709	0.898046	0.898657	0.898046	0.893162	0.990842	0.906593	0.90232	0.758852	0.653236	0.708791	0.982295	0.879731	0.916361	0.71978	0.653236	0.673993	0.71917	0.655067	0.65873
0	0	0	rep2	0.901709	1	0.70757	0.991453	0.992063	0.701465	0.90293	0.994505	0.714286	0.678266	0.695971	0.565324	0.899267	0.992063	0.746032	0.64591	0.705128	0.551893	0.652015	0.70757	0.517705
0	0	0	rep3	0.898046	0.70757	1	0.721001	0.710623	0.98779	0.899267	0.710012	0.990232	0.581197	0.393773	0.583028	0.912088	0.678877	0.991453	0.531746	0.385226	0.537851	0.529915	0.387668	0.52442
0	10	0	rep1	0.898657	0.991453	0.721001	1	0.994505	0.708791	0.904762	0.984737	0.724054	0.642247	0.665446	0.520757	0.90232	0.990232	0.758852	0.601343	0.669719	0.503053	0.608669	0.672772	0.465812
0	10	0	rep2	0.898046	0.992063	0.710623	0.994505	1	0.695971	0.903541	0.985348	0.712454	0.651404	0.673382	0.526252	0.899267	0.990232	0.747253	0.615995	0.68254	0.510379	0.618437	0.680708	0.477411
0	10	0	rep3	0.893162	0.701465	0.98779	0.708791	0.695971	1	0.891941	0.703907	0.98779	0.587302	0.391941	0.59707	0.899267	0.673382	0.98779	0.521368	0.376068	0.539072	0.523199	0.380952	0.525031
0.01	10	0	rep1	0.990842	0.90293	0.899267	0.904762	0.903541	0.891941	1	0.908425	0.904762	0.742979	0.648352	0.688645	0.98779	0.885836	0.915751	0.712454	0.656899	0.661783	0.704518	0.654457	0.639194
0.01	10	0	rep2	0.906593	0.994505	0.710012	0.984737	0.985348	0.703907	0.908425	1	0.715507	0.695971	0.708791	0.587302	0.907204	0.985958	0.744811	0.665446	0.721001	0.571429	0.666667	0.723443	0.540293
0.01	10	0	rep3	0.90232	0.714286	0.990232	0.724054	0.712454	0.98779	0.904762	0.715507	1	0.591575	0.404151	0.59707	0.911477	0.685592	0.992674	0.540293	0.398657	0.550061	0.532357	0.398046	0.534799
0.01	0	10	rep1	0.758852	0.678266	0.581197	0.642247	0.651404	0.587302	0.742979	0.695971	0.591575	1	0.927961	0.95177	0.717949	0.644078	0.598901	0.973748	0.908425	0.941392	0.971306	0.918803	0.929182
0.01	0	10	rep2	0.653236	0.695971	0.393773	0.665446	0.673382	0.391941	0.648352	0.708791	0.404151	0.927961	1	0.856532	0.624542	0.671551	0.418193	0.924298	0.978632	0.867521	0.924298	0.986569	0.84188
0.01	0	10	rep3	0.708791	0.565324	0.583028	0.520757	0.526252	0.59707	0.688645	0.587302	0.59707	0.95177	0.856532	1	0.656899	0.517094	0.591575	0.942613	0.830891	0.978022	0.937118	0.833333	0.974359
0.04	10	0	rep1	0.982295	0.899267	0.912088	0.90232	0.899267	0.899267	0.98779	0.907204	0.911477	0.717949	0.624542	0.656899	1	0.876068	0.924908	0.680708	0.629426	0.6337	0.679487	0.628205	0.615385
0.04	10	0	rep2	0.879731	0.992063	0.678877	0.990232	0.990232	0.673382	0.885836	0.985958	0.685592	0.644078	0.671551	0.517094	0.876068	1	0.720391	0.607448	0.677045	0.497558	0.611722	0.680708	0.461538
0.04	10	0	rep3	0.916361	0.746032	0.991453	0.758852	0.747253	0.98779	0.915751	0.744811	0.992674	0.598901	0.418193	0.591575	0.924908	0.720391	1	0.539072	0.409035	0.541514	0.537851	0.408425	0.528083
0.04	0	10	rep1	0.71978	0.64591	0.531746	0.601343	0.615995	0.521368	0.712454	0.665446	0.540293	0.973748	0.924298	0.942613	0.680708	0.607448	0.539072	1	0.925519	0.965201	0.990842	0.929182	0.95177
0.04	0	10	rep2	0.653236	0.705128	0.385226	0.669719	0.68254	0.376068	0.656899	0.721001	0.398657	0.908425	0.978632	0.830891	0.629426	0.677045	0.409035	0.925519	1	0.862637	0.918193	0.989011	0.835775
0.04	0	10	rep3	0.673993	0.551893	0.537851	0.503053	0.510379	0.539072	0.661783	0.571429	0.550061	0.941392	0.867521	0.978022	0.6337	0.497558	0.541514	0.965201	0.862637	1	0.96337	0.857753	0.990232
0	0	10	rep1	0.71917	0.652015	0.529915	0.608669	0.618437	0.523199	0.704518	0.666667	0.532357	0.971306	0.924298	0.937118	0.679487	0.611722	0.537851	0.990842	0.918193	0.96337	1	0.925519	0.949939
0	0	10	rep2	0.655067	0.70757	0.387668	0.672772	0.680708	0.380952	0.654457	0.723443	0.398046	0.918803	0.986569	0.833333	0.628205	0.680708	0.408425	0.929182	0.989011	0.857753	0.925519	1	0.833333
0	0	10	rep3	0.65873	0.517705	0.52442	0.465812	0.477411	0.525031	0.639194	0.540293	0.534799	0.929182	0.84188	0.974359	0.615385	0.461538	0.528083	0.95177	0.835775	0.990232	0.949939	0.833333	1
Spearman correlation coefficients

## Sheet: SuppFig4a
Supplementary Figure 4a
cell line	label	genotype	DMSO			N3a
HCT116	WT	WT	17.5385			100
HCT116	non	non (R175X)	21.5758			30.006
HCT116	H	R175H	14.6456	12.6343	8.07066	22.5702	21.6973	13.8275
HCT116	S	R175S	17.9442	16.7096	15.6136	31.1999	40.3485	51.809
HCT116	T	R175T	21.871	23.5895	16.9124	113.61	147.034	120.654
H460	S	R175S	31.2516	28.9787	35.2041	80.155	51.6225	70.0098
H460	T	R175T	47.0105	46.7685	38.4008	161.385	139.324	136.561
Two-way ANOVA	Ordinary
Alpha	0.05
Source of Variation	% of total variation	P value	P value summary	Significant?
Interaction	20.89	<0.0001	****	Yes
Row Factor	39.59	<0.0001	****	Yes
Column Factor	27.26	<0.0001	****	Yes
ANOVA table	SS (Type III)	DF	MS	F (DFn, DFd)	P value
Interaction	14026	6	2338	F (6, 20) = 26.17	P<0.0001
Row Factor (cell line and genotype)	26577	6	4429	F (6, 20) = 49.59	P<0.0001
Column Factor (treatment)	18296	1	18296	F (1, 20) = 204.8	P<0.0001
Residual	1786	20	89.32
Difference between column means
Predicted (LS) mean of DMSO	23.47
Predicted (LS) mean of N3a	75.8
Difference between predicted means	-52.33
SE of difference	3.656
95% CI of difference	-59.95 to -44.70
Data summary
Number of columns (Column Factor)	2
Number of rows (Row Factor)	7
Number of values	34
Šídák's multiple comparisons test	Predicted (LS) mean diff.	95.00% CI of diff.	Below threshold?	Summary	Adjusted P Value
DMSO - N3a
HCT116 WT	-82.46	-122.4 to -42.55	Yes	****	3.5e-05
HCT116 R175X	-8.43	-48.34 to 31.48	No	ns	0.9953
HCT116 R175H	-7.581	-30.62 to 15.46	No	ns	0.9441
HCT116 R175S	-24.36	-47.41 to -1.320	Yes	*	0.0342
HCT116 R175T	-106.3	-129.4 to -83.27	Yes	****	8.01e-11
H460 R175S	-35.45	-58.49 to -12.41	Yes	**	0.0012
H460 R175T	-101.7	-124.7 to -78.65	Yes	****	1.79e-10
		t
Test details	Predicted (LS) mean 1	Predicted (LS) mean 2	Predicted (LS) mean diff.	SE of diff.	N1	N2	t	DF
DMSO - N3a
HCT116 WT	17.54	100	-82.46	13.37	1	1	6.17	20
HCT116 R175X	21.58	30.01	-8.43	13.37	1	1	0.6307	20
HCT116 R175H	11.78	19.36	-7.581	7.717	3	3	0.9825	20
HCT116 R175S	16.76	41.12	-24.36	7.717	3	3	3.157	20
HCT116 R175T	20.79	127.1	-106.3	7.717	3	3	13.78	20
H460 R175S	31.81	67.26	-35.45	7.717	3	3	4.594	20
H460 R175T	44.06	145.8	-101.7	7.717	3	3	13.18	20

## Sheet: SuppFig4b
Supplementary Figure 4b
HCT116	Proliferation [% confluence]
	WT			R175X			R175H			R175S			R175T
time [hours]	mean	SD	n clones	mean	SD	n clones	mean	SD	n clones	mean	SD	n clones	mean	SD	n clones
0	12.2837		1	12.1896		1	12.3796		1	12.7655	1.09307	3	13.6107	0.519089	3
4	14.2281		1	14.0139		1	14.1548		1	14.4871	0.985639	3	15.3373	0.543597	3
8	15.812		1	15.4464		1	15.6429		1	15.8222	0.901714	3	16.8155	0.748911	3
12	17.4518		1	16.7684		1	17.3249		1	17.1991	1.02379	3	18.4436	0.696823	3
16	19.7579		1	18.9366		1	19.6397		1	18.9458	1.07529	3	20.3994	0.812036	3
20	22.3682		1	21.8269		1	22.5143		1	21.2704	1.20471	3	22.3034	0.771203	3
24	25.0856		1	24.5367		1	25.8393		1	24.14	1.12635	3	23.8691	0.496137	3
28	26.8068		1	28.593		1	30.0995		1	27.2802	1.24739	3	24.5962	0.647014	3
32	28.1239		1	33.2775		1	34.7031		1	30.9465	1.41245	3	25.1252	0.850965	3
36	28.045		1	37.5705		1	39.0092		1	33.9028	1.3797	3	25.1111	1.41853	3
40	27.7241		1	43.2447		1	44.4733		1	37.4715	1.46132	3	25.0619	2.10325	3
44	26.7552		1	49.2479		1	50.0078		1	40.6633	1.19532	3	24.779	2.59235	3
48	25.4047		1	55.386		1	55.4523		1	43.6885	0.886355	3	24.3362	3.05813	3
52	24.5444		1	61.3172		1	61.1904		1	46.9571	0.537942	3	23.8465	3.35992	3
56	23.4781		1	66.832		1	66.6193		1	50.369	1.17373	3	23.5916	3.53594	3
60	22.9728		1	72.1814		1	72.0963		1	53.5994	2.02966	3	23.036	3.7388	3
64	22.9607		1	77.3678		1	77.8625		1	57.0428	3.33442	3	22.4662	3.75727	3
68	22.5828		1	82.351		1	83.364		1	60.2014	4.698	3	21.6471	3.78855	3
72	22.3121		1	86.7195		1	87.8224		1	63.3221	5.90428	3	20.8055	3.59011	3
76	22.1049		1	89.8239		1	91.243		1	66.4799	7.20925	3	20.012	3.64068	3
80	21.783		1	92.1853		1	93.9843		1	69.6685	8.49842	3	19.3455	3.69316	3
84	21.5869		1	93.9745		1	95.5984		1	72.703	9.39751	3	18.7391	3.68686	3
88	21.7089		1	95.4601		1	96.8716		1	75.8524	10.4372	3	18.2698	3.67074	3
92	21.3361		1	96.533		1	97.5923		1	78.8404	11.0448	3	17.8171	3.76738	3
96	21.3306		1	97.4327		1	98.2433		1	81.5395	11.4915	3	17.4781	3.5585	3
100	21.5221		1	97.9395		1	98.5758		1	84.004	11.6439	3	17.1942	3.61843	3
104	21.2447		1	98.3936		1	98.8513		1	86.1179	11.5474	3	17.0159	3.6388	3
108	21.719		1	98.7119		1	99.0272		1	88.0153	11.042	3	16.8506	3.66282	3
112	22.4783		1	98.9419		1	99.1474		1	89.5974	10.3078	3	16.7093	3.5317	3
116	22.3987		1	99.0656		1	99.2122		1	90.75	9.60646	3	16.6834	3.39374	3
120	23.026		1	99.2977		1	99.4088		1	92.127	8.52493	3	16.9802	3.30899	3
124	22.9594		1	99.4031		1	99.3235		1	92.7057	8.06102	3	16.5785	3.17935	3
128	23.204		1	99.4732		1	99.3831		1	93.5487	7.20154	3	16.609	3.09883	3
H460	Proliferation [% confluence]
	WT			R175X			R175H			R175S			R175T
time [hours]	mean	SD	n clones	mean	SD	n clones	mean	SD	n clones	mean	SD	n clones	mean	SD	n clones
0	0.546374		1	0.638078		1	0.629457		1	0.614916	0.0325039	3	0.580812	0.0453971	3
4	0.685833		1	0.812193		1	0.814134		1	0.778133	0.0329317	3	0.737715	0.0490428	3
8	0.818143		1	0.993611		1	0.997296		1	0.952702	0.0423948	3	0.915606	0.0436261	3
12	1.01018		1	1.19236		1	1.22673		1	1.15878	0.0617888	3	1.11673	0.0491037	3
16	1.22248		1	1.47286		1	1.47866		1	1.3973	0.0566124	3	1.35256	0.027206	3
20	1.34373		1	1.69802		1	1.70515		1	1.60322	0.0436907	3	1.55817	0.063048	3
24	1.64655		1	1.98536		1	2.08036		1	1.91108	0.0781856	3	1.88557	0.0920042	3
28	1.95517		1	2.35563		1	2.39521		1	2.18233	0.0855934	3	2.14878	0.113526	3
32	2.19604		1	2.67519		1	2.73567		1	2.46144	0.0784422	3	2.39701	0.108313	3
36	2.62495		1	3.17708		1	3.20959		1	2.89556	0.0692624	3	2.68457	0.0937446	3
40	3.07085		1	3.7602		1	3.71649		1	3.34661	0.053581	3	2.96945	0.101688	3
44	3.37648		1	4.12633		1	4.03431		1	3.63324	0.0309491	3	3.15556	0.0790111	3
48	3.77228		1	4.75064		1	4.46168		1	4.14394	0.0718911	3	3.33275	0.081697	3
52	4.02867		1	5.39753		1	5.0938		1	4.54837	0.149987	3	3.4058	0.104558	3
56	4.27821		1	6.15179		1	5.64614		1	5.07338	0.163474	3	3.50704	0.15742	3
60	4.50269		1	6.95594		1	6.40003		1	5.59624	0.17601	3	3.61879	0.142493	3
64	4.65516		1	7.78458		1	7.07398		1	6.08478	0.305739	3	3.70878	0.193856	3
68	4.82572		1	8.75403		1	7.85609		1	6.72855	0.34509	3	3.77883	0.228472	3
72	4.93287		1	9.73344		1	8.63855		1	7.38666	0.372413	3	3.8751	0.295901	3
76	4.9978		1	10.825		1	9.66733		1	8.08161	0.39634	3	3.95446	0.363193	3
80	5.07243		1	12.2293		1	10.8262		1	8.85361	0.508258	3	4.02164	0.480514	3
84	5.15759		1	13.3655		1	11.9351		1	9.68768	0.526755	3	4.12981	0.513046	3
88	5.12758		1	14.8667		1	13.1371		1	10.5986	0.474933	3	4.19788	0.543727	3
92	5.11876		1	16.4597		1	14.6242		1	11.6091	0.445718	3	4.24862	0.581562	3
96	5.07935		1	18.0165		1	16.264		1	12.7072	0.397757	3	4.37664	0.651554	3
100	4.90992		1	19.728		1	18.0801		1	13.8564	0.420963	3	4.46212	0.725027	3
104	4.85982		1	21.7176		1	19.8112		1	15.0354	0.628328	3	4.55669	0.751308	3
108	4.81716		1	23.925		1	21.8623		1	16.4493	1.06952	3	4.67891	0.802717	3
112	4.51919		1	25.6865		1	23.8806		1	17.5373	1.34833	3	4.72847	0.824444	3
116	4.32205		1	27.687		1	26.3596		1	18.7288	1.84802	3	4.77323	0.861377	3
120	4.18299		1	30.1142		1	29.086		1	20.0422	2.18662	3	4.83585	0.914617	3
124	4.04975		1	32.7835		1	32.1825		1	21.4006	2.59823	3	4.88851	0.964703	3
128	3.97356		1	35.332		1	35.6372		1	23.0806	3.16559	3	5.00142	0.998119	3
132	3.89907		1	38.4926		1	38.899		1	24.6186	3.43283	3	5.19638	1.09613	3
136	3.78899		1	41.4675		1	42.2086		1	26.1317	3.77872	3	5.3404	1.1645	3
140	3.75373		1	43.7785		1	45.239		1	27.6368	4.43534	3	5.51242	1.26254	3
144	3.71395		1	46.9154		1	48.1668		1	29.1889	4.8272	3	5.73117	1.35826	3
148	3.6835		1	49.408		1	51.2542		1	30.6602	5.16218	3	5.94142	1.45811	3
152	3.60953		1	52.1592		1	53.7916		1	31.9837	5.42237	3	6.19682	1.60489	3
156	3.62841		1	54.8156		1	57.0622		1	33.722	5.78867	3	6.52824	1.74228	3
160	3.61884		1	56.7622		1	59.4757		1	35.0813	6.10262	3	6.83197	1.93068	3
164	2.41501		1	59.7256		1	58.6262		1	35.1255	5.11144	3	5.59811	1.84058	3
168	2.42508		1	61.5562		1	61.6158		1	34.5914	4.20159	3	5.78834	1.9115	3
172	2.49958		1	63.3693		1	66.4983		1	35.5402	4.39565	3	6.1221	2.07827	3
176	2.58307		1	66.3543		1	70.2379		1	36.5275	4.88374	3	6.4183	2.19618	3
180	2.6891		1	68.6856		1	73.4547		1	38.2604	5.65942	3	6.73191	2.32711	3
184	2.69664		1	70.6013		1	75.889		1	39.3661	6.53722	3	7.04832	2.43144	3
188	2.81117		1	72.7441		1	78.3507		1	40.736	6.85272	3	7.30968	2.48866	3
192	2.86391		1	74.3183		1	80.1152		1	42.1225	7.34424	3	7.66662	2.61986	3
196	2.9651		1	76.5917		1	81.9905		1	43.5175	7.56383	3	7.96123	2.74065	3
200	2.98385		1	77.783		1	83.4449		1	44.3382	7.84641	3	8.203	2.81019	3
204	3.12681		1	80.0046		1	84.9755		1	45.668	8.32541	3	8.54539	2.87335	3
208	3.18708		1	80.8948		1	86.1369		1	46.4364	8.53506	3	8.77157	2.94963	3
212	3.29946		1	82.4669		1	87.2438		1	47.4898	8.96358	3	9.0808	3.05583	3
216	3.39897		1	84.075		1	88.2703		1	48.739	9.0987	3	9.37406	3.09254	3
220	3.50952		1	85.2454		1	88.986		1	50.3056	9.26451	3	9.6519	3.16391	3
224	3.65611		1	86.2549		1	89.4486		1	51.2521	9.03241	3	9.89065	3.25116	3
228	3.7797		1	87.0571		1	90.0607		1	52.3683	9.35111	3	10.2123	3.40147	3
232	3.90573		1	88.0297		1	90.6121		1	53.7197	9.07753	3	10.5709	3.59648	3
236	4.01851		1	88.4311		1	90.9583		1	54.2308	9.0404	3	10.8573	3.70725	3
240	4.18559		1	89.0491		1	91.5016		1	55.2519	8.92478	3	11.1202	3.84575	3
244	4.31554		1	89.6215		1	91.527		1	55.9927	8.86868	3	11.616	4.14931	3
248	4.52171		1	89.9893		1	91.5054		1	56.5535	8.80663	3	11.8671	4.22765	3
252	4.68865		1	90.3042		1	91.7506		1	57.2265	8.43376	3	12.1916	4.48994	3
256	4.89007		1	91.2949		1	92.0864		1	59.0878	8.604	3	12.6951	4.65674	3
260	5.11721		1	91.9311		1	92.2796		1	60.0833	7.94712	3	13.1259	4.94191	3
264	5.3815		1	92.0399		1	92.2268		1	61.2616	7.64414	3	13.4811	5.14965	3
268	5.51021		1	91.8517		1	91.9623		1	61.7249	7.22887	3	13.8826	5.37094	3
272	5.80627		1	91.8881		1	91.7371		1	62.3441	6.58622	3	14.3054	5.84767	3
276	6.07659		1	92.2951		1	91.6647		1	63.4642	5.57539	3	14.5889	5.88619	3
280	6.36606		1	92.3216		1	91.4965		1	64.2971	4.76176	3	14.9679	6.06137	3
284	6.51906		1	91.9249		1	90.799		1	64.7298	3.99111	3	15.332	6.50016	3

[truncated: 8 more sheets: SuppFig6, SuppFig7a, SuppFig7b, SuppFig7c, SuppFig7d, SuppFig7e+f, SuppFig8b, SuppFig9]
