# Supplementary material for: Deep CRISPR mutagenesis characterizes the functional diversity of TP53 mutations
Source: Nat Genet. 2025 Jan 7;57(1):140–53. doi: 10.1038/s41588-024-02039-4 (PMC11735402; doi:10.1038/s41588-024-02039-4)
Supplement: Supplementary file 6 — Statistical source data Fig. 1. [file 41588_2024_2039_MOESM6_ESM.xlsx]

## Sheet: Fig1b
Figure 1b
mutation	# screened	# PCR positive	% PCR positive	# sequenced	# SEQ positive	% SEQ positive	% total positive
V157F	43	39	0.906977	18	14	0.777778	0.705426
R175H	38	28	0.736842	16	13	0.8125	0.598684
R175X	61	55	0.901639	40	33	0.825	0.743852
R175P	22	17	0.772727	4	2	0.5	0.386364
C175F	17	15	0.882353	4	3	0.75	0.661765
H179R	12	10	0.833333	4	2	0.5	0.416667
R181L	17	12	0.705882	4	4	1	0.705882
Y220C	80	66	0.825	16	12	0.75	0.61875
G245S	54	27	0.5	20	14	0.7	0.35
GR248Q	44	32	0.727273	19	18	0.947368	0.688995
R248W	55	37	0.672727	19	15	0.789474	0.5311
R249S	49	34	0.693878	22	19	0.863636	0.599258
R273H	80	57	0.7125	53	24	0.45283	0.322642
mean	44	33	0.7593	18.38	13.31	0.7437	0.5638

## Sheet: Fig1d
Figure 1d
sample	cell_line	treatment	replicate	mutation_type	PC1	PC2
1	LSL2	DMSO	1	KO	-2.40468	-1.95281
1	LSL2	DMSO	2	KO	-1.81397	-3.75808
1	LSL2	DMSO	3	KO	-2.73824	-1.73165
2	LSL2	N3a	1	KO	-2.23584	-1.58845
2	LSL2	N3a	2	KO	-2.70888	-1.43394
2	LSL2	N3a	3	KO	-2.36649	-2.09141
3	WT2	DMSO	1	WT	-0.729132	-2.90367
3	WT2	DMSO	2	WT	-0.901285	-2.54493
3	WT2	DMSO	3	WT	-0.0271903	0.148037
4	WT2	N3a	1	WT	21.8997	1.69159
4	WT2	N3a	2	WT	21.9943	2.31495
4	WT2	N3a	3	WT	22.2933	1.23593
5	V157F	DMSO	1	MIS	-4.48837	2.7011
5	V157F	DMSO	2	MIS	-4.18061	2.37748
5	V157F	DMSO	3	MIS	-3.99992	3.11205
6	V157F	N3a	1	MIS	-4.00617	2.9729
6	V157F	N3a	2	MIS	-3.39557	0.903288
6	V157F	N3a	3	MIS	-2.78604	0.214709
7	Y220C	DMSO	1	MIS	-3.08987	1.42467
7	Y220C	DMSO	2	MIS	-3.03643	1.30674
7	Y220C	DMSO	3	MIS	-2.4128	0.771687
8	Y220C	N3a	1	MIS	-2.5255	1.87792
8	Y220C	N3a	2	MIS	-2.56783	0.8125
8	Y220C	N3a	3	MIS	-2.20214	0.943888
9	G245S	DMSO	1	MIS	-2.08113	-4.01341
9	G245S	DMSO	2	MIS	-1.39364	-5.08201
9	G245S	DMSO	3	MIS	-2.26856	0.622011
10	G245S	N3a	1	MIS	-2.87824	-1.90998
10	G245S	N3a	2	MIS	-2.61977	-1.76364
10	G245S	N3a	3	MIS	-3.4339	0.938987
11	R248Q	DMSO	1	MIS	-5.30673	2.46828
11	R248Q	DMSO	2	MIS	-5.23746	2.02615
11	R248Q	DMSO	3	MIS	-6.17524	-0.707731
12	R248Q	N3a	1	MIS	-3.52099	0.842559
12	R248Q	N3a	2	MIS	-5.7118	-1.0898
12	R248Q	N3a	3	MIS	-5.59623	-0.877725
13	R248W	DMSO	1	MIS	-4.55187	-2.36395
13	R248W	DMSO	2	MIS	-4.50094	-2.09859
13	R248W	DMSO	3	MIS	-4.51688	-2.06551
14	R248W	N3a	1	MIS	-4.22435	-3.14121
14	R248W	N3a	2	MIS	-2.87903	3.32491
14	R248W	N3a	3	MIS	-1.97424	3.93672
15	R249S	DMSO	1	MIS	-1.57132	3.32957
15	R249S	DMSO	2	MIS	-1.77631	3.51382
15	R249S	DMSO	3	MIS	-1.45026	3.36521
16	R249S	N3a	1	MIS	-1.64401	3.97007
16	R249S	N3a	2	MIS	-1.20195	3.1663
16	R249S	N3a	3	MIS	-1.45471	3.58439
17	R273H	DMSO	1	MIS	-3.72733	4.08446
17	R273H	DMSO	2	MIS	-3.27539	3.55965
17	R273H	DMSO	3	MIS	-3.13646	3.41175
18	R273H	N3a	1	MIS	-2.80111	3.20727
18	R273H	N3a	2	MIS	-2.84009	3.5022
18	R273H	N3a	3	MIS	-2.80187	3.29141
19	R175H_3	DMSO	1	MIS	-3.34846	4.86233
19	R175H_3	DMSO	2	MIS	-3.21887	4.83646
19	R175H_3	DMSO	3	MIS	-2.99495	5.0523
20	R175H_3	N3a	1	MIS	-2.76487	4.88545
20	R175H_3	N3a	2	MIS	-2.60238	5.12532
20	R175H_3	N3a	3	MIS	-2.90869	5.10554
21	R175H_13	DMSO	1	MIS	-1.07577	6.70854
21	R175H_13	DMSO	2	MIS	-1.223	6.49993
21	R175H_13	DMSO	3	MIS	-1.06425	6.6807
22	R175H_13	N3a	1	MIS	-0.818985	6.4459
22	R175H_13	N3a	2	MIS	-1.65877	4.68938
22	R175H_13	N3a	3	MIS	-1.61684	4.94206
23	R175H_21	DMSO	1	MIS	-5.08974	6.5633
23	R175H_21	DMSO	2	MIS	-4.83331	6.16087
23	R175H_21	DMSO	3	MIS	-4.85849	6.66343
24	R175H_21	N3a	1	MIS	-4.56779	6.0451
24	R175H_21	N3a	2	MIS	-4.66962	6.27714
24	R175H_21	N3a	3	MIS	-4.61276	5.78422
25	R175H_22	DMSO	1	MIS	-4.26825	7.66325
25	R175H_22	DMSO	2	MIS	-3.96798	6.6712
25	R175H_22	DMSO	3	MIS	-3.82625	6.99672
26	R175H_22	N3a	1	MIS	-3.5069	6.89414
26	R175H_22	N3a	2	MIS	-3.66099	6.57665
26	R175H_22	N3a	3	MIS	-3.67185	7.14245
27	R175H_29	DMSO	1	MIS	-2.24078	4.38984
27	R175H_29	DMSO	2	MIS	-2.13428	4.42306
27	R175H_29	DMSO	3	MIS	-2.27205	4.39338
28	R175H_29	N3a	1	MIS	-1.96127	4.52096
28	R175H_29	N3a	2	MIS	-2.24386	4.88296
28	R175H_29	N3a	3	MIS	-2.11685	4.56545
29	HCT116-KO	DMSO	1	KO	-0.511392	5.64034
29	HCT116-KO	DMSO	2	KO	-0.389245	4.89237
29	HCT116-KO	DMSO	3	KO	0.106933	4.50942
30	HCT116-KO	N3a	1	KO	0.965331	3.81718
30	HCT116-KO	N3a	2	KO	0.525624	4.49305
30	HCT116-KO	N3a	3	KO	0.640889	4.20639
31	LSL1	DMSO	1	KO	-1.19786	5.18168
31	LSL1	DMSO	2	KO	-1.56345	5.4431
31	LSL1	DMSO	3	KO	1.64314	1.43512
32	LSL1	N3a	1	KO	-1.48779	3.91447
32	LSL1	N3a	2	KO	-1.63093	3.91159
32	LSL1	N3a	3	KO	-1.43747	3.88224
33	WT1	DMSO	1	WT	-0.45417	4.42088
33	WT1	DMSO	2	WT	-2.38255	4.68391
33	WT1	DMSO	3	WT	-0.2943	4.96793
34	WT1	N3a	1	WT	21.2506	7.06185
34	WT1	N3a	2	WT	20.262	5.42751
34	WT1	N3a	3	WT	20.785	5.7001
35	HCT116	DMSO	1	WT	-1.1758	3.08686
35	HCT116	DMSO	2	WT	-1.17021	1.26104
35	HCT116	DMSO	3	WT	-1.137	2.92024
36	HCT116	N3a	1	WT	23.9213	6.68633
36	HCT116	N3a	2	WT	24.2431	6.81231
36	HCT116	N3a	3	WT	24.2485	6.88703
37	R175X	DMSO	1	NON	0.840214	-3.66362
37	R175X	DMSO	2	NON	0.811352	-4.11229
37	R175X	DMSO	3	NON	1.00442	-4.0348
38	R175X	N3a	1	NON	1.29766	-4.42467
38	R175X	N3a	2	NON	1.24571	-4.01429
38	R175X	N3a	3	NON	1.02789	-4.02879
39	R175H	DMSO	1	MIS	-2.61781	0.600182
39	R175H	DMSO	2	MIS	-2.87514	0.803594
39	R175H	DMSO	3	MIS	-3.37054	-1.2054
40	R175H	N3a	1	MIS	-2.74775	-1.70987
40	R175H	N3a	2	MIS	-2.76269	-1.79256
40	R175H	N3a	3	MIS	-2.85369	-1.75742
41	R175P	DMSO	1	MIS	-0.838023	-5.71929
41	R175P	DMSO	2	MIS	-0.751982	-4.65088
41	R175P	DMSO	3	MIS	-0.325634	-5.00348
42	R175P	N3a	1	MIS	-0.176907	-5.03904
42	R175P	N3a	2	MIS	-0.324839	-4.93625
42	R175P	N3a	3	MIS	-0.25065	-4.63812
43	C176F	DMSO	1	MIS	0.45599	-7.24971
43	C176F	DMSO	2	MIS	0.412674	-7.4018
43	C176F	DMSO	3	MIS	0.411367	-7.55691
44	C176F	N3a	1	MIS	0.547124	-6.82328
44	C176F	N3a	2	MIS	0.454532	-6.8054
44	C176F	N3a	3	MIS	0.320939	-6.86516
45	H179R	DMSO	1	MIS	3.72464	-7.43627
45	H179R	DMSO	2	MIS	3.77279	-7.58622
45	H179R	DMSO	3	MIS	3.6019	-6.90726
46	H179R	N3a	1	MIS	3.57438	-6.98562
46	H179R	N3a	2	MIS	3.63828	-6.9151
46	H179R	N3a	3	MIS	3.80691	-7.17698
47	R181L	DMSO	1	MIS	3.70194	-3.83905
47	R181L	DMSO	2	MIS	3.80608	-3.22602
47	R181L	DMSO	3	MIS	3.66689	-3.78216
48	R181L	N3a	1	MIS	14.4567	-3.28155
48	R181L	N3a	2	MIS	14.765	-2.922
48	R181L	N3a	3	MIS	14.7082	-2.60896

## Sheet: Fig1e
Figure 1e
CELL_LINE	NAME	SIZE	ES	NES	NOM_p-val	FDR_q-val	FWER_p-val	RANK_AT_MAX	LEADING_EDGE	log_NOMp	log_FDRq
HCT116	MSIG_C2_INGA_TP53_TARGETS (HOMO SAPIENS)	13	0.900988	2.44003	0	0	0	604	tags=77%, list=5%, signal=80%	6	6
HCT116	MSIG_C2_PID_P53_DOWNSTREAM_PATHWAY (HOMO SAPIENS)	108	0.61152	2.68278	0	0	0	781	tags=39%, list=6%, signal=41%	6	6
HCT116	P53 CHIP-SEQ TARGET GENES (HOMO SAPIENS)	129	0.714628	3.23343	0	0	0	1595	tags=64%, list=12%, signal=71%	6	6
HCT116	HALLMARK_P53_PATHWAY	181	0.646201	3.02635	0	0	0	1439	tags=49%, list=11%, signal=54%	6	6
HCT116	HALLMARK_E2F_TARGETS	200	-0.819724	-3.18834	0	0	0	1372	tags=73%, list=10%, signal=80%	6	6
HCT116	HALLMARK_MITOTIC_SPINDLE	197	-0.594849	-2.30752	0	0	0	1630	tags=32%, list=12%, signal=36%	6	6
HCT116	HALLMARK_G2M_CHECKPOINT	196	-0.774836	-3.00207	0	0	0	1393	tags=59%, list=10%, signal=65%	6	6
WT1	HALLMARK_P53_PATHWAY	181	0.644238	2.90691	0	0	0	1320	tags=45%, list=10%, signal=49%	6	6
WT1	HALLMARK_G2M_CHECKPOINT	196	-0.800036	-3.34165	0	0	0	1280	tags=60%, list=10%, signal=66%	6	6
WT1	HALLMARK_E2F_TARGETS	200	-0.834764	-3.49787	0	0	0	1221	tags=72%, list=9%, signal=78%	6	6
WT1	MSIG_C2_PID_P53_DOWNSTREAM_PATHWAY (HOMO SAPIENS)	108	0.589858	2.47154	0	0	0	1452	tags=44%, list=11%, signal=48%	6	6
WT1	P53 CHIP-SEQ TARGET GENES (HOMO SAPIENS)	129	0.673033	2.89408	0	0	0	1693	tags=58%, list=13%, signal=66%	6	6
WT1	MSIG_C2_INGA_TP53_TARGETS (HOMO SAPIENS)	13	0.910394	2.34821	0	0	0	438	tags=69%, list=3%, signal=72%	6	6
WT1	HALLMARK_MITOTIC_SPINDLE	197	-0.619247	-2.58522	0	0	0	1130	tags=29%, list=8%, signal=31%	6	6
WT2	P53 CHIP-SEQ TARGET GENES (HOMO SAPIENS)	129	0.672321	3.01192	0	0	0	1356	tags=54%, list=10%, signal=60%	6	6
WT2	MSIG_C2_PID_P53_DOWNSTREAM_PATHWAY (HOMO SAPIENS)	108	0.556715	2.40587	0	0	0	1526	tags=43%, list=11%, signal=48%	6	6
WT2	MSIG_C2_INGA_TP53_TARGETS (HOMO SAPIENS)	13	0.761003	2.04432	0.00027465	0.000373429	0.0005	1252	tags=69%, list=9%, signal=76%	3.56122	3.42779
WT2	HALLMARK_E2F_TARGETS	200	-0.82179	-3.128	0	0	0	1493	tags=75%, list=11%, signal=83%	6	6
WT2	HALLMARK_G2M_CHECKPOINT	196	-0.79079	-3.0002	0	0	0	912	tags=55%, list=7%, signal=58%	6	6
WT2	HALLMARK_MITOTIC_SPINDLE	197	-0.626871	-2.37866	0	0	0	1740	tags=34%, list=13%, signal=39%	6	6
WT2	HALLMARK_P53_PATHWAY	181	0.600441	2.787	0	0	0	1534	tags=43%, list=11%, signal=48%	6	6
V157F	P53 CHIP-SEQ TARGET GENES (HOMO SAPIENS)	129	-0.294752	-1.18395	0.159219	0.475634	0.9996	3602	tags=35%, list=27%, signal=47%	0.798004	0.322727
V157F	MSIG_C2_INGA_TP53_TARGETS (HOMO SAPIENS)	13	-0.690413	-1.73708	0.00548628	0.0165623	0.0403	2804	tags=69%, list=21%, signal=87%	2.26072	1.78088
V157F	HALLMARK_P53_PATHWAY	181	-0.25269	-1.06276	0.330754	0.671772	1	1595	tags=17%, list=12%, signal=19%	0.480494	0.172778
V157F	HALLMARK_G2M_CHECKPOINT	196	0.137685	0.663354	0.99953	0.977781	1	3034	tags=21%, list=23%, signal=27%	0.000203949	0.00975845
V157F	HALLMARK_MITOTIC_SPINDLE	197	-0.184229	-0.781017	0.931786	0.880237	1	3320	tags=25%, list=25%, signal=33%	0.0306836	0.0554005
V157F	HALLMARK_E2F_TARGETS	200	0.176319	0.853149	0.899057	0.958373	1	3379	tags=26%, list=25%, signal=34%	0.046213	0.0184656
V157F	MSIG_C2_PID_P53_DOWNSTREAM_PATHWAY (HOMO SAPIENS)	108	0.220164	0.972732	0.513297	0.776675	0.9997	2609	tags=29%, list=19%, signal=35%	0.289631	0.109761
R175H	MSIG_C2_PID_P53_DOWNSTREAM_PATHWAY (HOMO SAPIENS)	108	0.198466	0.801189	0.872074	0.970561	1	2710	tags=22%, list=20%, signal=28%	0.0594468	0.0129774
R175H	HALLMARK_G2M_CHECKPOINT	196	0.299282	1.31436	0.0338692	0.370586	0.8996	2558	tags=26%, list=19%, signal=32%	1.47019	0.431111
R175H	HALLMARK_P53_PATHWAY	181	0.2555	1.11367	0.217967	0.452977	0.9998	1823	tags=18%, list=14%, signal=21%	0.661609	0.343924
R175H	HALLMARK_E2F_TARGETS	200	0.254253	1.12392	0.194401	0.488235	0.9996	2324	tags=22%, list=17%, signal=26%	0.711302	0.311371
R175H	MSIG_C2_INGA_TP53_TARGETS (HOMO SAPIENS)	13	0.487116	1.25698	0.186622	0.355161	0.9698	1803	tags=31%, list=13%, signal=36%	0.729036	0.449575
R175H	HALLMARK_MITOTIC_SPINDLE	197	0.346867	1.5257	0.0016866	0.28953	0.2924	3158	tags=36%, list=24%, signal=46%	2.77299	0.538306
R175H	P53 CHIP-SEQ TARGET GENES (HOMO SAPIENS)	129	-0.250779	-1.10291	0.237731	0.440134	0.9982	2074	tags=25%, list=15%, signal=29%	0.623914	0.356415
R175P	MSIG_C2_INGA_TP53_TARGETS (HOMO SAPIENS)	13	0.397595	0.995191	0.476326	0.595495	1	3457	tags=46%, list=26%, signal=62%	0.322096	0.225122
R175P	HALLMARK_G2M_CHECKPOINT	196	0.256511	1.05129	0.36113	0.529679	1	2172	tags=19%, list=16%, signal=22%	0.442336	0.275987
R175P	P53 CHIP-SEQ TARGET GENES (HOMO SAPIENS)	129	0.309263	1.21258	0.136825	0.297247	0.9989	1907	tags=19%, list=14%, signal=22%	0.863836	0.526883
R175P	HALLMARK_P53_PATHWAY	181	0.327481	1.32953	0.0329784	0.150076	0.9374	1934	tags=22%, list=14%, signal=25%	1.48177	0.823689
R175P	HALLMARK_MITOTIC_SPINDLE	197	0.399503	1.64197	0	0.0266916	0.1122	3000	tags=37%, list=22%, signal=46%	6	1.57363
R175P	MSIG_C2_PID_P53_DOWNSTREAM_PATHWAY (HOMO SAPIENS)	108	0.43681	1.6687	0.000988631	0.0256738	0.0828	3455	tags=41%, list=26%, signal=54%	3.00497	1.59051
R175P	HALLMARK_E2F_TARGETS	200	-0.215166	-1.0648	0.272021	0.452903	0.9713	2514	tags=26%, list=19%, signal=31%	0.565398	0.343995
R175X	HALLMARK_E2F_TARGETS	200	-0.327721	-1.61899	0	0.0257456	0.0756	3014	tags=34%, list=23%, signal=43%	6	1.5893
R175X	HALLMARK_G2M_CHECKPOINT	196	-0.188012	-0.930679	0.69934	0.756421	0.9995	2065	tags=18%, list=15%, signal=21%	0.155312	0.121236
R175X	MSIG_C2_PID_P53_DOWNSTREAM_PATHWAY (HOMO SAPIENS)	108	0.337014	1.27276	0.0957887	0.201659	0.9886	2384	tags=27%, list=18%, signal=32%	1.01869	0.695383
R175X	P53 CHIP-SEQ TARGET GENES (HOMO SAPIENS)	129	0.273557	1.05283	0.366568	0.483664	1	2228	tags=22%, list=17%, signal=27%	0.435846	0.315456
R175X	HALLMARK_MITOTIC_SPINDLE	197	0.268859	1.081	0.309837	0.449858	1	3988	tags=40%, list=30%, signal=56%	0.508866	0.346924
R175X	MSIG_C2_INGA_TP53_TARGETS (HOMO SAPIENS)	13	0.466508	1.15893	0.285378	0.350384	1	969	tags=23%, list=7%, signal=25%	0.54458	0.455456
R175X	HALLMARK_P53_PATHWAY	181	0.297268	1.18551	0.14646	0.309309	1	2300	tags=25%, list=17%, signal=30%	0.834282	0.509607
C176F	MSIG_C2_PID_P53_DOWNSTREAM_PATHWAY (HOMO SAPIENS)	108	0.410842	1.57794	0.00344785	0.0216616	0.2238	2767	tags=33%, list=21%, signal=42%	2.46245	1.66431
C176F	HALLMARK_MITOTIC_SPINDLE	197	0.395632	1.62694	0.000224517	0.0136908	0.1336	3691	tags=46%, list=28%, signal=62%	3.64875	1.86357
C176F	P53 CHIP-SEQ TARGET GENES (HOMO SAPIENS)	129	0.33945	1.33269	0.0495227	0.111029	0.9357	1384	tags=19%, list=10%, signal=21%	1.3052	0.954564
C176F	MSIG_C2_INGA_TP53_TARGETS (HOMO SAPIENS)	13	0.437103	1.09801	0.349291	0.423648	1	1438	tags=23%, list=11%, signal=26%	0.456812	0.372995
C176F	HALLMARK_P53_PATHWAY	181	0.34656	1.41044	0.0120922	0.0686525	0.7453	2948	tags=33%, list=22%, signal=41%	1.9175	1.16334
C176F	HALLMARK_E2F_TARGETS	200	-0.213887	-1.067	0.258459	0.350287	0.9702	1716	tags=19%, list=13%, signal=21%	0.587609	0.455576
C176F	HALLMARK_G2M_CHECKPOINT	196	0.264477	1.08789	0.289687	0.4171	1	1406	tags=15%, list=11%, signal=17%	0.538071	0.37976
H179R	MSIG_C2_PID_P53_DOWNSTREAM_PATHWAY (HOMO SAPIENS)	108	0.43382	1.55746	0.00249241	0.0171204	0.2434	1473	tags=25%, list=11%, signal=28%	2.60338	1.76649
H179R	HALLMARK_P53_PATHWAY	181	0.384836	1.4436	0.00444261	0.0398282	0.6233	2378	tags=29%, list=18%, signal=35%	2.35236	1.39981
H179R	P53 CHIP-SEQ TARGET GENES (HOMO SAPIENS)	129	0.37541	1.36725	0.0294024	0.0741278	0.875	1323	tags=22%, list=10%, signal=24%	1.53162	1.13002
H179R	MSIG_C2_INGA_TP53_TARGETS (HOMO SAPIENS)	13	0.438684	1.07429	0.382353	0.381199	1	3007	tags=38%, list=22%, signal=50%	0.417536	0.418849
H179R	HALLMARK_MITOTIC_SPINDLE	197	0.33125	1.24944	0.0686073	0.167592	0.9982	3097	tags=34%, list=23%, signal=44%	1.16363	0.775748
H179R	HALLMARK_G2M_CHECKPOINT	196	-0.271204	-1.41956	0	0.0539406	0.1793	3215	tags=37%, list=24%, signal=48%	6	1.26808
H179R	HALLMARK_E2F_TARGETS	200	-0.414133	-2.15162	0	0.00012515	0.0002	2858	tags=41%, list=21%, signal=51%	6	3.90257
R181L	HALLMARK_P53_PATHWAY	181	0.557075	2.39122	0	0	0	1535	tags=35%, list=11%, signal=39%	6	6
R181L	MSIG_C2_INGA_TP53_TARGETS (HOMO SAPIENS)	13	0.763209	1.9324	0.000184128	0.000392866	0.0032	1399	tags=69%, list=10%, signal=77%	3.73488	3.40576
R181L	P53 CHIP-SEQ TARGET GENES (HOMO SAPIENS)	129	0.564562	2.31563	0	0	0	1565	tags=40%, list=12%, signal=44%	6	6
R181L	MSIG_C2_PID_P53_DOWNSTREAM_PATHWAY (HOMO SAPIENS)	108	0.582563	2.33298	0	0	0	1406	tags=38%, list=11%, signal=42%	6	6
R181L	HALLMARK_G2M_CHECKPOINT	196	-0.750387	-3.44474	0	0	0	1372	tags=59%, list=10%, signal=64%	6	6
R181L	HALLMARK_MITOTIC_SPINDLE	197	-0.457698	-2.11597	0	2.01288e-05	0.0002	1192	tags=24%, list=9%, signal=26%	6	4.69618
R181L	HALLMARK_E2F_TARGETS	200	-0.800325	-3.69366	0	0	0	1350	tags=73%, list=10%, signal=79%	6	6
Y220C	HALLMARK_P53_PATHWAY	181	0.284672	1.21976	0.0944221	0.193188	0.9847	2708	tags=27%, list=20%, signal=33%	1.02493	0.714021
Y220C	MSIG_C2_PID_P53_DOWNSTREAM_PATHWAY (HOMO SAPIENS)	108	0.232231	0.926235	0.614529	0.709923	1	927	tags=14%, list=7%, signal=15%	0.211458	0.148789
Y220C	HALLMARK_E2F_TARGETS	200	-0.238044	-1.0707	0.270977	0.838981	1	3960	tags=32%, list=30%, signal=45%	0.567068	0.0762478
Y220C	HALLMARK_MITOTIC_SPINDLE	197	-0.174823	-0.780376	0.968055	1	1	3530	tags=27%, list=26%, signal=37%	0.0141	0
Y220C	MSIG_C2_INGA_TP53_TARGETS (HOMO SAPIENS)	13	-0.414884	-1.06682	0.372098	0.750593	1	2334	tags=31%, list=17%, signal=37%	0.429343	0.124596
Y220C	HALLMARK_G2M_CHECKPOINT	196	-0.21287	-0.949131	0.597505	0.901729	1	3936	tags=31%, list=29%, signal=43%	0.223659	0.044924
Y220C	P53 CHIP-SEQ TARGET GENES (HOMO SAPIENS)	129	-0.218395	-0.922368	0.65579	0.861135	1	2692	tags=25%, list=20%, signal=31%	0.183235	0.0649288
G245S	HALLMARK_G2M_CHECKPOINT	196	0.231532	0.874726	0.767033	0.845251	1	4296	tags=29%, list=32%, signal=41%	0.115186	0.0730143
G245S	HALLMARK_P53_PATHWAY	181	0.280975	1.05602	0.366615	0.553867	1	2674	tags=25%, list=20%, signal=31%	0.435789	0.256594
G245S	HALLMARK_MITOTIC_SPINDLE	197	0.204258	0.77108	0.91862	0.910086	1	3073	tags=22%, list=23%, signal=28%	0.0368641	0.0409175
G245S	MSIG_C2_PID_P53_DOWNSTREAM_PATHWAY (HOMO SAPIENS)	108	0.307371	1.10453	0.298935	0.472366	1	2026	tags=19%, list=15%, signal=23%	0.524424	0.325721
G245S	HALLMARK_E2F_TARGETS	200	0.310435	1.17365	0.147375	0.352834	1	3116	tags=24%, list=23%, signal=30%	0.831577	0.45243
G245S	MSIG_C2_INGA_TP53_TARGETS (HOMO SAPIENS)	13	-0.340034	-0.998096	0.439242	0.513576	0.8983	2623	tags=31%, list=20%, signal=38%	0.357296	0.289395
G245S	P53 CHIP-SEQ TARGET GENES (HOMO SAPIENS)	129	-0.199931	-1.00233	0.473282	0.574302	0.8933	540	tags=10%, list=4%, signal=10%	0.32488	0.24086
R248Q	P53 CHIP-SEQ TARGET GENES (HOMO SAPIENS)	129	-0.20696	-1.00324	0.453756	0.482832	0.9992	3788	tags=33%, list=28%, signal=45%	0.343178	0.316204
R248Q	MSIG_C2_INGA_TP53_TARGETS (HOMO SAPIENS)	13	-0.360771	-1.02774	0.403458	0.514093	0.9971	914	tags=23%, list=7%, signal=25%	0.394202	0.288958
R248Q	HALLMARK_G2M_CHECKPOINT	196	0.356982	1.58047	0.000733138	0.0507849	0.2153	2355	tags=28%, list=18%, signal=34%	3.13481	1.29427
R248Q	HALLMARK_E2F_TARGETS	200	0.303736	1.34791	0.0249725	0.172784	0.885	2574	tags=26%, list=19%, signal=31%	1.60254	0.762496
R248Q	HALLMARK_MITOTIC_SPINDLE	197	0.267272	1.18198	0.139786	0.41007	0.9995	3243	tags=30%, list=24%, signal=39%	0.854535	0.387142
R248Q	MSIG_C2_PID_P53_DOWNSTREAM_PATHWAY (HOMO SAPIENS)	108	0.248875	1.02164	0.421911	0.591397	1	3333	tags=31%, list=25%, signal=40%	0.37478	0.228121
R248Q	HALLMARK_P53_PATHWAY	181	0.19521	0.8586	0.79129	0.824675	1	2201	tags=17%, list=16%, signal=20%	0.101664	0.0837172
R248W	HALLMARK_G2M_CHECKPOINT	196	0.182974	0.653654	0.988745	0.985529	1	2801	tags=18%, list=21%, signal=22%	0.00491577	0.00633068
R248W	MSIG_C2_INGA_TP53_TARGETS (HOMO SAPIENS)	13	-0.503105	-1.55204	0.0375839	0.136166	0.0505	966	tags=23%, list=7%, signal=25%	1.425	0.865932
R248W	P53 CHIP-SEQ TARGET GENES (HOMO SAPIENS)	129	-0.241744	-1.27336	0.0106952	0.169465	0.236	1541	tags=23%, list=12%, signal=26%	1.97081	0.77092
R248W	MSIG_C2_PID_P53_DOWNSTREAM_PATHWAY (HOMO SAPIENS)	108	-0.222909	-1.14306	0.162264	0.291124	0.4417	1105	tags=17%, list=8%, signal=18%	0.789777	0.535922
R248W	HALLMARK_P53_PATHWAY	181	0.220067	0.7828	0.907799	0.962109	1	3170	tags=25%, list=24%, signal=32%	0.0420102	0.0167757
R248W	HALLMARK_MITOTIC_SPINDLE	197	0.238876	0.85425	0.828606	0.940176	1	2930	tags=20%, list=22%, signal=26%	0.081652	0.0267906
R248W	HALLMARK_E2F_TARGETS	200	0.265065	0.948263	0.633233	0.886505	1	3646	tags=26%, list=27%, signal=35%	0.198436	0.052319
R249S	P53 CHIP-SEQ TARGET GENES (HOMO SAPIENS)	129	0.303651	1.10791	0.276572	0.604848	1	2482	tags=22%, list=19%, signal=27%	0.558192	0.218354
R249S	HALLMARK_P53_PATHWAY	181	0.251907	0.939304	0.648113	0.881033	1	4633	tags=38%, list=35%, signal=58%	0.188349	0.0550077
R249S	HALLMARK_E2F_TARGETS	200	0.248725	0.931065	0.677044	0.879316	1	3255	tags=26%, list=24%, signal=34%	0.169383	0.0558551
R249S	HALLMARK_MITOTIC_SPINDLE	197	-0.210075	-1.24438	0	0.243227	0.2634	1685	tags=21%, list=13%, signal=24%	6	0.613989
R249S	HALLMARK_G2M_CHECKPOINT	196	-0.229352	-1.34412	0	0.205281	0.1563	1398	tags=20%, list=10%, signal=22%	6	0.687651
R249S	MSIG_C2_INGA_TP53_TARGETS (HOMO SAPIENS)	13	-0.533457	-1.69461	0.0222433	0.0568354	0.0224	808	tags=38%, list=6%, signal=41%	1.6528	1.24538
R249S	MSIG_C2_PID_P53_DOWNSTREAM_PATHWAY (HOMO SAPIENS)	108	0.229832	0.825554	0.81583	0.923122	1	3701	tags=31%, list=28%, signal=42%	0.0884003	0.0347407
R273H	P53 CHIP-SEQ TARGET GENES (HOMO SAPIENS)	129	0.239568	0.830426	0.828759	0.979198	1	3371	tags=27%, list=25%, signal=36%	0.0815715	0.00912946
R273H	HALLMARK_MITOTIC_SPINDLE	197	0.201843	0.717784	0.969469	1	1	2704	tags=19%, list=20%, signal=23%	0.0134662	0
R273H	MSIG_C2_PID_P53_DOWNSTREAM_PATHWAY (HOMO SAPIENS)	108	0.268339	0.92276	0.655677	0.852735	1	4595	tags=39%, list=34%, signal=59%	0.18331	0.0691857
R273H	HALLMARK_E2F_TARGETS	200	0.224247	0.7993	0.904274	0.960935	1	3204	tags=20%, list=24%, signal=26%	0.0436997	0.017306
R273H	HALLMARK_P53_PATHWAY	181	0.26044	0.922939	0.693359	0.874147	1	2389	tags=22%, list=18%, signal=27%	0.159042	0.0584155
R273H	HALLMARK_G2M_CHECKPOINT	196	-0.179452	-1.02025	0.431818	0.514677	0.6477	1819	tags=20%, list=14%, signal=23%	0.364699	0.288465
R273H	MSIG_C2_INGA_TP53_TARGETS (HOMO SAPIENS)	13	-0.450433	-1.40123	0.102278	0.132352	0.1187	1115	tags=31%, list=8%, signal=34%	0.990218	0.878268

## Sheet: Fig1f,g
Figure 1f and g
Concentration N3a [µM]	LSL	WT	R175H	R175P	R175X	R181L	R248Q	R248W	R273H
0	0.969846	1	0.899369	0.964332	0.927036	1	0.971313	0.952553	0.95466
0.125	0.991526	0.993239	na	na	na	na	0.988811	1	0.999235
0.25	0.999365	0.981458	0.97808	0.986509	1	0.979331	0.992977	0.989162	0.994647
0.5	0.998545	0.958028	0.990535	0.975975	0.984257	0.972567	1	0.976758	1
1	0.989598	0.935267	0.98273	1	0.938809	0.935363	0.998334	0.962909	0.996176
1.25	0.944881	0.849918	1	0.970061	0.972485	0.863585	na	na	na
2.5	0.989367	0.665932	0.941049	0.955646	0.977687	0.825442	0.996786	0.962669	0.981864
5	0.985549	0.408502	0.932082	0.889669	0.952361	0.739384	0.999762	0.94027	0.964274
10	0.955439	0.316442	0.941548	0.769544	0.924709	0.606727	0.989168	0.87488	0.917404
20	0.884936	0.254213	0.869146	0.635003	0.850376	0.385569	0.866921	0.757466	0.754507
40	0.368201	0.105546	0.357522	0.267233	0.366051	0.23882	0.271277	0.249037	0.2196
[Inhibitor] vs. response -- Variable slope (four parameters)	LSL	WT	R175H	R175P	R175Stop	R181L	R248Q	R248W	R273H
Best-fit values
Bottom	= 0.000	= 0.000	= 0.000	= 0.000	= 0.000	= 0.000	= 0.000	= 0.000	= 0.000
Top	= 1.000	= 1.000	= 1.000	= 1.000	= 1.000	= 1.000	= 1.000	= 1.000	= 1.000
IC50	34.51	4.977	33.81	23.96	33.7	13.37	31.48	27.95	27.49
HillSlope	-3.611	-1.126	-3.388	-1.529	-3.04	-0.9861	-4.125	-2.733	-3.216
logIC50	1.538	0.697	1.529	1.379	1.528	1.126	1.498	1.446	1.439
Span	= 1.000	= 1.000	= 1.000	= 1.000	= 1.000	= 1.000	= 1.000	= 1.000	= 1.000
Lower 95% conf. limit (profile likelihood)
IC50	32.74	4.31	29.54	20.77	29.82	11.86	30.61	24.61	25.56
HillSlope	-4.488	-1.307	-6.485	-1.988	-4.803	-1.117	-4.522	-4.004	-3.989
logIC50	1.515	0.6345	1.47	1.317	1.474	1.074	1.486	1.391	1.408
Upper 95% conf. limit (profile likelihood)
IC50	36.34	5.763	38.83	27.95	38.41	15.14	32.37	31.74	29.58
HillSlope	-2.96	-0.976	-2.029	-1.191	-1.949	-0.8727	-3.773	-1.832	-2.576
logIC50	1.56	0.7607	1.589	1.446	1.584	1.18	1.51	1.502	1.471
Goodness of Fit
Degrees of Freedom	28	28	8	8	8	8	8	8	8
R squared	0.9558	0.9682	0.9367	0.979	0.9513	0.9927	0.9978	0.9675	0.9888
Sum of Squares	0.04654	0.1084	0.02087	0.01027	0.0156	0.004642	0.001015	0.01527	0.005941
Sy.x	0.04077	0.06221	0.05108	0.03583	0.04415	0.02409	0.01126	0.04369	0.02725
Constraints
Bottom	Bottom = 0	Bottom = 0	Bottom = 0	Bottom = 0	Bottom = 0	Bottom = 0	Bottom = 0	Bottom = 0	Bottom = 0
Top	Top = 1	Top = 1	Top = 1	Top = 1	Top = 1	Top = 1	Top = 1	Top = 1	Top = 1
IC50	IC50 > 0	IC50 > 0	IC50 > 0	IC50 > 0	IC50 > 0	IC50 > 0	IC50 > 0	IC50 > 0	IC50 > 0
Number of points
# of X values	33	33	11	11	11	11	11	11	11
# Y values analyzed	30	30	10	10	10	10	10	10	10
