# Supplementary material for: Deep CRISPR mutagenesis characterizes the functional diversity of TP53 mutations
Source: Nat Genet. 2025 Jan 7;57(1):140–53. doi: 10.1038/s41588-024-02039-4 (PMC11735402; doi:10.1038/s41588-024-02039-4)
Supplement: Supplementary file 7 — Statistical source data Fig. 2. [file 41588_2024_2039_MOESM7_ESM.xlsx]

## Sheet: Fig2b,d
Figure 2b and 2d
					abundance (fraction of total variant reads)
R175_mutID	name	sequence	mut_type	class	plasmid	-Cre.1	-Cre.2	-Cre.3	+Cre.1	+Cre.2	+Cre.3	+N3a.1	+N3a.2	+N3a.3
1	fs-1	GC	del	ko	0.0485622	0.0377412	0.032793	0.0404934	0.045562	0.0371045	0.0461696	0.0642865	0.0571086	0.0667393
2	fs-2	C	del	ko	0.0225551	0.0250945	0.0235111	0.0257999	0.0291615	0.0305923	0.0338589	0.038566	0.0440194	0.0470482
3	fs+1	CCGC	ins	ko	0.0336662	0.041374	0.0457774	0.0420662	0.048256	0.0539316	0.0483464	0.0719506	0.0759291	0.074673
4	non	TGA	non	ko	0.0471083	0.0279526	0.0310909	0.0266691	0.0300596	0.0364995	0.0318285	0.0456835	0.0568012	0.048646
5	del		del	ko	0.0170441	0.0233985	0.0228628	0.0227232	0.0252387	0.024597	0.0254262	0.0411207	0.0400615	0.0383109
6	syn_1	CGA	syn	wt	0.038952	0.0469226	0.0458251	0.0426319	0.025924	0.0268521	0.0262128	0.00508819	0.00428324	0.00452564
7	syn_2	CGG	syn	wt	0.04519	0.0390917	0.0413432	0.0409901	0.0219539	0.0270978	0.0261213	0.00444422	0.00313556	0.00236442
8	syn_3	CGT	syn	wt	0.0414191	0.0403061	0.0409296	0.0388654	0.0222375	0.0240947	0.0251884	0.0036435	0.00297824	0.00210581
9	A	GCC	mis	mis	0.0155808	0.0224772	0.0156011	0.0197707	0.0196143	0.0138202	0.0215665	0.00569826	0.00259926	0.00350968
10	C	TGC	mis	mis	0.0118896	0.019148	0.017689	0.0136725	0.0190708	0.0201455	0.0123107	0.00543982	0.00361465	0.0021797
11	D	GAC	mis	mis	0.0302283	0.0295648	0.0266647	0.0334708	0.0288543	0.0261114	0.0341333	0.0446032	0.0435367	0.0492094
12	E	GAG	mis	mis	0.02619	0.0294078	0.0318068	0.0289869	0.0356366	0.0367599	0.0348833	0.0494922	0.0547775	0.0544647
13	F	TTC	mis	mis	0.0465877	0.04932	0.0528522	0.0497096	0.0551801	0.057624	0.0521329	0.082915	0.0898872	0.0848788
14	G	GGC	mis	mis	0.00907552	0.0129817	0.0120339	0.0119204	0.0114378	0.0137689	0.0170118	0.0196876	0.0197644	0.0211412
15	H	CAC	mis	mis	0.0099901	0.0103435	0.0109164	0.00878851	0.0117686	0.0119758	0.009201	0.0183361	0.0186203	0.0172528
16	I	ATC	mis	mis	0.0730544	0.0744564	0.0710661	0.0678799	0.0853105	0.0735014	0.062596	0.078619	0.0721965	0.0631742
17	K	AAG	mis	mis	0.0657377	0.0568159	0.0615336	0.0618231	0.0618679	0.0618152	0.0633094	0.0563429	0.0518636	0.0546217
18	L	CTG	mis	mis	0.0191078	0.0224144	0.0225527	0.0227232	0.0238444	0.0265038	0.0285908	0.034376	0.0361644	0.0429289
19	M	ATG	mis	mis	0.0816562	0.0819523	0.088087	0.0864502	0.0870829	0.0833468	0.0879125	0.0469969	0.0358962	0.028687
20	N	AAC	mis	mis	0.0565309	0.0478334	0.0481993	0.0500269	0.0510445	0.048105	0.0502305	0.047662	0.049554	0.051777
21	P	CCC	mis	mis	0.0190844	0.0250421	0.0224493	0.0261724	0.0290907	0.024234	0.0313895	0.0343505	0.0305976	0.0359373
22	Q	CAG	mis	mis	0.00955392	0.0122384	0.0131116	0.0127758	0.0109888	0.0167134	0.0130607	0.017959	0.0217701	0.0239305
23	S	AGC	mis	mis	0.0318464	0.0290204	0.033485	0.0239787	0.033817	0.03339	0.031298	0.0252969	0.0268221	0.0212797
24	T	ACC	mis	mis	0.0671494	0.0635057	0.0670416	0.0662243	0.0473816	0.0570007	0.0503768	0.008075	0.00524142	0.00436863
25	V	GTG	mis	mis	0.0419068	0.040683	0.0399792	0.0495716	0.0414028	0.0369872	0.0419075	0.00774455	0.00508053	0.00434092
26	W	TGG	mis	mis	0.0213826	0.0226028	0.0193672	0.0221575	0.0262312	0.0232953	0.0282615	0.0339142	0.0357783	0.0435385
27	Y	TAC	mis	mis	0.0689505	0.068311	0.0614302	0.0636581	0.0719822	0.0741321	0.0666752	0.107708	0.111918	0.108366
sum					1	1	1	1	1	1	1	1	1	1

## Sheet: Fig2c
Figure 2c
	plasmid	-Cre.1	-Cre.2	-Cre.3	+Cre.1	+Cre.2	+Cre.3	+N3a.1	+N3a.2	+N3a.3
plasmid	1	0.932234	0.934066	0.940314	0.855311	0.904151	0.851648	0.464591	0.433455	0.393162
-Cre.1	0.932234	1	0.982906	0.987635	0.860806	0.896825	0.859585	0.440171	0.389499	0.371795
-Cre.2	0.934066	0.982906	1	0.970539	0.840659	0.907204	0.830891	0.413309	0.374237	0.34127
-Cre.3	0.940314	0.987635	0.970539	1	0.861853	0.907342	0.876813	0.440849	0.393528	0.373378
+Cre.1	0.855311	0.860806	0.840659	0.861853	1	0.955433	0.974969	0.744811	0.688645	0.660562
+Cre.2	0.904151	0.896825	0.907204	0.907342	0.955433	1	0.953602	0.675214	0.641636	0.594628
+Cre.3	0.851648	0.859585	0.830891	0.876813	0.974969	0.953602	1	0.74359	0.689866	0.675214
+N3a.1	0.464591	0.440171	0.413309	0.440849	0.744811	0.675214	0.74359	1	0.973138	0.96337
+N3a.2	0.433455	0.389499	0.374237	0.393528	0.688645	0.641636	0.689866	0.973138	1	0.979243
+N3a.3	0.393162	0.371795	0.34127	0.373378	0.660562	0.594628	0.675214	0.96337	0.979243	1

## Sheet: Fig2e
Figure 2e
					Enrichment Score [-log2]
					Unt_2wk	Unt_2wk	Unt_2wk	Unt_4wk	Unt_4wk	Unt_4wk	Unt_6wk	Unt_6wk	Unt_6wk	Unt_8wk	Unt_8wk	Unt_8wk		Nut_2d	Nut_2d	Nut_2d	Nut_4d	Nut_4d	Nut_4d	Nut_8d	Nut_8d	Nut_8d	Nut_10d	Nut_10d	Nut_10d	Nut_15d	Nut_15d	Nut_15d	Nut_20d	Nut_20d	Nut_20d	Nut_25d	Nut_25d	Nut_25d	DMSO_25d	DMSO_25d	DMSO_25d
R175_mutID	name	sequence	mut_type	class	R175_1	R175_2	R175_3	R175_1	R175_2	R175_3	R175_1	R175_2	R175_3	R175_1	R175_2	R175_3		R175_1	R175_2	R175_3	R175_1	R175_2	R175_3	R175_1	R175_2	R175_3	R175_1	R175_2	R175_3	R175_1	R175_2	R175_3	R175_1	R175_2	R175_3	R175_1	R175_2	R175_3	R175_1	R175_2	R175_3
1	fs-1	GC	del	ko	0.108882	-0.213889	0.0832444	0.0363395	-0.0228161	0.130814	0.0507283	-0.158482	0.031913	-0.0883927	0.0825676	-0.0641796		0.229023	-0.187002	0.378358	0.274471	-0.209648	0.441545	0.487094	0.0494531	0.636644	0.667446	0.134471	0.62733	0.593441	0.326942	0.597344	0.516067	0.630114	0.386675	0.518965	0.503205	0.461895	0.17319	-0.392643	0.151493
2	fs-2	C	del	ko	-0.107895	0.0553733	0.0467437	0.190641	0.262006	0.069436	-0.179397	0.241895	-0.585659	-0.0102888	0.25142	-0.319448		0.341536	0.0839173	0.204024	0.3336	0.302738	0.333847	0.637466	0.355037	0.642673	0.748566	0.314635	0.754712	0.869088	0.722637	0.80419	1.10274	1.05624	0.835011	1.36417	0.892129	1.34933	-0.192713	0.00425577	0.166184
3	fs+1	CCGC	ins	ko	-0.139627	0.123108	0.00456273	0.124112	0.15424	0.057968	-0.414996	-0.52376	-0.339416	-0.539474	-0.465802	-0.405724		0.276988	0.613519	-0.306173	0.445503	0.744628	-0.154001	0.581677	0.916746	0.103382	0.00059141	0.97203	-0.0801904	0.821961	1.20023	0.18905	0.791717	0.406066	1.27941	0.577847	1.36967	0.600462	-0.335481	0.594997	-0.520748
4	non	TGA	non	ko	-0.147349	0.0675283	0.069251	0.219651	0.124575	0.0843311	0.0249494	-0.0723604	0.0947441	0.0312952	-0.025642	0.0925813		0.355674	0.126	0.0968655	0.485185	0.282496	0.161888	0.750737	0.437494	0.331408	0.473396	0.423027	0.533981	1.08737	0.618687	0.485226	1.10033	0.682294	0.795595	0.892483	0.825961	0.854669	-0.292261	0.231706	0.0131487
5	del		del	ko	0.044604	-0.0273684	-0.0183059	0.0783278	0.16151	-0.107383	-0.388706	-0.46758	-0.285602	-0.457607	-0.504656	-0.566163		-0.0651251	0.1831	-0.500754	0.0571405	0.176509	-0.142574	0.221229	0.420551	-0.0807595	-0.0907114	0.540239	-0.130531	0.378542	0.67458	0.0581632	0.501538	0.335099	0.95909	0.329031	1.01608	0.300974	0.469619	-0.0131268	-0.679657
6	syn_1	CGA	syn	wt	0.0842722	0.052079	-0.147059	-0.464638	-0.474344	-0.783735	-0.639482	-0.315075	-0.819968	-0.654258	-0.474795	-0.871011		-1.33722	-1.35831	-0.554412	-1.87894	-2.53702	-1.5092	-2.46723	-3.37888	-1.71823	-1.66647	-2.93879	-1.54497	-2.34198	-2.55741	-1.04793	-2.03438	-1.50567	-2.66442	-1.7309	-2.92279	-1.78696	0.275482	-0.769987	0.266851
7	syn_2	CGG	syn	wt	-0.0627568	0.0729322	-0.0134583	-0.400305	-0.3331	-0.427285	-0.409486	-0.415455	-0.444493	-0.738723	-0.676592	-0.593226		-1.11413	-0.812149	-0.820199	-1.87804	-2.19587	-1.33888	-2.98213	-3.22423	-2.11593	-2.36462	-3.25283	-2.62173	-2.70921	-2.57122	-1.53245	-2.60806	-2.45612	-3.12607	-2.94154	-4.02089	-3.48078	0.349405	-0.304541	-0.126163
8	syn_3	CGT	syn	wt	-0.036504	0.158932	-0.138402	-0.575388	-0.678053	-0.592609	-0.55613	-0.220698	-0.59249	-0.599452	-0.401339	-0.796444		-1.39663	-1.34529	-0.934148	-2.14631	-2.61973	-2.57336	-4.13396	-4.47762	-4.20609	-4.17336	-3.43554	-4.0063	-3.77768	-2.84009	-2.11492	-3.62139	-3.29013	-3.9436	-4.05188	-3.54488	-3.98983	-0.281899	-0.17479	0.369155
9	A	GCC	mis	mis	-0.019868	-0.212694	0.202578	0.00447863	-0.206791	0.492774	0.255332	-0.365288	0.390785	-0.0139535	-0.473538	0.461694		-1.19647	-0.579969	-0.191437	-1.47751	-1.37261	-0.99485	-3.51042	-4.43694	-3.39513	-2.65072	-4.38863	-2.59844	-3.60554	-3.95805	-2.2045	-3.48578	-2.06481	-4.43981	-2.22854	-5.11999	-2.72642	0.208169	-0.305936	0.0508308
10	C	TGC	mis	mis	0.222355	0.118962	-0.420027	-0.203567	0.0431483	-0.256405	0.0821233	0.395353	-0.565091	-0.0446075	0.389552	-0.598561		-0.793137	-0.555477	-0.674774	-1.09165	-1.55772	-1.40741	-2.13021	-3.14387	-2.22344	-1.7119	-2.75024	-2.40799	-1.41509	-2.4869	-1.55409	-1.45513	-2.10073	-2.4384	-1.66263	-2.75817	-2.32906	0.271378	-0.00560662	-0.327496
11	D	GAC	mis	mis	0.0608381	-0.122487	0.0542594	-0.0193963	-0.0726373	0.0844534	-0.162307	-0.120581	-0.198555	-0.132039	-0.182608	-0.279778		0.0125092	0.0315555	-0.15539	0.120525	0.303852	0.163845	0.416232	0.348508	0.36154	0.538986	0.380709	0.564531	0.545089	0.61952	0.404693	0.60068	0.578931	0.757209	0.672122	0.869524	0.741204	0.440765	-0.192674	-0.381397
12	E	GAG	mis	mis	0.042531	-0.0864606	0.0401916	0.18606	0.0196174	0.259624	0.276946	-0.0479015	0.606846	0.234341	-0.185367	0.523639		0.107103	0.0437112	0.302244	0.284829	0.107476	0.361024	0.61086	0.302407	0.533299	0.584634	0.536897	0.602144	0.555131	0.624592	0.727429	0.776033	0.914626	0.548908	1.05883	0.721844	1.04678	0.162406	-0.021352	-0.159172
13	F	TTC	mis	mis	-0.0907459	0.0252624	0.0611514	0.0683895	-0.00591998	0.0927802	-0.0133168	-0.0930778	0.124047	-0.0286529	-0.166592	0.124181		0.274589	0.0567182	0.353946	0.456022	0.176142	0.429108	0.695874	0.326592	0.596548	0.638494	0.400734	0.69023	0.752653	0.465039	0.718086	0.81271	0.786162	0.64151	0.689811	0.760402	0.762416	-0.401118	-0.0284381	0.335995
14	G	GGC	mis	mis	-0.0062759	0.0552058	-0.0509009	-0.0926902	-0.0675551	-0.154023	-0.179104	0.357233	-0.853976	-0.0888062	0.296587	-0.438651		-0.285724	0.14547	-0.318106	-0.0837466	0.174171	-0.00399118	0.0519377	0.232833	0.0341107	0.479374	0.31553	0.458861	0.116257	0.343529	0.202281	0.02166	0.394661	0.707385	0.396997	0.93006	0.419642	0.653967	-0.34745	-0.642643
15	H	CAC	mis	mis	-0.00981371	0.0342961	-0.0251445	-0.0141842	0.039826	-0.011012	-0.252202	-0.613358	-0.132813	-0.158094	-0.380813	-0.0418142		0.25768	0.336063	-0.425882	0.425636	0.352178	-0.197763	0.561715	0.677674	-0.140853	0.0019957	0.58107	-0.0453986	0.854468	0.844573	-0.176683	0.82542	-0.0286434	0.98862	0.157035	0.796311	0.143185	-0.878609	0.652486	-0.177501
16	I	ATC	mis	mis	0.0896448	0.0218826	-0.119341	0.0182183	0.162294	-0.0759172	0.0117054	0.337777	-0.281964	0.0811232	0.350361	-0.291408		0.0801799	0.220981	0.0865381	-0.108281	0.282506	0.18851	-0.459608	0.238636	0.201605	0.0184507	0.185171	0.0556401	-1.38375	-0.461349	-0.418414	-2.00929	-0.989074	-1.0944	-1.57405	-1.46408	-1.53163	0.126304	0.0244534	-0.165836
17	K	AAG	mis	mis	-0.112097	0.0912653	0.0135751	0.0582861	0.0807554	0.0912791	0.241197	0.185698	0.194848	0.238602	0.206792	0.236073		0.0767784	0.371844	0.0599921	-0.019384	0.405937	-0.036106	-0.445715	0.363498	-0.113743	-0.269634	0.260025	-0.238226	-1.58024	-0.252173	-0.718058	-2.33867	-1.38174	-0.933586	-1.81514	-1.30564	-1.78792	0.0047441	0.287572	-0.365645
18	L	CTG	mis	mis	-0.058462	0.0857719	-0.0314192	0.133391	0.0332879	0.20127	0.351044	0.434614	0.409641	0.341153	0.360864	0.38477		0.145908	-0.188692	0.22867	0.019618	-0.0187368	0.338865	0.196149	0.223621	0.472849	0.383534	0.325894	0.346852	0.369821	0.300402	0.46607	0.261068	0.454745	0.386623	0.560918	0.319463	0.5673	0.232884	-0.221577	-0.0481275
19	M	ATG	mis	mis	0.0517698	-0.111539	0.0536179	0.104247	0.0778963	0.00395857	0.140577	0.102039	0.177688	0.178886	0.0904256	0.244181		-0.105451	0.255302	0.147111	-0.361222	0.101513	-0.0674312	-1.70984	-0.739167	-1.12378	-1.64475	-1.15642	-1.55367	-3.44878	-2.12942	-1.96258	-3.87271	-2.47917	-2.77537	-3.00545	-3.40944	-3.17765	-0.0150944	0.105338	-0.0974838
20	N	AAC	mis	mis	0.0840065	-0.0485516	-0.0392869	-0.0997671	-0.027553	-0.0354619	0.0624726	-0.214326	0.163425	-0.0570134	-0.352822	0.201658		0.100473	-0.0957763	0.278649	0.0684462	-0.151677	0.389862	-0.174271	-0.271601	0.167798	-0.0437032	-0.457859	-0.0377252	-1.57216	-0.881073	-0.211816	-2.04674	-1.01428	-1.56023	-1.32317	-1.72786	-1.35994	-0.126873	-0.266954	0.325517
21	P	CCC	mis	mis	-0.0491351	-0.10584	0.143029	0.0040386	-0.112222	0.450061	0.21886	-0.138977	0.503126	0.260685	-0.160317	0.578343		-0.0685187	-0.10751	0.350387	0.0835828	0.0062537	0.340529	-0.0585487	-0.157531	0.440409	0.507052	-0.352899	0.453946	-0.719913	-0.607463	0.339217	-0.863767	0.18836	-0.858982	0.256848	-1.01094	0.255116	0.296984	-0.441217	0.0495099
22	Q	CAG	mis	mis	-0.0209733	0.0422546	-0.0222283	0.145445	0.164201	0.25109	0.239911	0.0531134	0.472507	0.347176	-0.00381071	0.455703		0.266677	0.613232	-0.678362	0.404365	0.854314	-0.938443	0.645444	1.06288	-0.827003	-0.702395	1.15271	-0.721001	0.64564	1.27057	-0.423569	0.556642	-0.141991	1.11312	-0.212712	0.816866	-0.191945	-0.794064	1.01401	-1.30841
23	S	AGC	mis	mis	0.0291871	0.170307	-0.227245	0.0417732	0.108603	-0.254217	0.146296	0.556487	-0.447053	0.200543	0.635538	-0.417782		0.108761	0.197641	-0.072526	-0.113219	0.152658	0.00404958	-0.913549	-0.0714194	-0.562586	-0.53236	-0.172319	-0.623523	-2.2169	-0.969868	-1.30679	-3.20999	-2.10839	-1.9576	-2.90736	-2.4324	-2.94797	-0.0182063	0.0927655	-0.0798928
24	T	ACC	mis	mis	0.0169945	0.0354846	-0.0540184	-0.206776	-0.0293638	-0.277773	-0.288947	-0.0521308	-0.318422	-0.248377	-0.0577288	-0.405237		-1.70807	-1.58872	-1.48779	-2.60339	-2.71109	-3.09611	-4.44927	-4.02697	-3.86602	-3.45114	-3.65124	-3.56485	-4.29442	-3.14025	-2.548	-4.73993	-3.41698	-3.73637	-4.30301	-4.11142	-4.33076	0.371388	-0.285956	-0.174287
25	V	GTG	mis	mis	-0.119998	-0.139557	0.228989	-0.0993539	-0.244304	0.0809435	0.176439	-0.428621	0.400253	0.0260532	-0.337974	0.311326		-1.4585	-1.2948	-0.526261	-1.86292	-2.61399	-1.81933	-3.69258	-4.61902	-4.05767	-4.12516	-5.01507	-4.23466	-4.51543	-3.78761	-2.41037	-4.64707	-3.30429	-4.71628	-4.39756	-4.88224	-4.44302	0.258065	-0.752976	0.275899
26	W	TGG	mis	mis	0.00530807	-0.177008	0.152869	0.148833	0.0286822	0.249929	0.0942518	0.135396	0.00714821	0.20542	0.254928	0.144259		0.559119	-0.491404	0.389811	0.627477	-0.445342	0.718109	1.0168	-0.196753	1.00662	1.08674	-0.138707	1.08008	1.50797	0.0350787	1.2023	1.60467	1.3853	0.278858	1.24418	0.348544	1.25162	-0.918595	-0.467327	0.805435
27	Y	TAC	mis	mis	0.0388312	-0.0101808	-0.0295133	0.0819844	0.077044	0.056709	0.135668	0.122064	0.220258	0.32967	0.249794	0.287347		0.158635	0.234386	0.133938	0.311363	0.340754	0.254246	0.497598	0.479792	0.410763	0.470785	0.518426	0.465705	0.555874	0.657104	0.620842	0.597694	0.716648	0.841001	0.868902	0.847831	0.877494	0.229939	-0.0655918	-0.198161

## Sheet: Fig2f
Figure 2f
					Enrichment Score [-log2]
R175_mutID	name	sequence	mut_type	class	DMSO.1	DMSO.2	DMSO.3	N3a.1	N3a.2	N3a.3	RG7388.1	RG7388.2	RG7388.3	RO5963.1	RO5963.2	RO5963.3	MI773.1	MI773.2	MI773.3	AMG232.1	AMG232.2	AMG232.3
1	fs-1	GC	del	ko	0.0853274	-0.210907	0.104441	0.582014	0.411206	0.636035	0.394544	0.226604	0.484365	0.74936	0.517576	0.742575	0.549671	0.322394	0.535252	0.477208	0.322411	0.506525
2	fs-2	C	del	ko	-0.0976752	-0.0285755	0.117794	0.305587	0.496396	0.592396	-0.0523447	0.386528	0.390097	0.291982	0.496463	0.576224	0.18802	0.527915	0.315613	0.236338	0.487822	0.446303
3	fs+1	CCGC	ins	ko	-0.0563465	0.104076	-0.0536463	0.519952	0.597599	0.573533	0.267492	0.415216	0.308857	0.625602	0.599542	0.6576	0.401088	0.532642	0.435733	0.439786	0.461228	0.468256
4	non	TGA	non	ko	-0.12569	0.154364	-0.0431945	0.47816	0.792407	0.568808	0.248419	0.634195	0.37126	0.472469	0.901939	0.59161	0.302123	0.55746	0.317235	0.392143	0.69619	0.405691
5	del		del	ko	0.00867915	-0.028474	0.0193591	0.712907	0.675259	0.610798	0.422849	0.531354	0.485575	0.616398	0.713651	0.649798	0.646179	0.380322	0.529957	0.645155	0.437608	0.464945
6	syn_1	CGA	syn	wt	-0.0223988	0.0283483	-0.00641706	-2.37146	-2.61991	-2.54049	-1.65871	-2.52803	-1.99821	-2.66272	-2.54937	-2.24708	-3.17844	-3.28313	-2.80486	-3.09962	-3.09972	-2.89484
7	syn_2	CGG	syn	wt	-0.190776	0.112923	0.0599759	-2.49525	-2.99846	-3.4057	-1.86216	-2.77229	-2.58822	-2.56683	-2.91417	-3.43244	-4.12449	-3.7485	-4.09181	-2.9005	-3.22495	-3.65224
8	syn_3	CGT	syn	wt	-0.100403	0.0153188	0.0793652	-2.71	-3.00086	-3.50095	-2.00779	-2.50043	-2.70135	-2.8352	-2.95639	-3.17417	-3.78083	-4.10633	-4.41014	-3.85249	-3.84282	-3.50342
9	A	GCC	mis	mis	0.0974097	-0.407716	0.234297	-1.68591	-2.81833	-2.38509	-0.773091	-1.41797	-0.905067	-1.60831	-3.04049	-2.15597	-1.49991	-2.15356	-1.34118	-1.98245	-3.23363	-2.14655
10	C	TGC	mis	mis	0.151	0.230092	-0.480455	-1.65873	-2.24844	-2.97817	-0.148213	-0.626983	-1.25919	-1.27291	-2.01235	-2.77745	-1.3078	-1.59965	-2.28218	-2.17087	-1.8866	-2.86534
11	D	GAC	mis	mis	-0.0416597	-0.185767	0.200733	0.586699	0.551785	0.728486	0.309232	0.307853	0.54764	0.67578	0.658795	0.866966	0.395589	0.321518	0.587552	0.558682	0.501216	0.623256
12	E	GAG	mis	mis	-0.00498261	0.0397871	-0.0358075	0.468858	0.61524	0.606977	0.274987	0.398454	0.478822	0.563255	0.623763	0.666939	0.40147	0.421824	0.442181	0.458997	0.467511	0.518028
13	F	TTC	mis	mis	0.00526674	0.0677904	-0.0766872	0.592752	0.709235	0.626524	0.42704	0.412502	0.418145	0.556374	0.680161	0.695018	0.519396	0.501441	0.410187	0.480323	0.531224	0.451791
14	G	GGC	mis	mis	-0.299107	-0.0314971	0.273623	0.484376	0.489992	0.587147	0.344864	0.455913	0.399739	0.662094	0.462129	0.749419	0.513948	0.27934	0.488563	0.439205	0.331939	0.612935
15	H	CAC	mis	mis	0.099827	0.12501	-0.255254	0.739572	0.761759	0.651719	0.643366	0.651296	0.3992	0.806372	0.931753	0.795136	0.717922	0.709838	0.57567	0.771824	0.674034	0.617974
16	I	ATC	mis	mis	0.209051	-0.0059013	-0.237601	0.0912061	-0.0317436	-0.224336	0.171094	0.0400468	-0.0807339	-0.0352233	-0.225052	-0.446046	0.325859	0.219723	0.0330116	0.325877	0.182979	0.0580888
17	K	AAG	mis	mis	-0.0107561	-0.0119839	0.0224744	-0.145713	-0.265223	-0.190472	0.00372818	-0.0233153	-0.039098	-0.403695	-0.568984	-0.597531	0.0467915	0.200747	0.139767	0.0430713	0.166653	0.147589
18	L	CTG	mis	mis	-0.142124	0.0104226	0.119775	0.385626	0.458795	0.706175	0.297563	0.260832	0.523078	0.523383	0.59278	0.603394	0.542172	0.458648	0.557954	0.457625	0.567908	0.534148
19	M	ATG	mis	mis	0.0161407	-0.0471223	0.0298194	-0.873684	-1.26242	-1.58585	-0.341561	-0.401619	-0.549511	-1.24631	-1.51567	-1.72402	-0.524947	-0.476439	-0.498841	-0.711617	-0.710274	-0.873475
20	N	AAC	mis	mis	0.0358036	-0.049766	0.0126106	-0.0631125	-0.00695164	0.056359	0.158546	0.189595	0.237268	-0.0378752	0.0435983	0.0114267	0.0581505	0.0559987	0.243171	0.095436	0.12624	0.210259
21	P	CCC	mis	mis	0.0429154	-0.220607	0.152641	0.282693	0.115779	0.347841	0.307733	0.124558	0.325641	0.223944	0.0103025	0.40601	0.341336	0.131264	0.495491	0.323555	0.132099	0.520495
22	Q	CAG	mis	mis	-0.306262	0.298712	-0.057062	0.402421	0.680061	0.816559	0.113279	0.507124	0.629022	0.459684	0.632256	0.831898	0.221099	0.437132	0.650781	0.263615	0.576465	0.697915
23	S	AGC	mis	mis	0.0425132	0.0241828	-0.0691641	-0.376276	-0.291815	-0.625755	-0.122995	-0.00711147	-0.357178	-0.514902	-0.676759	-1.18936	-0.149219	0.118757	-0.334458	-0.207198	0.00786928	-0.426308
24	T	ACC	mis	mis	-0.122663	0.143989	-0.0342299	-2.67545	-3.29896	-3.56174	-1.66212	-2.3439	-2.36108	-2.90199	-3.14615	-3.5508	-4.14008	-3.94437	-3.79125	-4.10479	-3.78804	-3.88005
25	V	GTG	mis	mis	0.0461555	-0.116546	0.0636368	-2.37232	-2.98052	-3.2075	-0.790838	-1.01829	-0.995088	-2.37842	-2.73946	-2.86441	-2.63289	-3.05021	-2.7148	-3.2648	-3.43235	-3.18351
26	W	TGG	mis	mis	0.0166991	-0.154547	0.124253	0.387303	0.464498	0.747706	0.263769	0.262722	0.481896	0.423299	0.611935	0.767198	0.425726	0.388239	0.542897	0.434581	0.320142	0.668613
27	Y	TAC	mis	mis	0.0212482	0.0637052	-0.0892422	0.602657	0.657982	0.611447	0.378238	0.440869	0.40589	0.69685	0.764132	0.662323	0.503149	0.490749	0.449679	0.609405	0.529678	0.489945
