# Supplementary material for: Deep CRISPR mutagenesis characterizes the functional diversity of TP53 mutations
Source: Nat Genet. 2025 Jan 7;57(1):140–53. doi: 10.1038/s41588-024-02039-4 (PMC11735402; doi:10.1038/s41588-024-02039-4)
Supplement: Supplementary file 8 — Statistical source data Fig. 3. [file 41588_2024_2039_MOESM8_ESM.xlsx]

## Sheet: Fig3a
Figure 3a
					IR															5FU						HBSS			-Glucose			-Glutamine			DMSO			N3a
					0Gy			2Gy			4Gy			6Gy			8Gy			24h			48h
R175_mutID	name	sequence	mut_type	class	IR_0Gy.1	IR_0Gy.2	IR_0Gy.3	IR_2Gy.1	IR_2Gy.2	IR_2Gy.3	IR_4Gy.1	IR_4Gy.2	IR_4Gy.3	IR_6Gy.1	IR_6Gy.2	IR_6Gy.3	IR_8Gy.1	IR_8Gy.2	IR_8Gy.3	5FU_24h.1	5FU_24h.2	5FU_24h.3	5FU_48h.1	5FU_48h.2	5FU_48h.3	HBSS.1	HBSS.2	HBSS.3	Gluc.1	Gluc.2	Gluc.3	Glut.1	Glut.2	Glut.3	DMSO.1	DMSO.2	DMSO.3	N3a.1	N3a.2	N3a.3
1	fs-1	GC	del	ko	0.0796168	0.0514334	-0.140875	0.166924	0.0761852	0.101258	0.194338	0.196052	0.17068	0.445064	0.216391	0.177506	0.418529	0.495664	0.234114	0.214936	0.132725	0.17748	0.647917	0.0483435	0.0870529	0.34795	0.147418	-0.000968601	0.219955	0.0970219	0.104934	0.282991	0.31158	0.389036	0.0661711	-0.372473	0.240835	0.547484	0.112734	0.752453
2	fs-2	C	del	ko	0.0901007	-0.0590153	-0.0355845	-0.127717	0.00212072	0.0670402	0.160279	0.211275	0.269851	0.468388	0.208603	0.178673	0.568175	0.890849	0.308178	0.369957	0.351936	0.314219	0.149092	0.2992	0.308708	0.0954975	0.360069	0.294173	0.0564881	-0.124405	-0.0936902	-0.0263185	0.00168855	0.177214	0.0224717	0.0033286	-0.0188994	0.609663	0.535267	0.492163
3	fs+1	CCGC	ins	ko	0.0618407	0.0419006	-0.109772	0.0621157	0.058707	-0.105024	0.187694	0.195701	0.176457	0.285496	0.0937252	0.358757	0.433461	0.439	0.409773	0.297993	0.179416	0.195696	0.0233071	0.418884	0.344903	0.140168	0.186809	0.127531	0.0652754	0.209546	0.175839	0.429206	0.321685	0.543336	-0.0987383	0.396863	-0.274791	0.386848	0.864646	0.182282
4	non	TGA	non	ko	-0.05931	0.0300173	0.0275117	0.0473077	0.0786549	0.0371917	0.227404	0.17975	0.206555	0.181952	0.587143	0.178618	0.541924	0.539859	0.222296	0.219281	0.256661	0.184895	0.161598	0.303475	0.389455	0.057831	-0.130805	0.554756	-0.0752864	0.236729	0.134716	0.272913	0.341104	0.561817	0.00818785	0.0233024	-0.11605	0.486551	0.590171	0.463688
5	del		del	ko	-0.219183	-0.00605527	0.19552	0.0273647	-0.028165	0.0625243	0.334842	0.149883	0.334026	0.386583	0.37527	0.433986	0.54168	0.414075	0.49654	0.280791	0.190777	0.152931	0.120837	0.537217	0.568758	0.27177	0.161426	0.320944	-0.0644369	0.139809	-0.0533881	0.097508	0.262695	0.101912	-0.126619	0.322655	-0.314853	0.497149	0.783912	0.228203
6	syn_1	CGA	syn	wt	0.0417398	-0.0522982	0.00898415	-0.117244	-0.086266	-0.0676952	-0.585088	-0.49917	-0.483054	-1.11404	-0.712813	-0.743122	-1.07423	-1.24254	-1.23556	-1.18593	-0.909344	-0.693597	-0.737495	-1.29548	-1.11713	-0.956614	-0.965244	-0.735198	-0.467721	-0.184118	-1.02857	-1.24858	-1.0873	-0.382072	0.186655	-0.225053	0.342246	-3.02264	-3.53384	-3.13811
7	syn_2	CGG	syn	wt	-0.0161622	-0.075983	0.0873879	-0.326443	-0.0827992	-0.010397	-0.545891	-0.42608	-0.342587	-0.841181	-0.51186	-0.639545	-1.29245	-1.15588	-0.635898	-0.95293	-0.685497	-0.90243	-0.454744	-0.869537	-0.710976	-1.23554	-1.14049	-0.495583	-0.824762	-1.20287	-0.160598	-1.12275	-0.278105	-1.57938	0.061728	0.186537	0.0146507	-2.25139	-3.2345	-2.20423
8	syn_3	CGT	syn	wt	0.135514	-0.11218	-0.0345637	-0.173449	-0.0280045	-0.0690813	-0.473643	-0.486583	-0.494731	-0.753394	-0.431912	-0.401388	-0.627364	-1.05971	-0.604866	-1.09159	-0.925312	-0.850368	-0.83028	-0.986668	-0.9673	-1.11075	-0.905792	-0.816432	-0.755082	-0.127941	-0.730347	-1.11842	-0.895231	-1.85902	-0.114471	-0.375822	0.130233	-3.97285	-4.01233	-3.38132
9	A	GCC	mis	mis	-0.0172092	-0.0141724	0.0308772	0.0480875	0.000766109	-0.0144346	-0.116283	-0.102347	-0.128664	0.0593959	-0.233395	0.124226	-0.814519	-0.71817	-0.836294	-0.863419	-0.498247	-0.50919	-0.515981	-0.736759	-0.897604	-0.189409	-0.27399	-0.184593	0.387537	-0.16762	-0.175794	-1.17587	-1.42515	-0.848358	0.029668	-0.13839	0.216549	-2.29773	-2.8511	-2.22711
10	C	TGC	mis	mis	-0.0402185	-0.101656	0.131628	-0.197519	-0.428799	0.0216981	-0.246916	-0.430762	-0.331431	-0.456794	-0.550445	-0.2271	-0.730742	-1.37269	-0.703597	-0.546688	-0.433701	-0.434359	-0.817291	-1.04895	-0.958899	-0.193229	0.0720393	-0.0964934	-0.401661	-0.166221	-0.130479	-1.10527	-1.21724	-0.331438	-0.0418431	0.219262	-0.150089	-2.0131	-1.5488	-2.16669
11	D	GAC	mis	mis	0.0242044	-0.0649864	0.0386145	0.124691	0.146761	0.24156	0.325911	0.199265	0.309385	0.389661	0.0333935	0.410132	0.615987	0.426277	0.420037	0.301173	0.291792	0.336744	0.157546	0.251609	0.348886	0.247495	0.374655	0.195865	0.00594905	0.176876	0.245741	0.183829	-0.0627216	0.496595	-0.0130449	0.111746	-0.060064	0.524582	0.629194	0.588056
12	E	GAG	mis	mis	0.00626069	-0.050288	0.0425148	-0.089822	-0.0331521	0.0318874	0.222885	0.0581365	0.0669906	0.288666	0.15382	0.45924	0.550872	0.484193	0.372576	0.0724082	0.156804	0.17083	0.0981955	0.381944	0.361167	0.279914	0.209872	0.294277	-0.033003	0.0433486	0.212185	0.0942302	0.148041	-0.171992	-0.109471	-0.0510672	-0.0697183	0.339589	0.516302	0.300928
13	F	TTC	mis	mis	-0.0469598	0.0550572	-0.00995178	-0.00900245	0.0115772	-0.0139558	0.067753	0.171992	-0.0429825	0.0451395	0.203363	0.0598482	0.438025	0.459621	0.32309	0.249674	0.217105	0.197382	0.277856	0.126949	0.122114	0.1246	0.0917107	0.225815	0.087076	0.0906061	0.239188	0.182161	0.0393288	0.3026	0.0176097	-0.176876	0.0181037	0.514042	0.27965	0.601653
14	G	GGC	mis	mis	0.0660362	-0.108548	0.0365279	-0.350408	0.222706	-0.0836625	0.0879445	0.211913	-0.0238423	0.16185	0.284885	0.433688	0.160665	0.365117	0.819551	0.1977	0.0254606	0.263563	0.263444	0.593563	0.431699	0.435099	0.132917	0.348544	0.0988052	0.0233838	-0.32335	-0.0991623	0.463999	0.511678	-0.171765	0.136767	-0.0974226	0.495975	0.640187	0.353123
15	H	CAC	mis	mis	-0.159178	0.0515085	0.0950695	-0.0607265	0.0271891	-0.296308	0.0672572	-0.0282445	0.168993	0.23984	0.326457	0.335908	-0.0453499	0.0846674	0.260935	0.254585	0.269246	0.162772	-0.345844	0.143704	-0.0144244	-0.0726501	0.062948	0.983902	0.262524	0.16105	0.0611385	0.530809	1.08211	0.0855492	-0.014304	0.309753	-0.32016	0.312155	0.940323	0.126601
16	I	ATC	mis	mis	-0.105417	0.101025	-0.00299177	0.101585	0.0103453	-0.0338175	0.0574493	0.0358948	-0.0245043	-0.146997	-0.0448704	-0.137632	-0.347954	-0.0837201	-0.381253	-0.0331663	-0.0276141	-0.0236833	-0.0580948	-0.00189551	0.00524022	-0.0740019	-0.0599341	-0.0768033	-0.0785962	0.125053	0.205627	-0.370677	-0.415109	-0.200382	-0.08231	0.0726349	-0.0505362	-0.295603	-0.202607	-0.456321
17	K	AAG	mis	mis	-0.0673671	0.0849674	-0.0218658	0.0928511	0.0493525	0.00248356	0.0331158	0.0769616	-0.0436801	0.007868	-0.0665053	-0.00561919	-0.0790209	-0.0994993	0.113895	0.039897	0.00962013	0.0369083	-0.229506	0.311969	0.180769	0.0494514	0.151093	0.289519	-0.14971	-0.398343	0.0367552	-0.164719	-0.303542	0.145269	0.0651593	0.340278	-0.21241	-0.286283	0.0187151	-0.51421
18	L	CTG	mis	mis	0.0438784	0.00697943	-0.0524923	0.0638322	0.00239765	-0.0381647	0.317366	0.267301	0.197829	0.543831	0.363624	0.312609	0.562931	0.626701	0.537917	0.383887	0.200222	0.169016	0.279047	0.183985	0.282141	0.0848105	0.584904	0.140134	0.182147	0.199911	-0.0266538	0.602175	0.659468	0.343968	0.0265696	-0.00544192	-0.0346386	0.524294	0.368204	0.603136
19	M	ATG	mis	mis	0.072608	-0.0729971	-0.00328876	-0.0204616	0.0347617	0.000696	-0.202741	-0.0317202	-0.0506137	-0.0782704	-0.286458	-0.274876	-0.681786	-0.314813	-0.478788	-0.438774	-0.289696	-0.239709	-0.621424	-0.37054	-0.453326	-0.0150793	-0.031608	-0.214662	0.142644	0.0839969	0.143562	-0.438188	-0.808738	-0.363921	0.0688981	0.247466	-0.0847609	-1.10328	-0.836759	-1.41562
20	N	AAC	mis	mis	-0.0661415	0.0826796	-0.0205927	-0.072567	0.0591298	0.0131196	0.0515474	0.0300698	0.0489372	-0.00390977	-0.0835614	-0.121124	-0.39517	-0.38601	-0.299308	-0.0284692	-0.0538003	0.061138	-0.0196945	-0.374297	-0.233551	0.14548	-0.0547627	0.120864	0.0947558	0.171181	0.0760467	-0.433972	-0.270372	-0.0926509	0.0244697	-0.291714	0.167626	-0.232906	-0.480969	-0.0105926
21	P	CCC	mis	mis	0.0420069	-0.0688325	0.0243846	-0.00436475	-0.0273158	-0.113433	0.0438194	-0.0624247	0.0662349	-0.166789	0.122775	-0.273771	-0.0425483	0.0287957	0.139422	0.0456019	-0.0986602	-0.165249	0.112323	-0.22019	0.00619241	0.248677	-0.00865757	0.0599305	-0.0321851	0.0522986	-0.00292361	0.163576	-0.0305241	-0.0597094	-0.0667018	-0.304597	0.13281	0.0613827	-0.513881	0.0329217
22	Q	CAG	mis	mis	-0.056368	0.0994759	-0.0485112	0.0600976	-0.114253	0.0635224	0.13754	0.122339	0.287908	0.0732526	-0.152242	0.35188	0.485692	0.405216	0.631948	0.0828163	0.278221	0.161662	-0.999643	0.320371	0.115512	0.292184	0.285809	-0.187213	-0.326049	0.373558	-0.304685	0.154633	0.283503	-0.327967	-0.307742	0.673245	-0.824885	0.280508	1.172	-0.488969
23	S	AGC	mis	mis	-0.0142435	-0.0780557	0.0874503	0.0760782	0.120939	0.0182421	0.0676131	-0.0912653	0.126192	-0.393643	-0.126916	-0.0611368	-0.0635484	-0.478883	-0.0687389	-0.25245	-0.144961	-0.206671	-0.371491	-0.0271742	-0.198997	-0.0824602	0.187934	-0.0176694	0.0913568	0.0786194	-0.140797	-0.554798	-0.796592	-0.29773	-0.0232119	0.136401	-0.118984	-0.628252	-0.370941	-0.881174
24	T	ACC	mis	mis	-0.0255116	0.0310731	-0.00613582	-0.117875	-0.09237	-0.0175258	-0.508847	-0.425873	-0.32801	-0.679715	-0.36401	-0.659263	-1.02169	-1.45936	-1.06153	-0.857747	-0.847612	-0.794284	-0.845219	-0.71187	-0.857522	-0.61715	-0.529854	-0.972895	-0.565488	-0.742349	-0.534	-1.48819	-1.78263	-1.10059	0.155776	0.198239	-0.018944	-4.11986	-3.75788	-4.09912
25	V	GTG	mis	mis	0.0596365	-0.047729	-0.0140059	-0.053307	-0.17761	-0.0268336	-0.523439	-0.379037	-0.638135	-0.65807	-0.217558	-0.467498	-1.51708	-1.14365	-0.890078	-0.882658	-0.983842	-0.912804	-0.836882	-1.54653	-1.17382	-0.203715	-0.511132	-0.36324	-0.0659229	-0.298846	-0.349155	-1.14813	-1.12941	-0.827912	0.181565	-0.360181	0.347632	-3.10962	-4.1691	-2.95779
26	W	TGG	mis	mis	0.0158991	-0.00693376	-0.00909853	-0.00209714	0.0445004	-0.0847833	0.196894	0.0521993	0.127815	0.453979	0.251114	0.261247	0.599944	0.441317	0.614897	0.235326	0.204877	0.219955	0.732496	-0.0881441	0.127412	0.390393	0.290646	0.126769	0.0878539	-0.123866	-0.0258941	1.1502	1.11567	0.273896	0.0289131	-0.936591	0.375542	0.589007	-0.350583	0.94294
27	Y	TAC	mis	mis	0.0435783	-0.0317693	-0.0128784	0.134935	-0.0444238	0.086425	0.151318	0.150592	0.181084	0.256188	0.209164	0.247341	0.453277	0.253289	0.373455	0.237543	0.197871	0.137425	0.262859	0.472183	0.350206	0.303236	0.322808	0.00756547	0.151026	0.117123	-0.0338652	0.180461	0.174836	0.0200828	-0.0521429	0.0197551	-0.112845	0.496654	0.492556	0.456608

## Sheet: Fig3b
Figure 3b
5-FU versus Nutlin-3a					5FU_mean	5FU_std	N_mean	N_std
1	fs-1	GC	del	ko	0.261104	0.335548	0.47089	0.326665		Pearson r:	0.937318
2	fs-2	C	del	ko	0.252333	0.0895357	0.545698	0.0594404		p-val:	6.00925e-13
3	fs+1	CCGC	ins	ko	0.262365	0.210309	0.477926	0.350181
4	non	TGA	non	ko	0.284843	0.115066	0.51347	0.0674015
5	del		del	ko	0.408937	0.25	0.503088	0.277902
6	syn_1	CGA	syn	wt	-1.05003	0.284978	-3.23153	0.268099
7	syn_2	CGG	syn	wt	-0.678419	0.209304	-2.56337	0.581695
8	syn_3	CGT	syn	wt	-0.928083	0.0852512	-3.78883	0.353472
9	A	GCC	mis	mis	-0.716781	0.191594	-2.45865	0.341707
10	C	TGC	mis	mis	-0.941714	0.116783	-1.90953	0.321705
11	D	GAC	mis	mis	0.25268	0.0956746	0.580611	0.0527018
12	E	GAG	mis	mis	0.280436	0.158166	0.385606	0.114824
13	F	TTC	mis	mis	0.17564	0.0885547	0.465115	0.166484
14	G	GGC	mis	mis	0.429569	0.16507	0.496428	0.143532
15	H	CAC	mis	mis	-0.0721881	0.249833	0.459693	0.426452
16	I	ATC	mis	mis	-0.01825	0.0346906	-0.318177	0.128354
17	K	AAG	mis	mis	0.0877441	0.28247	-0.260593	0.26739
18	L	CTG	mis	mis	0.248391	0.0557991	0.498545	0.119564
19	M	ATG	mis	mis	-0.481763	0.127837	-1.11855	0.289733
20	N	AAC	mis	mis	-0.209181	0.178553	-0.241489	0.235306
21	P	CCC	mis	mis	-0.0338916	0.169842	-0.139859	0.324225
22	Q	CAG	mis	mis	-0.18792	0.710396	0.321181	0.831234
23	S	AGC	mis	mis	-0.199221	0.172159	-0.626789	0.25512
24	T	ACC	mis	mis	-0.80487	0.0807751	-3.99229	0.203265
25	V	GTG	mis	mis	-1.18574	0.354974	-3.41217	0.659899
26	W	TGG	mis	mis	0.257254	0.425449	0.393788	0.668493
27	Y	TAC	mis	mis	0.361749	0.105138	0.481939	0.022033
IR versus Nutlin-3a					IR_mean	IR_std	N_mean	N_std
1	fs-1	GC	del	ko	0.382769	0.134392	0.47089	0.326665		Pearson r:	0.941793
2	fs-2	C	del	ko	0.589067	0.291897	0.545698	0.0594404		p-val:	2.44004e-13
3	fs+1	CCGC	ins	ko	0.427411	0.0155242	0.477926	0.350181
4	non	TGA	non	ko	0.434693	0.183944	0.51347	0.0674015
5	del		del	ko	0.484098	0.0647059	0.503088	0.277902
6	syn_1	CGA	syn	wt	-1.18411	0.0952222	-3.23153	0.268099
7	syn_2	CGG	syn	wt	-1.02808	0.346433	-2.56337	0.581695
8	syn_3	CGT	syn	wt	-0.763979	0.256354	-3.78883	0.353472
9	A	GCC	mis	mis	-0.789661	0.0628631	-2.45865	0.341707
10	C	TGC	mis	mis	-0.935676	0.378707	-1.90953	0.321705
11	D	GAC	mis	mis	0.487434	0.111374	0.580611	0.0527018
12	E	GAG	mis	mis	0.469214	0.0900872	0.385606	0.114824
13	F	TTC	mis	mis	0.406912	0.0733907	0.465115	0.166484
14	G	GGC	mis	mis	0.448444	0.337254	0.496428	0.143532
15	H	CAC	mis	mis	0.100084	0.153723	0.459693	0.426452
16	I	ATC	mis	mis	-0.270975	0.16302	-0.318177	0.128354
17	K	AAG	mis	mis	-0.0215418	0.117738	-0.260593	0.26739
18	L	CTG	mis	mis	0.575849	0.0457799	0.498545	0.119564
19	M	ATG	mis	mis	-0.491796	0.183832	-1.11855	0.289733
20	N	AAC	mis	mis	-0.360163	0.0529004	-0.241489	0.235306
21	P	CCC	mis	mis	0.0418898	0.0916891	-0.139859	0.324225
22	Q	CAG	mis	mis	0.507619	0.114946	0.321181	0.831234
23	S	AGC	mis	mis	-0.203723	0.238309	-0.626789	0.25512
24	T	ACC	mis	mis	-1.18086	0.242008	-3.99229	0.203265
25	V	GTG	mis	mis	-1.1836	0.315406	-3.41217	0.659899
26	W	TGG	mis	mis	0.552053	0.0961908	0.393788	0.668493
27	Y	TAC	mis	mis	0.360007	0.10067	0.481939	0.022033
Glucose starvation versus Nutlin-3a					gluc_mean	gluc_std	N_mean	N_std
1	fs-1	GC	del	ko	0.140637	0.0688054	0.47089	0.326665		Pearson r:	0.818633
2	fs-2	C	del	ko	-0.053869	0.096798	0.545698	0.0594404		p-val:	1.80602e-07
3	fs+1	CCGC	ins	ko	0.15022	0.0754701	0.477926	0.350181
4	non	TGA	non	ko	0.0987197	0.159092	0.51347	0.0674015
5	del		del	ko	0.00732812	0.114865	0.503088	0.277902
6	syn_1	CGA	syn	wt	-0.560135	0.429742	-3.23153	0.268099
7	syn_2	CGG	syn	wt	-0.729409	0.527637	-2.56337	0.581695
8	syn_3	CGT	syn	wt	-0.53779	0.355155	-3.78883	0.353472
9	A	GCC	mis	mis	0.0147078	0.322906	-2.45865	0.341707
10	C	TGC	mis	mis	-0.232787	0.147337	-1.90953	0.321705
11	D	GAC	mis	mis	0.142856	0.123463	0.580611	0.0527018
12	E	GAG	mis	mis	0.0741767	0.125467	0.385606	0.114824
13	F	TTC	mis	mis	0.138957	0.0868209	0.465115	0.166484
14	G	GGC	mis	mis	-0.0670535	0.22514	0.496428	0.143532
15	H	CAC	mis	mis	0.161571	0.100694	0.459693	0.426452
16	I	ATC	mis	mis	0.0840281	0.146486	-0.318177	0.128354
17	K	AAG	mis	mis	-0.170433	0.218288	-0.260593	0.26739
18	L	CTG	mis	mis	0.118468	0.125993	0.498545	0.119564
19	M	ATG	mis	mis	0.123401	0.0341281	-1.11855	0.289733
20	N	AAC	mis	mis	0.113994	0.0504006	-0.241489	0.235306
21	P	CCC	mis	mis	0.00572994	0.0429015	-0.139859	0.324225
22	Q	CAG	mis	mis	-0.0857253	0.397895	0.321181	0.831234
23	S	AGC	mis	mis	0.00972632	0.130513	-0.626789	0.25512
24	T	ACC	mis	mis	-0.613946	0.11231	-3.99229	0.203265
25	V	GTG	mis	mis	-0.237975	0.15111	-3.41217	0.659899
26	W	TGG	mis	mis	-0.0206355	0.105958	0.393788	0.668493
27	Y	TAC	mis	mis	0.0780945	0.0984305	0.481939	0.022033
Glutamine starvation versus Nutlin-3a					glut_mean	glut_std	N_mean	N_std
1	fs-1	GC	del	ko	0.327869	0.054867	0.47089	0.326665		Pearson r:	0.933954
2	fs-2	C	del	ko	0.0508614	0.110317	0.545698	0.0594404		p-val:	1.13396e-12
3	fs+1	CCGC	ins	ko	0.431409	0.110842	0.477926	0.350181
4	non	TGA	non	ko	0.391945	0.151013	0.51347	0.0674015
5	del		del	ko	0.154038	0.0941254	0.503088	0.277902
6	syn_1	CGA	syn	wt	-0.905984	0.460831	-3.23153	0.268099
7	syn_2	CGG	syn	wt	-0.993412	0.660208	-2.56337	0.581695
8	syn_3	CGT	syn	wt	-1.29089	0.504513	-3.78883	0.353472
9	A	GCC	mis	mis	-1.14979	0.289279	-2.45865	0.341707
10	C	TGC	mis	mis	-0.884651	0.482357	-1.90953	0.321705
11	D	GAC	mis	mis	0.205901	0.280311	0.580611	0.0527018
12	E	GAG	mis	mis	0.0234263	0.171362	0.385606	0.114824
13	F	TTC	mis	mis	0.174697	0.131794	0.465115	0.166484
14	G	GGC	mis	mis	0.292172	0.339743	0.496428	0.143532
15	H	CAC	mis	mis	0.566155	0.499218	0.459693	0.426452
16	I	ATC	mis	mis	-0.328723	0.113345	-0.318177	0.128354
17	K	AAG	mis	mis	-0.107664	0.229781	-0.260593	0.26739
18	L	CTG	mis	mis	0.535204	0.168074	0.498545	0.119564
19	M	ATG	mis	mis	-0.536949	0.238287	-1.11855	0.289733
20	N	AAC	mis	mis	-0.265665	0.170709	-0.241489	0.235306
21	P	CCC	mis	mis	0.0244474	0.121369	-0.139859	0.324225
22	Q	CAG	mis	mis	0.036723	0.322337	0.321181	0.831234
23	S	AGC	mis	mis	-0.549706	0.24947	-0.626789	0.25512
24	T	ACC	mis	mis	-1.45714	0.342075	-3.99229	0.203265
25	V	GTG	mis	mis	-1.03515	0.179718	-3.41217	0.659899
26	W	TGG	mis	mis	0.84659	0.496267	0.393788	0.668493
27	Y	TAC	mis	mis	0.125127	0.0910142	0.481939	0.022033

## Sheet: Fig3d
Figure 3d
					AnnexinV-positive						DMSO			Nutlin-3a
					2d			4d			16d			4d			16d-4d			16d
R175_mutID	name	sequence	mut_type	class	a_2d.1	a_2d.2	a_2d.3	a_4d.1	a_4d.2	a_4d.3	DMSO_6d.1	DMSO_6d.2	DMSO_6d.3	N3a_4d.1	N3a_4d.2	N3a_4d.3	N3a_16d-4d.1	N3a_16d-4d.2	N3a_16d-4d.3	N3a_16d.1	N3a_16d.2	N3a_16d.3
1	fs-1	GC	del	ko	-0.545452	-0.37939	-0.523215	0.279037	-0.305302	0.0361264	0.0975245	-0.479517	0.278396	0.430424	0.0344075	0.425655	0.359791	0.406641	-0.0204322	0.668171	0.715021	0.287948
2	fs-2	C	del	ko	-0.601428	-0.283355	-0.427181	-0.314184	-0.115617	0.00654976	0.085083	-0.0947427	0.00405113	0.505292	0.166845	0.486641	0.434437	0.4637	0.427275	0.828838	0.858101	0.821676
3	fs+1	CCGC	ins	ko	0.115977	-1.05977	-1.20359	-0.150317	0.350825	-0.243365	0.00762	0.431053	-0.629306	0.374234	0.807717	-0.21056	0.413171	-0.163528	0.791517	0.79567	0.21897	1.17402
4	non	TGA	non	ko	-0.397538	-1.63667	-0.621014	-0.133856	-0.197972	-0.315596	0.0930725	-0.00103707	-0.0983833	0.537242	0.142249	0.186074	0.609791	0.456278	0.469881	0.90942	0.755907	0.769509
5	del		del	ko	-0.078797	-1.36446	-1.13964	-0.500665	0.169866	-0.488574	0.0598107	0.281415	-0.429956	0.428717	0.747948	-0.194203	0.409005	0.237511	0.892493	0.78733	0.615836	1.27082
6	syn_1	CGA	syn	wt	1.31071	0.139007	2.16818	1.21396	0.596424	0.765839	-0.301399	-0.465399	0.550176	-1.8693	-2.99846	-1.07621	-0.166058	0.81839	-0.95884	-1.94678	-0.962333	-2.73956
7	syn_2	CGG	syn	wt	2.4365	1.16533	2.21942	-0.908218	1.40058	0.875623	-0.402605	0.187421	0.143763	-1.70092	-2.85153	-2.27667	-0.399081	0.193023	-0.842539	-2.59997	-2.00786	-3.04342
8	syn_3	CGT	syn	wt	2.15582	0.89723	2.02431	0.646033	0.892937	0.665014	-0.0223545	-0.281142	0.253912	-3.80763	-3.46739	-3.41542	-0.567943	0.743073	0.0393304	-4.12123	-2.81022	-3.51396
9	A	GCC	mis	mis	1.10477	0.866951	0.723126	0.982061	1.0627	0.949811	-0.00755213	-0.236163	0.209417	-2.21823	-1.7602	-1.60679	-1.68633	-0.137875	-2.80287	-3.52551	-1.97706	-4.64206
10	C	TGC	mis	mis	0.815467	0.52655	0.382725	0.598424	1.14333	0.360713	-0.0466583	0.193283	-0.17062	-0.931611	-1.85281	-1.10613	0.0240974	-0.450136	-1.36995	-1.22097	-1.6952	-2.61502
11	D	GAC	mis	mis	-0.475115	-1.1239	-1.26772	-0.0494315	0.00456135	-0.217878	-0.0552588	0.113314	-0.065117	0.381458	0.406585	0.362912	0.433725	0.469814	0.708102	0.817487	0.853576	1.09186
12	E	GAG	mis	mis	-0.213186	-0.539628	-0.683453	-0.182512	-0.929171	-0.0669171	0.0243312	-0.0420974	0.0168527	0.388168	0.314775	0.581991	0.343128	0.487709	0.200544	0.775896	0.920477	0.633312
13	F	TTC	mis	mis	-0.645775	-0.168344	-0.312169	0.00425566	-0.40234	-0.0601823	0.065423	-0.142869	0.0674904	0.401901	0.0416031	0.430664	0.35916	0.395121	0.265289	0.661082	0.697043	0.567211
14	G	GGC	mis	mis	0.0246798	0.230898	0.0870725	-0.606538	-0.0182712	-0.0518402	-0.331136	0.1465	0.135153	0.477486	0.629993	0.169118	0.324291	0.577608	0.759765	0.762316	1.01563	1.19779
15	H	CAC	mis	mis	0.0187814	-0.858821	-1.00265	-0.346327	0.383078	-0.280829	0.17889	0.321443	-0.693369	0.285928	0.222071	-0.514395	0.600676	-0.103314	0.635119	0.641305	-0.062685	0.675748
16	I	ATC	mis	mis	-0.25245	-0.184234	-0.328059	-0.148536	-0.00391661	0.0156598	-0.0684072	0.0782561	-0.0136712	-0.198096	0.240969	0.0625833	-1.83715	-1.40338	-1.2919	-1.79085	-1.35709	-1.24561
17	K	AAG	mis	mis	0.100953	-0.381618	-0.525444	-0.157096	-0.0111607	-0.468427	-0.0215719	0.309495	-0.366676	-0.287284	0.449635	-0.189825	-2.05339	-1.85118	-1.17963	-2.02394	-1.82174	-1.15019
18	L	CTG	mis	mis	0.0287931	0.150946	0.00712004	-0.312924	-0.160643	0.190176	-0.159831	-0.00803999	0.151115	0.23523	0.186157	0.535241	-0.0222486	-0.078773	-0.0340615	0.305058	0.248534	0.293246
19	M	ATG	mis	mis	0.182651	0.427829	0.284003	0.00353483	0.00399638	0.0408093	-0.135501	0.199031	-0.0866308	-0.935903	-0.0740514	-0.224954	-3.28152	-2.43437	-2.49559	-3.6472	-2.80005	-2.86127
20	N	AAC	mis	mis	-0.454528	0.223869	0.0800436	0.271274	-0.113825	0.229076	0.0360921	-0.28968	0.20987	0.0432283	-0.24457	0.386832	-1.55025	-1.21727	-1.71413	-1.46528	-1.1323	-1.62916
21	P	CCC	mis	mis	-0.74863	-0.0429076	-0.186733	0.301378	-0.574386	0.442315	-0.153691	-0.303888	0.368474	0.143239	0.0516515	0.627099	-0.806227	-0.208414	-1.04977	-0.509412	0.0884009	-0.752951
22	Q	CAG	mis	mis	0.0414689	-0.83833	-0.982156	0.0748196	0.536269	-0.969536	0.129827	0.568083	-1.2403	0.260845	0.827917	-0.932188	0.34695	-1.18966	0.786485	0.568255	-0.968358	1.00779
23	S	AGC	mis	mis	0.259409	-0.000643567	-0.144469	0.388942	0.347702	-0.118878	0.00815514	0.136324	-0.159669	-0.354722	0.133114	-0.252839	-2.36376	-2.18125	-1.68032	-2.50622	-2.32371	-1.82278
24	T	ACC	mis	mis	2.07215	3.05434	2.91052	0.0635069	1.66013	1.26451	-0.249119	0.0496127	0.168132	-3.38936	-2.87435	-3.58212	-0.818898	-0.202926	-0.117153	-4.06904	-3.45307	-3.36729
25	V	GTG	mis	mis	0.867243	2.09433	1.95051	0.647618	1.12291	1.4664	-0.186092	-0.422162	0.459129	-2.95728	-2.94148	-2.79822	-1.07458	-0.314668	-1.7485	-3.97178	-3.21187	-4.6457
26	W	TGG	mis	mis	-1.30411	-0.346942	-0.490768	0.0971401	-0.439277	0.22594	0.336819	-0.969828	0.294506	0.578603	-0.768065	0.553168	0.646925	0.957246	-0.481527	0.888932	1.19925	-0.239519
27	Y	TAC	mis	mis	-0.123683	-0.356544	-0.50037	-0.145476	-0.243634	-0.0441143	-0.10368	0.132849	-0.039656	0.378699	0.417516	0.369108	0.317413	0.380494	0.544017	0.706006	0.769087	0.93261

## Sheet: Fig3e
Figure 3e
Early response: N3a 4d versus Apoptosis 2d					N3a_4d_mean	N3a_4d_std	Apoptosis_2d_mean	Apoptosis_2d_std
1	fs-1	GC	del	ko	0.296829	0.227276	-0.522587	0.0231854		Pearson r	-0.941982
2	fs-2	C	del	ko	0.386259	0.190247	-0.455684	0.133789		p-val	2.34524e-13
3	fs+1	CCGC	ins	ko	0.323797	0.511009	-0.746275	0.747191
4	non	TGA	non	ko	0.288522	0.21651	-0.52582	0.115354
5	del		del	ko	0.327487	0.479164	-0.732192	0.571589
6	syn_1	CGA	syn	wt	-1.98132	0.966007	1.87561	0.48932
7	syn_2	CGG	syn	wt	-2.27637	0.575305	2.32546	0.108627
8	syn_3	CGT	syn	wt	-3.56348	0.213028	2.04709	0.0993155
9	A	GCC	mis	mis	-1.86174	0.318114	0.877326	0.201088
10	C	TGC	mis	mis	-1.29685	0.489318	0.502507	0.273505
11	D	GAC	mis	mis	0.383652	0.0219187	-1.00223	0.456499
12	E	GAG	mis	mis	0.428311	0.138057	-0.536575	0.280455
13	F	TTC	mis	mis	0.291389	0.216799	-0.424109	0.191971
14	G	GGC	mis	mis	0.425532	0.234789	0.00781031	0.0889055
15	H	CAC	mis	mis	-0.00213209	0.44478	-0.68979	0.615037
16	I	ATC	mis	mis	0.035152	0.220814	-0.320463	0.0645512
17	K	AAG	mis	mis	-0.0091582	0.400303	-0.324417	0.368565
18	L	CTG	mis	mis	0.318876	0.188977	0.00726828	0.0214511
19	M	ATG	mis	mis	-0.411636	0.460255	0.2425	0.0531085
20	N	AAC	mis	mis	0.0618303	0.316112	-0.108845	0.2998
21	P	CCC	mis	mis	0.273997	0.309206	-0.332251	0.366001
22	Q	CAG	mis	mis	0.0521911	0.898412	-0.642907	0.592694
23	S	AGC	mis	mis	-0.158149	0.257334	-0.00117604	0.226048
24	T	ACC	mis	mis	-3.28195	0.365909	2.61431	0.470199
25	V	GTG	mis	mis	-2.89899	0.0876271	1.60799	0.64211
26	W	TGG	mis	mis	0.121236	0.770262	-0.756599	0.474221
27	Y	TAC	mis	mis	0.388441	0.0256321	-0.382677	0.224606
Late response: N3a 4d-16d versus Apoptosis 2d					N3a_4d_mean	N3a_4d_std	Apoptosis_2d_mean	Apoptosis_2d_std
1	fs-1	GC	del	ko	0.248667	0.234221	-0.522587	0.0231854		Pearson r	-0.234986
2	fs-2	C	del	ko	0.441804	0.0192975	-0.455684	0.133789		p-val	0.238057
3	fs+1	CCGC	ins	ko	0.347053	0.480943	-0.746275	0.747191
4	non	TGA	non	ko	0.511983	0.0849768	-0.52582	0.115354
5	del		del	ko	0.513003	0.33965	-0.732192	0.571589
6	syn_1	CGA	syn	wt	-0.102169	0.890336	1.87561	0.48932
7	syn_2	CGG	syn	wt	-0.349532	0.519556	2.32546	0.108627
8	syn_3	CGT	syn	wt	0.0714866	0.656099	2.04709	0.0993155
9	A	GCC	mis	mis	-1.54236	1.33832	0.877326	0.201088
10	C	TGC	mis	mis	-0.598662	0.708792	0.502507	0.273505
11	D	GAC	mis	mis	0.537213	0.14909	-1.00223	0.456499
12	E	GAG	mis	mis	0.343794	0.143583	-0.536575	0.280455
13	F	TTC	mis	mis	0.339857	0.0670339	-0.424109	0.191971
14	G	GGC	mis	mis	0.553888	0.218704	0.00781031	0.0889055
15	H	CAC	mis	mis	0.377493	0.416748	-0.68979	0.615037
16	I	ATC	mis	mis	-1.51081	0.288061	-0.320463	0.0645512
17	K	AAG	mis	mis	-1.69473	0.457404	-0.324417	0.368565
18	L	CTG	mis	mis	-0.0450277	0.0298152	0.00726828	0.0214511
19	M	ATG	mis	mis	-2.73716	0.472419	0.2425	0.0531085
20	N	AAC	mis	mis	-1.49389	0.253181	-0.108845	0.2998
21	P	CCC	mis	mis	-0.688136	0.432929	-0.332251	0.366001
22	Q	CAG	mis	mis	-0.0187428	1.03759	-0.642907	0.592694
23	S	AGC	mis	mis	-2.07511	0.353869	-0.00117604	0.226048
24	T	ACC	mis	mis	-0.379659	0.382802	2.61431	0.470199
25	V	GTG	mis	mis	-1.04592	0.717348	1.60799	0.64211
26	W	TGG	mis	mis	0.374215	0.757162	-0.756599	0.474221
27	Y	TAC	mis	mis	0.413975	0.116953	-0.382677	0.224606
