# Supplementary material for: Deep CRISPR mutagenesis characterizes the functional diversity of TP53 mutations
Source: Nat Genet. 2025 Jan 7;57(1):140–53. doi: 10.1038/s41588-024-02039-4 (PMC11735402; doi:10.1038/s41588-024-02039-4)
Supplement: Supplementary file 9 — Statistical source data Fig. 4. [file 41588_2024_2039_MOESM9_ESM.xlsx]

## Sheet: Fig4b
Figure 4b
	donor	DMSO.1	DMSO.2	DMSO.3	N3a.1	N3a.2	N3a.3
donor	1	0.807476	0.797024	0.786516	0.542883	0.541027	0.532824
DMSO.1	0.807476	1	0.942544	0.931909	0.71983	0.713975	0.708618
DMSO.2	0.797024	0.942544	1	0.942509	0.694605	0.710121	0.702724
DMSO.3	0.786516	0.931909	0.942509	1	0.704772	0.718403	0.730741
N3a.1	0.542883	0.71983	0.694605	0.704772	1	0.976825	0.969136
N3a.2	0.541027	0.713975	0.710121	0.718403	0.976825	1	0.97679
N3a.3	0.532824	0.708618	0.702724	0.730741	0.969136	0.97679	1

## Sheet: Fig4c
Figure 4c
					log10 abundance
mut_ID	hg38_genomic	hg38_cDNA	hg38_protein	class	DMSO.1	DMSO.2	DMSO.3	N3a.1	N3a.2	N3a.3	median_DMSO	median_N3a
1	NC_000017.11:g.7675248_7675250del	NM_000546.6:c.376-12_376-10del	NP_000537.3:p.?	other	-4.26108	-3.96953	-4.15328	-6.41521	-5.07728	-4.68026	-4.15328	-5.07728
2	NC_000017.11:g.7675247_7675248del	NM_000546.6:c.376-10_376-9del	NP_000537.3:p.?	other	-3.37308	-3.36168	-3.43524	-4.27572	-4.10431	-4.16514	-3.37308	-4.16514
3	NC_000017.11:g.7675249del	NM_000546.6:c.376-12del	NP_000537.3:p.?	other	-3.5119	-3.4283	-3.61764	-4.44497	-4.62586	-4.09122	-3.5119	-4.44497
4	NC_000017.11:g.7675248G>A	NM_000546.6:c.376-12C>T	NP_000537.3:p.?	other	-3.53891	-3.56015	-3.54569	-4.52871	-5.13314	-4.3657	-3.54569	-4.52871
5	NC_000017.11:g.7675248G>C	NM_000546.6:c.376-12C>G	NP_000537.3:p.?	other	-3.96108	-3.78596	-4.15467	-4.74426	-6.53968	-5.00193	-3.96108	-5.00193
6	NC_000017.11:g.7675248G>T	NM_000546.6:c.376-12C>A	NP_000537.3:p.?	other	-3.53803	-3.39147	-3.39531	-4.46096	-4.62586	-4.55395	-3.39531	-4.55395
7	NC_000017.11:g.7675248_7675249insA	NM_000546.6:c.376-13_376-12insT	NP_000537.3:p.?	other	-4.22449	-5.10449	-4.14706	-6.84117	-4.84071	-6.35604	-4.22449	-6.35604
8	NC_000017.11:g.7675248_7675249insC	NM_000546.6:c.376-13_376-12insG	NP_000537.3:p.?	other	-4.20051	-4.01185	-4.41955	-6.4732	-6.84071	-4.70865	-4.20051	-6.4732
9	NC_000017.11:g.7675249dup	NM_000546.6:c.376-12dup	NP_000537.3:p.?	other	-3.61842	-3.61095	-3.51855	-4.63796	-4.61799	-4.43696	-3.61095	-4.61799
10	NC_000017.11:g.7675248_7675249insT	NM_000546.6:c.376-13_376-12insA	NP_000537.3:p.?	other	-4.17229	-4.1016	-4.07572	-5.08025	-6.23865	-6.57789	-4.1016	-6.23865
11	NC_000017.11:g.7675247A>C	NM_000546.6:c.376-11T>G	NP_000537.3:p.?	other	-3.56824	-3.38867	-3.48353	-5.03274	-5.58544	-4.99431	-3.48353	-5.03274
12	NC_000017.11:g.7675247A>G	NM_000546.6:c.376-11T>C	NP_000537.3:p.?	other	-3.58206	-3.53864	-3.43431	-4.8559	-4.43759	-4.52481	-3.53864	-4.52481
13	NC_000017.11:g.7675247A>T	NM_000546.6:c.376-11T>A	NP_000537.3:p.?	other	-3.5209	-3.26383	-3.62583	-5.28487	-4.59767	-4.8297	-3.5209	-4.8297
14	NC_000017.11:g.7675245_7675247del	NM_000546.6:c.376-9_376-7del	NP_000537.3:p.?	other	-3.32545	-3.32892	-3.22214	-4.89505	-5.39355	-4.30296	-3.32545	-4.89505
15	NC_000017.11:g.7675247_7675248del	NM_000546.6:c.376-10_376-9del	NP_000537.3:p.?	other	-3.37308	-3.36168	-3.43524	-4.27572	-4.10431	-4.16514	-3.37308	-4.16514
16	NC_000017.11:g.7675247del	NM_000546.6:c.376-11del	NP_000537.3:p.?	other	-3.49434	-3.67635	-3.49668	-4.56779	-4.90119	-4.75615	-3.49668	-4.75615
17	NC_000017.11:g.7675247dup	NM_000546.6:c.376-11dup	NP_000537.3:p.?	other	-3.46203	-3.63483	-3.58977	-5.34981	-6.14174	-4.43591	-3.58977	-5.34981
18	NC_000017.11:g.7675247_7675248insC	NM_000546.6:c.376-12_376-11insG	NP_000537.3:p.?	other	-3.95979	-3.78457	-3.97395	-6.41521	-4.33556	-4.56225	-3.95979	-4.56225
19	NC_000017.11:g.7675249dup	NM_000546.6:c.376-12dup	NP_000537.3:p.?	other	-3.61842	-3.61095	-3.51855	-4.63796	-4.61799	-4.43696	-3.61095	-4.61799
20	NC_000017.11:g.7675247_7675248insT	NM_000546.6:c.376-12_376-11insA	NP_000537.3:p.?	other	-4.23994	-4.68215	-4.45431	-6.54014	-6.36359	-6.45295	-4.45431	-6.45295
21	NC_000017.11:g.7675245_7675247del	NM_000546.6:c.376-9_376-7del	NP_000537.3:p.?	other	-3.32545	-3.32892	-3.22214	-4.89505	-5.39355	-4.30296	-3.32545	-4.89505
22	NC_000017.11:g.7675247_7675248del	NM_000546.6:c.376-10_376-9del	NP_000537.3:p.?	other	-3.37308	-3.36168	-3.43524	-4.27572	-4.10431	-4.16514	-3.37308	-4.16514
23	NC_000017.11:g.7675246del	NM_000546.6:c.376-10del	NP_000537.3:p.?	other	-3.39169	-3.38076	-3.38605	-4.3144	-5.30923	-4.34574	-3.38605	-4.34574
24	NC_000017.11:g.7675246G>A	NM_000546.6:c.376-10C>T	NP_000537.3:p.?	other	-3.57722	-3.59603	-3.64635	-4.92913	-4.45869	-4.65189	-3.59603	-4.65189
25	NC_000017.11:g.7675246G>C	NM_000546.6:c.376-10C>G	NP_000537.3:p.?	other	-3.57297	-3.61251	-3.52785	-5.19772	-4.72344	-4.46617	-3.57297	-4.72344
26	NC_000017.11:g.7675246G>T	NM_000546.6:c.376-10C>A	NP_000537.3:p.?	other	-3.47483	-3.36712	-3.50395	-5.32266	-4.7335	-4.73279	-3.47483	-4.7335
27	NC_000017.11:g.7675247dup	NM_000546.6:c.376-11dup	NP_000537.3:p.?	other	-3.46203	-3.63483	-3.58977	-5.34981	-6.14174	-4.43591	-3.58977	-5.34981
28	NC_000017.11:g.7675246_7675247insC	NM_000546.6:c.376-11_376-10insG	NP_000537.3:p.?	other	-3.70209	-3.75901	-3.84569	-5.03954	-5.76153	-5.54986	-3.75901	-5.54986
29	NC_000017.11:g.7675246dup	NM_000546.6:c.376-10dup	NP_000537.3:p.?	other	-3.48181	-3.4817	-3.654	-4.6992	-4.70399	-4.29383	-3.48181	-4.6992
30	NC_000017.11:g.7675246_7675247insT	NM_000546.6:c.376-11_376-10insA	NP_000537.3:p.?	other	-3.81274	-3.74276	-3.82526	-7.01727	-5.08483	-4.84282	-3.81274	-5.08483
31	NC_000017.11:g.7675245A>C	NM_000546.6:c.376-9T>G	NP_000537.3:p.?	other	-3.96367	-3.70965	-3.80233	-4.46888	-4.52895	-4.67661	-3.80233	-4.52895
32	NC_000017.11:g.7675245A>G	NM_000546.6:c.376-9T>C	NP_000537.3:p.?	other	-3.37502	-3.42345	-3.43352	-4.91862	-4.32351	-4.33402	-3.42345	-4.33402
33	NC_000017.11:g.7675245A>T	NM_000546.6:c.376-9T>A	NP_000537.3:p.?	other	-3.4961	-3.20637	-3.34456	-5.07032	-4.6154	-4.52225	-3.34456	-4.6154
34	NC_000017.11:g.7675245_7675247del	NM_000546.6:c.376-9_376-7del	NP_000537.3:p.?	other	-3.32545	-3.32892	-3.22214	-4.89505	-5.39355	-4.30296	-3.32545	-4.89505
35	NC_000017.11:g.7675244_7675245del	NM_000546.6:c.376-9_376-8del	NP_000537.3:p.?	other	-4.06286	-3.77952	-3.94285	-6.84117	-5.06256	-4.46955	-3.94285	-5.06256
36	NC_000017.11:g.7675245del	NM_000546.6:c.376-8del	NP_000537.3:p.?	other	-3.16844	-3.14471	-3.24268	-4.30969	-4.65602	-4.74538	-3.16844	-4.65602
37	NC_000017.11:g.7675245dup	NM_000546.6:c.376-8dup	NP_000537.3:p.?	other	-3.16819	-3.15164	-3.1796	-4.38684	-4.17325	-4.83752	-3.16819	-4.38684
38	NC_000017.11:g.7675245_7675246insC	NM_000546.6:c.376-10_376-9insG	NP_000537.3:p.?	other	-4.30046	-4.3444	-4.06141	-5.26908	-4.98338	-4.74751	-4.30046	-4.98338
39	NC_000017.11:g.7675246dup	NM_000546.6:c.376-10dup	NP_000537.3:p.?	other	-3.48181	-3.4817	-3.654	-4.6992	-4.70399	-4.29383	-3.48181	-4.6992
40	NC_000017.11:g.7675245_7675246insT	NM_000546.6:c.376-10_376-9insA	NP_000537.3:p.?	other	-4.28167	-4.47895	-4.46846	-7.3183	-6.36359	-5.00193	-4.46846	-6.36359
41	NC_000017.11:g.7675244A>C	NM_000546.6:c.376-8T>G	NP_000537.3:p.?	other	-3.806	-3.84922	-3.6118	-4.46338	-4.7438	-4.0629	-3.806	-4.46338
42	NC_000017.11:g.7675244A>G	NM_000546.6:c.376-8T>C	NP_000537.3:p.?	other	-3.73877	-3.64309	-3.5226	-5.57793	-4.60016	-5.42154	-3.64309	-5.42154
43	NC_000017.11:g.7675244A>T	NM_000546.6:c.376-8T>A	NP_000537.3:p.?	other	-3.25979	-3.42973	-3.33962	-4.43407	-4.6154	-4.21995	-3.33962	-4.43407
44	NC_000017.11:g.7675242_7675244del	NM_000546.6:c.376-7_376-5del	NP_000537.3:p.?	other	-3.49575	-3.4744	-3.52017	-4.45856	-4.89132	-4.63012	-3.49575	-4.63012
45	NC_000017.11:g.7675243_7675244del	NM_000546.6:c.376-8_376-7del	NP_000537.3:p.?	other	-4.04119	-4.20993	-4.07052	-6.84117	-5.36359	-6.27686	-4.07052	-6.27686
46	NC_000017.11:g.7675245del	NM_000546.6:c.376-8del	NP_000537.3:p.?	other	-3.16844	-3.14471	-3.24268	-4.30969	-4.65602	-4.74538	-3.16844	-4.65602
47	NC_000017.11:g.7675245dup	NM_000546.6:c.376-8dup	NP_000537.3:p.?	other	-3.16819	-3.15164	-3.1796	-4.38684	-4.17325	-4.83752	-3.16819	-4.38684
48	NC_000017.11:g.7675244_7675245insC	NM_000546.6:c.376-9_376-8insG	NP_000537.3:p.?	other	-3.54028	-3.56681	-3.54363	-4.3899	-4.77252	-4.29534	-3.54363	-4.3899
49	NC_000017.11:g.7675244_7675245insG	NM_000546.6:c.376-9_376-8insC	NP_000537.3:p.?	other	-4.01146	-3.99278	-3.9899	-4.62545	-4.65319	-4.91199	-3.99278	-4.65319
50	NC_000017.11:g.7675244_7675245insT	NM_000546.6:c.376-9_376-8insA	NP_000537.3:p.?	other	-4.05928	-4.00797	-3.8621	-6.4732	-4.77625	-4.79973	-4.00797	-4.79973
51	NC_000017.11:g.7675242_7675244del	NM_000546.6:c.376-7_376-5del	NP_000537.3:p.?	other	-3.49575	-3.4744	-3.52017	-4.45856	-4.89132	-4.63012	-3.49575	-4.63012
52	NC_000017.11:g.7675242_7675243del	NM_000546.6:c.376-7_376-6del	NP_000537.3:p.?	other	-4.01408	-4.07827	-3.90431	-4.94723	-4.90621	-5.10562	-4.01408	-4.94723
53	NC_000017.11:g.7675243del	NM_000546.6:c.376-6del	NP_000537.3:p.?	other	-3.232	-3.36081	-3.21454	-4.03364	-4.64481	-4.24477	-3.232	-4.24477
54	NC_000017.11:g.7675243G>A	NM_000546.6:c.376-7C>T	NP_000537.3:p.?	other	-3.44904	-3.32281	-3.40713	-5.10081	-4.70717	-4.23744	-3.40713	-4.70717
55	NC_000017.11:g.7675243G>C	NM_000546.6:c.376-7C>G	NP_000537.3:p.?	other	-3.55606	-3.48772	-3.57426	-5.5259	-5.42573	-4.70282	-3.55606	-5.42573
56	NC_000017.11:g.7675243G>T	NM_000546.6:c.376-7C>A	NP_000537.3:p.?	other	-3.30942	-3.09589	-3.4018	-4.55712	-4.6154	-4.58666	-3.30942	-4.58666
57	NC_000017.11:g.7675245dup	NM_000546.6:c.376-8dup	NP_000537.3:p.?	other	-3.16819	-3.15164	-3.1796	-4.38684	-4.17325	-4.83752	-3.16819	-4.38684
58	NC_000017.11:g.7675243_7675244insC	NM_000546.6:c.376-8_376-7insG	NP_000537.3:p.?	other	-3.9616	-4.1428	-4.02263	-5.18476	-5.27251	-5.26968	-4.02263	-5.26968
59	NC_000017.11:g.7675243dup	NM_000546.6:c.376-6dup	NP_000537.3:p.?	other	-3.18726	-3.29665	-3.28637	-4.28447	-5.16861	-4.19767	-3.28637	-4.28447
60	NC_000017.11:g.7675243_7675244insT	NM_000546.6:c.376-8_376-7insA	NP_000537.3:p.?	other	-3.72339	-3.61751	-3.61927	-4.60062	-5.24964	-6.20991	-3.61927	-5.24964
61	NC_000017.11:g.7675240_7675242del	NM_000546.6:c.376-5_376-3del	NP_000537.3:p.?	other	-3.77326	-3.89736	-3.73282	-5.72723	-5.93762	-4.52481	-3.77326	-5.72723
62	NC_000017.11:g.7675241_7675242del	NM_000546.6:c.376-6_376-5del	NP_000537.3:p.?	other	-3.93088	-4.13861	-6.94846	-6.84117	-6.36359	-7.05501	-4.13861	-6.84117
63	NC_000017.11:g.7675243del	NM_000546.6:c.376-6del	NP_000537.3:p.?	other	-3.232	-3.36081	-3.21454	-4.03364	-4.64481	-4.24477	-3.232	-4.24477
64	NC_000017.11:g.7675242G>A	NM_000546.6:c.376-6C>T	NP_000537.3:p.?	other	-3.592	-3.73158	-3.7692	-5.32266	-4.75792	-5.90888	-3.73158	-5.32266
65	NC_000017.11:g.7675242G>C	NM_000546.6:c.376-6C>G	NP_000537.3:p.?	other	-3.61329	-3.80734	-3.62977	-4.69298	-5.99561	-4.74538	-3.62977	-4.74538
66	NC_000017.11:g.7675242G>T	NM_000546.6:c.376-6C>A	NP_000537.3:p.?	other	-3.57626	-3.63287	-3.31712	-4.6416	-4.58064	-4.35691	-3.57626	-4.58064
67	NC_000017.11:g.7675242_7675243insA	NM_000546.6:c.376-7_376-6insT	NP_000537.3:p.?	other	-3.95722	-4.02854	-4.13222	-4.30969	-4.33556	-5.4868	-4.02854	-4.33556
68	NC_000017.11:g.7675242_7675243insC	NM_000546.6:c.376-7_376-6insG	NP_000537.3:p.?	other	-3.94434	-3.86118	-3.93394	-5.06788	-5.72676	-5.01758	-3.93394	-5.06788
69	NC_000017.11:g.7675243dup	NM_000546.6:c.376-6dup	NP_000537.3:p.?	other	-3.18726	-3.29665	-3.28637	-4.28447	-5.16861	-4.19767	-3.28637	-4.28447
70	NC_000017.11:g.7675242_7675243insT	NM_000546.6:c.376-7_376-6insA	NP_000537.3:p.?	other	-4.28766	-4.21612	-4.12695	-6.3183	-6.53968	-6.57789	-4.21612	-6.53968
71	NC_000017.11:g.7675241A>C	NM_000546.6:c.376-5T>G	NP_000537.3:p.?	other	-3.39674	-3.34811	-3.30363	-5.23194	-4.29293	-4.70476	-3.34811	-4.70476
72	NC_000017.11:g.7675241A>G	NM_000546.6:c.376-5T>C	NP_000537.3:p.?	other	-3.41827	-3.44468	-6.64743	-4.67484	-4.67045	-7.05501	-3.44468	-4.67484
73	NC_000017.11:g.7675241A>T	NM_000546.6:c.376-5T>A	NP_000537.3:p.?	other	-3.37872	-3.15035	-3.32937	-4.62457	-4.58064	-4.47637	-3.32937	-4.58064
74	NC_000017.11:g.7675240_7675242del	NM_000546.6:c.376-5_376-3del	NP_000537.3:p.?	other	-3.77326	-3.89736	-3.73282	-5.72723	-5.93762	-4.52481	-3.77326	-5.72723
75	NC_000017.11:g.7675240_7675241del	NM_000546.6:c.376-5_376-4del	NP_000537.3:p.?	other	-3.79528	-3.63222	-3.57408	-4.73966	-4.7136	-4.39414	-3.63222	-4.7136
76	NC_000017.11:g.7675241del	NM_000546.6:c.376-5del	NP_000537.3:p.?	other	-4.05702	-3.77498	-6.94846	-4.53297	-4.79149	-7.05501	-4.05702	-4.79149
77	NC_000017.11:g.7675241dup	NM_000546.6:c.376-5dup	NP_000537.3:p.?	other	-3.52128	-3.63581	-3.53718	-5.04878	-4.97148	-4.23088	-3.53718	-4.97148
78	NC_000017.11:g.7675241_7675242insC	NM_000546.6:c.376-6_376-5insG	NP_000537.3:p.?	other	-4.33574	-4.40552	-4.10213	-6.84117	-6.84071	-5.16852	-4.33574	-6.84071
79	NC_000017.11:g.7675243dup	NM_000546.6:c.376-6dup	NP_000537.3:p.?	other	-3.18726	-3.29665	-3.28637	-4.28447	-5.16861	-4.19767	-3.28637	-4.28447
80	NC_000017.11:g.7675241_7675242insT	NM_000546.6:c.376-6_376-5insA	NP_000537.3:p.?	other	-3.84833	-3.49478	-3.66358	-5.23911	-6.36359	-4.61253	-3.66358	-5.23911
81	NC_000017.11:g.7675238_7675240del	NM_000546.6:c.376-4_376-2del	NP_000537.3:p.?	other	-3.60993	-3.32747	-3.6124	-3.23684	-3.35005	-3.41552	-3.60993	-3.35005
82	NC_000017.11:g.7675239_7675240del	NM_000546.6:c.376-3_376-2del	NP_000537.3:p.?	other	-3.70927	-3.72508	-3.7898	-4.73623	-4.79149	-4.74751	-3.72508	-4.74751
83	NC_000017.11:g.7675240del	NM_000546.6:c.376-4del	NP_000537.3:p.?	other	-3.73139	-3.80057	-3.61785	-5.93808	-4.46964	-5.60785	-3.73139	-5.60785
84	NC_000017.11:g.7675240T>A	NM_000546.6:c.376-4A>T	NP_000537.3:p.?	other	-3.79953	-3.87975	-3.56988	-5.84117	-5.88647	-4.45622	-3.79953	-5.84117
85	NC_000017.11:g.7675240T>C	NM_000546.6:c.376-4A>G	NP_000537.3:p.?	other	-3.6041	-3.62512	-3.69295	-5.02163	-5.21746	-4.74538	-3.62512	-5.02163
86	NC_000017.11:g.7675240T>G	NM_000546.6:c.376-4A>C	NP_000537.3:p.?	other	-3.4454	-3.47803	-3.43325	-4.51552	-4.56425	-4.70282	-3.4454	-4.56425
87	NC_000017.11:g.7675241dup	NM_000546.6:c.376-5dup	NP_000537.3:p.?	other	-3.52128	-3.63581	-3.53718	-5.04878	-4.97148	-4.23088	-3.53718	-4.97148
88	NC_000017.11:g.7675240_7675241insC	NM_000546.6:c.376-5_376-4insG	NP_000537.3:p.?	other	-3.82053	-3.90767	-3.82592	-6.4732	-4.34655	-4.57213	-3.82592	-4.57213
89	NC_000017.11:g.7675240_7675241insG	NM_000546.6:c.376-5_376-4insC	NP_000537.3:p.?	other	-4.0802	-3.9522	-6.94846	-5.14803	-5.01463	-7.05501	-4.0802	-5.14803
90	NC_000017.11:g.7675240dup	NM_000546.6:c.376-4dup	NP_000537.3:p.?	other	-3.56709	-3.52496	-3.52081	-4.64991	-4.36359	-4.339	-3.52496	-4.36359
91	NC_000017.11:g.7675237_7675239del	NM_000546.6:c.376-3_376-1del	NP_000537.3:p.?	other	-3.39107	-3.50777	-3.54295	-3.38113	-3.39901	-3.56646	-3.50777	-3.39901
92	NC_000017.11:g.7675239_7675240del	NM_000546.6:c.376-3_376-2del	NP_000537.3:p.?	other	-3.70927	-3.72508	-3.7898	-4.73623	-4.79149	-4.74751	-3.72508	-4.74751
93	NC_000017.11:g.7675239del	NM_000546.6:c.376-3del	NP_000537.3:p.?	other	-3.85618	-3.84442	-3.91544	-5.1422	-4.73012	-5.54986	-3.85618	-5.1422
94	NC_000017.11:g.7675239G>A	NM_000546.6:c.376-3C>T	NP_000537.3:p.?	other	-3.59499	-3.52268	-3.37699	-4.53225	-4.82367	-5.35604	-3.52268	-4.82367
95	NC_000017.11:g.7675239G>C	NM_000546.6:c.376-3C>G	NP_000537.3:p.?	other	-3.41078	-3.38719	-3.37339	-3.36483	-3.49908	-3.31877	-3.38719	-3.36483
96	NC_000017.11:g.7675239G>T	NM_000546.6:c.376-3C>A	NP_000537.3:p.?	other	-3.3978	-3.45885	-3.47178	-4.58832	-4.83639	-4.49991	-3.45885	-4.58832
97	NC_000017.11:g.7675239_7675240insA	NM_000546.6:c.376-4_376-3insT	NP_000537.3:p.?	other	-3.80817	-4.16221	-4.06028	-5.1224	-4.89623	-4.71456	-4.06028	-4.89623
98	NC_000017.11:g.7675239_7675240insC	NM_000546.6:c.376-4_376-3insG	NP_000537.3:p.?	other	-3.55688	-3.6742	-3.49591	-4.88533	-4.66462	-4.95464	-3.55688	-4.88533
99	NC_000017.11:g.7675239dup	NM_000546.6:c.376-3dup	NP_000537.3:p.?	other	-3.62125	-3.53084	-3.78114	-6.54014	-5.17795	-4.74751	-3.62125	-5.17795
100	NC_000017.11:g.7675240dup	NM_000546.6:c.376-4dup	NP_000537.3:p.?	other	-3.56709	-3.52496	-3.52081	-4.64991	-4.36359	-4.339	-3.52496	-4.36359
101	NC_000017.11:g.7675236_7675238del	NM_000546.6:c.376-1_377del	NP_000537.3:p.?	other	-3.31816	-3.32827	-3.41178	-3.14918	-3.14918	-3.32326	-3.32827	-3.14918
102	NC_000017.11:g.7675237_7675238del	NM_000546.6:c.376-2_376-1del	NP_000537.3:p.?	other	-3.62672	-3.83291	-3.63926	-3.57314	-3.61851	-3.53152	-3.63926	-3.57314
103	NC_000017.11:g.7675238del	NM_000546.6:c.376-2del	NP_000537.3:p.?	other	-3.3656	-3.29515	-3.30818	-3.24601	-3.15273	-3.1921	-3.30818	-3.1921
104	NC_000017.11:g.7675238T>A	NM_000546.6:c.376-2A>T	NP_000537.3:p.?	other	-3.29036	-3.41865	-3.27305	-3.24597	-3.30936	-3.19467	-3.29036	-3.24597
105	NC_000017.11:g.7675238T>C	NM_000546.6:c.376-2A>G	NP_000537.3:p.?	other	-3.13613	-3.07964	-3.15439	-3.11477	-3.11799	-3.00105	-3.13613	-3.11477
106	NC_000017.11:g.7675238T>G	NM_000546.6:c.376-2A>C	NP_000537.3:p.?	other	-3.46138	-3.31148	-3.25818	-3.41771	-3.51478	-3.25141	-3.31148	-3.41771
107	NC_000017.11:g.7675238_7675239insA	NM_000546.6:c.376-3_376-2insT	NP_000537.3:p.?	other	-3.57829	-3.76251	-3.54741	-5.77423	-6.53968	-4.41752	-3.57829	-5.77423
108	NC_000017.11:g.7675238_7675239insC	NM_000546.6:c.376-3_376-2insG	NP_000537.3:p.?	other	-3.66408	-4.08468	-3.94414	-3.73589	-3.72945	-3.84764	-3.94414	-3.73589
109	NC_000017.11:g.7675239dup	NM_000546.6:c.376-3dup	NP_000537.3:p.?	other	-3.62125	-3.53084	-3.78114	-6.54014	-5.17795	-4.74751	-3.62125	-5.17795
110	NC_000017.11:g.7675238dup	NM_000546.6:c.376-2dup	NP_000537.3:p.?	other	-3.75631	-3.39673	-3.54466	-4.45916	-4.90119	-5.97583	-3.54466	-4.90119
111	NC_000017.11:g.7675237C>A	NM_000546.6:c.376-1G>T	NP_000537.3:p.?	other	-3.28854	-3.11218	-3.36948	-3.27521	-3.2113	-3.17539	-3.28854	-3.2113
112	NC_000017.11:g.7675237C>G	NM_000546.6:c.376-1G>C	NP_000537.3:p.?	other	-3.33227	-3.21301	-3.29371	-3.16363	-3.20462	-3.10125	-3.29371	-3.16363
113	NC_000017.11:g.7675237C>T	NM_000546.6:c.376-1G>A	NP_000537.3:p.?	other	-3.35356	-3.26299	-3.19857	-3.14759	-3.03575	-3.21767	-3.26299	-3.14759
114	NC_000017.11:g.7675236_7675238del	NM_000546.6:c.376-1_377del	NP_000537.3:p.?	other	-3.31816	-3.32827	-3.41178	-3.14918	-3.14918	-3.32326	-3.32827	-3.14918
115	NC_000017.11:g.7675236_7675237del	NM_000546.6:c.376-1_376del	NP_000537.3:p.?	other	-3.65657	-3.91075	-3.76349	-3.65459	-3.58231	-3.59986	-3.76349	-3.59986
116	NC_000017.11:g.7675237del	NM_000546.6:c.376-1del	NP_000537.3:p.?	other	-3.41827	-3.63385	-3.48606	-3.28895	-3.35527	-3.57356	-3.48606	-3.35527
117	NC_000017.11:g.7675237_7675238insA	NM_000546.6:c.376-2_376-1insT	NP_000537.3:p.?	other	-3.34748	-3.22558	-3.31107	-3.29369	-3.1394	-3.17989	-3.31107	-3.17989
118	NC_000017.11:g.7675237dup	NM_000546.6:c.376-1dup	NP_000537.3:p.?	other	-3.03859	-3.0382	-3.06742	-2.93912	-2.9091	-2.97082	-3.03859	-2.93912
119	NC_000017.11:g.7675237_7675238insG	NM_000546.6:c.376-2_376-1insC	NP_000537.3:p.?	other	-3.34098	-3.29545	-3.32459	-3.27071	-3.21018	-3.42164	-3.32459	-3.27071
120	NC_000017.11:g.7675238dup	NM_000546.6:c.376-2dup	NP_000537.3:p.?	other	-3.75631	-3.39673	-3.54466	-4.45916	-4.90119	-5.97583	-3.54466	-4.90119
121	NC_000017.11:g.7675235_7675236delinsAC	NM_000546.6:c.376_377delinsGT	NP_000537.3:p.Tyr126Val	other	-3.7343	-3.70539	-3.53	-3.50746	-3.69396	-3.58474	-3.70539	-3.58474
122	NC_000017.11:g.7675235_7675236delinsCC	NM_000546.6:c.376_377delinsGG	NP_000537.3:p.Tyr126Gly	other	-3.44658	-3.31023	-3.33653	-3.32934	-3.31527	-3.28239	-3.33653	-3.31527
123	NC_000017.11:g.7675235_7675236delinsGC	NM_000546.6:c.376_377delinsGC	NP_000537.3:p.Tyr126Ala	other	-3.66238	-3.92328	-3.68601	-3.50205	-3.44784	-3.58607	-3.68601	-3.50205
124	NC_000017.11:g.7675234_7675236delinsTTC	NM_000546.6:c.376_378delinsGAA	NP_000537.3:p.Tyr126Glu	other	-3.57371	-3.57786	-3.6551	-3.52822	-3.50205	-3.59141	-3.57786	-3.52822
125	NC_000017.11:g.7675236A>C	NM_000546.6:c.376T>G	NP_000537.3:p.Tyr126Asp	other	-3.41311	-3.20019	-3.33706	-3.33246	-3.35499	-3.34829	-3.33706	-3.34829
126	NC_000017.11:g.7675235_7675236delinsAG	NM_000546.6:c.376_377delinsCT	NP_000537.3:p.Tyr126Leu	other	-3.40191	-3.41096	-3.31966	-3.28239	-3.28877	-3.33065	-3.40191	-3.28877
127	NC_000017.11:g.7675235_7675236delinsCG	NM_000546.6:c.376_377delinsCG	NP_000537.3:p.Tyr126Arg	other	-3.37128	-3.29456	-3.42628	-3.20358	-3.2548	-3.30744	-3.37128	-3.2548
128	NC_000017.11:g.7675235_7675236delinsGG	NM_000546.6:c.376_377delinsCC	NP_000537.3:p.Tyr126Pro	other	-3.29241	-3.39091	-3.24595	-3.23901	-3.16686	-3.2331	-3.29241	-3.2331
129	NC_000017.11:g.7675234_7675236delinsTTG	NM_000546.6:c.376_378delinsCAA	NP_000537.3:p.Tyr126Gln	other	-3.68808	-3.69063	-3.72393	-3.67861	-3.48526	-3.59037	-3.69063	-3.59037
130	NC_000017.11:g.7675236A>G	NM_000546.6:c.376T>C	NP_000537.3:p.Tyr126His	other	-3.43235	-3.37299	-3.32428	-3.20549	-3.23908	-3.34026	-3.37299	-3.23908
131	NC_000017.11:g.7675234_7675236delinsCAT	NM_000546.6:c.376_378delinsATG	NP_000537.3:p.Tyr126Met	other	-3.62398	-3.46301	-3.76633	-3.46789	-3.52938	-3.58769	-3.62398	-3.52938
132	NC_000017.11:g.7675235_7675236delinsAT	NM_000546.6:c.376_377delinsAT	NP_000537.3:p.Tyr126Ile	other	-3.66867	-3.78643	-3.60035	-3.52346	-3.55809	-3.63242	-3.66867	-3.55809
133	NC_000017.11:g.7675235_7675236delinsGT	NM_000546.6:c.376_377delinsAC	NP_000537.3:p.Tyr126Thr	other	-3.4296	-3.46545	-3.48862	-3.27067	-3.32233	-3.31126	-3.46545	-3.31126
134	NC_000017.11:g.7675234_7675236delinsTTT	NM_000546.6:c.376_378delinsAAA	NP_000537.3:p.Tyr126Lys	other	-3.42892	-3.39825	-3.49729	-3.44777	-3.31411	-3.20583	-3.42892	-3.31411
135	NC_000017.11:g.7675236A>T	NM_000546.6:c.376T>A	NP_000537.3:p.Tyr126Asn	other	-3.2307	-3.20406	-3.24854	-3.27896	-3.29097	-3.27225	-3.2307	-3.27896
136	NC_000017.11:g.7675234_7675236del	NM_000546.6:c.377_379del	NP_000537.3:p.Tyr126del	other	-2.96	-3.02644	-2.99722	-2.871	-2.82031	-2.89277	-2.99722	-2.871
137	NC_000017.11:g.7675235_7675236del	NM_000546.6:c.376_377del	NP_000537.3:p.Tyr126LeufsTer22	other	-3.61421	-3.61157	-3.63544	-3.49691	-3.55877	-3.44095	-3.61421	-3.49691
138	NC_000017.11:g.7675236del	NM_000546.6:c.376del	NP_000537.3:p.Tyr126ThrfsTer44	other	-3.36514	-3.34692	-3.60742	-3.39077	-3.39077	-3.33369	-3.36514	-3.39077
139	NC_000017.11:g.7675236dup	NM_000546.6:c.376dup	NP_000537.3:p.Tyr126LeufsTer23	other	-3.19463	-3.12565	-3.12284	-3.01966	-2.96686	-3.0497	-3.12565	-3.01966
140	NC_000017.11:g.7675237dup	NM_000546.6:c.376-1dup	NP_000537.3:p.?	other	-3.03859	-3.0382	-3.06742	-2.93912	-2.9091	-2.97082	-3.03859	-2.93912
141	NC_000017.11:g.7675236_7675237insG	NM_000546.6:c.376-1_376insC	NP_000537.3:p.?	other	-3.528	-3.50461	-3.71878	-3.56725	-3.45083	-3.47602	-3.528	-3.47602
142	NC_000017.11:g.7675236_7675237insT	NM_000546.6:c.376-1_376insA	NP_000537.3:p.?	other	-3.77041	-3.76471	-3.75008	-3.45688	-3.53924	-3.39977	-3.76471	-3.45688
143	NC_000017.11:g.7675234_7675236del	NM_000546.6:c.377_379del	NP_000537.3:p.Tyr126del	other	-2.96	-3.02644	-2.99722	-2.871	-2.82031	-2.89277	-2.99722	-2.871
144	NC_000017.11:g.7675234_7675235del	NM_000546.6:c.377_378del	NP_000537.3:p.Tyr126PhefsTer22	other	-3.37777	-3.34306	-3.47673	-3.15451	-3.2917	-3.27383	-3.37777	-3.27383
145	NC_000017.11:g.7675235del	NM_000546.6:c.377del	NP_000537.3:p.Tyr126SerfsTer44	other	-3.49354	-3.47463	-3.56681	-3.44877	-3.34171	-3.44787	-3.49354	-3.44787
146	NC_000017.11:g.7675235T>A	NM_000546.6:c.377A>T	NP_000537.3:p.Tyr126Phe	other	-3.51282	-3.48656	-3.48204	-4.79196	-4.2917	-4.90579	-3.48656	-4.79196
147	NC_000017.11:g.7675234_7675235delinsCC	NM_000546.6:c.377_378delinsGG	NP_000537.3:p.Tyr126Trp	other	-3.57075	-3.56709	-3.56843	-4.86498	-4.56425	-4.5097	-3.56843	-4.56425
148	NC_000017.11:g.7675234_7675235delinsTC	NM_000546.6:c.377_378delinsGA	NP_000537.3:p.Tyr126Ter	non	-3.34798	-3.26313	-3.24862	-3.16156	-3.21468	-3.15132	-3.26313	-3.16156
149	NC_000017.11:g.7675235T>C	NM_000546.6:c.377A>G	NP_000537.3:p.Tyr126Cys	other	-3.30313	-3.35133	-3.26416	-3.22142	-3.24576	-3.12213	-3.30313	-3.22142
150	NC_000017.11:g.7675235T>G	NM_000546.6:c.377A>C	NP_000537.3:p.Tyr126Ser	other	-3.5487	-3.7167	-3.59167	-3.5	-3.38831	-3.44712	-3.59167	-3.44712
151	NC_000017.11:g.7675236dup	NM_000546.6:c.376dup	NP_000537.3:p.Tyr126LeufsTer23	other	-3.19463	-3.12565	-3.12284	-3.01966	-2.96686	-3.0497	-3.12565	-3.01966
152	NC_000017.11:g.7675235_7675236insC	NM_000546.6:c.376_377insG	NP_000537.3:p.Tyr126Ter	other	-3.71524	-3.73775	-3.75478	-3.62448	-3.67457	-3.73736	-3.73775	-3.67457
153	NC_000017.11:g.7675235_7675236insG	NM_000546.6:c.376_377insC	NP_000537.3:p.Tyr126SerfsTer23	other	-3.61666	-3.6563	-3.66403	-3.60062	-3.56956	-3.56491	-3.6563	-3.56956
154	NC_000017.11:g.7675235dup	NM_000546.6:c.377dup	NP_000537.3:p.Tyr126Ter	other	-3.32259	-3.31319	-3.38724	-3.13154	-3.10735	-3.12758	-3.32259	-3.12758
155	NC_000017.11:g.7675232_7675234del	NM_000546.6:c.379_381del	NP_000537.3:p.Ser127del	other	-3.01884	-2.99962	-3.0487	-2.93941	-2.93126	-2.91378	-3.01884	-2.93126
156	NC_000017.11:g.7675233_7675234del	NM_000546.6:c.379_380del	NP_000537.3:p.Ser127ProfsTer21	other	-3.00828	-2.97731	-2.95768	-2.90728	-2.89989	-2.86673	-2.97731	-2.89989
157	NC_000017.11:g.7675234del	NM_000546.6:c.378del	NP_000537.3:p.Ser127ProfsTer43	other	-3.34061	-3.33725	-3.24984	-3.16393	-3.0869	-3.15143	-3.33725	-3.15143
158	NC_000017.11:g.7675234G>A	NM_000546.6:c.378C>T	NP_000537.3:p.Tyr126=	syn	-3.89524	-3.91572	-3.69537	-5.32266	-4.71037	-4.77625	-3.89524	-4.77625
159	NC_000017.11:g.7675234G>C	NM_000546.6:c.378C>G	NP_000537.3:p.Tyr126Ter	non	-3.35574	-3.53136	-3.28646	-3.2796	-3.30289	-3.24727	-3.35574	-3.2796
160	NC_000017.11:g.7675234G>T	NM_000546.6:c.378C>A	NP_000537.3:p.Tyr126Ter	non	-3.34817	-3.03912	-3.45584	-3.48362	-3.4803	-3.44403	-3.34817	-3.4803
161	NC_000017.11:g.7675234_7675235insA	NM_000546.6:c.377_378insT	NP_000537.3:p.Ser127LeufsTer22	other	-3.32075	-3.40283	-3.387	-3.26181	-3.32603	-3.27411	-3.387	-3.27411
162	NC_000017.11:g.7675234_7675235insC	NM_000546.6:c.377_378insG	NP_000537.3:p.Tyr126Ter	other	-3.62696	-3.5311	-3.43405	-3.43192	-3.42108	-3.43414	-3.5311	-3.43192
163	NC_000017.11:g.7675234dup	NM_000546.6:c.378dup	NP_000537.3:p.Ser127LeufsTer22	other	-3.0116	-3.0638	-2.96335	-2.92096	-2.92352	-2.94546	-3.0116	-2.92352
164	NC_000017.11:g.7675235dup	NM_000546.6:c.377dup	NP_000537.3:p.Tyr126Ter	other	-3.32259	-3.31319	-3.38724	-3.13154	-3.10735	-3.12758	-3.32259	-3.12758
165	NC_000017.11:g.7675232_7675233delinsAC	NM_000546.6:c.379_380delinsGT	NP_000537.3:p.Ser127Val	other	-3.52781	-3.72913	-3.62131	-3.37579	-3.62349	-3.54192	-3.62131	-3.54192
166	NC_000017.11:g.7675232_7675233delinsCC	NM_000546.6:c.379_380delinsGG	NP_000537.3:p.Ser127Gly	other	-3.94162	-3.65975	-3.85294	-3.61013	-3.79538	-3.79661	-3.85294	-3.79538
167	NC_000017.11:g.7675231_7675233delinsTTC	NM_000546.6:c.379_381delinsGAA	NP_000537.3:p.Ser127Glu	other	-3.55606	-3.50002	-3.39228	-3.25888	-3.3597	-3.51782	-3.50002	-3.3597
168	NC_000017.11:g.7675232_7675233inv	NM_000546.6:c.379_380inv	NP_000537.3:p.Ser127Asp	other	-3.46483	-3.50777	-3.48892	-3.26257	-3.36084	-3.39348	-3.48892	-3.36084
169	NC_000017.11:g.7675233A>C	NM_000546.6:c.379T>G	NP_000537.3:p.Ser127Ala	other	-3.41399	-3.32521	-3.37559	-3.72071	-3.51294	-3.55628	-3.37559	-3.55628
170	NC_000017.11:g.7675232_7675233delinsAG	NM_000546.6:c.379_380delinsCT	NP_000537.3:p.Ser127Leu	other	-3.48491	-3.52243	-3.54124	-3.44942	-3.44995	-3.433	-3.52243	-3.44942
171	NC_000017.11:g.7675232_7675233delinsCG	NM_000546.6:c.379_380delinsCG	NP_000537.3:p.Ser127Arg	other	-3.232	-3.21067	-3.22149	-3.16005	-3.02202	-3.17856	-3.22149	-3.16005
172	NC_000017.11:g.7675231_7675233delinsTTG	NM_000546.6:c.379_381delinsCAA	NP_000537.3:p.Ser127Gln	other	-3.72519	-3.67924	-3.73814	-3.73238	-3.9154	-3.57486	-3.72519	-3.73238
173	NC_000017.11:g.7675232_7675233delinsTG	NM_000546.6:c.379_380delinsCA	NP_000537.3:p.Ser127His	other	-3.43449	-3.453	-3.50022	-3.3344	-3.35955	-3.38328	-3.453	-3.35955
174	NC_000017.11:g.7675233A>G	NM_000546.6:c.379T>C	NP_000537.3:p.Ser127Pro	other	-3.15888	-3.36996	-3.26129	-3.14432	-3.22581	-3.14231	-3.26129	-3.14432
175	NC_000017.11:g.7675231_7675233delinsCAT	NM_000546.6:c.379_381delinsATG	NP_000537.3:p.Ser127Met	other	-3.3576	-3.35682	-3.44372	-3.31402	-3.4771	-3.22167	-3.3576	-3.31402
176	NC_000017.11:g.7675232_7675233delinsAT	NM_000546.6:c.379_380delinsAT	NP_000537.3:p.Ser127Ile	other	-3.58368	-3.56346	-3.41342	-3.53812	-3.59102	-3.35578	-3.56346	-3.53812
177	NC_000017.11:g.7675231_7675233delinsTTT	NM_000546.6:c.379_381delinsAAA	NP_000537.3:p.Ser127Lys	other	-3.65542	-3.54154	-3.53988	-3.49476	-3.44207	-3.45295	-3.54154	-3.45295
178	NC_000017.11:g.7675232_7675233delinsTT	NM_000546.6:c.379_380delinsAA	NP_000537.3:p.Ser127Asn	other	-3.29547	-3.29083	-3.42706	-3.22906	-3.43605	-3.30257	-3.29547	-3.30257
179	NC_000017.11:g.7675233A>T	NM_000546.6:c.379T>A	NP_000537.3:p.Ser127Thr	other	-3.04964	-2.88906	-3.05581	-3.06078	-2.98707	-3.01635	-3.04964	-3.01635
180	NC_000017.11:g.7675232_7675234del	NM_000546.6:c.379_381del	NP_000537.3:p.Ser127del	other	-3.01884	-2.99962	-3.0487	-2.93941	-2.93126	-2.91378	-3.01884	-2.93126
181	NC_000017.11:g.7675233_7675234del	NM_000546.6:c.379_380del	NP_000537.3:p.Ser127ProfsTer21	other	-3.00828	-2.97731	-2.95768	-2.90728	-2.89989	-2.86673	-2.97731	-2.89989
182	NC_000017.11:g.7675233del	NM_000546.6:c.379del	NP_000537.3:p.Ser127ProfsTer43	other	-3.43158	-3.5164	-3.35874	-3.28471	-3.38101	-3.32641	-3.43158	-3.32641
183	NC_000017.11:g.7675233dup	NM_000546.6:c.379dup	NP_000537.3:p.Ser127PhefsTer22	other	-3.23157	-3.18985	-3.23313	-3.11854	-3.08164	-3.06276	-3.23157	-3.08164
184	NC_000017.11:g.7675233_7675234insC	NM_000546.6:c.378_379insG	NP_000537.3:p.Ser127ValfsTer22	other	-3.72926	-3.73281	-3.74299	-3.57793	-3.73384	-3.77103	-3.73281	-3.73384
185	NC_000017.11:g.7675234dup	NM_000546.6:c.378dup	NP_000537.3:p.Ser127LeufsTer22	other	-3.0116	-3.0638	-2.96335	-2.92096	-2.92352	-2.94546	-3.0116	-2.92352
186	NC_000017.11:g.7675233_7675234insT	NM_000546.6:c.378_379insA	NP_000537.3:p.Ser127IlefsTer22	other	-3.67012	-3.61282	-3.75063	-3.57486	-3.59078	-3.69612	-3.67012	-3.59078
187	NC_000017.11:g.7675230_7675232del	NM_000546.6:c.381_383del	NP_000537.3:p.Pro128del	other	-3.17057	-3.19292	-3.15168	-3.07493	-3.0114	-3.03523	-3.17057	-3.03523
188	NC_000017.11:g.7675231_7675232del	NM_000546.6:c.382_383del	NP_000537.3:p.Pro128CysfsTer20	other	-3.00406	-3.08653	-3.01731	-2.91581	-2.84249	-2.91299	-3.01731	-2.91299
189	NC_000017.11:g.7675232del	NM_000546.6:c.383del	NP_000537.3:p.Pro128LeufsTer42	other	-2.70433	-2.71698	-2.682	-2.59137	-2.62674	-2.57712	-2.70433	-2.59137
190	NC_000017.11:g.7675232G>A	NM_000546.6:c.380C>T	NP_000537.3:p.Ser127Phe	other	-3.31505	-3.40901	-3.52017	-3.30315	-3.32233	-3.33057	-3.40901	-3.32233
191	NC_000017.11:g.7675231_7675232inv	NM_000546.6:c.380_381inv	NP_000537.3:p.Ser127Trp	other	-3.35324	-3.51022	-3.37097	-3.3547	-3.37192	-3.27182	-3.37097	-3.3547
192	NC_000017.11:g.7675231_7675232delinsTC	NM_000546.6:c.380_381delinsGA	NP_000537.3:p.Ser127Ter	non	-3.9256	-3.59874	-3.61906	-3.509	-3.61	-3.42949	-3.61906	-3.509
193	NC_000017.11:g.7675232G>C	NM_000546.6:c.380C>G	NP_000537.3:p.Ser127Cys	other	-3.28744	-3.35994	-3.34144	-3.24989	-3.23583	-3.32893	-3.34144	-3.24989
194	NC_000017.11:g.7675231_7675232delinsCT	NM_000546.6:c.380_381delinsAG	NP_000537.3:p.Ser127Ter	non	-3.40006	-3.47192	-3.56018	-3.36808	-3.2154	-3.27671	-3.47192	-3.27671
195	NC_000017.11:g.7675231_7675232delinsTT	NM_000546.6:c.380_381delinsAA	NP_000537.3:p.Ser127Ter	non	-3.4086	-3.24462	-3.2725	-3.18399	-3.25054	-3.20886	-3.2725	-3.20886
196	NC_000017.11:g.7675232G>T	NM_000546.6:c.380C>A	NP_000537.3:p.Ser127Tyr	other	-3.30798	-2.94166	-3.34101	-3.51827	-3.53001	-3.5789	-3.30798	-3.53001
197	NC_000017.11:g.7675233dup	NM_000546.6:c.379dup	NP_000537.3:p.Ser127PhefsTer22	other	-3.23157	-3.18985	-3.23313	-3.11854	-3.08164	-3.06276	-3.23157	-3.08164
198	NC_000017.11:g.7675232_7675233insC	NM_000546.6:c.379_380insG	NP_000537.3:p.Ser127CysfsTer22	other	-3.3856	-3.18171	-3.27877	-3.20539	-3.17503	-3.1193	-3.27877	-3.17503
199	NC_000017.11:g.7675232dup	NM_000546.6:c.383dup	NP_000537.3:p.Ala129CysfsTer20	other	-2.84857	-2.8849	-2.92185	-2.71708	-2.76798	-2.68444	-2.8849	-2.71708
200	NC_000017.11:g.7675232_7675233insT	NM_000546.6:c.379_380insA	NP_000537.3:p.Ser127TyrfsTer22	other	-3.42035	-3.50899	-3.40888	-3.3016	-3.4357	-3.36935	-3.42035	-3.36935
201	NC_000017.11:g.7675230_7675232del	NM_000546.6:c.381_383del	NP_000537.3:p.Pro128del	other	-3.17057	-3.19292	-3.15168	-3.07493	-3.0114	-3.03523	-3.17057	-3.03523
202	NC_000017.11:g.7675231_7675232del	NM_000546.6:c.382_383del	NP_000537.3:p.Pro128CysfsTer20	other	-3.00406	-3.08653	-3.01731	-2.91581	-2.84249	-2.91299	-3.01731	-2.91299
203	NC_000017.11:g.7675232del	NM_000546.6:c.383del	NP_000537.3:p.Pro128LeufsTer42	other	-2.70433	-2.71698	-2.682	-2.59137	-2.62674	-2.57712	-2.70433	-2.59137
204	NC_000017.11:g.7675231G>A	NM_000546.6:c.381C>T	NP_000537.3:p.Ser127=	syn	-3.78464	-3.68215	-3.80984	-5.37381	-4.82367	-4.61726	-3.78464	-4.82367
205	NC_000017.11:g.7675231G>C	NM_000546.6:c.381C>G	NP_000537.3:p.Ser127=	syn	-3.39801	-3.37371	-3.48487	-5.78682	-4.6154	-4.66762	-3.39801	-4.66762
206	NC_000017.11:g.7675231G>T	NM_000546.6:c.381C>A	NP_000537.3:p.Ser127=	syn	-3.16067	-3.23123	-3.33706	-4.51964	-4.57119	-4.59561	-3.23123	-4.57119
207	NC_000017.11:g.7675231_7675232insA	NM_000546.6:c.380_381insT	NP_000537.3:p.Ala129CysfsTer20	other	-3.76809	-3.80734	-4.03998	-3.66114	-3.63254	-3.99582	-3.80734	-3.66114
208	NC_000017.11:g.7675231_7675232insC	NM_000546.6:c.380_381insG	NP_000537.3:p.Ala129CysfsTer20	other	-3.65747	-3.72347	-3.8927	-3.57088	-3.65319	-3.70768	-3.72347	-3.65319
209	NC_000017.11:g.7675232dup	NM_000546.6:c.383dup	NP_000537.3:p.Ala129CysfsTer20	other	-2.84857	-2.8849	-2.92185	-2.71708	-2.76798	-2.68444	-2.8849	-2.71708
210	NC_000017.11:g.7675231_7675232insT	NM_000546.6:c.380_381insA	NP_000537.3:p.Ala129CysfsTer20	other	-3.6788	-3.58161	-3.8302	-3.55099	-3.49533	-3.70051	-3.6788	-3.55099
211	NC_000017.11:g.7675228_7675230del	NM_000546.6:c.382_384del	NP_000537.3:p.Pro128del	other	-3.37074	-3.44131	-3.43219	-3.19281	-3.26161	-3.34693	-3.43219	-3.26161
212	NC_000017.11:g.7675231_7675232del	NM_000546.6:c.382_383del	NP_000537.3:p.Pro128CysfsTer20	other	-3.00406	-3.08653	-3.01731	-2.91581	-2.84249	-2.91299	-3.01731	-2.91299
213	NC_000017.11:g.7675232del	NM_000546.6:c.383del	NP_000537.3:p.Pro128LeufsTer42	other	-2.70433	-2.71698	-2.682	-2.59137	-2.62674	-2.57712	-2.70433	-2.59137
214	NC_000017.11:g.7675229_7675230delinsAA	NM_000546.6:c.382_383delinsTT	NP_000537.3:p.Pro128Phe	other	-3.81978	-3.83446	-3.96574	-4.44789	-4.87692	-4.89065	-3.83446	-4.87692
215	NC_000017.11:g.7675228_7675230delinsCCA	NM_000546.6:c.382_384delinsTGG	NP_000537.3:p.Pro128Trp	other	-3.6041	-3.77453	-3.53988	-5.11964	-4.52895	-4.73072	-3.6041	-4.73072
216	NC_000017.11:g.7675228_7675230delinsTCA	NM_000546.6:c.382_384delinsTGA	NP_000537.3:p.Pro128Ter	non	-3.15474	-3.14418	-3.12885	-3.09036	-3.03439	-3.0332	-3.14418	-3.03439
217	NC_000017.11:g.7675229_7675230delinsCA	NM_000546.6:c.382_383delinsTG	NP_000537.3:p.Pro128Cys	other	-3.52448	-3.57415	-3.57079	-4.57244	-4.40138	-4.42255	-3.57079	-4.42255
218	NC_000017.11:g.7675228_7675230delinsCTA	NM_000546.6:c.382_384delinsTAG	NP_000537.3:p.Pro128Ter	non	-3.48629	-3.34709	-3.33951	-3.17911	-3.27192	-3.26087	-3.34709	-3.26087
219	NC_000017.11:g.7675228_7675230delinsTTA	NM_000546.6:c.382_384delinsTAA	NP_000537.3:p.Pro128Ter	non	-3.83886	-3.83342	-3.87146	-3.69577	-3.63361	-3.78409	-3.83886	-3.69577
220	NC_000017.11:g.7675229_7675230delinsTA	NM_000546.6:c.382_383delinsTA	NP_000537.3:p.Pro128Tyr	other	-4.34628	-4.31995	-4.65843	-4.73396	-5.76153	-6.10076	-4.34628	-5.76153
221	NC_000017.11:g.7675230G>A	NM_000546.6:c.382C>T	NP_000537.3:p.Pro128Ser	other	-3.64431	-3.64812	-3.89654	-4.39922	-4.56195	-4.57644	-3.64812	-4.56195
222	NC_000017.11:g.7675229_7675230delinsAC	NM_000546.6:c.382_383delinsGT	NP_000537.3:p.Pro128Val	other	-3.70024	-3.72791	-3.63926	-4.82834	-4.85844	-4.83752	-3.70024	-4.83752
223	NC_000017.11:g.7675229_7675230inv	NM_000546.6:c.382_383inv	NP_000537.3:p.Pro128Gly	other	-3.44824	-3.33315	-3.62707	-4.74775	-4.44801	-4.20743	-3.44824	-4.44801
224	NC_000017.11:g.7675228_7675230delinsTTC	NM_000546.6:c.382_384delinsGAA	NP_000537.3:p.Pro128Glu	other	-3.90354	-3.91322	-3.9352	-7.01727	-4.58544	-4.64339	-3.91322	-4.64339
225	NC_000017.11:g.7675229_7675230delinsTC	NM_000546.6:c.382_383delinsGA	NP_000537.3:p.Pro128Asp	other	-4.06483	-3.8557	-4.05972	-5.76199	-4.89132	-4.81197	-4.05972	-4.89132
226	NC_000017.11:g.7675230G>C	NM_000546.6:c.382C>G	NP_000537.3:p.Pro128Ala	other	-3.76151	-3.80346	-3.86496	-6.3183	-5.32219	-4.60476	-3.80346	-5.32219
227	NC_000017.11:g.7675228_7675230delinsCAT	NM_000546.6:c.382_384delinsATG	NP_000537.3:p.Pro128Met	other	-3.53472	-3.42932	-3.37155	-4.12489	-4.50425	-4.19467	-3.42932	-4.19467
228	NC_000017.11:g.7675229_7675230delinsAT	NM_000546.6:c.382_383delinsAT	NP_000537.3:p.Pro128Ile	other	-3.79705	-3.80636	-3.76834	-5.1422	-4.60518	-5.15738	-3.79705	-5.1422
229	NC_000017.11:g.7675228_7675230delinsTTT	NM_000546.6:c.382_384delinsAAA	NP_000537.3:p.Pro128Lys	other	-3.83847	-3.88264	-3.80607	-4.73851	-5.26092	-4.64003	-3.83847	-4.73851
230	NC_000017.11:g.7675229_7675230delinsTT	NM_000546.6:c.382_383delinsAA	NP_000537.3:p.Pro128Asn	other	-3.96186	-3.76471	-4.04051	-4.70445	-5.66462	-4.74751	-3.96186	-4.74751
231	NC_000017.11:g.7675230G>T	NM_000546.6:c.382C>A	NP_000537.3:p.Pro128Thr	other	-3.33008	-3.31774	-3.35829	-4.72946	-4.61282	-4.11599	-3.33008	-4.61282
232	NC_000017.11:g.7675230_7675231insA	NM_000546.6:c.381_382insT	NP_000537.3:p.Pro128SerfsTer21	other	-3.41812	-3.55767	-3.58541	-3.40708	-3.36649	-3.43456	-3.55767	-3.40708
233	NC_000017.11:g.7675230_7675231insC	NM_000546.6:c.381_382insG	NP_000537.3:p.Pro128AlafsTer21	other	-3.20502	-3.36942	-3.31905	-3.18709	-3.24532	-3.17169	-3.31905	-3.18709
234	NC_000017.11:g.7675232dup	NM_000546.6:c.383dup	NP_000537.3:p.Ala129CysfsTer20	other	-2.84857	-2.8849	-2.92185	-2.71708	-2.76798	-2.68444	-2.8849	-2.71708
235	NC_000017.11:g.7675230_7675231insT	NM_000546.6:c.381_382insA	NP_000537.3:p.Pro128ThrfsTer21	other	-3.6235	-3.49906	-3.71725	-3.42265	-3.37458	-3.50564	-3.6235	-3.42265
236	NC_000017.11:g.7675227_7675229del	NM_000546.6:c.384_386del	NP_000537.3:p.Ala129del	other	-3.21326	-3.25418	-3.20589	-3.04787	-3.08134	-3.00797	-3.21326	-3.04787
237	NC_000017.11:g.7675228_7675229del	NM_000546.6:c.383_384del	NP_000537.3:p.Pro128ArgfsTer20	other	-3.28401	-3.19995	-3.28627	-3.15846	-3.15856	-3.18648	-3.28401	-3.15856
238	NC_000017.11:g.7675232del	NM_000546.6:c.383del	NP_000537.3:p.Pro128LeufsTer42	other	-2.70433	-2.71698	-2.682	-2.59137	-2.62674	-2.57712	-2.70433	-2.59137
239	NC_000017.11:g.7675229G>A	NM_000546.6:c.383C>T	NP_000537.3:p.Pro128Leu	other	-3.57361	-3.48889	-3.49164	-4.68787	-4.45332	-4.34236	-3.49164	-4.45332
240	NC_000017.11:g.7675229G>C	NM_000546.6:c.383C>G	NP_000537.3:p.Pro128Arg	other	-3.43265	-3.45429	-3.50992	-4.41088	-4.34655	-4.59561	-3.45429	-4.41088
241	NC_000017.11:g.7675228_7675229delinsTT	NM_000546.6:c.383_384delinsAA	NP_000537.3:p.Pro128Gln	other	-3.45658	-3.40842	-3.36891	-4.30252	-4.42573	-4.58079	-3.40842	-4.42573
242	NC_000017.11:g.7675229G>T	NM_000546.6:c.383C>A	NP_000537.3:p.Pro128His	other	-3.30461	-3.33038	-3.33041	-4.834	-4.54404	-4.46955	-3.33038	-4.54404
243	NC_000017.11:g.7675229_7675230insA	NM_000546.6:c.382_383insT	NP_000537.3:p.Pro128LeufsTer21	other	-3.5675	-3.50195	-3.59647	-3.48413	-3.42926	-3.48892	-3.5675	-3.48413
244	NC_000017.11:g.7675229_7675230insC	NM_000546.6:c.382_383insG	NP_000537.3:p.Pro128ArgfsTer21	other	-3.62565	-3.67635	-3.60328	-3.50779	-3.47298	-3.55863	-3.62565	-3.50779
245	NC_000017.11:g.7675232dup	NM_000546.6:c.383dup	NP_000537.3:p.Ala129CysfsTer20	other	-2.84857	-2.8849	-2.92185	-2.71708	-2.76798	-2.68444	-2.8849	-2.71708
246	NC_000017.11:g.7675229_7675230insT	NM_000546.6:c.382_383insA	NP_000537.3:p.Pro128HisfsTer21	other	-3.52505	-3.50558	-3.55349	-3.27817	-3.30075	-3.4298	-3.52505	-3.30075
247	NC_000017.11:g.7675228A>C	NM_000546.6:c.384T>G	NP_000537.3:p.Pro128=	syn	-4.09297	-3.78689	-3.98942	-4.97984	-4.61026	-4.56085	-3.98942	-4.61026
248	NC_000017.11:g.7675228A>G	NM_000546.6:c.384T>C	NP_000537.3:p.Pro128=	syn	-3.25285	-3.28803	-3.20027	-4.44381	-4.07281	-4.62525	-3.25285	-4.44381
249	NC_000017.11:g.7675228A>T	NM_000546.6:c.384T>A	NP_000537.3:p.Pro128=	syn	-3.34861	-2.92481	-3.393	-4.4262	-4.00438	-4.16683	-3.34861	-4.16683
250	NC_000017.11:g.7675227_7675229del	NM_000546.6:c.384_386del	NP_000537.3:p.Ala129del	other	-3.21326	-3.25418	-3.20589	-3.04787	-3.08134	-3.00797	-3.21326	-3.04787
251	NC_000017.11:g.7675227_7675228del	NM_000546.6:c.384_385del	NP_000537.3:p.Ala129ProfsTer19	other	-3.5142	-3.65185	-3.75256	-3.56594	-3.65488	-3.43279	-3.65185	-3.56594
252	NC_000017.11:g.7675228del	NM_000546.6:c.384del	NP_000537.3:p.Ala129ProfsTer41	other	-3.27417	-3.23906	-3.25045	-3.14415	-3.10623	-3.10067	-3.25045	-3.10623
253	NC_000017.11:g.7675228dup	NM_000546.6:c.384dup	NP_000537.3:p.Ala129CysfsTer20	other	-3.23768	-3.14725	-3.14692	-3.07167	-3.01405	-3.01938	-3.14725	-3.01938
254	NC_000017.11:g.7675228_7675229insC	NM_000546.6:c.383_384insG	NP_000537.3:p.Ala129CysfsTer20	other	-3.69391	-3.67277	-3.77761	-3.70235	-3.53946	-3.87661	-3.69391	-3.70235
255	NC_000017.11:g.7675232dup	NM_000546.6:c.383dup	NP_000537.3:p.Ala129CysfsTer20	other	-2.84857	-2.8849	-2.92185	-2.71708	-2.76798	-2.68444	-2.8849	-2.71708
256	NC_000017.11:g.7675228_7675229insT	NM_000546.6:c.383_384insA	NP_000537.3:p.Ala129CysfsTer20	other	-3.41583	-3.37389	-3.43259	-3.19529	-3.44312	-3.36242	-3.41583	-3.36242
257	NC_000017.11:g.7675226_7675227delinsAA	NM_000546.6:c.385_386delinsTT	NP_000537.3:p.Ala129Phe	other	-3.82428	-3.98611	-3.84125	-6.61933	-5.19726	-4.85361	-3.84125	-5.19726
258	NC_000017.11:g.7675225_7675227delinsCCA	NM_000546.6:c.385_387delinsTGG	NP_000537.3:p.Ala129Trp	other	-3.91664	-4.07465	-3.9502	-5.6281	-4.87692	-4.87316	-3.9502	-4.87692
259	NC_000017.11:g.7675225_7675227delinsTCA	NM_000546.6:c.385_387delinsTGA	NP_000537.3:p.Ala129Ter	non	-3.22053	-3.21737	-3.30659	-3.16613	-3.18432	-3.30288	-3.22053	-3.18432
260	NC_000017.11:g.7675226_7675227delinsCA	NM_000546.6:c.385_386delinsTG	NP_000537.3:p.Ala129Cys	other	-3.61201	-3.51442	-3.4289	-5.03726	-5.14174	-4.89664	-3.51442	-5.03726
261	NC_000017.11:g.7675225_7675227delinsCTA	NM_000546.6:c.385_387delinsTAG	NP_000537.3:p.Ala129Ter	non	-3.49434	-3.40436	-3.50614	-3.29103	-3.26923	-3.3443	-3.49434	-3.29103
262	NC_000017.11:g.7675225_7675227delinsTTA	NM_000546.6:c.385_387delinsTAA	NP_000537.3:p.Ala129Ter	non	-3.42042	-3.4092	-3.43765	-3.31102	-3.23069	-3.26543	-3.42042	-3.26543
263	NC_000017.11:g.7675226_7675227delinsTA	NM_000546.6:c.385_386delinsTA	NP_000537.3:p.Ala129Tyr	other	-3.63849	-3.78457	-3.90746	-4.38939	-4.96565	-4.44648	-3.78457	-4.44648
264	NC_000017.11:g.7675227C>A	NM_000546.6:c.385G>T	NP_000537.3:p.Ala129Ser	other	-3.69029	-3.50291	-3.63481	-5.50538	-4.63388	-4.70865	-3.63481	-4.70865
265	NC_000017.11:g.7675226_7675227delinsAG	NM_000546.6:c.385_386delinsCT	NP_000537.3:p.Ala129Leu	other	-3.56355	-3.31194	-3.55279	-4.67484	-4.10114	-4.2441	-3.55279	-4.2441
266	NC_000017.11:g.7675226_7675227delinsCG	NM_000546.6:c.385_386delinsCG	NP_000537.3:p.Ala129Arg	other	-3.51577	-3.40455	-3.47105	-4.7351	-4.24742	-3.8706	-3.47105	-4.24742
267	NC_000017.11:g.7675225_7675227delinsTTG	NM_000546.6:c.385_387delinsCAA	NP_000537.3:p.Ala129Gln	other	-3.77934	-3.84654	-3.75869	-5.87114	-4.68235	-5.26968	-3.77934	-5.26968
268	NC_000017.11:g.7675226_7675227delinsTG	NM_000546.6:c.385_386delinsCA	NP_000537.3:p.Ala129His	other	-3.24702	-3.16364	-3.30858	-4.34563	-4.22581	-4.37377	-3.24702	-4.34563
269	NC_000017.11:g.7675227C>G	NM_000546.6:c.385G>C	NP_000537.3:p.Ala129Pro	other	-3.44888	-3.4141	-3.39264	-4.67189	-4.79932	-4.35086	-3.4141	-4.67189
270	NC_000017.11:g.7675225_7675227delinsCAT	NM_000546.6:c.385_387delinsATG	NP_000537.3:p.Ala129Met	other	-3.6856	-3.69928	-3.62894	-4.77797	-5.03453	-4.75398	-3.6856	-4.77797
271	NC_000017.11:g.7675226_7675227delinsAT	NM_000546.6:c.385_386delinsAT	NP_000537.3:p.Ala129Ile	other	-3.87189	-4.06485	-4.22913	-4.81044	-6.53968	-5.15738	-4.06485	-5.15738
272	NC_000017.11:g.7675225_7675227delinsTTT	NM_000546.6:c.385_387delinsAAA	NP_000537.3:p.Ala129Lys	other	-3.58793	-3.84495	-3.54931	-4.68382	-4.78763	-5.77625	-3.58793	-4.78763
273	NC_000017.11:g.7675226_7675227delinsTT	NM_000546.6:c.385_386delinsAA	NP_000537.3:p.Ala129Asn	other	-3.73599	-3.79723	-3.72653	-4.50007	-4.28804	-4.35952	-3.73599	-4.35952
274	NC_000017.11:g.7675227C>T	NM_000546.6:c.385G>A	NP_000537.3:p.Ala129Thr	other	-3.50199	-3.54392	-3.4779	-4.43124	-4.70717	-4.84016	-3.50199	-4.70717
275	NC_000017.11:g.7675225_7675227del	NM_000546.6:c.385_387del	NP_000537.3:p.Ala129del	other	-3.42319	-3.48936	-3.42667	-3.38213	-3.42607	-3.38943	-3.42667	-3.38943
276	NC_000017.11:g.7675226_7675227del	NM_000546.6:c.385_386del	NP_000537.3:p.Ala129ProfsTer19	other	-3.22208	-3.26718	-3.34058	-3.20165	-3.2187	-3.3784	-3.26718	-3.2187
277	NC_000017.11:g.7675227del	NM_000546.6:c.385del	NP_000537.3:p.Ala129ProfsTer41	other	-3.21045	-3.20224	-3.27149	-3.17145	-3.12739	-3.12137	-3.21045	-3.12739
278	NC_000017.11:g.7675228dup	NM_000546.6:c.384dup	NP_000537.3:p.Ala129CysfsTer20	other	-3.23768	-3.14725	-3.14692	-3.07167	-3.01405	-3.01938	-3.14725	-3.01938
279	NC_000017.11:g.7675227dup	NM_000546.6:c.385dup	NP_000537.3:p.Ala129GlyfsTer20	other	-3.29843	-3.15369	-3.30947	-3.10555	-3.08951	-3.19383	-3.29843	-3.10555
280	NC_000017.11:g.7675227_7675228insG	NM_000546.6:c.384_385insC	NP_000537.3:p.Ala129ArgfsTer20	other	-3.48751	-3.2956	-3.38987	-3.15639	-3.26656	-3.34017	-3.38987	-3.26656
281	NC_000017.11:g.7675227_7675228insT	NM_000546.6:c.384_385insA	NP_000537.3:p.Ala129SerfsTer20	other	-3.18813	-3.27971	-3.30186	-3.06177	-3.20232	-3.01153	-3.27971	-3.06177
282	NC_000017.11:g.7675224_7675226del	NM_000546.6:c.386_388del	NP_000537.3:p.Ala129_Leu130delinsVal	other	-3.50906	-3.35734	-3.40427	-3.37411	-3.39823	-3.33667	-3.40427	-3.37411
283	NC_000017.11:g.7675225_7675226del	NM_000546.6:c.387_388del	NP_000537.3:p.Leu130GlnfsTer18	other	-3.04513	-3.16001	-3.05642	-2.92628	-2.95603	-2.93217	-3.05642	-2.93217
284	NC_000017.11:g.7675226del	NM_000546.6:c.388del	NP_000537.3:p.Leu130SerfsTer40	other	-2.82674	-2.91885	-2.85082	-2.74233	-2.72201	-2.70292	-2.85082	-2.72201
285	NC_000017.11:g.7675226G>A	NM_000546.6:c.386C>T	NP_000537.3:p.Ala129Val	other	-3.42612	-3.3643	-3.4189	-4.47945	-5.26092	-4.49153	-3.4189	-4.49153
286	NC_000017.11:g.7675226G>C	NM_000546.6:c.386C>G	NP_000537.3:p.Ala129Gly	other	-3.65517	-3.66957	-3.58844	-4.87582	-4.7838	-4.97583	-3.65517	-4.87582
287	NC_000017.11:g.7675225_7675226delinsTT	NM_000546.6:c.386_387delinsAA	NP_000537.3:p.Ala129Glu	other	-3.61807	-3.91075	-3.76207	-5.16908	-4.87692	-5.12051	-3.76207	-5.12051
288	NC_000017.11:g.7675226G>T	NM_000546.6:c.386C>A	NP_000537.3:p.Ala129Asp	other	-3.42221	-3.57672	-3.536	-4.95281	-5.23865	-4.42458	-3.536	-4.95281
289	NC_000017.11:g.7675226_7675227insA	NM_000546.6:c.385_386insT	NP_000537.3:p.Ala129ValfsTer20	other	-3.85964	-3.87121	-4.19107	-3.79533	-3.8009	-3.85361	-3.87121	-3.8009
290	NC_000017.11:g.7675227dup	NM_000546.6:c.385dup	NP_000537.3:p.Ala129GlyfsTer20	other	-3.29843	-3.15369	-3.30947	-3.10555	-3.08951	-3.19383	-3.29843	-3.10555
291	NC_000017.11:g.7675226dup	NM_000546.6:c.388dup	NP_000537.3:p.Leu130ProfsTer19	other	-2.98705	-2.91378	-2.98012	-2.91285	-2.85139	-2.82975	-2.98012	-2.85139
292	NC_000017.11:g.7675226_7675227insT	NM_000546.6:c.385_386insA	NP_000537.3:p.Ala129AspfsTer20	other	-3.47248	-3.45321	-3.48174	-3.19138	-3.25065	-3.30219	-3.47248	-3.25065
293	NC_000017.11:g.7675223_7675225del	NM_000546.6:c.388_390del	NP_000537.3:p.Leu130del	other	-3.19335	-3.17838	-3.13756	-3.02859	-3.09236	-3.0179	-3.17838	-3.02859
294	NC_000017.11:g.7675225_7675226del	NM_000546.6:c.387_388del	NP_000537.3:p.Leu130GlnfsTer18	other	-3.04513	-3.16001	-3.05642	-2.92628	-2.95603	-2.93217	-3.05642	-2.93217
295	NC_000017.11:g.7675226del	NM_000546.6:c.388del	NP_000537.3:p.Leu130SerfsTer40	other	-2.82674	-2.91885	-2.85082	-2.74233	-2.72201	-2.70292	-2.85082	-2.72201
296	NC_000017.11:g.7675225G>A	NM_000546.6:c.387C>T	NP_000537.3:p.Ala129=	syn	-3.26309	-3.18506	-3.30748	-4.74775	-4.35075	-4.43383	-3.26309	-4.43383
297	NC_000017.11:g.7675225G>C	NM_000546.6:c.387C>G	NP_000537.3:p.Ala129=	syn	-3.51318	-3.71121	-3.58523	-4.51552	-5.42573	-4.59111	-3.58523	-4.59111
298	NC_000017.11:g.7675225G>T	NM_000546.6:c.387C>A	NP_000537.3:p.Ala129=	syn	-3.25974	-3.32297	-3.13083	-4.67386	-4.26668	-4.45622	-3.25974	-4.45622
299	NC_000017.11:g.7675225_7675226insA	NM_000546.6:c.386_387insT	NP_000537.3:p.Leu130ProfsTer19	other	-3.75664	-3.85843	-3.88588	-3.89439	-3.63523	-3.71536	-3.85843	-3.71536
300	NC_000017.11:g.7675225_7675226insC	NM_000546.6:c.386_387insG	NP_000537.3:p.Leu130ProfsTer19	other	-3.33789	-3.44194	-3.43127	-3.23919	-3.34171	-3.26136	-3.43127	-3.26136
301	NC_000017.11:g.7675226dup	NM_000546.6:c.388dup	NP_000537.3:p.Leu130ProfsTer19	other	-2.98705	-2.91378	-2.98012	-2.91285	-2.85139	-2.82975	-2.98012	-2.85139
302	NC_000017.11:g.7675225_7675226insT	NM_000546.6:c.386_387insA	NP_000537.3:p.Leu130ProfsTer19	other	-3.74032	-3.55932	-3.63565	-3.48178	-3.37133	-3.6152	-3.63565	-3.48178
303	NC_000017.11:g.7675223_7675225del	NM_000546.6:c.388_390del	NP_000537.3:p.Leu130del	other	-3.19335	-3.17838	-3.13756	-3.02859	-3.09236	-3.0179	-3.17838	-3.02859
304	NC_000017.11:g.7675223_7675224del	NM_000546.6:c.389_390del	NP_000537.3:p.Leu130GlnfsTer18	other	-3.12929	-3.15847	-3.16164	-3.06471	-3.04986	-3.08896	-3.15847	-3.06471
305	NC_000017.11:g.7675226del	NM_000546.6:c.388del	NP_000537.3:p.Leu130SerfsTer40	other	-2.82674	-2.91885	-2.85082	-2.74233	-2.72201	-2.70292	-2.85082	-2.72201
306	NC_000017.11:g.7675222_7675224delinsCCA	NM_000546.6:c.388_390delinsTGG	NP_000537.3:p.Leu130Trp	other	-3.51735	-3.42891	-3.43872	-3.2565	-3.53708	-3.32398	-3.43872	-3.32398
307	NC_000017.11:g.7675222_7675224delinsTCA	NM_000546.6:c.388_390delinsTGA	NP_000537.3:p.Leu130Ter	non	-3.79141	-3.92328	-3.7847	-3.69681	-3.8089	-3.82201	-3.79141	-3.8089
308	NC_000017.11:g.7675223_7675224delinsCA	NM_000546.6:c.388_389delinsTG	NP_000537.3:p.Leu130Cys	other	-3.56876	-3.51194	-3.50208	-3.40847	-3.34725	-3.41126	-3.51194	-3.40847
309	NC_000017.11:g.7675222_7675224delinsCTA	NM_000546.6:c.388_390delinsTAG	NP_000537.3:p.Leu130Ter	non	-3.13009	-3.07232	-3.16952	-3.00117	-3.18779	-2.9645	-3.13009	-3.00117
310	NC_000017.11:g.7675222_7675224delinsTTA	NM_000546.6:c.388_390delinsTAA	NP_000537.3:p.Leu130Ter	non	-3.31587	-3.2623	-3.30748	-3.23268	-3.09877	-3.16064	-3.30748	-3.16064
311	NC_000017.11:g.7675223_7675224delinsTA	NM_000546.6:c.388_389delinsTA	NP_000537.3:p.Leu130Tyr	other	-4.03686	-4.00565	-4.19259	-3.67396	-3.50126	-3.79279	-4.03686	-3.67396
312	NC_000017.11:g.7675224G>A	NM_000546.6:c.388C>T	NP_000537.3:p.Leu130Phe	other	-3.35941	-3.22431	-3.24217	-3.25444	-3.09299	-3.30104	-3.24217	-3.25444
313	NC_000017.11:g.7675223_7675224delinsCC	NM_000546.6:c.388_389delinsGG	NP_000537.3:p.Leu130Gly	other	-3.37114	-3.33659	-3.27526	-3.08188	-3.06176	-3.03003	-3.33659	-3.06176
314	NC_000017.11:g.7675223_7675224delinsGC	NM_000546.6:c.388_389delinsGC	NP_000537.3:p.Leu130Ala	other	-3.52194	-3.52649	-3.67825	-3.44854	-3.44801	-3.47068	-3.52649	-3.44854
315	NC_000017.11:g.7675222_7675224delinsTTC	NM_000546.6:c.388_390delinsGAA	NP_000537.3:p.Leu130Glu	other	-3.27812	-3.20845	-3.25951	-3.18075	-3.06861	-3.26325	-3.25951	-3.18075
316	NC_000017.11:g.7675223_7675224delinsTC	NM_000546.6:c.388_389delinsGA	NP_000537.3:p.Leu130Asp	other	-3.19419	-3.148	-3.18354	-3.0762	-3.11235	-3.00746	-3.18354	-3.0762
317	NC_000017.11:g.7675224G>C	NM_000546.6:c.388C>G	NP_000537.3:p.Leu130Val	other	-3.77242	-3.73199	-3.6104	-3.50445	-3.78304	-3.73258	-3.73199	-3.73258
318	NC_000017.11:g.7675223_7675224inv	NM_000546.6:c.388_389inv	NP_000537.3:p.Leu130Ser	other	-7.18639	-3.35994	-3.27581	-7.3183	-3.2393	-3.23232	-3.35994	-3.2393
319	NC_000017.11:g.7675223_7675224delinsGT	NM_000546.6:c.388_389delinsAC	NP_000537.3:p.Leu130Thr	other	-3.23832	-3.15564	-3.30788	-3.19805	-3.14742	-3.20131	-3.23832	-3.19805
320	NC_000017.11:g.7675222_7675224delinsTTT	NM_000546.6:c.388_390delinsAAA	NP_000537.3:p.Leu130Lys	other	-3.49957	-3.42345	-3.44101	-3.40284	-3.22708	-3.31933	-3.44101	-3.31933
321	NC_000017.11:g.7675223_7675224delinsTT	NM_000546.6:c.388_389delinsAA	NP_000537.3:p.Leu130Asn	other	-3.43281	-3.27755	-3.35963	-3.36473	-3.23175	-3.36499	-3.35963	-3.36473
322	NC_000017.11:g.7675222_7675224delinsCAT	NM_000546.6:c.388_390delinsATG	NP_000537.3:p.Leu130Met	other	-3.56511	-3.28612	-3.32968	-4.20469	-3.98884	-3.84229	-3.32968	-3.98884
323	NC_000017.11:g.7675224G>T	NM_000546.6:c.388C>A	NP_000537.3:p.Leu130Ile	other	-3.19556	-3.20345	-3.14576	-3.28859	-3.28164	-3.32665	-3.19556	-3.28859
324	NC_000017.11:g.7675224_7675225insA	NM_000546.6:c.387_388insT	NP_000537.3:p.Leu130SerfsTer19	other	-3.50101	-3.45515	-3.52851	-3.45438	-3.54317	-3.35917	-3.50101	-3.45438
325	NC_000017.11:g.7675224_7675225insC	NM_000546.6:c.387_388insG	NP_000537.3:p.Leu130AlafsTer19	other	-3.30188	-3.4854	-3.32048	-3.21979	-3.27735	-3.33065	-3.32048	-3.27735
326	NC_000017.11:g.7675226dup	NM_000546.6:c.388dup	NP_000537.3:p.Leu130ProfsTer19	other	-2.98705	-2.91378	-2.98012	-2.91285	-2.85139	-2.82975	-2.98012	-2.85139
327	NC_000017.11:g.7675224_7675225insT	NM_000546.6:c.387_388insA	NP_000537.3:p.Leu130ThrfsTer19	other	-3.5301	-3.58161	-3.72367	-3.53892	-3.47428	-3.44648	-3.58161	-3.47428
328	NC_000017.11:g.7675223A>C	NM_000546.6:c.389T>G	NP_000537.3:p.Leu130Arg	other	-3.20502	-3.20249	-3.29371	-3.18841	-3.12512	-3.0915	-3.20502	-3.12512
329	NC_000017.11:g.7675223A>G	NM_000546.6:c.389T>C	NP_000537.3:p.Leu130Pro	other	-3.19805	-3.06742	-3.13182	-3.09472	-3.06133	-3.027	-3.13182	-3.06133
330	NC_000017.11:g.7675222_7675223delinsTT	NM_000546.6:c.389_390delinsAA	NP_000537.3:p.Leu130Gln	other	-3.98118	-3.66114	-3.89194	-3.82834	-3.78077	-3.84016	-3.89194	-3.82834
331	NC_000017.11:g.7675223A>T	NM_000546.6:c.389T>A	NP_000537.3:p.Leu130His	other	-3.08488	-2.7564	-3.083	-3.07727	-3.19676	-3.13342	-3.083	-3.13342
332	NC_000017.11:g.7675221_7675223del	NM_000546.6:c.389_391del	NP_000537.3:p.Leu130_Asn131delinsHis	other	-3.47047	-3.49194	-3.59282	-3.45018	-3.44766	-3.23147	-3.49194	-3.44766
333	NC_000017.11:g.7675223_7675224del	NM_000546.6:c.389_390del	NP_000537.3:p.Leu130GlnfsTer18	other	-3.12929	-3.15847	-3.16164	-3.06471	-3.04986	-3.08896	-3.15847	-3.06471
334	NC_000017.11:g.7675223del	NM_000546.6:c.389del	NP_000537.3:p.Leu130ProfsTer40	other	-3.50587	-3.67099	-3.53299	-3.49823	-3.45635	-3.45984	-3.53299	-3.45984
335	NC_000017.11:g.7675223dup	NM_000546.6:c.389dup	NP_000537.3:p.Asn131GlnfsTer18	other	-3.23881	-3.13507	-3.33052	-3.14424	-3.10399	-3.08816	-3.23881	-3.10399
336	NC_000017.11:g.7675223_7675224insC	NM_000546.6:c.388_389insG	NP_000537.3:p.Leu130ArgfsTer19	other	-3.93426	-3.82169	-3.71878	-3.79899	-3.71784	-3.60307	-3.82169	-3.71784
337	NC_000017.11:g.7675226dup	NM_000546.6:c.388dup	NP_000537.3:p.Leu130ProfsTer19	other	-2.98705	-2.91378	-2.98012	-2.91285	-2.85139	-2.82975	-2.98012	-2.85139
338	NC_000017.11:g.7675223_7675224insT	NM_000546.6:c.388_389insA	NP_000537.3:p.Leu130HisfsTer19	other	-3.33962	-3.35407	-3.45292	-3.20408	-3.27985	-3.24686	-3.35407	-3.24686
339	NC_000017.11:g.7675220_7675222del	NM_000546.6:c.393_395del	NP_000537.3:p.Asn131del	other	-2.84863	-2.88824	-2.80057	-2.71915	-2.73961	-2.72108	-2.84863	-2.72108
340	NC_000017.11:g.7675221_7675222del	NM_000546.6:c.390_391del	NP_000537.3:p.Asn131GlnfsTer17	other	-3.51309	-3.41292	-3.53132	-3.28147	-3.21416	-3.19912	-3.51309	-3.21416
341	NC_000017.11:g.7675222del	NM_000546.6:c.390del	NP_000537.3:p.Asn131ThrfsTer39	other	-3.32474	-3.34811	-3.26524	-3.20922	-3.19666	-3.18589	-3.32474	-3.19666
342	NC_000017.11:g.7675222G>A	NM_000546.6:c.390C>T	NP_000537.3:p.Leu130=	syn	-3.72324	-3.71749	-3.85294	-5.47945	-4.97739	-4.52996	-3.72324	-4.97739
343	NC_000017.11:g.7675222G>C	NM_000546.6:c.390C>G	NP_000537.3:p.Leu130=	syn	-3.61866	-3.60055	-3.68153	-6.1422	-4.37384	-4.52738	-3.61866	-4.52738
344	NC_000017.11:g.7675222G>T	NM_000546.6:c.390C>A	NP_000537.3:p.Leu130=	syn	-3.53764	-3.39465	-3.53249	-4.66316	-4.392	-4.62364	-3.53249	-4.62364
345	NC_000017.11:g.7675223dup	NM_000546.6:c.389dup	NP_000537.3:p.Asn131GlnfsTer18	other	-3.23881	-3.13507	-3.33052	-3.14424	-3.10399	-3.08816	-3.23881	-3.10399
346	NC_000017.11:g.7675222_7675223insC	NM_000546.6:c.389_390insG	NP_000537.3:p.Asn131GlnfsTer18	other	-3.46466	-3.53033	-3.56753	-3.48464	-3.36475	-3.48098	-3.53033	-3.48098
347	NC_000017.11:g.7675222dup	NM_000546.6:c.390dup	NP_000537.3:p.Asn131GlnfsTer18	other	-3.24762	-3.21625	-3.32315	-3.2076	-3.10559	-3.23245	-3.24762	-3.2076
348	NC_000017.11:g.7675222_7675223insT	NM_000546.6:c.389_390insA	NP_000537.3:p.Asn131GlnfsTer18	other	-3.62648	-3.64043	-3.70172	-3.55092	-3.58111	-3.56985	-3.64043	-3.56985
349	NC_000017.11:g.7675220_7675222del	NM_000546.6:c.393_395del	NP_000537.3:p.Asn131del	other	-2.84863	-2.88824	-2.80057	-2.71915	-2.73961	-2.72108	-2.84863	-2.72108
350	NC_000017.11:g.7675220_7675221del	NM_000546.6:c.391_392del	NP_000537.3:p.Asn131GlnfsTer17	other	-3.92943	-3.91447	-3.77179	-3.90634	-3.81581	-3.74687	-3.91447	-3.81581
351	NC_000017.11:g.7675221del	NM_000546.6:c.392del	NP_000537.3:p.Asn131ThrfsTer39	other	-3.14717	-3.10295	-3.09855	-2.98961	-3.06408	-2.97564	-3.10295	-2.98961
352	NC_000017.11:g.7675220_7675221inv	NM_000546.6:c.391_392inv	NP_000537.3:p.Asn131Phe	other	-3.49091	-3.49241	-3.61785	-3.33738	-3.38026	-3.43696	-3.49241	-3.38026
353	NC_000017.11:g.7675219_7675221delinsCCA	NM_000546.6:c.391_393delinsTGG	NP_000537.3:p.Asn131Trp	other	-3.32354	-3.39334	-3.25862	-3.15166	-3.25143	-3.10047	-3.32354	-3.15166
354	NC_000017.11:g.7675219_7675221delinsTCA	NM_000546.6:c.391_393delinsTGA	NP_000537.3:p.Asn131Ter	non	-3.23505	-3.17473	-3.28232	-3.0636	-3.13759	-3.11043	-3.23505	-3.11043
355	NC_000017.11:g.7675220_7675221delinsCA	NM_000546.6:c.391_392delinsTG	NP_000537.3:p.Asn131Cys	other	-3.55841	-3.60972	-3.37827	-3.33206	-3.5189	-3.30319	-3.55841	-3.33206
356	NC_000017.11:g.7675219_7675221delinsCTA	NM_000546.6:c.391_393delinsTAG	NP_000537.3:p.Asn131Ter	non	-3.57054	-3.38295	-3.56501	-3.41239	-3.44977	-3.4987	-3.56501	-3.44977
357	NC_000017.11:g.7675219_7675221delinsTTA	NM_000546.6:c.391_393delinsTAA	NP_000537.3:p.Asn131Ter	non	-3.5473	-3.51516	-3.63523	-3.53597	-3.40106	-3.41264	-3.5473	-3.41264
358	NC_000017.11:g.7675221T>A	NM_000546.6:c.391A>T	NP_000537.3:p.Asn131Tyr	other	-3.45877	-3.43383	-3.4557	-3.3964	-3.32259	-3.2857	-3.4557	-3.32259
359	NC_000017.11:g.7675220_7675221delinsAC	NM_000546.6:c.391_392delinsGT	NP_000537.3:p.Asn131Val	other	-3.39554	-3.38793	-3.57116	-3.3691	-3.35033	-3.35008	-3.39554	-3.35033
360	NC_000017.11:g.7675220_7675221delinsCC	NM_000546.6:c.391_392delinsGG	NP_000537.3:p.Asn131Gly	other	-3.52363	-3.67599	-3.62542	-4.40661	-4.36214	-4.18285	-3.62542	-4.36214
361	NC_000017.11:g.7675220_7675221delinsGC	NM_000546.6:c.391_392delinsGC	NP_000537.3:p.Asn131Ala	other	-3.67317	-3.6955	-3.91746	-3.51614	-3.53881	-3.4482	-3.6955	-3.51614
362	NC_000017.11:g.7675219_7675221delinsTTC	NM_000546.6:c.391_393delinsGAA	NP_000537.3:p.Asn131Glu	other	-3.53862	-3.40979	-3.46759	-3.27888	-3.37458	-3.39405	-3.46759	-3.37458
363	NC_000017.11:g.7675221T>C	NM_000546.6:c.391A>G	NP_000537.3:p.Asn131Asp	other	-3.24852	-3.23357	-3.30373	-3.26768	-3.17074	-3.26946	-3.24852	-3.26768
364	NC_000017.11:g.7675220_7675221delinsAG	NM_000546.6:c.391_392delinsCT	NP_000537.3:p.Asn131Leu	other	-3.65287	-3.46633	-3.48457	-3.63121	-3.5599	-3.48388	-3.48457	-3.5599
365	NC_000017.11:g.7675220_7675221delinsGG	NM_000546.6:c.391_392delinsCC	NP_000537.3:p.Asn131Pro	other	-3.44108	-3.59216	-3.43872	-3.30457	-3.40838	-3.3898	-3.44108	-3.3898
366	NC_000017.11:g.7675219_7675221delinsTTG	NM_000546.6:c.391_393delinsCAA	NP_000537.3:p.Asn131Gln	other	-3.56139	-3.86007	-3.69902	-3.97449	-3.82619	-3.8471	-3.69902	-3.8471
367	NC_000017.11:g.7675221T>G	NM_000546.6:c.391A>C	NP_000537.3:p.Asn131His	other	-3.51383	-3.43301	-3.46673	-3.7053	-3.56563	-3.85416	-3.46673	-3.7053
368	NC_000017.11:g.7675221_7675222insA	NM_000546.6:c.390_391insT	NP_000537.3:p.Asn131Ter	other	-3.60433	-3.45042	-3.54141	-3.25711	-3.55045	-3.33476	-3.54141	-3.33476
369	NC_000017.11:g.7675221_7675222insC	NM_000546.6:c.390_391insG	NP_000537.3:p.Asn131GlufsTer18	other	-3.55586	-3.44871	-3.44617	-3.43158	-3.31025	-3.40929	-3.44871	-3.40929
370	NC_000017.11:g.7675222dup	NM_000546.6:c.390dup	NP_000537.3:p.Asn131GlnfsTer18	other	-3.24762	-3.21625	-3.32315	-3.2076	-3.10559	-3.23245	-3.24762	-3.2076
371	NC_000017.11:g.7675221dup	NM_000546.6:c.392dup	NP_000537.3:p.Asn131LysfsTer18	other	-3.12268	-3.05995	-3.12187	-3.00346	-2.95045	-2.8928	-3.12187	-2.95045
372	NC_000017.11:g.7675220_7675222del	NM_000546.6:c.393_395del	NP_000537.3:p.Asn131del	other	-2.84863	-2.88824	-2.80057	-2.71915	-2.73961	-2.72108	-2.84863	-2.72108
373	NC_000017.11:g.7675219_7675220del	NM_000546.6:c.393_394del	NP_000537.3:p.Asn131LysfsTer17	other	-3.06215	-3.13725	-3.10399	-2.94524	-3.00967	-2.9619	-3.10399	-2.9619
374	NC_000017.11:g.7675221del	NM_000546.6:c.392del	NP_000537.3:p.Asn131ThrfsTer39	other	-3.14717	-3.10295	-3.09855	-2.98961	-3.06408	-2.97564	-3.10295	-2.98961
375	NC_000017.11:g.7675219_7675220delinsCA	NM_000546.6:c.392_393delinsTG	NP_000537.3:p.Asn131Met	other	-3.66044	-3.71434	-3.49088	-3.41342	-3.62165	-3.50883	-3.66044	-3.50883
376	NC_000017.11:g.7675220T>A	NM_000546.6:c.392A>T	NP_000537.3:p.Asn131Ile	other	-3.53405	-3.54578	-3.65598	-3.56895	-3.52077	-3.46909	-3.54578	-3.52077
377	NC_000017.11:g.7675219_7675220delinsTC	NM_000546.6:c.392_393delinsGA	NP_000537.3:p.Asn131Arg	other	-3.58858	-3.60389	-3.51485	-4.2881	-3.75435	-3.94307	-3.58858	-3.94307
378	NC_000017.11:g.7675220T>C	NM_000546.6:c.392A>G	NP_000537.3:p.Asn131Ser	other	-3.42521	-3.40244	-3.33136	-3.28733	-3.37846	-3.27189	-3.40244	-3.28733
379	NC_000017.11:g.7675220T>G	NM_000546.6:c.392A>C	NP_000537.3:p.Asn131Thr	other	-3.36764	-3.42912	-3.3302	-3.16871	-3.2676	-3.19341	-3.36764	-3.19341
380	NC_000017.11:g.7675220_7675221insA	NM_000546.6:c.391_392insT	NP_000537.3:p.Asn131IlefsTer18	other	-3.90264	-3.91447	-4.0734	-3.77897	-3.81377	-3.75181	-3.91447	-3.77897
381	NC_000017.11:g.7675220_7675221insC	NM_000546.6:c.391_392insG	NP_000537.3:p.Asn131ArgfsTer18	other	-3.59455	-3.64812	-3.68625	-3.62607	-3.57518	-3.66691	-3.64812	-3.62607
382	NC_000017.11:g.7675220_7675221insG	NM_000546.6:c.391_392insC	NP_000537.3:p.Asn131ThrfsTer18	other	-3.78019	-3.79818	-3.70741	-3.57197	-3.59372	-3.65137	-3.78019	-3.59372
383	NC_000017.11:g.7675221dup	NM_000546.6:c.392dup	NP_000537.3:p.Asn131LysfsTer18	other	-3.12268	-3.05995	-3.12187	-3.00346	-2.95045	-2.8928	-3.12187	-2.95045
384	NC_000017.11:g.7675220_7675222del	NM_000546.6:c.393_395del	NP_000537.3:p.Asn131del	other	-2.84863	-2.88824	-2.80057	-2.71915	-2.73961	-2.72108	-2.84863	-2.72108
385	NC_000017.11:g.7675219_7675220del	NM_000546.6:c.393_394del	NP_000537.3:p.Asn131LysfsTer17	other	-3.06215	-3.13725	-3.10399	-2.94524	-3.00967	-2.9619	-3.10399	-2.9619
386	NC_000017.11:g.7675219del	NM_000546.6:c.393del	NP_000537.3:p.Asn131LysfsTer39	other	-3.18535	-3.24289	-3.2894	-3.15843	-3.11775	-3.20589	-3.24289	-3.15843
387	NC_000017.11:g.7675219G>A	NM_000546.6:c.393C>T	NP_000537.3:p.Asn131=	syn	-3.77175	-3.69852	-3.50037	-5.97587	-4.79932	-4.50478	-3.69852	-4.79932
388	NC_000017.11:g.7675219G>C	NM_000546.6:c.393C>G	NP_000537.3:p.Asn131Lys	other	-3.50253	-3.48866	-3.32958	-4.60987	-4.23433	-3.9715	-3.48866	-4.23433
389	NC_000017.11:g.7675219G>T	NM_000546.6:c.393C>A	NP_000537.3:p.Asn131Lys	other	-3.85073	-3.72468	-3.87658	-4.4392	-4.41746	-4.85635	-3.85073	-4.4392
390	NC_000017.11:g.7675219_7675220insA	NM_000546.6:c.392_393insT	NP_000537.3:p.Lys132GlnfsTer17	other	-3.6417	-3.54339	-3.55122	-3.6313	-3.42009	-3.46752	-3.55122	-3.46752
391	NC_000017.11:g.7675219_7675220insC	NM_000546.6:c.392_393insG	NP_000537.3:p.Asn131LysfsTer18	other	-3.4032	-3.46213	-3.54689	-3.49717	-3.4678	-3.24484	-3.46213	-3.4678
392	NC_000017.11:g.7675219dup	NM_000546.6:c.393dup	NP_000537.3:p.Lys132GlnfsTer17	other	-3.1463	-3.15434	-3.18346	-2.99346	-3.08316	-3.12918	-3.15434	-3.08316
393	NC_000017.11:g.7675221dup	NM_000546.6:c.392dup	NP_000537.3:p.Asn131LysfsTer18	other	-3.12268	-3.05995	-3.12187	-3.00346	-2.95045	-2.8928	-3.12187	-2.95045
394	NC_000017.11:g.7675216_7675218del	NM_000546.6:c.395_397del	NP_000537.3:p.Lys132del	other	-3.49708	-3.64711	-3.42628	-3.31286	-3.39138	-3.17746	-3.49708	-3.31286
395	NC_000017.11:g.7675217_7675218del	NM_000546.6:c.394_395del	NP_000537.3:p.Lys132AspfsTer16	other	-3.44007	-3.61688	-3.55665	-3.4941	-3.43707	-3.32625	-3.55665	-3.43707
396	NC_000017.11:g.7675218del	NM_000546.6:c.395del	NP_000537.3:p.Lys132ArgfsTer38	other	-3.03315	-3.07809	-3	-2.97312	-2.95118	-2.9056	-3.03315	-2.95118
397	NC_000017.11:g.7675216_7675218delinsGAA	NM_000546.6:c.394_396delinsTTC	NP_000537.3:p.Lys132Phe	other	-3.67291	-3.56486	-3.8474	-3.59132	-3.8009	-3.59743	-3.67291	-3.59743
398	NC_000017.11:g.7675216_7675218delinsGCA	NM_000546.6:c.394_396delinsTGC	NP_000537.3:p.Lys132Cys	other	-3.50924	-3.40901	-3.53066	-3.29242	-3.34447	-3.42682	-3.50924	-3.34447
399	NC_000017.11:g.7675216_7675218delinsTCA	NM_000546.6:c.394_396delinsTGA	NP_000537.3:p.Lys132Ter	non	-3.67184	-3.58452	-3.62172	-3.51875	-3.65801	-3.53243	-3.62172	-3.53243
400	NC_000017.11:g.7675217_7675218delinsCA	NM_000546.6:c.394_395delinsTG	NP_000537.3:p.Lys132Trp	other	-3.28184	-3.3434	-3.3212	-3.08517	-3.14742	-3.08429	-3.3212	-3.08517
401	NC_000017.11:g.7675216_7675218delinsGTA	NM_000546.6:c.394_396delinsTAC	NP_000537.3:p.Lys132Tyr	other	-3.28904	-3.41194	-3.3323	-3.16335	-3.32088	-3.25388	-3.3323	-3.25388
402	NC_000017.11:g.7675216_7675218delinsTTA	NM_000546.6:c.394_396delinsTAA	NP_000537.3:p.Lys132Ter	non	-3.52657	-3.66463	-3.6116	-3.48906	-3.41566	-3.42969	-3.6116	-3.42969
403	NC_000017.11:g.7675218T>A	NM_000546.6:c.394A>T	NP_000537.3:p.Lys132Ter	non	-3.31011	-3.56486	-3.54039	-3.30306	-3.2654	-3.30923	-3.54039	-3.30306
404	NC_000017.11:g.7675217_7675218delinsAC	NM_000546.6:c.394_395delinsGT	NP_000537.3:p.Lys132Val	other	-3.38355	-3.52091	-3.34144	-3.21027	-3.23261	-3.32374	-3.38355	-3.23261
405	NC_000017.11:g.7675217_7675218delinsCC	NM_000546.6:c.394_395delinsGG	NP_000537.3:p.Lys132Gly	other	-3.71057	-3.69063	-3.71929	-3.4632	-3.41943	-3.51405	-3.71057	-3.4632
406	NC_000017.11:g.7675217_7675218delinsGC	NM_000546.6:c.394_395delinsGC	NP_000537.3:p.Lys132Ala	other	-3.31266	-3.54101	-3.4268	-3.37604	-3.31282	-3.32625	-3.4268	-3.32625
407	NC_000017.11:g.7675216_7675218delinsGTC	NM_000546.6:c.394_396delinsGAC	NP_000537.3:p.Lys132Asp	other	-3.25336	-3.24796	-3.28073	-3.24013	-3.22877	-3.14342	-3.25336	-3.22877
408	NC_000017.11:g.7675218T>C	NM_000546.6:c.394A>G	NP_000537.3:p.Lys132Glu	other	-3.4205	-3.32313	-3.34695	-3.24638	-3.17994	-3.33709	-3.34695	-3.24638
409	NC_000017.11:g.7675217_7675218delinsAG	NM_000546.6:c.394_395delinsCT	NP_000537.3:p.Lys132Leu	other	-3.3483	-3.44616	-3.26785	-3.21761	-3.31295	-3.29031	-3.3483	-3.29031
410	NC_000017.11:g.7675217_7675218delinsGG	NM_000546.6:c.394_395delinsCC	NP_000537.3:p.Lys132Pro	other	-3.84555	-3.90767	-3.70866	-3.72148	-3.73113	-3.63621	-3.84555	-3.72148
411	NC_000017.11:g.7675216_7675218delinsGTG	NM_000546.6:c.394_396delinsCAC	NP_000537.3:p.Lys132His	other	-3.48899	-3.45994	-3.37074	-3.27868	-3.28573	-3.28652	-3.45994	-3.28573
412	NC_000017.11:g.7675218T>G	NM_000546.6:c.394A>C	NP_000537.3:p.Lys132Gln	other	-3.454	-3.46878	-3.50007	-3.41331	-3.30377	-3.29443	-3.46878	-3.30377
413	NC_000017.11:g.7675218_7675219insA	NM_000546.6:c.393_394insT	NP_000537.3:p.Lys132Ter	other	-3.29052	-3.35321	-3.3302	-3.27987	-3.25796	-3.19979	-3.3302	-3.25796
414	NC_000017.11:g.7675218_7675219insC	NM_000546.6:c.393_394insG	NP_000537.3:p.Lys132GlufsTer17	other	-3.592	-3.53395	-3.61341	-3.45319	-3.47616	-3.47637	-3.592	-3.47616
415	NC_000017.11:g.7675219dup	NM_000546.6:c.393dup	NP_000537.3:p.Lys132GlnfsTer17	other	-3.1463	-3.15434	-3.18346	-2.99346	-3.08316	-3.12918	-3.15434	-3.08316
416	NC_000017.11:g.7675218dup	NM_000546.6:c.395dup	NP_000537.3:p.Met133AspfsTer16	other	-2.79955	-2.91322	-2.84517	-2.74876	-2.7334	-2.71791	-2.84517	-2.7334
417	NC_000017.11:g.7675216_7675218del	NM_000546.6:c.395_397del	NP_000537.3:p.Lys132del	other	-3.49708	-3.64711	-3.42628	-3.31286	-3.39138	-3.17746	-3.49708	-3.31286
418	NC_000017.11:g.7675216_7675217del	NM_000546.6:c.396_397del	NP_000537.3:p.Lys132AsnfsTer16	other	-3.46113	-3.38756	-3.26013	-3.34199	-3.2826	-3.15964	-3.38756	-3.2826
419	NC_000017.11:g.7675218del	NM_000546.6:c.395del	NP_000537.3:p.Lys132ArgfsTer38	other	-3.03315	-3.07809	-3	-2.97312	-2.95118	-2.9056	-3.03315	-2.95118
420	NC_000017.11:g.7675216_7675217delinsTA	NM_000546.6:c.395_396delinsTA	NP_000537.3:p.Lys132Ile	other	-3.48517	-3.46834	-3.46473	-3.41656	-3.39604	-3.28711	-3.46834	-3.39604
421	NC_000017.11:g.7675217T>A	NM_000546.6:c.395A>T	NP_000537.3:p.Lys132Met	other	-3.87	-3.57586	-3.63312	-3.62952	-3.61592	-3.53048	-3.63312	-3.61592
422	NC_000017.11:g.7675216_7675217delinsGC	NM_000546.6:c.395_396delinsGC	NP_000537.3:p.Lys132Ser	other	-3.32277	-3.36046	-3.37559	-3.243	-3.27628	-3.29046	-3.36046	-3.27628
423	NC_000017.11:g.7675217T>C	NM_000546.6:c.395A>G	NP_000537.3:p.Lys132Arg	other	-3.34422	-3.33511	-3.30531	-3.31402	-3.19993	-3.30096	-3.33511	-3.30096
424	NC_000017.11:g.7675217T>G	NM_000546.6:c.395A>C	NP_000537.3:p.Lys132Thr	other	-3.4994	-3.43652	-3.37397	-3.47913	-3.5864	-3.33196	-3.43652	-3.47913
425	NC_000017.11:g.7675217_7675218insA	NM_000546.6:c.394_395insT	NP_000537.3:p.Lys132IlefsTer17	other	-3.50352	-3.33103	-3.55384	-3.41245	-3.23175	-3.30073	-3.50352	-3.30073
426	NC_000017.11:g.7675217_7675218insC	NM_000546.6:c.394_395insG	NP_000537.3:p.Lys132ArgfsTer17	other	-3.79811	-3.90706	-3.81652	-3.66489	-3.82577	-3.81771	-3.81652	-3.81771
427	NC_000017.11:g.7675217_7675218insG	NM_000546.6:c.394_395insC	NP_000537.3:p.Lys132ThrfsTer17	other	-3.61972	-3.52217	-3.60486	-3.46924	-3.4249	-3.31338	-3.60486	-3.4249
428	NC_000017.11:g.7675218dup	NM_000546.6:c.395dup	NP_000537.3:p.Met133AspfsTer16	other	-2.79955	-2.91322	-2.84517	-2.74876	-2.7334	-2.71791	-2.84517	-2.7334
429	NC_000017.11:g.7675216C>A	NM_000546.6:c.396G>T	NP_000537.3:p.Lys132Asn	other	-3.3293	-3.29906	-3.1897	-3.2638	-3.34392	-3.22301	-3.29906	-3.2638
430	NC_000017.11:g.7675216C>G	NM_000546.6:c.396G>C	NP_000537.3:p.Lys132Asn	other	-3.56521	-3.43383	-3.72083	-3.42072	-3.35019	-3.42285	-3.56521	-3.42072
431	NC_000017.11:g.7675216C>T	NM_000546.6:c.396G>A	NP_000537.3:p.Lys132=	syn	-3.62196	-3.50973	-3.4198	-4.96999	-4.60266	-4.4086	-3.50973	-4.60266
432	NC_000017.11:g.7675214_7675216del	NM_000546.6:c.397_399del	NP_000537.3:p.Met133del	other	-3.24285	-3.25459	-3.33962	-3.25881	-3.27427	-3.18566	-3.25459	-3.25881
433	NC_000017.11:g.7675216_7675217del	NM_000546.6:c.396_397del	NP_000537.3:p.Lys132AsnfsTer16	other	-3.46113	-3.38756	-3.26013	-3.34199	-3.2826	-3.15964	-3.38756	-3.2826
434	NC_000017.11:g.7675216del	NM_000546.6:c.396del	NP_000537.3:p.Met133CysfsTer37	other	-3.6141	-3.5544	-3.48263	-3.48803	-3.52726	-3.35172	-3.5544	-3.48803
435	NC_000017.11:g.7675216_7675217insA	NM_000546.6:c.395_396insT	NP_000537.3:p.Lys132AsnfsTer17	other	-5.55292	-4.82828	-4.56645	-4.15933	-6.23865	-4.4975	-4.82828	-4.4975
436	NC_000017.11:g.7675216dup	NM_000546.6:c.396dup	NP_000537.3:p.Met133AspfsTer16	other	-3.48803	-3.55467	-3.45417	-3.22264	-3.39386	-3.45534	-3.48803	-3.39386
437	NC_000017.11:g.7675216_7675217insG	NM_000546.6:c.395_396insC	NP_000537.3:p.Lys132AsnfsTer17	other	-3.63226	-3.61563	-3.57758	-3.45946	-3.41225	-3.37007	-3.61563	-3.41225
438	NC_000017.11:g.7675218dup	NM_000546.6:c.395dup	NP_000537.3:p.Met133AspfsTer16	other	-2.79955	-2.91322	-2.84517	-2.74876	-2.7334	-2.71791	-2.84517	-2.7334
439	NC_000017.11:g.7675214_7675216del	NM_000546.6:c.397_399del	NP_000537.3:p.Met133del	other	-3.24285	-3.25459	-3.33962	-3.25881	-3.27427	-3.18566	-3.25459	-3.25881
440	NC_000017.11:g.7675214_7675215del	NM_000546.6:c.397_398del	NP_000537.3:p.Met133ValfsTer15	other	-3.48699	-3.59246	-3.54654	-3.37263	-3.39948	-3.5004	-3.54654	-3.39948
441	NC_000017.11:g.7675215del	NM_000546.6:c.397del	NP_000537.3:p.Met133CysfsTer37	other	-3.24983	-3.17632	-3.14385	-3.00149	-3.06883	-3.16627	-3.17632	-3.06883
442	NC_000017.11:g.7675213_7675215delinsGCA	NM_000546.6:c.397_399delinsTGC	NP_000537.3:p.Met133Cys	other	-3.36278	-3.36238	-3.25001	-3.29727	-3.31372	-3.17368	-3.36238	-3.29727
443	NC_000017.11:g.7675213_7675215delinsTCA	NM_000546.6:c.397_399delinsTGA	NP_000537.3:p.Met133Ter	non	-3.45095	-3.53499	-3.58939	-3.31213	-3.36722	-3.54086	-3.53499	-3.36722
444	NC_000017.11:g.7675214_7675215delinsCA	NM_000546.6:c.397_398delinsTG	NP_000537.3:p.Met133Trp	other	-3.51875	-3.35872	-3.42355	-3.45628	-3.39666	-3.47068	-3.42355	-3.45628
445	NC_000017.11:g.7675213_7675215delinsGTA	NM_000546.6:c.397_399delinsTAC	NP_000537.3:p.Met133Tyr	other	-3.44983	-3.42405	-3.47761	-3.82989	-3.51111	-3.55422	-3.44983	-3.55422
446	NC_000017.11:g.7675213_7675215delinsTTA	NM_000546.6:c.397_399delinsTAA	NP_000537.3:p.Met133Ter	non	-3.38184	-3.43985	-3.4314	-3.2334	-3.2751	-3.19792	-3.4314	-3.2334
447	NC_000017.11:g.7675214_7675215delinsTA	NM_000546.6:c.397_398delinsTA	NP_000537.3:p.Met133Ter	non	-3.56221	-3.7324	-3.63968	-3.71548	-3.55335	-3.62092	-3.63968	-3.62092
448	NC_000017.11:g.7675213_7675215delinsGAA	NM_000546.6:c.397_399delinsTTC	NP_000537.3:p.Met133Phe	other	-3.73537	-3.86561	-3.56519	-3.44521	-3.53816	-3.52532	-3.73537	-3.52532
449	NC_000017.11:g.7675215T>A	NM_000546.6:c.397A>T	NP_000537.3:p.Met133Leu	other	-3.45335	-3.46767	-3.4496	-5.04645	-5.79932	-5.56364	-3.45335	-5.56364
450	NC_000017.11:g.7675214_7675215delinsCC	NM_000546.6:c.397_398delinsGG	NP_000537.3:p.Met133Gly	other	-3.46351	-3.65015	-3.49821	-3.38883	-3.28032	-3.25053	-3.49821	-3.28032
451	NC_000017.11:g.7675214_7675215delinsGC	NM_000546.6:c.397_398delinsGC	NP_000537.3:p.Met133Ala	other	-3.84397	-3.83187	-3.69319	-3.8547	-3.62034	-3.54972	-3.83187	-3.62034
452	NC_000017.11:g.7675213_7675215delinsGTC	NM_000546.6:c.397_399delinsGAC	NP_000537.3:p.Met133Asp	other	-3.56886	-3.65768	-3.48427	-3.53733	-3.67844	-3.43518	-3.56886	-3.53733
453	NC_000017.11:g.7675214_7675215delinsTC	NM_000546.6:c.397_398delinsGA	NP_000537.3:p.Met133Glu	other	-3.35032	-3.53917	-3.52293	-3.41363	-3.38846	-3.40528	-3.52293	-3.40528
454	NC_000017.11:g.7675215T>C	NM_000546.6:c.397A>G	NP_000537.3:p.Met133Val	other	-3.29558	-3.26466	-3.23767	-4.75481	-4.55515	-4.63505	-3.26466	-4.63505
455	NC_000017.11:g.7675214_7675215delinsGG	NM_000546.6:c.397_398delinsCC	NP_000537.3:p.Met133Pro	other	-3.43975	-3.52471	-3.43471	-3.33957	-3.31787	-3.45262	-3.43975	-3.33957
456	NC_000017.11:g.7675213_7675215delinsGTG	NM_000546.6:c.397_399delinsCAC	NP_000537.3:p.Met133His	other	-3.32212	-3.28305	-3.3437	-3.18053	-3.17578	-3.14332	-3.32212	-3.17578
457	NC_000017.11:g.7675214_7675215delinsTG	NM_000546.6:c.397_398delinsCA	NP_000537.3:p.Met133Gln	other	-3.71159	-3.78319	-3.63904	-3.47146	-3.63146	-3.5021	-3.71159	-3.5021
458	NC_000017.11:g.7675215T>G	NM_000546.6:c.397A>C	NP_000537.3:p.Met133Leu	other	-3.36161	-3.45841	-3.41558	-5.0108	-4.54624	-4.51343	-3.41558	-4.54624
459	NC_000017.11:g.7675215_7675216insA	NM_000546.6:c.396_397insT	NP_000537.3:p.Met133TyrfsTer16	other	-3.42311	-3.35304	-3.34488	-3.20976	-3.24214	-3.32293	-3.35304	-3.24214
460	NC_000017.11:g.7675216dup	NM_000546.6:c.396dup	NP_000537.3:p.Met133AspfsTer16	other	-3.48803	-3.55467	-3.45417	-3.22264	-3.39386	-3.45534	-3.48803	-3.39386
461	NC_000017.11:g.7675215_7675216insG	NM_000546.6:c.396_397insC	NP_000537.3:p.Met133HisfsTer16	other	-3.32521	-3.26452	-3.32573	-3.30855	-3.30987	-3.26409	-3.32521	-3.30855
462	NC_000017.11:g.7675215dup	NM_000546.6:c.397dup	NP_000537.3:p.Met133AsnfsTer16	other	-3.11617	-3.21277	-3.25281	-3.16735	-3.06335	-3.08229	-3.21277	-3.08229
463	NC_000017.11:g.7675213_7675214delinsGC	NM_000546.6:c.398_399delinsGC	NP_000537.3:p.Met133Ser	other	-3.36435	-3.32634	-3.29942	-3.31552	-3.12604	-3.25182	-3.32634	-3.25182
464	NC_000017.11:g.7675214A>C	NM_000546.6:c.398T>G	NP_000537.3:p.Met133Arg	other	-3.20917	-3.28935	-3.18518	-3.10163	-3.10527	-3.16202	-3.20917	-3.10527
465	NC_000017.11:g.7675214A>G	NM_000546.6:c.398T>C	NP_000537.3:p.Met133Thr	other	-3.09507	-3.21363	-3.19534	-3.01681	-3.06993	-3.05245	-3.19534	-3.05245
466	NC_000017.11:g.7675213_7675214delinsGT	NM_000546.6:c.398_399delinsAC	NP_000537.3:p.Met133Asn	other	-3.40889	-3.40571	-3.41127	-3.38995	-3.39123	-3.37331	-3.40889	-3.38995
467	NC_000017.11:g.7675214A>T	NM_000546.6:c.398T>A	NP_000537.3:p.Met133Lys	other	-3.46048	-3.38516	-3.42824	-3.32499	-3.42141	-3.26585	-3.42824	-3.32499
468	NC_000017.11:g.7675212_7675214del	NM_000546.6:c.399_401del	NP_000537.3:p.Met133_Phe134delinsIle	other	-3.34679	-3.35699	-3.22329	-3.1342	-3.17046	-3.06963	-3.34679	-3.1342
469	NC_000017.11:g.7675213_7675214del	NM_000546.6:c.399_400del	NP_000537.3:p.Met133IlefsTer15	other	-3.33987	-3.20491	-3.15565	-3.09005	-3.16944	-3.06144	-3.20491	-3.09005
470	NC_000017.11:g.7675214del	NM_000546.6:c.398del	NP_000537.3:p.Met133SerfsTer37	other	-3.41326	-3.32489	-3.36221	-3.22299	-3.19706	-3.20442	-3.36221	-3.20442
471	NC_000017.11:g.7675214dup	NM_000546.6:c.398dup	NP_000537.3:p.Met133IlefsTer16	other	-3.09999	-3.21277	-3.28448	-2.98614	-3.03243	-3.03531	-3.21277	-3.03243
472	NC_000017.11:g.7675214_7675215insC	NM_000546.6:c.397_398insG	NP_000537.3:p.Met133SerfsTer16	other	-3.37448	-3.4141	-3.37466	-3.15627	-3.2235	-3.33634	-3.37466	-3.2235
473	NC_000017.11:g.7675214_7675215insG	NM_000546.6:c.397_398insC	NP_000537.3:p.Met133ThrfsTer16	other	-3.48899	-3.37317	-3.40576	-3.31004	-3.38846	-3.52047	-3.40576	-3.38846
474	NC_000017.11:g.7675215dup	NM_000546.6:c.397dup	NP_000537.3:p.Met133AsnfsTer16	other	-3.11617	-3.21277	-3.25281	-3.16735	-3.06335	-3.08229	-3.21277	-3.08229
475	NC_000017.11:g.7675213C>A	NM_000546.6:c.399G>T	NP_000537.3:p.Met133Ile	other	-3.52742	-3.5607	-3.74816	-4.76685	-5.06256	-4.47408	-3.5607	-4.76685
476	NC_000017.11:g.7675213C>G	NM_000546.6:c.399G>C	NP_000537.3:p.Met133Ile	other	-3.77951	-3.64309	-3.6507	-5.24275	-4.60016	-5.82456	-3.6507	-5.24275
477	NC_000017.11:g.7675213C>T	NM_000546.6:c.399G>A	NP_000537.3:p.Met133Ile	other	-3.57647	-3.58773	-3.68625	-4.4318	-5.17795	-4.25019	-3.58773	-4.4318
478	NC_000017.11:g.7675212_7675214del	NM_000546.6:c.399_401del	NP_000537.3:p.Met133_Phe134delinsIle	other	-3.34679	-3.35699	-3.22329	-3.1342	-3.17046	-3.06963	-3.34679	-3.1342
479	NC_000017.11:g.7675213_7675214del	NM_000546.6:c.399_400del	NP_000537.3:p.Met133IlefsTer15	other	-3.33987	-3.20491	-3.15565	-3.09005	-3.16944	-3.06144	-3.20491	-3.09005
480	NC_000017.11:g.7675213del	NM_000546.6:c.399del	NP_000537.3:p.Met133IlefsTer37	other	-3.20222	-3.32074	-3.29961	-3.14079	-3.16631	-3.14151	-3.29961	-3.14151
481	NC_000017.11:g.7675214dup	NM_000546.6:c.398dup	NP_000537.3:p.Met133IlefsTer16	other	-3.09999	-3.21277	-3.28448	-2.98614	-3.03243	-3.03531	-3.21277	-3.03243
482	NC_000017.11:g.7675213dup	NM_000546.6:c.399dup	NP_000537.3:p.Phe134ValfsTer15	other	-3.24812	-3.26972	-3.2596	-3.24841	-3.27439	-3.14151	-3.2596	-3.24841
483	NC_000017.11:g.7675213_7675214insG	NM_000546.6:c.398_399insC	NP_000537.3:p.Met133IlefsTer16	other	-3.54323	-3.53239	-3.54226	-3.42315	-3.54295	-3.43435	-3.54226	-3.43435
484	NC_000017.11:g.7675213_7675214insT	NM_000546.6:c.398_399insA	NP_000537.3:p.Met133IlefsTer16	other	-3.61247	-3.53499	-3.66313	-3.48102	-3.38556	-3.4625	-3.61247	-3.4625
485	NC_000017.11:g.7675211_7675212delinsCC	NM_000546.6:c.400_401delinsGG	NP_000537.3:p.Phe134Gly	other	-3.4439	-3.4735	-3.42135	-3.3629	-3.43044	-3.37259	-3.4439	-3.37259
486	NC_000017.11:g.7675211_7675212delinsGC	NM_000546.6:c.400_401delinsGC	NP_000537.3:p.Phe134Ala	other	-3.07711	-3.02652	-3.05843	-2.94886	-3.08506	-3.00738	-3.05843	-3.00738
487	NC_000017.11:g.7675210_7675212delinsTTC	NM_000546.6:c.400_402delinsGAA	NP_000537.3:p.Phe134Glu	other	-3.178	-3.20212	-3.1816	-3.09457	-3.14954	-3.13724	-3.1816	-3.13724
488	NC_000017.11:g.7675211_7675212delinsTC	NM_000546.6:c.400_401delinsGA	NP_000537.3:p.Phe134Asp	other	-3.71849	-3.65287	-3.67384	-3.55562	-3.55695	-3.48086	-3.67384	-3.55562
489	NC_000017.11:g.7675212A>C	NM_000546.6:c.400T>G	NP_000537.3:p.Phe134Val	other	-3.13748	-3.16176	-3.21623	-3.10731	-2.99854	-2.9456	-3.16176	-2.99854
490	NC_000017.11:g.7675211_7675212delinsCG	NM_000546.6:c.400_401delinsCG	NP_000537.3:p.Phe134Arg	other	-3.29285	-3.26943	-3.29275	-3.07872	-3.04033	-3.15749	-3.29275	-3.07872
491	NC_000017.11:g.7675211_7675212delinsGG	NM_000546.6:c.400_401delinsCC	NP_000537.3:p.Phe134Pro	other	-3.5497	-3.25953	-3.39738	-3.29735	-3.24093	-3.37603	-3.39738	-3.29735
492	NC_000017.11:g.7675210_7675212delinsTTG	NM_000546.6:c.400_402delinsCAA	NP_000537.3:p.Phe134Gln	other	-3.4126	-3.37821	-3.43458	-3.30804	-3.3903	-3.36066	-3.4126	-3.36066
493	NC_000017.11:g.7675211_7675212delinsTG	NM_000546.6:c.400_401delinsCA	NP_000537.3:p.Phe134His	other	-3.4439	-3.26424	-3.29573	-3.18062	-3.24975	-3.30373	-3.29573	-3.24975
494	NC_000017.11:g.7675212A>G	NM_000546.6:c.400T>C	NP_000537.3:p.Phe134Leu	other	-3.29524	-3.26648	-3.21978	-3.20082	-3.2367	-3.09951	-3.26648	-3.20082
495	NC_000017.11:g.7675211_7675212delinsGT	NM_000546.6:c.400_401delinsAC	NP_000537.3:p.Phe134Thr	other	-3.23945	-3.25815	-3.25509	-3.26288	-3.20242	-3.20479	-3.25509	-3.20479
496	NC_000017.11:g.7675210_7675212inv	NM_000546.6:c.400_402inv	NP_000537.3:p.Phe134Lys	other	-3.84595	-3.81421	-3.85609	-3.61621	-3.50726	-3.66213	-3.84595	-3.61621
497	NC_000017.11:g.7675211_7675212inv	NM_000546.6:c.400_401inv	NP_000537.3:p.Phe134Asn	other	-3.32545	-3.57758	-3.29854	-3.27698	-3.27262	-3.30066	-3.32545	-3.27698
498	NC_000017.11:g.7675210_7675212delinsCAT	NM_000546.6:c.400_402delinsATG	NP_000537.3:p.Phe134Met	other	-3.40077	-3.34878	-3.4018	-3.19503	-3.30301	-3.15958	-3.40077	-3.19503
499	NC_000017.11:g.7675212A>T	NM_000546.6:c.400T>A	NP_000537.3:p.Phe134Ile	other	-3.30529	-3.3712	-3.28279	-3.26672	-3.13802	-3.23245	-3.30529	-3.23245
500	NC_000017.11:g.7675210_7675212del	NM_000546.6:c.401_403del	NP_000537.3:p.Phe134del	other	-3.18822	-3.2959	-3.17416	-3.11366	-3.09571	-3.18425	-3.18822	-3.11366
501	NC_000017.11:g.7675211_7675212del	NM_000546.6:c.402_403del	NP_000537.3:p.Phe134LeufsTer14	other	-3.06512	-3.08913	-3.11056	-2.90528	-3.00692	-2.92519	-3.08913	-2.92519
502	NC_000017.11:g.7675212del	NM_000546.6:c.403del	NP_000537.3:p.Cys135AlafsTer35	other	-2.76671	-2.79453	-2.76662	-2.73694	-2.70854	-2.70536	-2.76671	-2.70854
503	NC_000017.11:g.7675212dup	NM_000546.6:c.403dup	NP_000537.3:p.Cys135LeufsTer14	other	-2.79126	-2.79372	-2.79082	-2.60708	-2.61517	-2.61514	-2.79126	-2.61514
504	NC_000017.11:g.7675213dup	NM_000546.6:c.399dup	NP_000537.3:p.Phe134ValfsTer15	other	-3.24812	-3.26972	-3.2596	-3.24841	-3.27439	-3.14151	-3.2596	-3.24841
505	NC_000017.11:g.7675212_7675213insG	NM_000546.6:c.399_400insC	NP_000537.3:p.Phe134LeufsTer15	other	-3.53327	-3.38424	-3.47556	-3.63733	-3.37369	-3.33759	-3.47556	-3.37369
506	NC_000017.11:g.7675212_7675213insT	NM_000546.6:c.399_400insA	NP_000537.3:p.Phe134IlefsTer15	other	-3.40327	-3.30977	-3.41456	-3.16314	-3.35272	-3.17787	-3.40327	-3.17787
507	NC_000017.11:g.7675210_7675211delinsCC	NM_000546.6:c.401_402delinsGG	NP_000537.3:p.Phe134Trp	other	-3.6487	-3.45754	-3.68435	-3.44115	-3.42926	-3.46017	-3.6487	-3.44115
508	NC_000017.11:g.7675210_7675211delinsTC	NM_000546.6:c.401_402delinsGA	NP_000537.3:p.Phe134Ter	non	-3.65008	-3.67708	-3.56465	-3.38913	-3.34739	-3.41792	-3.65008	-3.38913
509	NC_000017.11:g.7675211A>C	NM_000546.6:c.401T>G	NP_000537.3:p.Phe134Cys	other	-3.52071	-3.48726	-3.44617	-3.31943	-3.33191	-3.23082	-3.48726	-3.31943
510	NC_000017.11:g.7675211A>G	NM_000546.6:c.401T>C	NP_000537.3:p.Phe134Ser	other	-3.3416	-3.34895	-3.32749	-3.24741	-3.30088	-3.27512	-3.3416	-3.27512
511	NC_000017.11:g.7675210_7675211delinsCT	NM_000546.6:c.401_402delinsAG	NP_000537.3:p.Phe134Ter	non	-3.31266	-3.35803	-3.27915	-3.20727	-3.20202	-3.14172	-3.31266	-3.20202
512	NC_000017.11:g.7675210_7675211inv	NM_000546.6:c.401_402inv	NP_000537.3:p.Phe134Ter	non	-3.49064	-3.42365	-3.39264	-3.32853	-3.39015	-3.22822	-3.42365	-3.32853
513	NC_000017.11:g.7675211A>T	NM_000546.6:c.401T>A	NP_000537.3:p.Phe134Tyr	other	-3.51782	-3.48124	-3.66788	-4.77299	-4.42407	-4.37467	-3.51782	-4.42407
514	NC_000017.11:g.7675210_7675212del	NM_000546.6:c.401_403del	NP_000537.3:p.Phe134del	other	-3.18822	-3.2959	-3.17416	-3.11366	-3.09571	-3.18425	-3.18822	-3.11366
515	NC_000017.11:g.7675211_7675212del	NM_000546.6:c.402_403del	NP_000537.3:p.Phe134LeufsTer14	other	-3.06512	-3.08913	-3.11056	-2.90528	-3.00692	-2.92519	-3.08913	-2.92519
516	NC_000017.11:g.7675212del	NM_000546.6:c.403del	NP_000537.3:p.Cys135AlafsTer35	other	-2.76671	-2.79453	-2.76662	-2.73694	-2.70854	-2.70536	-2.76671	-2.70854
517	NC_000017.11:g.7675212dup	NM_000546.6:c.403dup	NP_000537.3:p.Cys135LeufsTer14	other	-2.79126	-2.79372	-2.79082	-2.60708	-2.61517	-2.61514	-2.79126	-2.61514
518	NC_000017.11:g.7675211_7675212insC	NM_000546.6:c.400_401insG	NP_000537.3:p.Phe134CysfsTer15	other	-3.54067	-3.43548	-3.59744	-3.44138	-3.30643	-3.33114	-3.54067	-3.33114
519	NC_000017.11:g.7675211_7675212insG	NM_000546.6:c.400_401insC	NP_000537.3:p.Phe134SerfsTer15	other	-3.37669	-3.44807	-3.53768	-3.31458	-3.30808	-3.24842	-3.44807	-3.30808
520	NC_000017.11:g.7675211_7675212insT	NM_000546.6:c.400_401insA	NP_000537.3:p.Phe134TyrfsTer15	other	-3.48629	-3.37102	-3.53533	-3.28371	-3.23293	-3.28357	-3.48629	-3.28357
521	NC_000017.11:g.7675210A>C	NM_000546.6:c.402T>G	NP_000537.3:p.Phe134Leu	other	-3.56015	-3.56625	-3.74816	-3.54239	-3.55023	-3.56085	-3.56625	-3.55023
522	NC_000017.11:g.7675210A>G	NM_000546.6:c.402T>C	NP_000537.3:p.Phe134=	syn	-3.63531	-3.67205	-3.70741	-4.94908	-4.98338	-5.12051	-3.67205	-4.98338
523	NC_000017.11:g.7675210A>T	NM_000546.6:c.402T>A	NP_000537.3:p.Phe134Leu	other	-2.99757	-2.99233	-2.99364	-2.91247	-2.93909	-2.84253	-2.99364	-2.91247
524	NC_000017.11:g.7675208_7675210del	NM_000546.6:c.402_404del	NP_000537.3:p.Cys135del	other	-3.5076	-3.46545	-3.47395	-3.40885	-3.31489	-3.3543	-3.47395	-3.3543
525	NC_000017.11:g.7675211_7675212del	NM_000546.6:c.402_403del	NP_000537.3:p.Phe134LeufsTer14	other	-3.06512	-3.08913	-3.11056	-2.90528	-3.00692	-2.92519	-3.08913	-2.92519
526	NC_000017.11:g.7675212del	NM_000546.6:c.403del	NP_000537.3:p.Cys135AlafsTer35	other	-2.76671	-2.79453	-2.76662	-2.73694	-2.70854	-2.70536	-2.76671	-2.70854
527	NC_000017.11:g.7675212dup	NM_000546.6:c.403dup	NP_000537.3:p.Cys135LeufsTer14	other	-2.79126	-2.79372	-2.79082	-2.60708	-2.61517	-2.61514	-2.79126	-2.61514
528	NC_000017.11:g.7675210_7675211insC	NM_000546.6:c.401_402insG	NP_000537.3:p.Phe134LeufsTer15	other	-3.50217	-3.29202	-3.47062	-3.18485	-3.29011	-3.34948	-3.47062	-3.29011
529	NC_000017.11:g.7675210_7675211insG	NM_000546.6:c.401_402insC	NP_000537.3:p.Cys135LeufsTer14	other	-3.67477	-3.55795	-3.60564	-3.46765	-3.40343	-3.47534	-3.60564	-3.46765
530	NC_000017.11:g.7675210_7675211insT	NM_000546.6:c.401_402insA	NP_000537.3:p.Phe134LeufsTer15	other	-3.23345	-3.14779	-3.2759	-3.13295	-3.12924	-3.22764	-3.23345	-3.13295
531	NC_000017.11:g.7675208_7675209delinsAC	NM_000546.6:c.403_404delinsGT	NP_000537.3:p.Cys135Val	other	-3.77511	-3.66957	-3.82298	-6.17217	-4.92689	-4.66584	-3.77511	-4.92689
532	NC_000017.11:g.7675208_7675209delinsGC	NM_000546.6:c.403_404delinsGC	NP_000537.3:p.Cys135Ala	other	-3.56657	-3.61344	-3.49119	-4.83829	-4.2113	-4.00001	-3.56657	-4.2113
533	NC_000017.11:g.7675207_7675209delinsTTC	NM_000546.6:c.403_405delinsGAA	NP_000537.3:p.Cys135Glu	other	-3.44124	-3.332	-3.56161	-3.40565	-3.41047	-3.36623	-3.44124	-3.40565
534	NC_000017.11:g.7675208_7675209delinsTC	NM_000546.6:c.403_404delinsGA	NP_000537.3:p.Cys135Asp	other	-3.26113	-3.13736	-3.24888	-3.23098	-3.12764	-3.16064	-3.24888	-3.16064
535	NC_000017.11:g.7675209A>C	NM_000546.6:c.403T>G	NP_000537.3:p.Cys135Gly	other	-3.64958	-3.68033	-3.69755	-3.62308	-3.4741	-3.62477	-3.68033	-3.62308
536	NC_000017.11:g.7675208_7675209delinsAG	NM_000546.6:c.403_404delinsCT	NP_000537.3:p.Cys135Leu	other	-3.48439	-3.53525	-3.55983	-3.38471	-3.3703	-3.44938	-3.53525	-3.38471
537	NC_000017.11:g.7675208_7675209delinsGG	NM_000546.6:c.403_404delinsCC	NP_000537.3:p.Cys135Pro	other	-3.25692	-3.35716	-3.32387	-3.13545	-3.12907	-3.15584	-3.32387	-3.13545
538	NC_000017.11:g.7675207_7675209delinsTTG	NM_000546.6:c.403_405delinsCAA	NP_000537.3:p.Cys135Gln	other	-3.36658	-3.32074	-3.35055	-3.15101	-3.26865	-3.26571	-3.35055	-3.26571
539	NC_000017.11:g.7675208_7675209inv	NM_000546.6:c.403_404inv	NP_000537.3:p.Cys135His	other	-3.39632	-3.28935	-3.45893	-3.30829	-3.28248	-3.3295	-3.39632	-3.30829
540	NC_000017.11:g.7675209A>G	NM_000546.6:c.403T>C	NP_000537.3:p.Cys135Arg	other	-3.34723	-3.32122	-3.20826	-3.26552	-3.26322	-3.29504	-3.32122	-3.26552
541	NC_000017.11:g.7675207_7675209delinsCAT	NM_000546.6:c.403_405delinsATG	NP_000537.3:p.Cys135Met	other	-3.49904	-3.28276	-3.16735	-3.20049	-3.26877	-3.12661	-3.28276	-3.20049
542	NC_000017.11:g.7675208_7675209delinsAT	NM_000546.6:c.403_404delinsAT	NP_000537.3:p.Cys135Ile	other	-3.87189	-3.91385	-3.95857	-4.34471	-4.93762	-4.70282	-3.91385	-4.70282
543	NC_000017.11:g.7675208_7675209delinsGT	NM_000546.6:c.403_404delinsAC	NP_000537.3:p.Cys135Thr	other	-3.58858	-3.61344	-3.53516	-4.35356	-4.20122	-4.10173	-3.58858	-4.20122
544	NC_000017.11:g.7675207_7675209delinsTTT	NM_000546.6:c.403_405delinsAAA	NP_000537.3:p.Cys135Lys	other	-3.13524	-3.15618	-3.13548	-3.16683	-3.04406	-3.06144	-3.13548	-3.06144
545	NC_000017.11:g.7675208_7675209delinsTT	NM_000546.6:c.403_404delinsAA	NP_000537.3:p.Cys135Asn	other	-3.3316	-3.43116	-3.41115	-3.28231	-3.28926	-3.2667	-3.41115	-3.28231
546	NC_000017.11:g.7675209A>T	NM_000546.6:c.403T>A	NP_000537.3:p.Cys135Ser	other	-3.55637	-3.48401	-3.50115	-3.2349	-3.2697	-3.32967	-3.50115	-3.2697
547	NC_000017.11:g.7675207_7675209del	NM_000546.6:c.403_405del	NP_000537.3:p.Cys135del	other	-3.50217	-3.47667	-3.50661	-3.53539	-3.55605	-3.45371	-3.50217	-3.53539
548	NC_000017.11:g.7675208_7675209del	NM_000546.6:c.403_404del	NP_000537.3:p.Cys135ProfsTer13	other	-3.68588	-3.89736	-3.78829	-3.87222	-3.71296	-3.6694	-3.78829	-3.71296
549	NC_000017.11:g.7675212del	NM_000546.6:c.403del	NP_000537.3:p.Cys135AlafsTer35	other	-2.76671	-2.79453	-2.76662	-2.73694	-2.70854	-2.70536	-2.76671	-2.70854
550	NC_000017.11:g.7675212dup	NM_000546.6:c.403dup	NP_000537.3:p.Cys135LeufsTer14	other	-2.79126	-2.79372	-2.79082	-2.60708	-2.61517	-2.61514	-2.79126	-2.61514
551	NC_000017.11:g.7675209_7675210insC	NM_000546.6:c.402_403insG	NP_000537.3:p.Cys135ValfsTer14	other	-3.57829	-3.54872	-3.40688	-3.46217	-3.42691	-3.47706	-3.54872	-3.46217
552	NC_000017.11:g.7675209_7675210insG	NM_000546.6:c.402_403insC	NP_000537.3:p.Cys135LeufsTer14	other	-3.80204	-3.68362	-3.69488	-3.46024	-3.45851	-3.51094	-3.69488	-3.46024
553	NC_000017.11:g.7675209_7675210insT	NM_000546.6:c.402_403insA	NP_000537.3:p.Cys135MetfsTer14	other	-3.23481	-3.18669	-3.25738	-3.12712	-3.16429	-3.11057	-3.23481	-3.12712
554	NC_000017.11:g.7675208C>A	NM_000546.6:c.404G>T	NP_000537.3:p.Cys135Phe	other	-3.20092	-3.31288	-3.27113	-3.25707	-3.12772	-3.11315	-3.27113	-3.12772
555	NC_000017.11:g.7675208C>G	NM_000546.6:c.404G>C	NP_000537.3:p.Cys135Ser	other	-3.29379	-3.3027	-3.2386	-3.23204	-3.15229	-3.16141	-3.29379	-3.16141
556	NC_000017.11:g.7675207_7675208delinsCT	NM_000546.6:c.404_405delinsAG	NP_000537.3:p.Cys135Ter	non	-3.27004	-3.30822	-3.27989	-3.19582	-3.20916	-3.17385	-3.27989	-3.19582
557	NC_000017.11:g.7675207_7675208delinsTT	NM_000546.6:c.404_405delinsAA	NP_000537.3:p.Cys135Ter	non	-3.4767	-3.69063	-3.47352	-3.44399	-3.43536	-3.32869	-3.4767	-3.43536
558	NC_000017.11:g.7675208C>T	NM_000546.6:c.404G>A	NP_000537.3:p.Cys135Tyr	other	-3.05796	-3.13352	-3.04375	-3.02748	-3.01535	-2.95799	-3.05796	-3.01535
559	NC_000017.11:g.7675206_7675208del	NM_000546.6:c.404_406del	NP_000537.3:p.Cys135Ter	other	-3.2981	-3.43652	-3.32387	-3.23745	-3.23143	-3.18478	-3.32387	-3.23143
560	NC_000017.11:g.7675207_7675208del	NM_000546.6:c.404_405del	NP_000537.3:p.Cys135SerfsTer13	other	-3.41768	-3.42749	-3.56143	-3.37086	-3.45653	-3.28364	-3.42749	-3.37086
561	NC_000017.11:g.7675208del	NM_000546.6:c.404del	NP_000537.3:p.Cys135SerfsTer35	other	-3.64518	-3.58568	-3.47629	-3.34855	-3.46231	-3.36534	-3.58568	-3.36534
562	NC_000017.11:g.7675212dup	NM_000546.6:c.403dup	NP_000537.3:p.Cys135LeufsTer14	other	-2.79126	-2.79372	-2.79082	-2.60708	-2.61517	-2.61514	-2.79126	-2.61514
563	NC_000017.11:g.7675208dup	NM_000546.6:c.404dup	NP_000537.3:p.Cys135TrpfsTer14	other	-3.03054	-3.04463	-3.09428	-2.98971	-2.96814	-2.97572	-3.04463	-2.97572
564	NC_000017.11:g.7675208_7675209insG	NM_000546.6:c.403_404insC	NP_000537.3:p.Cys135SerfsTer14	other	-3.80401	-4.05013	-3.83586	-3.77212	-3.62746	-3.67425	-3.83586	-3.67425
565	NC_000017.11:g.7675208_7675209insT	NM_000546.6:c.403_404insA	NP_000537.3:p.Cys135Ter	other	-3.548	-3.58744	-3.35551	-3.42748	-3.434	-3.22109	-3.548	-3.42748
566	NC_000017.11:g.7675205_7675207del	NM_000546.6:c.405_407del	NP_000537.3:p.Cys135Ter	other	-3.99354	-3.96531	-3.97533	-3.75612	-3.76116	-4.05198	-3.97533	-3.76116
567	NC_000017.11:g.7675206_7675207del	NM_000546.6:c.405_406del	NP_000537.3:p.Cys135Ter	other	-4.19207	-4.0596	-4.01751	-3.8254	-3.97206	-4.05155	-4.0596	-3.97206
568	NC_000017.11:g.7675207del	NM_000546.6:c.406del	NP_000537.3:p.Gln136AsnfsTer34	other	-3.18018	-2.98107	-3.00611	-2.91353	-3.03999	-2.99518	-3.00611	-2.99518
569	NC_000017.11:g.7675207G>A	NM_000546.6:c.405C>T	NP_000537.3:p.Cys135=	syn	-3.23559	-3.21825	-3.19266	-4.18828	-4.42241	-4.53126	-3.21825	-4.42241
570	NC_000017.11:g.7675207G>C	NM_000546.6:c.405C>G	NP_000537.3:p.Cys135Trp	other	-3.40249	-3.3515	-3.24431	-3.26726	-3.20967	-3.19455	-3.3515	-3.20967
571	NC_000017.11:g.7675207G>T	NM_000546.6:c.405C>A	NP_000537.3:p.Cys135Ter	non	-3.31751	-3.40129	-3.30333	-3.20082	-3.27521	-3.29784	-3.31751	-3.27521
572	NC_000017.11:g.7675207_7675208insA	NM_000546.6:c.404_405insT	NP_000537.3:p.Gln136ProfsTer13	other	-3.33672	-3.29786	-3.2508	-3.12011	-3.14804	-3.18215	-3.29786	-3.14804
573	NC_000017.11:g.7675208dup	NM_000546.6:c.404dup	NP_000537.3:p.Cys135TrpfsTer14	other	-3.03054	-3.04463	-3.09428	-2.98971	-2.96814	-2.97572	-3.04463	-2.97572
574	NC_000017.11:g.7675207dup	NM_000546.6:c.406dup	NP_000537.3:p.Gln136ProfsTer13	other	-2.93392	-2.963	-3.01843	-2.96179	-2.93276	-2.88733	-2.963	-2.93276
575	NC_000017.11:g.7675207_7675208insT	NM_000546.6:c.404_405insA	NP_000537.3:p.Cys135Ter	other	-3.3894	-3.35424	-3.31459	-3.13691	-3.20815	-3.34168	-3.35424	-3.20815
576	NC_000017.11:g.7675204_7675206del	NM_000546.6:c.407_409del	NP_000537.3:p.Gln136del	other	-3.09216	-3.14133	-3.02475	-2.94236	-2.95191	-2.91371	-3.09216	-2.94236
577	NC_000017.11:g.7675205_7675206del	NM_000546.6:c.406_407del	NP_000537.3:p.Gln136ThrfsTer12	other	-3.72957	-3.89796	-3.86175	-3.72835	-3.73999	-3.73548	-3.86175	-3.73548
578	NC_000017.11:g.7675207del	NM_000546.6:c.406del	NP_000537.3:p.Gln136AsnfsTer34	other	-3.18018	-2.98107	-3.00611	-2.91353	-3.03999	-2.99518	-3.00611	-2.99518
579	NC_000017.11:g.7675204_7675206delinsGAA	NM_000546.6:c.406_408delinsTTC	NP_000537.3:p.Gln136Phe	other	-3.31833	-3.2754	-3.31997	-3.07496	-3.22676	-3.22971	-3.31833	-3.22676
580	NC_000017.11:g.7675204_7675206delinsCCA	NM_000546.6:c.406_408delinsTGG	NP_000537.3:p.Gln136Trp	other	-3.3366	-3.34491	-3.37281	-3.26063	-3.25311	-3.13099	-3.34491	-3.25311
581	NC_000017.11:g.7675204_7675206delinsGCA	NM_000546.6:c.406_408delinsTGC	NP_000537.3:p.Gln136Cys	other	-3.62912	-3.4451	-3.43113	-3.85024	-3.50505	-3.51706	-3.4451	-3.51706
582	NC_000017.11:g.7675205_7675206inv	NM_000546.6:c.406_407inv	NP_000537.3:p.Gln136Ter	non	-3.22208	-3.27241	-3.25132	-3.16647	-3.14601	-3.19623	-3.25132	-3.16647
583	NC_000017.11:g.7675205_7675206delinsGA	NM_000546.6:c.406_407delinsTC	NP_000537.3:p.Gln136Ser	other	-3.33397	-3.39109	-3.36982	-4.51212	-4.59029	-3.91829	-3.36982	-4.51212
584	NC_000017.11:g.7675204_7675206delinsCTA	NM_000546.6:c.406_408delinsTAG	NP_000537.3:p.Gln136Ter	non	-3.50651	-3.5194	-3.39799	-3.34669	-3.4301	-3.42144	-3.50651	-3.42144
585	NC_000017.11:g.7675204_7675206delinsGTA	NM_000546.6:c.406_408delinsTAC	NP_000537.3:p.Gln136Tyr	other	-3.40991	-3.44658	-3.46487	-3.35702	-3.37177	-3.40528	-3.44658	-3.37177
586	NC_000017.11:g.7675206G>A	NM_000546.6:c.406C>T	NP_000537.3:p.Gln136Ter	non	-3.44524	-3.49978	-3.60861	-3.43588	-3.34475	-3.49462	-3.49978	-3.43588
587	NC_000017.11:g.7675205_7675206delinsAC	NM_000546.6:c.406_407delinsGT	NP_000537.3:p.Gln136Val	other	-3.14448	-3.2535	-3.32274	-4.06014	-3.8442	-4.02766	-3.2535	-4.02766
588	NC_000017.11:g.7675205_7675206delinsCC	NM_000546.6:c.406_407delinsGG	NP_000537.3:p.Gln136Gly	other	-3.34484	-3.25856	-3.32018	-4.08632	-3.77401	-3.79637	-3.32018	-3.79637
589	NC_000017.11:g.7675205_7675206delinsGC	NM_000546.6:c.406_407delinsGC	NP_000537.3:p.Gln136Ala	other	-3.35388	-3.33005	-3.32315	-3.8095	-3.83381	-3.69593	-3.33005	-3.8095
590	NC_000017.11:g.7675204_7675206delinsGTC	NM_000546.6:c.406_408delinsGAC	NP_000537.3:p.Gln136Asp	other	-3.39744	-3.33659	-3.40217	-3.37863	-3.23724	-3.153	-3.39744	-3.23724
591	NC_000017.11:g.7675206G>C	NM_000546.6:c.406C>G	NP_000537.3:p.Gln136Glu	other	-3.69587	-3.51268	-3.54551	-3.4221	-3.38358	-3.4379	-3.54551	-3.4221
592	NC_000017.11:g.7675204_7675206delinsCAT	NM_000546.6:c.406_408delinsATG	NP_000537.3:p.Gln136Met	other	-3.48543	-3.50098	-3.54243	-5.07278	-4.46596	-4.25774	-3.50098	-4.46596
593	NC_000017.11:g.7675205_7675206delinsAT	NM_000546.6:c.406_407delinsAT	NP_000537.3:p.Gln136Ile	other	-3.41908	-3.34946	-3.50224	-4.17905	-4.06912	-3.88299	-3.41908	-4.06912
594	NC_000017.11:g.7675205_7675206delinsGT	NM_000546.6:c.406_407delinsAC	NP_000537.3:p.Gln136Thr	other	-3.11513	-2.9503	-3.08147	-3.42442	-3.18586	-3.33024	-3.08147	-3.33024
595	NC_000017.11:g.7675204_7675206delinsGTT	NM_000546.6:c.406_408delinsAAC	NP_000537.3:p.Gln136Asn	other	-3.27025	-3.31085	-3.30868	-3.30825	-3.29851	-3.32633	-3.30868	-3.30825
596	NC_000017.11:g.7675206G>T	NM_000546.6:c.406C>A	NP_000537.3:p.Gln136Lys	other	-3.59577	-3.54765	-3.51421	-5.09041	-4.57826	-4.72663	-3.54765	-4.72663
597	NC_000017.11:g.7675206_7675207insA	NM_000546.6:c.405_406insT	NP_000537.3:p.Gln136SerfsTer13	other	-3.29124	-3.24998	-3.25167	-3.23908	-3.22697	-3.22615	-3.25167	-3.22697
598	NC_000017.11:g.7675206_7675207insC	NM_000546.6:c.405_406insG	NP_000537.3:p.Gln136AlafsTer13	other	-3.45448	-3.4141	-3.41279	-3.3674	-3.37547	-3.39036	-3.4141	-3.37547
599	NC_000017.11:g.7675207dup	NM_000546.6:c.406dup	NP_000537.3:p.Gln136ProfsTer13	other	-2.93392	-2.963	-3.01843	-2.96179	-2.93276	-2.88733	-2.963	-2.93276
600	NC_000017.11:g.7675206_7675207insT	NM_000546.6:c.405_406insA	NP_000537.3:p.Gln136ThrfsTer13	other	-3.5119	-3.50533	-3.54862	-3.23165	-3.28344	-3.35909	-3.5119	-3.28344
601	NC_000017.11:g.7675204_7675206del	NM_000546.6:c.407_409del	NP_000537.3:p.Gln136del	other	-3.09216	-3.14133	-3.02475	-2.94236	-2.95191	-2.91371	-3.09216	-2.94236
602	NC_000017.11:g.7675204_7675205del	NM_000546.6:c.407_408del	NP_000537.3:p.Gln136ProfsTer12	other	-3.54126	-3.42164	-3.51742	-3.36483	-3.39386	-3.40655	-3.51742	-3.39386
603	NC_000017.11:g.7675205del	NM_000546.6:c.408del	NP_000537.3:p.Gln136HisfsTer34	other	-2.94646	-3.07429	-3.00034	-2.83664	-2.92189	-2.83858	-3.00034	-2.83858
604	NC_000017.11:g.7675205T>A	NM_000546.6:c.407A>T	NP_000537.3:p.Gln136Leu	other	-3.6896	-3.64043	-3.70394	-3.97489	-3.84114	-3.88211	-3.6896	-3.88211
605	NC_000017.11:g.7675205T>C	NM_000546.6:c.407A>G	NP_000537.3:p.Gln136Arg	other	-3.72026	-3.69063	-3.61643	-5.41521	-4.32088	-5.41155	-3.69063	-5.41155
606	NC_000017.11:g.7675205T>G	NM_000546.6:c.407A>C	NP_000537.3:p.Gln136Pro	other	-3.14311	-3.30043	-3.27195	-3.07491	-3.14139	-3.16158	-3.27195	-3.14139
607	NC_000017.11:g.7675205_7675206insA	NM_000546.6:c.406_407insT	NP_000537.3:p.Gln136LeufsTer13	other	-3.43983	-3.3712	-3.39885	-3.23958	-3.24775	-3.30512	-3.39885	-3.24775
608	NC_000017.11:g.7675205_7675206insC	NM_000546.6:c.406_407insG	NP_000537.3:p.Gln136ArgfsTer13	other	-3.89458	-3.59394	-3.86568	-3.69381	-3.47485	-3.55905	-3.86568	-3.55905
609	NC_000017.11:g.7675207dup	NM_000546.6:c.406dup	NP_000537.3:p.Gln136ProfsTer13	other	-2.93392	-2.963	-3.01843	-2.96179	-2.93276	-2.88733	-2.963	-2.93276
610	NC_000017.11:g.7675205dup	NM_000546.6:c.408dup	NP_000537.3:p.Leu137ThrfsTer12	other	-3.11962	-3.17473	-3.02269	-2.91712	-2.97212	-2.94341	-3.11962	-2.94341
611	NC_000017.11:g.7675202_7675204del	NM_000546.6:c.408_410del	NP_000537.3:p.Leu137del	other	-5.86417	-5.45667	-5.2081	-5.69505	-5.24964	-5.23546	-5.45667	-5.24964
612	NC_000017.11:g.7675203_7675204del	NM_000546.6:c.408_409del	NP_000537.3:p.Gln136HisfsTer12	other	-3.80365	-3.66393	-3.8519	-3.43169	-3.55831	-3.63307	-3.80365	-3.55831
613	NC_000017.11:g.7675205del	NM_000546.6:c.408del	NP_000537.3:p.Gln136HisfsTer34	other	-2.94646	-3.07429	-3.00034	-2.83664	-2.92189	-2.83858	-3.00034	-2.83858
614	NC_000017.11:g.7675204T>A	NM_000546.6:c.408A>T	NP_000537.3:p.Gln136His	other	-3.33257	-3.29054	-3.34402	-3.35408	-3.26912	-3.20817	-3.33257	-3.26912
615	NC_000017.11:g.7675204T>C	NM_000546.6:c.408A>G	NP_000537.3:p.Gln136=	syn	-5.80618	-5.39597	-5.18503	-6.84117	-6.23865	-6.45295	-5.39597	-6.45295
616	NC_000017.11:g.7675204T>G	NM_000546.6:c.408A>C	NP_000537.3:p.Gln136His	other	-3.44046	-3.47781	-3.58279	-3.60346	-3.50325	-3.37941	-3.47781	-3.50325
617	NC_000017.11:g.7675204_7675205insA	NM_000546.6:c.407_408insT	NP_000537.3:p.Gln136HisfsTer13	other	-3.37094	-3.202	-3.29342	-3.17257	-3.11586	-3.17368	-3.29342	-3.17257
618	NC_000017.11:g.7675204_7675205insC	NM_000546.6:c.407_408insG	NP_000537.3:p.Leu137ThrfsTer12	other	-5.95594	-5.39597	-5.60604	-6.06302	-5.47898	-5.47522	-5.60604	-5.47898
619	NC_000017.11:g.7675204_7675205insG	NM_000546.6:c.407_408insC	NP_000537.3:p.Gln136HisfsTer13	other	-3.55302	-3.27099	-3.36143	-3.49796	-3.31996	-3.41008	-3.36143	-3.41008
620	NC_000017.11:g.7675205dup	NM_000546.6:c.408dup	NP_000537.3:p.Leu137ThrfsTer12	other	-3.11962	-3.17473	-3.02269	-2.91712	-2.97212	-2.94341	-3.11962	-2.94341
621	NC_000017.11:g.7675201_7675203del	NM_000546.6:c.409_411del	NP_000537.3:p.Leu137del	other	-3.53443	-3.79818	-3.65977	-3.56941	-3.46413	-3.5603	-3.65977	-3.5603
622	NC_000017.11:g.7675202_7675203del	NM_000546.6:c.409_410del	NP_000537.3:p.Leu137GlyfsTer11	other	-3.52819	-3.45257	-3.38629	-3.32858	-3.21334	-3.27772	-3.45257	-3.27772
623	NC_000017.11:g.7675203del	NM_000546.6:c.409del	NP_000537.3:p.Leu137TrpfsTer33	other	-3.29152	-3.3551	-3.57888	-3.18803	-3.34725	-3.28497	-3.3551	-3.28497
624	NC_000017.11:g.7675201_7675203delinsGCA	NM_000546.6:c.409_411delinsTGC	NP_000537.3:p.Leu137Cys	other	-3.45787	-3.54233	-3.4207	-4.55712	-5.06986	-4.18169	-3.45787	-4.55712
625	NC_000017.11:g.7675201_7675203delinsTCA	NM_000546.6:c.409_411delinsTGA	NP_000537.3:p.Leu137Ter	non	-3.3319	-3.33659	-3.36221	-3.24278	-3.301	-3.25906	-3.33659	-3.25906
626	NC_000017.11:g.7675202_7675203delinsCA	NM_000546.6:c.409_410delinsTG	NP_000537.3:p.Leu137Trp	other	-3.51079	-3.41508	-3.44047	-3.53112	-3.58327	-3.44201	-3.44047	-3.53112
627	NC_000017.11:g.7675202_7675203delinsGA	NM_000546.6:c.409_410delinsTC	NP_000537.3:p.Leu137Ser	other	-3.7048	-3.67635	-3.43498	-5.81315	-4.77625	-4.97583	-3.67635	-4.97583
628	NC_000017.11:g.7675201_7675203delinsGTA	NM_000546.6:c.409_411delinsTAC	NP_000537.3:p.Leu137Tyr	other	-3.65568	-3.71004	-3.60152	-3.83843	-4.21643	-3.969	-3.65568	-3.969
629	NC_000017.11:g.7675201_7675203delinsTTA	NM_000546.6:c.409_411delinsTAA	NP_000537.3:p.Leu137Ter	non	-3.37481	-3.26508	-3.45222	-3.18351	-3.22287	-3.16075	-3.37481	-3.18351
630	NC_000017.11:g.7675202_7675203delinsTA	NM_000546.6:c.409_410delinsTA	NP_000537.3:p.Leu137Ter	non	-3.43727	-3.49501	-3.57025	-3.55652	-3.50706	-3.36384	-3.49501	-3.50706
631	NC_000017.11:g.7675201_7675203delinsGAA	NM_000546.6:c.409_411delinsTTC	NP_000537.3:p.Leu137Phe	other	-3.39561	-3.61219	-3.51968	-4.5266	-4.17046	-3.98497	-3.51968	-4.17046
632	NC_000017.11:g.7675203G>A	NM_000546.6:c.409C>T	NP_000537.3:p.Leu137=	syn	-3.67224	-3.76825	-3.77849	-4.88533	-4.58064	-5.12051	-3.76825	-4.88533
633	NC_000017.11:g.7675202_7675203delinsCC	NM_000546.6:c.409_410delinsGG	NP_000537.3:p.Leu137Gly	other	-3.61515	-3.46945	-3.49852	-3.24344	-3.40106	-3.39757	-3.49852	-3.39757
634	NC_000017.11:g.7675202_7675203delinsGC	NM_000546.6:c.409_410delinsGC	NP_000537.3:p.Leu137Ala	other	-3.88732	-3.60328	-3.75897	-6.54014	-6.53968	-6.75398	-3.75897	-6.54014
635	NC_000017.11:g.7675201_7675203delinsGTC	NM_000546.6:c.409_411delinsGAC	NP_000537.3:p.Leu137Asp	other	-3.30227	-3.2598	-3.37304	-3.30139	-3.14122	-3.21402	-3.30227	-3.21402
636	NC_000017.11:g.7675202_7675203delinsTC	NM_000546.6:c.409_410delinsGA	NP_000537.3:p.Leu137Glu	other	-3.5675	-3.65185	-3.60584	-3.35262	-3.41452	-3.52815	-3.60584	-3.41452
637	NC_000017.11:g.7675203G>C	NM_000546.6:c.409C>G	NP_000537.3:p.Leu137Val	other	-4.15701	-4.17111	-4.26542	-4.90165	-4.71037	-4.52609	-4.17111	-4.71037
638	NC_000017.11:g.7675202_7675203delinsGT	NM_000546.6:c.409_410delinsAC	NP_000537.3:p.Leu137Thr	other	-3.75777	-3.93098	-3.81652	-4.94355	-4.51643	-4.24883	-3.81652	-4.51643
639	NC_000017.11:g.7675201_7675203delinsGTT	NM_000546.6:c.409_411delinsAAC	NP_000537.3:p.Leu137Asn	other	-4.0384	-3.92519	-3.71218	-3.9665	-3.95422	-3.91956	-3.92519	-3.95422
640	NC_000017.11:g.7675202_7675203delinsTT	NM_000546.6:c.409_410delinsAA	NP_000537.3:p.Leu137Lys	other	-4.10181	-3.94747	-3.81749	-5.01944	-4.42407	-4.71061	-3.94747	-4.71061
641	NC_000017.11:g.7675201_7675203delinsTAT	NM_000546.6:c.409_411delinsATA	NP_000537.3:p.Leu137Ile	other	-3.57711	-3.70309	-3.71293	-5.03726	-4.65602	-4.40083	-3.70309	-4.65602
642	NC_000017.11:g.7675203G>T	NM_000546.6:c.409C>A	NP_000537.3:p.Leu137Met	other	-3.8344	-3.77362	-3.77644	-4.3231	-4.80728	-5.39225	-3.77644	-4.80728
643	NC_000017.11:g.7675203_7675204insA	NM_000546.6:c.408_409insT	NP_000537.3:p.Leu137SerfsTer12	other	-3.6921	-3.68989	-3.52358	-3.47907	-3.63768	-3.70963	-3.68989	-3.63768
644	NC_000017.11:g.7675203_7675204insC	NM_000546.6:c.408_409insG	NP_000537.3:p.Leu137AlafsTer12	other	-3.34086	-3.34239	-3.48219	-3.23958	-3.24499	-3.25975	-3.34239	-3.24499
645	NC_000017.11:g.7675203dup	NM_000546.6:c.409dup	NP_000537.3:p.Leu137ProfsTer12	other	-3.62529	-3.59693	-3.96529	-3.5229	-3.61903	-3.61583	-3.62529	-3.61583
646	NC_000017.11:g.7675205dup	NM_000546.6:c.408dup	NP_000537.3:p.Leu137ThrfsTer12	other	-3.11962	-3.17473	-3.02269	-2.91712	-2.97212	-2.94341	-3.11962	-2.94341
647	NC_000017.11:g.7675202A>C	NM_000546.6:c.410T>G	NP_000537.3:p.Leu137Arg	other	-4.04337	-4.16442	-4.15119	-4.80508	-4.45869	-5.19767	-4.15119	-4.80508
648	NC_000017.11:g.7675202A>G	NM_000546.6:c.410T>C	NP_000537.3:p.Leu137Pro	other	-3.23205	-3.31241	-3.21623	-4.24202	-4.22161	-3.97909	-3.23205	-4.22161
649	NC_000017.11:g.7675201_7675202delinsGT	NM_000546.6:c.410_411delinsAC	NP_000537.3:p.Leu137His	other	-3.55627	-3.69512	-3.5462	-3.91758	-3.63227	-3.77786	-3.55627	-3.77786
650	NC_000017.11:g.7675202A>T	NM_000546.6:c.410T>A	NP_000537.3:p.Leu137Gln	other	-2.97562	-2.96545	-2.95164	-2.85125	-2.89073	-2.9291	-2.96545	-2.89073
651	NC_000017.11:g.7675200_7675202del	NM_000546.6:c.410_412del	NP_000537.3:p.Leu137_Ala138delinsPro	other	-3.45844	-3.61877	-3.60309	-3.40422	-3.4323	-3.38162	-3.60309	-3.40422
652	NC_000017.11:g.7675201_7675202del	NM_000546.6:c.410_411del	NP_000537.3:p.Leu137ArgfsTer11	other	-3.39957	-3.46811	-3.33104	-3.24366	-3.23995	-3.19852	-3.39957	-3.23995
653	NC_000017.11:g.7675202del	NM_000546.6:c.410del	NP_000537.3:p.Leu137ArgfsTer33	other	-3.40838	-3.31963	-3.26804	-3.10158	-3.27098	-3.20192	-3.31963	-3.20192
654	NC_000017.11:g.7675202dup	NM_000546.6:c.410dup	NP_000537.3:p.Ala138GlyfsTer11	other	-2.98587	-2.96426	-3.05315	-2.84655	-2.86509	-2.95295	-2.98587	-2.86509
655	NC_000017.11:g.7675202_7675203insC	NM_000546.6:c.409_410insG	NP_000537.3:p.Leu137ArgfsTer12	other	-3.69727	-3.88496	-3.78709	-3.72269	-3.77513	-3.62866	-3.78709	-3.72269
656	NC_000017.11:g.7675203dup	NM_000546.6:c.409dup	NP_000537.3:p.Leu137ProfsTer12	other	-3.62529	-3.59693	-3.96529	-3.5229	-3.61903	-3.61583	-3.62529	-3.61583
657	NC_000017.11:g.7675202_7675203insT	NM_000546.6:c.409_410insA	NP_000537.3:p.Leu137HisfsTer12	other	-3.51754	-3.57188	-3.56339	-3.35479	-3.37044	-3.32714	-3.56339	-3.35479
658	NC_000017.11:g.7675201C>A	NM_000546.6:c.411G>T	NP_000537.3:p.Leu137=	syn	-3.39365	-3.33119	-3.40316	-4.5932	-4.62586	-4.40958	-3.39365	-4.5932
659	NC_000017.11:g.7675201C>G	NM_000546.6:c.411G>C	NP_000537.3:p.Leu137=	syn	-3.51024	-3.41686	-3.47134	-5.09819	-4.81952	-5.17995	-3.47134	-5.09819
660	NC_000017.11:g.7675201C>T	NM_000546.6:c.411G>A	NP_000537.3:p.Leu137=	syn	-3.64456	-3.50146	-3.57116	-5.82693	-5.07728	-4.4497	-3.57116	-5.07728
661	NC_000017.11:g.7675199_7675201del	NM_000546.6:c.411_413del	NP_000537.3:p.Ala138del	other	-3.35889	-3.41488	-3.26605	-3.26196	-3.33137	-3.16542	-3.35889	-3.26196
662	NC_000017.11:g.7675200_7675201del	NM_000546.6:c.411_412del	NP_000537.3:p.Ala138GlnfsTer10	other	-3.57339	-3.66886	-3.49088	-3.50007	-3.49769	-3.56043	-3.57339	-3.50007
663	NC_000017.11:g.7675201del	NM_000546.6:c.412del	NP_000537.3:p.Ala138ProfsTer32	other	-3.08896	-3.07637	-3.07415	-3.00843	-2.96507	-2.91601	-3.07637	-2.96507
664	NC_000017.11:g.7675202dup	NM_000546.6:c.410dup	NP_000537.3:p.Ala138GlyfsTer11	other	-2.98587	-2.96426	-3.05315	-2.84655	-2.86509	-2.95295	-2.98587	-2.86509
665	NC_000017.11:g.7675201dup	NM_000546.6:c.412dup	NP_000537.3:p.Ala138GlyfsTer11	other	-2.99499	-2.93397	-3.02063	-2.84716	-2.84288	-2.90536	-2.99499	-2.84716
666	NC_000017.11:g.7675201_7675202insG	NM_000546.6:c.410_411insC	NP_000537.3:p.Ala138GlyfsTer11	other	-3.66147	-3.57472	-3.476	-3.3747	-3.39557	-3.42346	-3.57472	-3.39557
667	NC_000017.11:g.7675201_7675202insT	NM_000546.6:c.410_411insA	NP_000537.3:p.Ala138GlyfsTer11	other	-3.44524	-3.29336	-3.3742	-3.32429	-3.24323	-3.30954	-3.3742	-3.30954
668	NC_000017.11:g.7675199_7675200delinsAA	NM_000546.6:c.412_413delinsTT	NP_000537.3:p.Ala138Phe	other	-3.40983	-3.33152	-3.32749	-3.64907	-3.48201	-3.32342	-3.33152	-3.48201
669	NC_000017.11:g.7675198_7675200delinsCCA	NM_000546.6:c.412_414delinsTGG	NP_000537.3:p.Ala138Trp	other	-3.40099	-3.32409	-3.29845	-3.28989	-3.28332	-3.32877	-3.32409	-3.28989
670	NC_000017.11:g.7675198_7675200delinsTCA	NM_000546.6:c.412_414delinsTGA	NP_000537.3:p.Ala138Ter	non	-3.31348	-3.35441	-3.49164	-3.15445	-3.30706	-3.12182	-3.35441	-3.15445
671	NC_000017.11:g.7675199_7675200delinsCA	NM_000546.6:c.412_413delinsTG	NP_000537.3:p.Ala138Cys	other	-3.42899	-3.20031	-3.38891	-3.42537	-3.28537	-3.37758	-3.38891	-3.37758
672	NC_000017.11:g.7675198_7675200delinsCTA	NM_000546.6:c.412_414delinsTAG	NP_000537.3:p.Ala138Ter	non	-3.45159	-3.47327	-3.39579	-3.45213	-3.26425	-3.23678	-3.45159	-3.26425
673	NC_000017.11:g.7675198_7675200delinsTTA	NM_000546.6:c.412_414delinsTAA	NP_000537.3:p.Ala138Ter	non	-3.60025	-3.47553	-3.52966	-3.35792	-3.46982	-3.38755	-3.52966	-3.38755
674	NC_000017.11:g.7675199_7675200delinsTA	NM_000546.6:c.412_413delinsTA	NP_000537.3:p.Ala138Tyr	other	-3.37892	-3.27028	-3.3001	-3.58767	-3.76334	-3.56253	-3.3001	-3.58767
675	NC_000017.11:g.7675200C>A	NM_000546.6:c.412G>T	NP_000537.3:p.Ala138Ser	other	-3.47678	-3.65185	-3.41355	-4.86193	-4.58544	-4.63012	-3.47678	-4.63012
676	NC_000017.11:g.7675199_7675200delinsAG	NM_000546.6:c.412_413delinsCT	NP_000537.3:p.Ala138Leu	other	-3.83517	-3.72549	-3.53249	-3.52773	-3.58447	-3.52931	-3.72549	-3.52931
677	NC_000017.11:g.7675199_7675200delinsCG	NM_000546.6:c.412_413delinsCG	NP_000537.3:p.Ala138Arg	other	-3.60093	-3.65733	-3.58787	-4.71515	-4.87692	-4.9981	-3.60093	-4.87692
678	NC_000017.11:g.7675198_7675200delinsTTG	NM_000546.6:c.412_414delinsCAA	NP_000537.3:p.Ala138Gln	other	-3.53647	-3.63125	-3.57006	-4.93808	-4.7438	-4.81948	-3.57006	-4.81948
679	NC_000017.11:g.7675199_7675200delinsTG	NM_000546.6:c.412_413delinsCA	NP_000537.3:p.Ala138His	other	-3.63518	-3.51865	-3.50146	-4.91006	-4.88647	-4.19407	-3.51865	-4.88647
680	NC_000017.11:g.7675200C>G	NM_000546.6:c.412G>C	NP_000537.3:p.Ala138Pro	other	-3.14492	-3.19315	-3.20905	-3.06179	-3.07983	-3.03639	-3.19315	-3.06179
681	NC_000017.11:g.7675198_7675200delinsCAT	NM_000546.6:c.412_414delinsATG	NP_000537.3:p.Ala138Met	other	-3.44038	-3.43985	-3.27775	-4.39195	-3.96047	-4.23284	-3.43985	-4.23284
682	NC_000017.11:g.7675199_7675200delinsAT	NM_000546.6:c.412_413delinsAT	NP_000537.3:p.Ala138Ile	other	-3.28488	-3.46522	-3.38368	-3.28343	-3.2906	-3.23724	-3.38368	-3.28343
683	NC_000017.11:g.7675198_7675200delinsTTT	NM_000546.6:c.412_414delinsAAA	NP_000537.3:p.Ala138Lys	other	-3.7807	-3.92201	-3.75423	-4.60818	-4.99561	-4.50478	-3.7807	-4.60818
684	NC_000017.11:g.7675199_7675200delinsTT	NM_000546.6:c.412_413delinsAA	NP_000537.3:p.Ala138Asn	other	-3.66656	-3.7361	-3.71117	-4.50405	-5.27251	-5.14652	-3.71117	-5.14652
685	NC_000017.11:g.7675200C>T	NM_000546.6:c.412G>A	NP_000537.3:p.Ala138Thr	other	-3.18233	-3.16954	-3.18459	-3.19389	-3.19805	-3.20985	-3.18233	-3.19805
686	NC_000017.11:g.7675198_7675200del	NM_000546.6:c.412_414del	NP_000537.3:p.Ala138del	other	-3.5469	-3.70232	-3.55524	-3.37609	-3.44854	-3.34168	-3.55524	-3.37609
687	NC_000017.11:g.7675199_7675200del	NM_000546.6:c.412_413del	NP_000537.3:p.Ala138GlnfsTer10	other	-3.49381	-3.62898	-3.42719	-3.26139	-3.35258	-3.33692	-3.49381	-3.33692
688	NC_000017.11:g.7675201del	NM_000546.6:c.412del	NP_000537.3:p.Ala138ProfsTer32	other	-3.08896	-3.07637	-3.07415	-3.00843	-2.96507	-2.91601	-3.07637	-2.96507
689	NC_000017.11:g.7675200_7675201insA	NM_000546.6:c.411_412insT	NP_000537.3:p.Ala138CysfsTer11	other	-3.74203	-3.95152	-3.6853	-3.71678	-3.62165	-3.84549	-3.74203	-3.71678
690	NC_000017.11:g.7675201dup	NM_000546.6:c.412dup	NP_000537.3:p.Ala138GlyfsTer11	other	-2.99499	-2.93397	-3.02063	-2.84716	-2.84288	-2.90536	-2.99499	-2.84716
691	NC_000017.11:g.7675200_7675201insG	NM_000546.6:c.411_412insC	NP_000537.3:p.Ala138ArgfsTer11	other	-4.02773	-4.16664	-4.06197	-4.1235	-4.28682	-3.95844	-4.06197	-4.1235
692	NC_000017.11:g.7675200_7675201insT	NM_000546.6:c.411_412insA	NP_000537.3:p.Ala138SerfsTer11	other	-3.77292	-3.61688	-3.62029	-3.50525	-3.47785	-3.54019	-3.62029	-3.50525
693	NC_000017.11:g.7675197_7675199del	NM_000546.6:c.413_415del	NP_000537.3:p.Ala138_Lys139delinsGlu	other	-3.08159	-3.16143	-3.16556	-2.93034	-2.97816	-3.13223	-3.16143	-2.97816
694	NC_000017.11:g.7675198_7675199del	NM_000546.6:c.413_414del	NP_000537.3:p.Ala138GlufsTer10	other	-3.63323	-3.59994	-3.46487	-3.44591	-3.69211	-3.67353	-3.59994	-3.67353
695	NC_000017.11:g.7675199del	NM_000546.6:c.414del	NP_000537.3:p.Lys139ArgfsTer31	other	-2.91193	-4.79866	-5.19259	-2.79313	-4.87222	-5.09122	-4.79866	-4.87222
696	NC_000017.11:g.7675199G>A	NM_000546.6:c.413C>T	NP_000537.3:p.Ala138Val	other	-3.32372	-3.3859	-3.38808	-3.19963	-3.20003	-3.11033	-3.3859	-3.19963
697	NC_000017.11:g.7675199G>C	NM_000546.6:c.413C>G	NP_000537.3:p.Ala138Gly	other	-3.79953	-3.77453	-3.77093	-6.1422	-4.85844	-4.78549	-3.77453	-4.85844
698	NC_000017.11:g.7675198_7675199delinsTT	NM_000546.6:c.413_414delinsAA	NP_000537.3:p.Ala138Glu	other	-3.36481	-3.56877	-3.4289	-3.47035	-3.60392	-3.42897	-3.4289	-3.47035
699	NC_000017.11:g.7675199G>T	NM_000546.6:c.413C>A	NP_000537.3:p.Ala138Asp	other	-3.34378	-3.39711	-3.3603	-3.66258	-3.47279	-3.52085	-3.3603	-3.52085
700	NC_000017.11:g.7675199_7675200insA	NM_000546.6:c.412_413insT	NP_000537.3:p.Ala138ValfsTer11	other	-3.21497	-3.1701	-3.15775	-3.13383	-3.06919	-3.09702	-3.1701	-3.09702
701	NC_000017.11:g.7675201dup	NM_000546.6:c.412dup	NP_000537.3:p.Ala138GlyfsTer11	other	-2.99499	-2.93397	-3.02063	-2.84716	-2.84288	-2.90536	-2.99499	-2.84716
702	NC_000017.11:g.7675199dup	NM_000546.6:c.414dup	NP_000537.3:p.Lys139GlnfsTer10	other	-2.95912	-2.93849	-2.91391	-2.85434	-2.84149	-2.82915	-2.93849	-2.84149
703	NC_000017.11:g.7675199_7675200insT	NM_000546.6:c.412_413insA	NP_000537.3:p.Ala138AspfsTer11	other	-3.44116	-3.46789	-3.43658	-3.20298	-3.40343	-3.16537	-3.44116	-3.20298
704	NC_000017.11:g.7675196_7675198del	NM_000546.6:c.414_416del	NP_000537.3:p.Lys139del	other	-3.34123	-3.28189	-3.43752	-3.25903	-3.25876	-3.25285	-3.34123	-3.25876
705	NC_000017.11:g.7675197_7675198del	NM_000546.6:c.414_415del	NP_000537.3:p.Lys139AspfsTer9	other	-3.13489	-5.2953	-5.62624	-3.14342	-4.98945	-5.40179	-5.2953	-4.98945
706	NC_000017.11:g.7675199del	NM_000546.6:c.414del	NP_000537.3:p.Lys139ArgfsTer31	other	-2.91193	-4.79866	-5.19259	-2.79313	-4.87222	-5.09122	-4.79866	-4.87222
707	NC_000017.11:g.7675198G>A	NM_000546.6:c.414C>T	NP_000537.3:p.Ala138=	syn	-3.26139	-3.37174	-3.35319	-4.5387	-4.54845	-4.46842	-3.35319	-4.5387
708	NC_000017.11:g.7675198G>C	NM_000546.6:c.414C>G	NP_000537.3:p.Ala138=	syn	-3.60959	-3.52649	-3.46274	-4.75363	-6.14174	-4.68952	-3.52649	-4.75363
709	NC_000017.11:g.7675198G>T	NM_000546.6:c.414C>A	NP_000537.3:p.Ala138=	syn	-3.64694	-5.25255	-5.22419	-4.3583	-6.84071	-6.20991	-5.22419	-6.20991
710	NC_000017.11:g.7675198_7675199insA	NM_000546.6:c.413_414insT	NP_000537.3:p.Lys139GlnfsTer10	other	-3.39281	-3.41449	-3.48621	-3.28851	-3.23984	-3.31821	-3.41449	-3.28851
711	NC_000017.11:g.7675198_7675199insC	NM_000546.6:c.413_414insG	NP_000537.3:p.Lys139GlnfsTer10	other	-3.35388	-3.41018	-3.32387	-3.25152	-3.28586	-3.21875	-3.35388	-3.25152
712	NC_000017.11:g.7675199dup	NM_000546.6:c.414dup	NP_000537.3:p.Lys139GlnfsTer10	other	-2.95912	-2.93849	-2.91391	-2.85434	-2.84149	-2.82915	-2.93849	-2.84149
713	NC_000017.11:g.7675198_7675199insT	NM_000546.6:c.413_414insA	NP_000537.3:p.Lys139GlnfsTer10	other	-3.58379	-5.45667	-5.74434	-3.39656	-5.69458	-5.69328	-5.45667	-5.69328
714	NC_000017.11:g.7675195_7675197del	NM_000546.6:c.416_418del	NP_000537.3:p.Lys139del	other	-3.0349	-3.07655	-2.98756	-2.94234	-2.98567	-3.03452	-3.0349	-2.98567
715	NC_000017.11:g.7675196_7675197del	NM_000546.6:c.415_416del	NP_000537.3:p.Lys139AspfsTer9	other	-3.17979	-3.34056	-3.22198	-3.25163	-3.16319	-3.20052	-3.22198	-3.20052
716	NC_000017.11:g.7675197del	NM_000546.6:c.416del	NP_000537.3:p.Lys139ArgfsTer31	other	-2.94872	-3.08922	-3.03391	-2.90386	-2.85064	-2.93243	-3.03391	-2.90386
717	NC_000017.11:g.7675195_7675197delinsGAA	NM_000546.6:c.415_417delinsTTC	NP_000537.3:p.Lys139Phe	other	-3.39526	-3.29967	-3.50724	-3.33684	-3.28465	-3.219	-3.39526	-3.28465
718	NC_000017.11:g.7675195_7675197delinsGCA	NM_000546.6:c.415_417delinsTGC	NP_000537.3:p.Lys139Cys	other	-3.62196	-3.54074	-3.33041	-3.56212	-3.5469	-3.54272	-3.54074	-3.5469
719	NC_000017.11:g.7675195_7675197delinsTCA	NM_000546.6:c.415_417delinsTGA	NP_000537.3:p.Lys139Ter	non	-3.55718	-3.39165	-3.53332	-3.43192	-3.55023	-3.39433	-3.53332	-3.43192
720	NC_000017.11:g.7675196_7675197delinsCA	NM_000546.6:c.415_416delinsTG	NP_000537.3:p.Lys139Trp	other	-3.63702	-3.6319	-3.45209	-3.31307	-3.4678	-3.4088	-3.6319	-3.4088
721	NC_000017.11:g.7675195_7675197delinsGTA	NM_000546.6:c.415_417delinsTAC	NP_000537.3:p.Lys139Tyr	other	-3.58152	-3.5585	-3.44318	-3.43668	-3.48756	-3.45775	-3.5585	-3.45775
722	NC_000017.11:g.7675195_7675197delinsTTA	NM_000546.6:c.415_417delinsTAA	NP_000537.3:p.Lys139Ter	non	-3.29793	-3.29247	-3.28855	-3.13046	-3.13237	-3.10792	-3.29247	-3.13046
723	NC_000017.11:g.7675197T>A	NM_000546.6:c.415A>T	NP_000537.3:p.Lys139Ter	non	-3.42259	-3.49288	-3.476	-3.18009	-3.37936	-3.4452	-3.476	-3.37936
724	NC_000017.11:g.7675196_7675197delinsAC	NM_000546.6:c.415_416delinsGT	NP_000537.3:p.Lys139Val	other	-3.37879	-3.18529	-3.38144	-3.59607	-3.41615	-3.32431	-3.37879	-3.41615
725	NC_000017.11:g.7675196_7675197delinsCC	NM_000546.6:c.415_416delinsGG	NP_000537.3:p.Lys139Gly	other	-3.38801	-3.32425	-3.44155	-3.9452	-3.79033	-3.7827	-3.38801	-3.79033
726	NC_000017.11:g.7675196_7675197delinsGC	NM_000546.6:c.415_416delinsGC	NP_000537.3:p.Lys139Ala	other	-3.4208	-3.50826	-3.48651	-4.21792	-4.05895	-3.86467	-3.48651	-4.05895
727	NC_000017.11:g.7675195_7675197delinsGTC	NM_000546.6:c.415_417delinsGAC	NP_000537.3:p.Lys139Asp	other	-3.37154	-3.24103	-3.3664	-3.32996	-3.25221	-3.29541	-3.3664	-3.29541
728	NC_000017.11:g.7675197T>C	NM_000546.6:c.415A>G	NP_000537.3:p.Lys139Glu	other	-3.16644	-3.10954	-3.19114	-3.09242	-3.06685	-3.10542	-3.16644	-3.09242
729	NC_000017.11:g.7675196_7675197delinsAG	NM_000546.6:c.415_416delinsCT	NP_000537.3:p.Lys139Leu	other	-3.21646	-3.25705	-3.25115	-3.09649	-3.17757	-3.07003	-3.25115	-3.09649
730	NC_000017.11:g.7675196_7675197delinsGG	NM_000546.6:c.415_416delinsCC	NP_000537.3:p.Lys139Pro	other	-3.22735	-3.24196	-3.24474	-3.10168	-3.09822	-3.10954	-3.24196	-3.10168
731	NC_000017.11:g.7675195_7675197delinsGTG	NM_000546.6:c.415_417delinsCAC	NP_000537.3:p.Lys139His	other	-3.40291	-3.22712	-3.2123	-3.55144	-3.51192	-3.45808	-3.22712	-3.51192
732	NC_000017.11:g.7675197T>G	NM_000546.6:c.415A>C	NP_000537.3:p.Lys139Gln	other	-3.53999	-3.46968	-3.58749	-3.86163	-3.88119	-3.62268	-3.53999	-3.86163
733	NC_000017.11:g.7675197_7675198insA	NM_000546.6:c.414_415insT	NP_000537.3:p.Lys139Ter	other	-3.49416	-3.40745	-3.5179	-3.42227	-3.47094	-3.41333	-3.49416	-3.42227
734	NC_000017.11:g.7675197_7675198insC	NM_000546.6:c.414_415insG	NP_000537.3:p.Lys139GlufsTer10	other	-3.78036	-3.65733	-3.51357	-3.47869	-3.39324	-3.57085	-3.65733	-3.47869
735	NC_000017.11:g.7675199dup	NM_000546.6:c.414dup	NP_000537.3:p.Lys139GlnfsTer10	other	-2.95912	-2.93849	-2.91391	-2.85434	-2.84149	-2.82915	-2.93849	-2.84149
736	NC_000017.11:g.7675197dup	NM_000546.6:c.416dup	NP_000537.3:p.Thr140AspfsTer9	other	-2.83806	-2.85342	-2.89855	-2.77479	-2.73174	-2.75489	-2.85342	-2.75489
737	NC_000017.11:g.7675195_7675197del	NM_000546.6:c.416_418del	NP_000537.3:p.Lys139del	other	-3.0349	-3.07655	-2.98756	-2.94234	-2.98567	-3.03452	-3.0349	-2.98567
738	NC_000017.11:g.7675195_7675196del	NM_000546.6:c.417_418del	NP_000537.3:p.Lys139AsnfsTer9	other	-3.10332	-3.25282	-3.10617	-2.94632	-3.0327	-3.01766	-3.10617	-3.01766
739	NC_000017.11:g.7675197del	NM_000546.6:c.416del	NP_000537.3:p.Lys139ArgfsTer31	other	-2.94872	-3.08922	-3.03391	-2.90386	-2.85064	-2.93243	-3.03391	-2.90386
740	NC_000017.11:g.7675195_7675196delinsTA	NM_000546.6:c.416_417delinsTA	NP_000537.3:p.Lys139Ile	other	-3.71466	-3.88206	-3.7715	-3.62633	-3.58761	-3.67861	-3.7715	-3.62633
741	NC_000017.11:g.7675196T>A	NM_000546.6:c.416A>T	NP_000537.3:p.Lys139Met	other	-3.22435	-3.22571	-3.19934	-3.43051	-3.2814	-3.27469	-3.22435	-3.2814
742	NC_000017.11:g.7675195_7675196delinsGC	NM_000546.6:c.416_417delinsGC	NP_000537.3:p.Lys139Ser	other	-3.68383	-3.95561	-3.7889	-4.20335	-4.24301	-4.075	-3.7889	-4.20335
743	NC_000017.11:g.7675196T>C	NM_000546.6:c.416A>G	NP_000537.3:p.Lys139Arg	other	-3.41975	-3.35665	-3.34695	-4.7408	-4.63388	-4.62364	-3.35665	-4.63388
744	NC_000017.11:g.7675196T>G	NM_000546.6:c.416A>C	NP_000537.3:p.Lys139Thr	other	-3.75551	-3.66674	-3.62894	-4.21381	-4.19235	-3.81197	-3.66674	-4.19235
745	NC_000017.11:g.7675196_7675197insA	NM_000546.6:c.415_416insT	NP_000537.3:p.Lys139IlefsTer10	other	-3.59277	-3.5117	-3.65158	-3.48906	-3.57518	-3.47786	-3.59277	-3.48906
746	NC_000017.11:g.7675196_7675197insC	NM_000546.6:c.415_416insG	NP_000537.3:p.Lys139ArgfsTer10	other	-3.48725	-3.34173	-3.46402	-3.15915	-3.35741	-3.29967	-3.46402	-3.29967
747	NC_000017.11:g.7675196_7675197insG	NM_000546.6:c.415_416insC	NP_000537.3:p.Lys139ThrfsTer10	other	-3.46789	-3.5311	-3.48696	-3.45509	-3.44819	-3.39405	-3.48696	-3.44819
748	NC_000017.11:g.7675197dup	NM_000546.6:c.416dup	NP_000537.3:p.Thr140AspfsTer9	other	-2.83806	-2.85342	-2.89855	-2.77479	-2.73174	-2.75489	-2.85342	-2.75489
749	NC_000017.11:g.7675195C>A	NM_000546.6:c.417G>T	NP_000537.3:p.Lys139Asn	other	-3.04057	-2.98825	-2.97746	-3.02929	-2.97816	-2.94831	-2.98825	-2.97816
750	NC_000017.11:g.7675195C>G	NM_000546.6:c.417G>C	NP_000537.3:p.Lys139Asn	other	-3.48838	-3.4279	-3.48741	-3.49685	-3.36243	-3.33336	-3.48741	-3.36243
751	NC_000017.11:g.7675195C>T	NM_000546.6:c.417G>A	NP_000537.3:p.Lys139=	syn	-3.58957	-3.60419	-3.57573	-5.15394	-4.49046	-4.84016	-3.58957	-4.84016
752	NC_000017.11:g.7675193_7675195del	NM_000546.6:c.417_419del	NP_000537.3:p.Lys139_Thr140delinsAsn	other	-3.31289	-3.40455	-3.35275	-3.2925	-3.30567	-3.34778	-3.35275	-3.30567
753	NC_000017.11:g.7675195_7675196del	NM_000546.6:c.417_418del	NP_000537.3:p.Lys139AsnfsTer9	other	-3.10332	-3.25282	-3.10617	-2.94632	-3.0327	-3.01766	-3.10617	-3.01766
754	NC_000017.11:g.7675195del	NM_000546.6:c.417del	NP_000537.3:p.Thr140ProfsTer30	other	-3.39351	-3.453	-3.37909	-3.42888	-3.31398	-3.28056	-3.39351	-3.31398
755	NC_000017.11:g.7675195_7675196insA	NM_000546.6:c.416_417insT	NP_000537.3:p.Lys139AsnfsTer10	other	-3.35696	-3.42547	-3.47732	-3.14246	-3.26368	-3.38272	-3.42547	-3.26368
756	NC_000017.11:g.7675195dup	NM_000546.6:c.417dup	NP_000537.3:p.Thr140AspfsTer9	other	-3.16819	-3.10343	-3.05961	-2.91425	-2.96943	-2.98794	-3.10343	-2.96943
757	NC_000017.11:g.7675195_7675196insG	NM_000546.6:c.416_417insC	NP_000537.3:p.Lys139AsnfsTer10	other	-3.49957	-3.49053	-3.49225	-3.18072	-3.33043	-3.18836	-3.49225	-3.18836
758	NC_000017.11:g.7675197dup	NM_000546.6:c.416dup	NP_000537.3:p.Thr140AspfsTer9	other	-2.83806	-2.85342	-2.89855	-2.77479	-2.73174	-2.75489	-2.85342	-2.75489
759	NC_000017.11:g.7675192_7675194del	NM_000546.6:c.418_420del	NP_000537.3:p.Thr140del	other	-3.6856	-3.68252	-3.54005	-3.45485	-3.48641	-3.68802	-3.68252	-3.48641
760	NC_000017.11:g.7675193_7675194del	NM_000546.6:c.418_419del	NP_000537.3:p.Thr140LeufsTer8	other	-3.30856	-3.18205	-3.29815	-3.01026	-3.03684	-3.09932	-3.29815	-3.03684
761	NC_000017.11:g.7675194del	NM_000546.6:c.418del	NP_000537.3:p.Thr140ProfsTer30	other	-3.6033	-3.56793	-3.51565	-3.42001	-3.54956	-3.45306	-3.56793	-3.45306
762	NC_000017.11:g.7675193_7675194delinsAA	NM_000546.6:c.418_419delinsTT	NP_000537.3:p.Thr140Phe	other	-3.54373	-3.55196	-3.41317	-3.4138	-3.39886	-3.38868	-3.54373	-3.39886
763	NC_000017.11:g.7675192_7675194delinsCCA	NM_000546.6:c.418_420delinsTGG	NP_000537.3:p.Thr140Trp	other	-3.28	-3.23318	-3.46076	-3.20235	-3.26633	-3.27096	-3.28	-3.26633
764	NC_000017.11:g.7675192_7675194delinsTCA	NM_000546.6:c.418_420delinsTGA	NP_000537.3:p.Thr140Ter	non	-3.36246	-3.15782	-3.25394	-3.20449	-3.1653	-3.12882	-3.25394	-3.1653
765	NC_000017.11:g.7675193_7675194delinsCA	NM_000546.6:c.418_419delinsTG	NP_000537.3:p.Thr140Cys	other	-3.6733	-3.78922	-3.62998	-4.89341	-4.77252	-5.02158	-3.6733	-4.89341
766	NC_000017.11:g.7675192_7675194delinsCTA	NM_000546.6:c.418_420delinsTAG	NP_000537.3:p.Thr140Ter	non	-3.59935	-3.54631	-3.53282	-3.50981	-3.4689	-3.42672	-3.54631	-3.4689
767	NC_000017.11:g.7675192_7675194delinsTTA	NM_000546.6:c.418_420delinsTAA	NP_000537.3:p.Thr140Ter	non	-3.46822	-3.27312	-3.3361	-3.32464	-3.2954	-3.42488	-3.3361	-3.32464
768	NC_000017.11:g.7675193_7675194delinsTA	NM_000546.6:c.418_419delinsTA	NP_000537.3:p.Thr140Tyr	other	-3.50696	-3.52776	-3.55349	-3.46655	-3.37118	-3.28511	-3.52776	-3.37118
769	NC_000017.11:g.7675194T>A	NM_000546.6:c.418A>T	NP_000537.3:p.Thr140Ser	other	-3.70237	-3.62416	-3.62562	-4.60146	-4.93762	-4.32584	-3.62562	-4.60146
770	NC_000017.11:g.7675193_7675194inv	NM_000546.6:c.418_419inv	NP_000537.3:p.Thr140Val	other	-3.78741	-3.9089	-3.92893	-6.71624	-4.87692	-4.78783	-3.9089	-4.87692
771	NC_000017.11:g.7675193_7675194delinsCC	NM_000546.6:c.418_419delinsGG	NP_000537.3:p.Thr140Gly	other	-3.96289	-3.88438	-3.86964	-4.4392	-4.22161	-4.64003	-3.88438	-4.4392
772	NC_000017.11:g.7675192_7675194delinsTTC	NM_000546.6:c.418_420delinsGAA	NP_000537.3:p.Thr140Glu	other	-3.44335	-3.57643	-3.46673	-3.36497	-3.41976	-3.51518	-3.46673	-3.41976
773	NC_000017.11:g.7675193_7675194delinsTC	NM_000546.6:c.418_419delinsGA	NP_000537.3:p.Thr140Asp	other	-3.549	-3.4847	-3.59148	-3.57526	-3.58159	-3.42805	-3.549	-3.57526
774	NC_000017.11:g.7675194T>C	NM_000546.6:c.418A>G	NP_000537.3:p.Thr140Ala	other	-3.45747	-3.55196	-3.48071	-5.04878	-4.83639	-4.85089	-3.48071	-4.85089
775	NC_000017.11:g.7675193_7675194delinsAG	NM_000546.6:c.418_419delinsCT	NP_000537.3:p.Thr140Leu	other	-3.52533	-3.52016	-3.58617	-4.09247	-3.93925	-3.84069	-3.52533	-3.93925
776	NC_000017.11:g.7675192_7675194delinsTTG	NM_000546.6:c.418_420delinsCAA	NP_000537.3:p.Thr140Gln	other	-3.78723	-3.50436	-3.7856	-5.03274	-4.12974	-4.24545	-3.7856	-4.24545
777	NC_000017.11:g.7675193_7675194delinsTG	NM_000546.6:c.418_419delinsCA	NP_000537.3:p.Thr140His	other	-3.41968	-3.42164	-3.46473	-3.57659	-3.41436	-3.58918	-3.42164	-3.57659
778	NC_000017.11:g.7675194T>G	NM_000546.6:c.418A>C	NP_000537.3:p.Thr140Pro	other	-3.32503	-3.33791	-3.2348	-4.04229	-4.47522	-4.45512	-3.32503	-4.45512
779	NC_000017.11:g.7675194_7675195insA	NM_000546.6:c.417_418insT	NP_000537.3:p.Thr140TyrfsTer9	other	-3.68246	-3.73983	-3.65732	-3.51944	-3.53343	-3.52136	-3.68246	-3.52136
780	NC_000017.11:g.7675195dup	NM_000546.6:c.417dup	NP_000537.3:p.Thr140AspfsTer9	other	-3.16819	-3.10343	-3.05961	-2.91425	-2.96943	-2.98794	-3.10343	-2.96943
781	NC_000017.11:g.7675194_7675195insG	NM_000546.6:c.417_418insC	NP_000537.3:p.Thr140HisfsTer9	other	-3.86231	-4.22241	-3.84125	-3.8716	-3.62165	-3.6483	-3.86231	-3.6483
782	NC_000017.11:g.7675194dup	NM_000546.6:c.418dup	NP_000537.3:p.Thr140AsnfsTer9	other	-3.1993	-3.03639	-3.09294	-3.06457	-2.96484	-3.0171	-3.09294	-3.0171
783	NC_000017.11:g.7675191_7675193del	NM_000546.6:c.419_421del	NP_000537.3:p.Thr140_Cys141delinsSer	other	-3.43696	-3.44131	-3.42732	-3.26192	-3.31256	-3.39055	-3.43696	-3.31256
784	NC_000017.11:g.7675192_7675193del	NM_000546.6:c.419_420del	NP_000537.3:p.Thr140MetfsTer8	other	-3.10855	-3.20491	-3.13716	-2.98904	-3.1491	-3.05592	-3.13716	-3.05592
785	NC_000017.11:g.7675193del	NM_000546.6:c.420del	NP_000537.3:p.Cys141AlafsTer29	other	-3.12899	-3.01115	-3.06497	-2.89865	-2.90616	-2.94742	-3.06497	-2.90616
786	NC_000017.11:g.7675192_7675193delinsCA	NM_000546.6:c.419_420delinsTG	NP_000537.3:p.Thr140Met	other	-3.86355	-3.70926	-3.92521	-4.60649	-4.18365	-4.57789	-3.86355	-4.57789
787	NC_000017.11:g.7675193G>A	NM_000546.6:c.419C>T	NP_000537.3:p.Thr140Ile	other	-3.46269	-3.54872	-3.72523	-4.22313	-4.42909	-4.46617	-3.54872	-4.42909
788	NC_000017.11:g.7675192_7675193delinsTC	NM_000546.6:c.419_420delinsGA	NP_000537.3:p.Thr140Arg	other	-3.64681	-3.75467	-3.57316	-5.45497	-4.93762	-4.76275	-3.64681	-4.93762
789	NC_000017.11:g.7675193G>C	NM_000546.6:c.419C>G	NP_000537.3:p.Thr140Ser	other	-4.03441	-3.91885	-3.86389	-6.2769	-6.36359	-6.15192	-3.91885	-6.2769
790	NC_000017.11:g.7675192_7675193delinsTT	NM_000546.6:c.419_420delinsAA	NP_000537.3:p.Thr140Lys	other	-4.0874	-3.98246	-3.8682	-4.87269	-5.00186	-4.57213	-3.98246	-4.87269
791	NC_000017.11:g.7675193G>T	NM_000546.6:c.419C>A	NP_000537.3:p.Thr140Asn	other	-3.4118	-3.38204	-3.42759	-4.05537	-4.11972	-3.863	-3.4118	-4.05537
792	NC_000017.11:g.7675193_7675194insA	NM_000546.6:c.418_419insT	NP_000537.3:p.Thr140IlefsTer9	other	-3.45103	-3.37985	-3.53567	-3.31643	-3.42557	-3.35292	-3.45103	-3.35292
793	NC_000017.11:g.7675193_7675194insC	NM_000546.6:c.418_419insG	NP_000537.3:p.Thr140SerfsTer9	other	-3.44603	-3.54022	-3.45222	-3.17961	-3.32009	-3.22984	-3.45222	-3.22984
794	NC_000017.11:g.7675193dup	NM_000546.6:c.420dup	NP_000537.3:p.Cys141LeufsTer8	other	-3.01186	-3.12717	-3.12356	-2.92542	-2.99698	-2.95702	-3.12356	-2.95702
795	NC_000017.11:g.7675194dup	NM_000546.6:c.418dup	NP_000537.3:p.Thr140AsnfsTer9	other	-3.1993	-3.03639	-3.09294	-3.06457	-2.96484	-3.0171	-3.09294	-3.0171
796	NC_000017.11:g.7675190_7675192del	NM_000546.6:c.421_423del	NP_000537.3:p.Cys141del	other	-3.19198	-3.15456	-3.1461	-3.05249	-3.03068	-3.12985	-3.15456	-3.05249
797	NC_000017.11:g.7675191_7675192del	NM_000546.6:c.420_421del	NP_000537.3:p.Cys141ProfsTer7	other	-3.49082	-3.57901	-3.50724	-3.3935	-3.41763	-3.35717	-3.50724	-3.3935
798	NC_000017.11:g.7675193del	NM_000546.6:c.420del	NP_000537.3:p.Cys141AlafsTer29	other	-3.12899	-3.01115	-3.06497	-2.89865	-2.90616	-2.94742	-3.06497	-2.90616
799	NC_000017.11:g.7675192G>A	NM_000546.6:c.420C>T	NP_000537.3:p.Thr140=	syn	-3.62019	-3.42405	-3.59744	-4.40132	-4.44103	-4.72055	-3.59744	-4.44103
800	NC_000017.11:g.7675192G>C	NM_000546.6:c.420C>G	NP_000537.3:p.Thr140=	syn	-3.86046	-3.65802	-3.79587	-4.79196	-4.7838	-5.69328	-3.79587	-4.79196
801	NC_000017.11:g.7675192G>T	NM_000546.6:c.420C>A	NP_000537.3:p.Thr140=	syn	-3.53735	-3.52041	-3.40738	-5.22139	-4.61799	-4.75181	-3.52041	-4.75181
802	NC_000017.11:g.7675192_7675193insA	NM_000546.6:c.419_420insT	NP_000537.3:p.Cys141LeufsTer8	other	-3.54146	-3.75252	-3.72993	-3.69868	-3.74834	-3.61253	-3.72993	-3.69868
803	NC_000017.11:g.7675192_7675193insC	NM_000546.6:c.419_420insG	NP_000537.3:p.Cys141LeufsTer8	other	-3.43719	-3.38131	-3.529	-3.36478	-3.42191	-3.49141	-3.43719	-3.42191
804	NC_000017.11:g.7675193dup	NM_000546.6:c.420dup	NP_000537.3:p.Cys141LeufsTer8	other	-3.01186	-3.12717	-3.12356	-2.92542	-2.99698	-2.95702	-3.12356	-2.95702
805	NC_000017.11:g.7675192_7675193insT	NM_000546.6:c.419_420insA	NP_000537.3:p.Cys141LeufsTer8	other	-3.44705	-3.40206	-3.45153	-3.31578	-3.31826	-3.33717	-3.44705	-3.31826
806	NC_000017.11:g.7675190_7675191delinsAC	NM_000546.6:c.421_422delinsGT	NP_000537.3:p.Cys141Val	other	-3.70523	-3.57472	-3.7974	-6.54014	-4.95989	-6.27686	-3.70523	-6.27686
807	NC_000017.11:g.7675190_7675191delinsGC	NM_000546.6:c.421_422delinsGC	NP_000537.3:p.Cys141Ala	other	-3.68437	-3.50728	-3.56789	-5.07526	-5.21746	-5.30682	-3.56789	-5.21746
808	NC_000017.11:g.7675189_7675191delinsTTC	NM_000546.6:c.421_423delinsGAA	NP_000537.3:p.Cys141Glu	other	-3.35651	-3.44027	-3.44223	-3.26468	-3.21375	-3.37386	-3.44027	-3.26468
809	NC_000017.11:g.7675190_7675191delinsTC	NM_000546.6:c.421_422delinsGA	NP_000537.3:p.Cys141Asp	other	-3.16657	-3.24783	-3.21543	-3.02822	-3.16778	-3.07496	-3.21543	-3.07496
810	NC_000017.11:g.7675191A>C	NM_000546.6:c.421T>G	NP_000537.3:p.Cys141Gly	other	-3.60821	-3.54712	-3.58018	-3.30474	-3.40774	-3.54219	-3.58018	-3.40774
811	NC_000017.11:g.7675190_7675191delinsAG	NM_000546.6:c.421_422delinsCT	NP_000537.3:p.Cys141Leu	other	-3.32152	-3.3527	-3.34467	-3.16837	-3.31424	-3.17764	-3.34467	-3.17764
812	NC_000017.11:g.7675190_7675191delinsGG	NM_000546.6:c.421_422delinsCC	NP_000537.3:p.Cys141Pro	other	-3.57969	-3.53864	-3.31358	-3.44661	-3.46669	-3.48051	-3.53864	-3.46669
813	NC_000017.11:g.7675189_7675191delinsTTG	NM_000546.6:c.421_423delinsCAA	NP_000537.3:p.Cys141Gln	other	-3.74959	-3.52828	-3.65532	-3.49508	-3.60771	-3.43103	-3.65532	-3.49508
814	NC_000017.11:g.7675190_7675191inv	NM_000546.6:c.421_422inv	NP_000537.3:p.Cys141His	other	-3.76992	-3.72508	-3.6507	-3.49456	-3.59446	-3.54033	-3.72508	-3.54033
815	NC_000017.11:g.7675191A>G	NM_000546.6:c.421T>C	NP_000537.3:p.Cys141Arg	other	-3.32671	-3.21425	-3.28344	-3.25541	-3.04386	-3.04611	-3.28344	-3.04611
816	NC_000017.11:g.7675189_7675191delinsCAT	NM_000546.6:c.421_423delinsATG	NP_000537.3:p.Cys141Met	other	-3.44603	-3.42244	-3.41622	-3.42376	-3.27616	-3.37386	-3.42244	-3.37386
817	NC_000017.11:g.7675190_7675191delinsAT	NM_000546.6:c.421_422delinsAT	NP_000537.3:p.Cys141Ile	other	-3.62149	-3.66992	-3.66133	-4.34378	-4.37089	-4.85361	-3.66133	-4.37089
818	NC_000017.11:g.7675190_7675191delinsGT	NM_000546.6:c.421_422delinsAC	NP_000537.3:p.Cys141Thr	other	-3.82165	-3.697	-3.65224	-5.25384	-4.47335	-4.63837	-3.697	-4.63837
819	NC_000017.11:g.7675189_7675191delinsTTT	NM_000546.6:c.421_423delinsAAA	NP_000537.3:p.Cys141Lys	other	-3.50824	-3.4485	-3.43325	-3.4455	-3.37547	-3.35	-3.4485	-3.37547
820	NC_000017.11:g.7675190_7675191delinsTT	NM_000546.6:c.421_422delinsAA	NP_000537.3:p.Cys141Asn	other	-3.48181	-3.53681	-3.47702	-3.39108	-3.4142	-3.32189	-3.48181	-3.39108
821	NC_000017.11:g.7675191A>T	NM_000546.6:c.421T>A	NP_000537.3:p.Cys141Ser	other	-3.38808	-3.35441	-3.39144	-3.44877	-3.52579	-3.54891	-3.38808	-3.52579
822	NC_000017.11:g.7675190_7675192del	NM_000546.6:c.421_423del	NP_000537.3:p.Cys141del	other	-3.19198	-3.15456	-3.1461	-3.05249	-3.03068	-3.12985	-3.15456	-3.05249
823	NC_000017.11:g.7675190_7675191del	NM_000546.6:c.421_422del	NP_000537.3:p.Cys141ProfsTer7	other	-3.44508	-3.615	-3.50992	-3.41488	-3.50485	-3.25237	-3.50992	-3.41488
824	NC_000017.11:g.7675191del	NM_000546.6:c.421del	NP_000537.3:p.Cys141AlafsTer29	other	-3.3021	-3.32218	-3.23598	-3.20212	-3.13178	-3.147	-3.3021	-3.147
825	NC_000017.11:g.7675191dup	NM_000546.6:c.421dup	NP_000537.3:p.Cys141LeufsTer8	other	-3.19093	-3.26369	-3.2572	-3.20868	-3.2462	-3.219	-3.2572	-3.219
826	NC_000017.11:g.7675191_7675192insC	NM_000546.6:c.420_421insG	NP_000537.3:p.Cys141ValfsTer8	other	-3.60161	-3.5418	-3.62069	-3.37783	-3.55112	-3.60831	-3.60161	-3.55112
827	NC_000017.11:g.7675193dup	NM_000546.6:c.420dup	NP_000537.3:p.Cys141LeufsTer8	other	-3.01186	-3.12717	-3.12356	-2.92542	-2.99698	-2.95702	-3.12356	-2.95702
828	NC_000017.11:g.7675191_7675192insT	NM_000546.6:c.420_421insA	NP_000537.3:p.Cys141MetfsTer8	other	-3.25144	-3.40034	-3.5355	-3.2976	-3.21829	-3.35717	-3.40034	-3.2976
829	NC_000017.11:g.7675190C>A	NM_000546.6:c.422G>T	NP_000537.3:p.Cys141Phe	other	-3.70294	-3.60603	-3.54896	-3.60775	-3.60518	-3.39519	-3.60603	-3.60518
830	NC_000017.11:g.7675190C>G	NM_000546.6:c.422G>C	NP_000537.3:p.Cys141Ser	other	-3.24782	-3.32698	-3.26165	-3.17807	-3.16219	-3.10547	-3.26165	-3.16219
831	NC_000017.11:g.7675189_7675190delinsCT	NM_000546.6:c.422_423delinsAG	NP_000537.3:p.Cys141Ter	non	-3.92991	-3.84761	-4.03571	-3.92001	-3.89771	-3.98202	-3.92991	-3.92001
832	NC_000017.11:g.7675189_7675190delinsTT	NM_000546.6:c.422_423delinsAA	NP_000537.3:p.Cys141Ter	non	-3.46855	-3.45085	-3.38736	-3.47819	-3.43485	-3.28393	-3.45085	-3.43485
833	NC_000017.11:g.7675190C>T	NM_000546.6:c.422G>A	NP_000537.3:p.Cys141Tyr	other	-3.37114	-3.39035	-3.33929	-3.20485	-3.31269	-3.31212	-3.37114	-3.31212
834	NC_000017.11:g.7675188_7675190del	NM_000546.6:c.422_424del	NP_000537.3:p.Cys141_Pro142delinsSer	other	-3.88255	-3.79771	-4.01955	-3.81193	-3.78763	-3.70865	-3.88255	-3.78763
835	NC_000017.11:g.7675189_7675190del	NM_000546.6:c.422_423del	NP_000537.3:p.Cys141SerfsTer7	other	-3.55515	-3.56821	-3.45292	-3.45142	-3.30808	-3.43581	-3.55515	-3.43581
836	NC_000017.11:g.7675190del	NM_000546.6:c.422del	NP_000537.3:p.Cys141SerfsTer29	other	-3.7273	-3.65185	-3.54569	-3.38098	-3.60066	-3.53597	-3.65185	-3.53597
837	NC_000017.11:g.7675191dup	NM_000546.6:c.421dup	NP_000537.3:p.Cys141LeufsTer8	other	-3.19093	-3.26369	-3.2572	-3.20868	-3.2462	-3.219	-3.2572	-3.219
838	NC_000017.11:g.7675190dup	NM_000546.6:c.422dup	NP_000537.3:p.Cys141TrpfsTer8	other	-2.9521	-3.00435	-2.91323	-2.87898	-2.81434	-2.84579	-2.9521	-2.84579
839	NC_000017.11:g.7675190_7675191insG	NM_000546.6:c.421_422insC	NP_000537.3:p.Cys141SerfsTer8	other	-3.97473	-3.91322	-3.88326	-3.79912	-3.73725	-3.85252	-3.91322	-3.79912
840	NC_000017.11:g.7675190_7675191insT	NM_000546.6:c.421_422insA	NP_000537.3:p.Cys141Ter	other	-3.97234	-3.6685	-3.79832	-3.59484	-3.62879	-3.60553	-3.79832	-3.60553
841	NC_000017.11:g.7675187_7675189del	NM_000546.6:c.423_425del	NP_000537.3:p.Pro142del	other	-3.70653	-3.63418	-3.55279	-3.73171	-3.47447	-3.54232	-3.63418	-3.54232
842	NC_000017.11:g.7675188_7675189del	NM_000546.6:c.424_425del	NP_000537.3:p.Pro142CysfsTer6	other	-3.00983	-3.05891	-3.11271	-2.98108	-2.94706	-2.95571	-3.05891	-2.95571
843	NC_000017.11:g.7675189del	NM_000546.6:c.425del	NP_000537.3:p.Pro142LeufsTer28	other	-3.06978	-2.9972	-3.00551	-2.7932	-2.93265	-2.87842	-3.00551	-2.87842
844	NC_000017.11:g.7675189G>A	NM_000546.6:c.423C>T	NP_000537.3:p.Cys141=	syn	-3.78241	-3.70462	-3.75813	-5.69505	-5.03453	-4.59561	-3.75813	-5.03453
845	NC_000017.11:g.7675189G>C	NM_000546.6:c.423C>G	NP_000537.3:p.Cys141Trp	other	-3.33642	-3.36624	-3.43008	-3.2794	-3.29491	-3.27189	-3.36624	-3.2794
846	NC_000017.11:g.7675189G>T	NM_000546.6:c.423C>A	NP_000537.3:p.Cys141Ter	non	-3.27528	-3.30225	-3.31966	-3.30365	-3.20182	-3.18203	-3.30225	-3.20182
847	NC_000017.11:g.7675189_7675190insA	NM_000546.6:c.422_423insT	NP_000537.3:p.Val143CysfsTer6	other	-3.29664	-3.22051	-3.18339	-3.1668	-3.1242	-3.06312	-3.22051	-3.1242
848	NC_000017.11:g.7675190dup	NM_000546.6:c.422dup	NP_000537.3:p.Cys141TrpfsTer8	other	-2.9521	-3.00435	-2.91323	-2.87898	-2.81434	-2.84579	-2.9521	-2.84579
849	NC_000017.11:g.7675189dup	NM_000546.6:c.425dup	NP_000537.3:p.Val143CysfsTer6	other	-2.91158	-2.8982	-2.86812	-2.74843	-2.75627	-2.76954	-2.8982	-2.75627
850	NC_000017.11:g.7675189_7675190insT	NM_000546.6:c.422_423insA	NP_000537.3:p.Cys141Ter	other	-3.34073	-3.36307	-3.34111	-3.2226	-3.2539	-3.22596	-3.34111	-3.22596
851	NC_000017.11:g.7675186_7675188del	NM_000546.6:c.424_426del	NP_000537.3:p.Pro142del	other	-3.07972	-3.16221	-3.11119	-3.11849	-2.95202	-3.08741	-3.11119	-3.08741
852	NC_000017.11:g.7675188_7675189del	NM_000546.6:c.424_425del	NP_000537.3:p.Pro142CysfsTer6	other	-3.00983	-3.05891	-3.11271	-2.98108	-2.94706	-2.95571	-3.05891	-2.95571
853	NC_000017.11:g.7675189del	NM_000546.6:c.425del	NP_000537.3:p.Pro142LeufsTer28	other	-3.06978	-2.9972	-3.00551	-2.7932	-2.93265	-2.87842	-3.00551	-2.87842
854	NC_000017.11:g.7675187_7675188delinsAA	NM_000546.6:c.424_425delinsTT	NP_000537.3:p.Pro142Phe	other	-3.47993	-3.46126	-3.43993	-3.43458	-3.36344	-3.51144	-3.46126	-3.43458
855	NC_000017.11:g.7675186_7675188delinsCCA	NM_000546.6:c.424_426delinsTGG	NP_000537.3:p.Pro142Trp	other	-3.7666	-3.6601	-3.77324	-3.52207	-3.76153	-3.76032	-3.7666	-3.76032
856	NC_000017.11:g.7675186_7675188delinsTCA	NM_000546.6:c.424_426delinsTGA	NP_000537.3:p.Pro142Ter	non	-3.35171	-3.30408	-3.44196	-3.17173	-3.25322	-3.40713	-3.35171	-3.25322
857	NC_000017.11:g.7675187_7675188delinsCA	NM_000546.6:c.424_425delinsTG	NP_000537.3:p.Pro142Cys	other	-3.43805	-3.53943	-3.43418	-4.87896	-4.38434	-4.30759	-3.43805	-4.38434
858	NC_000017.11:g.7675186_7675188delinsCTA	NM_000546.6:c.424_426delinsTAG	NP_000537.3:p.Pro142Ter	non	-3.41723	-3.34726	-3.29641	-3.23243	-3.25899	-3.31813	-3.34726	-3.25899
859	NC_000017.11:g.7675186_7675188delinsTTA	NM_000546.6:c.424_426delinsTAA	NP_000537.3:p.Pro142Ter	non	-3.52962	-3.63418	-3.48696	-3.52956	-3.46358	-3.34168	-3.52962	-3.46358
860	NC_000017.11:g.7675187_7675188delinsTA	NM_000546.6:c.424_425delinsTA	NP_000537.3:p.Pro142Tyr	other	-3.2846	-3.34356	-3.16721	-3.16296	-3.17767	-3.10474	-3.2846	-3.16296
861	NC_000017.11:g.7675188G>A	NM_000546.6:c.424C>T	NP_000537.3:p.Pro142Ser	other	-3.49815	-3.59904	-3.87219	-4.61243	-4.44977	-4.45186	-3.59904	-4.45186
862	NC_000017.11:g.7675187_7675188delinsAC	NM_000546.6:c.424_425delinsGT	NP_000537.3:p.Pro142Val	other	-3.35747	-3.41825	-3.46874	-4.14278	-4.45869	-4.44222	-3.41825	-4.44222
863	NC_000017.11:g.7675187_7675188inv	NM_000546.6:c.424_425inv	NP_000537.3:p.Pro142Gly	other	-3.35114	-3.2707	-3.31875	-3.28455	-3.11709	-3.27635	-3.31875	-3.27635
864	NC_000017.11:g.7675186_7675188delinsTTC	NM_000546.6:c.424_426delinsGAA	NP_000537.3:p.Pro142Glu	other	-3.37035	-3.6742	-3.53366	-3.53112	-3.50165	-3.67498	-3.53366	-3.53112
865	NC_000017.11:g.7675187_7675188delinsTC	NM_000546.6:c.424_425delinsGA	NP_000537.3:p.Pro142Asp	other	-3.62362	-3.43321	-3.62977	-3.40943	-3.47372	-3.33139	-3.62362	-3.40943
866	NC_000017.11:g.7675188G>C	NM_000546.6:c.424C>G	NP_000537.3:p.Pro142Ala	other	-3.56803	-3.62321	-3.49194	-4.78048	-4.38434	-3.9512	-3.56803	-4.38434
867	NC_000017.11:g.7675186_7675188delinsCAT	NM_000546.6:c.424_426delinsATG	NP_000537.3:p.Pro142Met	other	-3.59388	-3.80249	-3.73388	-3.86391	-3.75792	-3.95914	-3.73388	-3.86391
868	NC_000017.11:g.7675187_7675188delinsAT	NM_000546.6:c.424_425delinsAT	NP_000537.3:p.Pro142Ile	other	-3.47593	-3.50122	-3.55841	-4.0296	-3.82619	-3.86805	-3.50122	-3.86805
869	NC_000017.11:g.7675186_7675188delinsTTT	NM_000546.6:c.424_426delinsAAA	NP_000537.3:p.Pro142Lys	other	-3.57573	-3.69966	-3.69853	-3.74195	-3.60316	-3.58386	-3.69853	-3.60316
870	NC_000017.11:g.7675187_7675188delinsTT	NM_000546.6:c.424_425delinsAA	NP_000537.3:p.Pro142Asn	other	-3.3217	-3.34946	-3.23902	-3.13508	-3.19186	-3.13834	-3.3217	-3.13834
871	NC_000017.11:g.7675188G>T	NM_000546.6:c.424C>A	NP_000537.3:p.Pro142Thr	other	-3.32857	-3.33315	-3.33515	-3.87991	-3.83083	-3.96865	-3.33315	-3.87991
872	NC_000017.11:g.7675188_7675189insA	NM_000546.6:c.423_424insT	NP_000537.3:p.Pro142SerfsTer7	other	-3.73753	-3.80929	-3.94759	-3.46338	-3.72476	-3.66869	-3.80929	-3.66869
873	NC_000017.11:g.7675188_7675189insC	NM_000546.6:c.423_424insG	NP_000537.3:p.Pro142AlafsTer7	other	-3.73691	-3.80929	-3.942	-3.50498	-3.59053	-3.52712	-3.80929	-3.52712
874	NC_000017.11:g.7675189dup	NM_000546.6:c.425dup	NP_000537.3:p.Val143CysfsTer6	other	-2.91158	-2.8982	-2.86812	-2.74843	-2.75627	-2.76954	-2.8982	-2.75627
875	NC_000017.11:g.7675188_7675189insT	NM_000546.6:c.423_424insA	NP_000537.3:p.Pro142ThrfsTer7	other	-3.54048	-3.57529	-3.65643	-3.53076	-3.2764	-3.50551	-3.57529	-3.50551
876	NC_000017.11:g.7675185_7675187del	NM_000546.6:c.425_427del	NP_000537.3:p.Pro142_Val143delinsLeu	other	-3.48794	-3.62289	-3.53182	-3.24216	-3.35641	-3.43874	-3.53182	-3.35641
877	NC_000017.11:g.7675186_7675187del	NM_000546.6:c.425_426del	NP_000537.3:p.Pro142ArgfsTer6	other	-3.37134	-3.37967	-3.50426	-3.29344	-3.34795	-3.48951	-3.37967	-3.34795
878	NC_000017.11:g.7675189del	NM_000546.6:c.425del	NP_000537.3:p.Pro142LeufsTer28	other	-3.06978	-2.9972	-3.00551	-2.7932	-2.93265	-2.87842	-3.00551	-2.87842
879	NC_000017.11:g.7675187G>A	NM_000546.6:c.425C>T	NP_000537.3:p.Pro142Leu	other	-3.38829	-3.24823	-3.29796	-3.24811	-3.2654	-3.28305	-3.29796	-3.2654
880	NC_000017.11:g.7675187G>C	NM_000546.6:c.425C>G	NP_000537.3:p.Pro142Arg	other	-3.57509	-3.49573	-3.40303	-4.1997	-3.81092	-4.07957	-3.49573	-4.07957
881	NC_000017.11:g.7675186_7675187delinsTT	NM_000546.6:c.425_426delinsAA	NP_000537.3:p.Pro142Gln	other	-3.65211	-3.53969	-3.61764	-4.74195	-4.79932	-4.80949	-3.61764	-4.79932
882	NC_000017.11:g.7675187G>T	NM_000546.6:c.425C>A	NP_000537.3:p.Pro142His	other	-3.34353	-3.49835	-3.27896	-4.71191	-4.73012	-4.39319	-3.34353	-4.71191
883	NC_000017.11:g.7675187_7675188insA	NM_000546.6:c.424_425insT	NP_000537.3:p.Pro142LeufsTer7	other	-3.72026	-3.70004	-3.59282	-3.46918	-3.50126	-3.48528	-3.70004	-3.48528
884	NC_000017.11:g.7675187_7675188insC	NM_000546.6:c.424_425insG	NP_000537.3:p.Pro142ArgfsTer7	other	-3.48491	-3.34273	-3.53533	-3.24918	-3.3338	-3.39018	-3.48491	-3.3338
885	NC_000017.11:g.7675189dup	NM_000546.6:c.425dup	NP_000537.3:p.Val143CysfsTer6	other	-2.91158	-2.8982	-2.86812	-2.74843	-2.75627	-2.76954	-2.8982	-2.75627
886	NC_000017.11:g.7675187_7675188insT	NM_000546.6:c.424_425insA	NP_000537.3:p.Pro142HisfsTer7	other	-3.53463	-3.70309	-3.47746	-3.46145	-3.48449	-3.39948	-3.53463	-3.46145
887	NC_000017.11:g.7675186A>C	NM_000546.6:c.426T>G	NP_000537.3:p.Pro142=	syn	-4.00283	-3.95767	-3.93647	-5.79978	-5.79932	-5.73279	-3.95767	-5.79932
888	NC_000017.11:g.7675186A>G	NM_000546.6:c.426T>C	NP_000537.3:p.Pro142=	syn	-3.68056	-3.53995	-3.74407	-4.48964	-4.4924	-4.62204	-3.68056	-4.4924
889	NC_000017.11:g.7675186A>T	NM_000546.6:c.426T>A	NP_000537.3:p.Pro142=	syn	-3.638	-3.53969	-3.69731	-4.69195	-4.90119	-5.40179	-3.638	-4.90119
890	NC_000017.11:g.7675184_7675186del	NM_000546.6:c.426_428del	NP_000537.3:p.Val143del	other	-3.57276	-3.48308	-3.50992	-3.33503	-3.45582	-3.33443	-3.50992	-3.33503
891	NC_000017.11:g.7675185_7675186del	NM_000546.6:c.428_429del	NP_000537.3:p.Val143AlafsTer5	other	-3.10732	-3.04784	-3.13255	-2.9639	-3.00495	-3.00804	-3.10732	-3.00495
892	NC_000017.11:g.7675186del	NM_000546.6:c.426del	NP_000537.3:p.Val143CysfsTer27	other	-3.59399	-3.44131	-3.32729	-3.18138	-3.23218	-3.3035	-3.44131	-3.23218
893	NC_000017.11:g.7675186dup	NM_000546.6:c.426dup	NP_000537.3:p.Val143CysfsTer6	other	-3.17423	-3.10045	-3.04445	-3.09947	-2.96634	-2.99784	-3.10045	-2.99784
894	NC_000017.11:g.7675186_7675187insC	NM_000546.6:c.425_426insG	NP_000537.3:p.Val143CysfsTer6	other	-3.71261	-3.82624	-3.72731	-3.59533	-3.53343	-3.73237	-3.72731	-3.59533
895	NC_000017.11:g.7675189dup	NM_000546.6:c.425dup	NP_000537.3:p.Val143CysfsTer6	other	-2.91158	-2.8982	-2.86812	-2.74843	-2.75627	-2.76954	-2.8982	-2.75627
896	NC_000017.11:g.7675186_7675187insT	NM_000546.6:c.425_426insA	NP_000537.3:p.Val143CysfsTer6	other	-3.30001	-3.25801	-3.30314	-3.20265	-3.13425	-3.21003	-3.30001	-3.20265
897	NC_000017.11:g.7675183_7675185delinsGCA	NM_000546.6:c.427_429delinsTGC	NP_000537.3:p.Val143Cys	other	-5.66788	-5.50243	-5.27636	-5.49875	-5.4605	-5.44222	-5.50243	-5.4605
898	NC_000017.11:g.7675183_7675185delinsTCA	NM_000546.6:c.427_429delinsTGA	NP_000537.3:p.Val143Ter	non	-3.48777	-3.53995	-3.4996	-3.46114	-3.54845	-3.5727	-3.4996	-3.54845
899	NC_000017.11:g.7675184_7675185delinsCA	NM_000546.6:c.427_428delinsTG	NP_000537.3:p.Val143Trp	other	-3.5899	-3.49241	-3.60703	-3.49737	-3.53514	-3.45273	-3.5899	-3.49737
900	NC_000017.11:g.7675184_7675185delinsGA	NM_000546.6:c.427_428delinsTC	NP_000537.3:p.Val143Ser	other	-3.78775	-3.76163	-3.92521	-3.53439	-3.67457	-3.77694	-3.78775	-3.67457
901	NC_000017.11:g.7675183_7675185delinsGTA	NM_000546.6:c.427_429delinsTAC	NP_000537.3:p.Val143Tyr	other	-3.41716	-3.37858	-3.41153	-3.25968	-3.28188	-3.17631	-3.41153	-3.25968
902	NC_000017.11:g.7675183_7675185delinsTTA	NM_000546.6:c.427_429delinsTAA	NP_000537.3:p.Val143Ter	non	-3.79054	-3.68803	-3.67246	-3.50205	-3.62008	-3.59637	-3.68803	-3.59637
903	NC_000017.11:g.7675184_7675185delinsTA	NM_000546.6:c.427_428delinsTA	NP_000537.3:p.Val143Ter	non	-3.41827	-3.56236	-3.75063	-3.39995	-3.35884	-3.43466	-3.56236	-3.39995
904	NC_000017.11:g.7675183_7675185delinsGAA	NM_000546.6:c.427_429delinsTTC	NP_000537.3:p.Val143Phe	other	-3.35947	-3.36465	-3.35629	-3.18275	-3.1713	-3.19846	-3.35947	-3.18275
905	NC_000017.11:g.7675185C>A	NM_000546.6:c.427G>T	NP_000537.3:p.Val143Leu	other	-3.20466	-3.12514	-3.11961	-3.69144	-3.50325	-3.70321	-3.12514	-3.69144
906	NC_000017.11:g.7675184_7675185delinsGG	NM_000546.6:c.427_428delinsCC	NP_000537.3:p.Val143Pro	other	-3.97849	-4.00642	-3.92562	-3.76175	-3.75116	-3.9374	-3.97849	-3.76175
907	NC_000017.11:g.7675183_7675185inv	NM_000546.6:c.427_429inv	NP_000537.3:p.Val143His	other	-3.5673	-3.70156	-3.64917	-3.54203	-3.63795	-3.46741	-3.64917	-3.54203
908	NC_000017.11:g.7675184_7675185delinsTG	NM_000546.6:c.427_428delinsCA	NP_000537.3:p.Val143Gln	other	-3.78464	-3.87518	-3.91343	-3.80936	-3.78039	-3.6466	-3.87518	-3.78039
909	NC_000017.11:g.7675185C>G	NM_000546.6:c.427G>C	NP_000537.3:p.Val143Leu	other	-3.66251	-3.59157	-3.62811	-4.11093	-4.00756	-4.06157	-3.62811	-4.06157
910	NC_000017.11:g.7675184_7675185delinsCT	NM_000546.6:c.427_428delinsAG	NP_000537.3:p.Val143Arg	other	-3.66512	-3.58715	-3.54844	-3.40216	-3.46322	-3.40743	-3.58715	-3.40743
911	NC_000017.11:g.7675184_7675185inv	NM_000546.6:c.427_428inv	NP_000537.3:p.Val143Thr	other	-3.82845	-3.78689	-3.81716	-3.81751	-3.66752	-3.5534	-3.81716	-3.66752
912	NC_000017.11:g.7675183_7675185delinsGTT	NM_000546.6:c.427_429delinsAAC	NP_000537.3:p.Val143Asn	other	-3.92228	-3.8684	-4.12174	-3.72868	-3.7608	-3.8391	-3.92228	-3.7608
913	NC_000017.11:g.7675184_7675185delinsTT	NM_000546.6:c.427_428delinsAA	NP_000537.3:p.Val143Lys	other	-3.62684	-3.73859	-3.52211	-3.57991	-3.48872	-3.61868	-3.62684	-3.57991
914	NC_000017.11:g.7675183_7675185delinsTAT	NM_000546.6:c.427_429delinsATA	NP_000537.3:p.Val143Ile	other	-3.98146	-4.32154	-4.02212	-5.14511	-5.23865	-4.53256	-4.02212	-5.14511
915	NC_000017.11:g.7675185C>T	NM_000546.6:c.427G>A	NP_000537.3:p.Val143Met	other	-3.53589	-3.47553	-3.50426	-3.37713	-3.4535	-3.4854	-3.50426	-3.4535
916	NC_000017.11:g.7675183_7675185del	NM_000546.6:c.427_429del	NP_000537.3:p.Val143del	other	-3.74344	-3.89082	-3.81048	-3.77922	-3.59941	-3.66126	-3.81048	-3.66126
917	NC_000017.11:g.7675185_7675186del	NM_000546.6:c.428_429del	NP_000537.3:p.Val143AlafsTer5	other	-3.10732	-3.04784	-3.13255	-2.9639	-3.00495	-3.00804	-3.10732	-3.00495
918	NC_000017.11:g.7675185del	NM_000546.6:c.427del	NP_000537.3:p.Val143CysfsTer27	other	-3.27078	-3.20031	-3.363	-3.10613	-3.12722	-3.0473	-3.27078	-3.10613
919	NC_000017.11:g.7675186dup	NM_000546.6:c.426dup	NP_000537.3:p.Val143CysfsTer6	other	-3.17423	-3.10045	-3.04445	-3.09947	-2.96634	-2.99784	-3.10045	-2.99784
920	NC_000017.11:g.7675185dup	NM_000546.6:c.427dup	NP_000537.3:p.Val143GlyfsTer6	other	-3.11252	-3.18032	-3.0941	-3.07647	-3.04525	-3.03931	-3.11252	-3.04525
921	NC_000017.11:g.7675185_7675186insG	NM_000546.6:c.426_427insC	NP_000537.3:p.Val143ArgfsTer6	other	-3.21964	-3.20993	-3.22855	-3.10744	-3.07795	-3.12513	-3.21964	-3.10744
922	NC_000017.11:g.7675185_7675186insT	NM_000546.6:c.426_427insA	NP_000537.3:p.Val143SerfsTer6	other	-3.37845	-3.47712	-3.37455	-3.25399	-3.21028	-3.23606	-3.37845	-3.23606
923	NC_000017.11:g.7675184A>C	NM_000546.6:c.428T>G	NP_000537.3:p.Val143Gly	other	-3.4954	-3.48679	-3.62254	-3.27301	-3.46322	-3.41225	-3.4954	-3.41225
924	NC_000017.11:g.7675184A>G	NM_000546.6:c.428T>C	NP_000537.3:p.Val143Ala	other	-3.45601	-3.31585	-3.37804	-3.41013	-3.36156	-3.30954	-3.37804	-3.36156
925	NC_000017.11:g.7675183_7675184delinsGT	NM_000546.6:c.428_429delinsAC	NP_000537.3:p.Val143Asp	other	-3.54116	-3.49739	-3.6915	-3.49339	-3.47447	-3.56127	-3.54116	-3.49339
926	NC_000017.11:g.7675184A>T	NM_000546.6:c.428T>A	NP_000537.3:p.Val143Glu	other	-3.68355	-3.68656	-3.68601	-3.69567	-3.61128	-3.74072	-3.68601	-3.69567
927	NC_000017.11:g.7675182_7675184del	NM_000546.6:c.428_430del	NP_000537.3:p.Val143_Gln144delinsGlu	other	-4.11635	-4.10065	-4.07923	-3.88838	-3.83211	-3.78737	-4.10065	-3.83211
928	NC_000017.11:g.7675185_7675186del	NM_000546.6:c.428_429del	NP_000537.3:p.Val143AlafsTer5	other	-3.10732	-3.04784	-3.13255	-2.9639	-3.00495	-3.00804	-3.10732	-3.00495
929	NC_000017.11:g.7675184del	NM_000546.6:c.428del	NP_000537.3:p.Val143GlyfsTer27	other	-3.45223	-5.52725	-5.90707	-3.37199	-5.61026	-5.57789	-5.52725	-5.57789
930	NC_000017.11:g.7675184dup	NM_000546.6:c.428dup	NP_000537.3:p.Gln144AlafsTer5	other	-3.22792	-3.29635	-3.22963	-3.1312	-3.1005	-3.09515	-3.22963	-3.1005
931	NC_000017.11:g.7675185dup	NM_000546.6:c.427dup	NP_000537.3:p.Val143GlyfsTer6	other	-3.11252	-3.18032	-3.0941	-3.07647	-3.04525	-3.03931	-3.11252	-3.04525
932	NC_000017.11:g.7675184_7675185insG	NM_000546.6:c.427_428insC	NP_000537.3:p.Val143AlafsTer6	other	-3.49328	-3.80636	-3.67965	-3.49138	-3.42724	-3.45197	-3.67965	-3.45197
933	NC_000017.11:g.7675184_7675185insT	NM_000546.6:c.427_428insA	NP_000537.3:p.Val143AspfsTer6	other	-3.46203	-3.50098	-3.41216	-3.33014	-3.22771	-3.31599	-3.46203	-3.31599
934	NC_000017.11:g.7675183C>A	NM_000546.6:c.429G>T	NP_000537.3:p.Val143=	syn	-3.45641	-3.54286	-3.59802	-4.88533	-4.86298	-4.97946	-3.54286	-4.88533
935	NC_000017.11:g.7675183C>G	NM_000546.6:c.429G>C	NP_000537.3:p.Val143=	syn	-3.62374	-3.69287	-3.54637	-4.94355	-4.8154	-4.51593	-3.62374	-4.8154
936	NC_000017.11:g.7675183C>T	NM_000546.6:c.429G>A	NP_000537.3:p.Val143=	syn	-3.70826	-3.76603	-3.81813	-5.24641	-5.22792	-5.75398	-3.76603	-5.24641
937	NC_000017.11:g.7675181_7675183del	NM_000546.6:c.431_433del	NP_000537.3:p.Gln144del	other	-3.14236	-3.27255	-3.18116	-3.13165	-3.1322	-3.13808	-3.18116	-3.1322
938	NC_000017.11:g.7675182_7675183del	NM_000546.6:c.429_430del	NP_000537.3:p.Gln144AlafsTer4	other	-3.59588	-3.66533	-3.50583	-3.50166	-3.47766	-3.4951	-3.59588	-3.4951
939	NC_000017.11:g.7675183del	NM_000546.6:c.429del	NP_000537.3:p.Gln144SerfsTer26	other	-3.43944	-3.31475	-3.29825	-3.26691	-3.33299	-3.23192	-3.31475	-3.26691
940	NC_000017.11:g.7675184dup	NM_000546.6:c.428dup	NP_000537.3:p.Gln144AlafsTer5	other	-3.22792	-3.29635	-3.22963	-3.1312	-3.1005	-3.09515	-3.22963	-3.1005
941	NC_000017.11:g.7675183dup	NM_000546.6:c.429dup	NP_000537.3:p.Gln144AlafsTer5	other	-2.95599	-2.94646	-2.91633	-2.85073	-2.88874	-2.79742	-2.94646	-2.85073
942	NC_000017.11:g.7675183_7675184insG	NM_000546.6:c.428_429insC	NP_000537.3:p.Gln144AlafsTer5	other	-3.51236	-3.60419	-3.51135	-3.3326	-3.44573	-3.44541	-3.51236	-3.44541
943	NC_000017.11:g.7675183_7675184insT	NM_000546.6:c.428_429insA	NP_000537.3:p.Gln144AlafsTer5	other	-3.66525	-3.53343	-3.4485	-3.40597	-3.38831	-3.4797	-3.53343	-3.40597
944	NC_000017.11:g.7675181_7675183del	NM_000546.6:c.431_433del	NP_000537.3:p.Gln144del	other	-3.14236	-3.27255	-3.18116	-3.13165	-3.1322	-3.13808	-3.18116	-3.1322
945	NC_000017.11:g.7675181_7675182del	NM_000546.6:c.430_431del	NP_000537.3:p.Gln144AlafsTer4	other	-3.27555	-3.34273	-3.37629	-3.26051	-3.23832	-3.15892	-3.34273	-3.23832
946	NC_000017.11:g.7675182del	NM_000546.6:c.430del	NP_000537.3:p.Gln144SerfsTer26	other	-3.17082	-3.26676	-3.08615	-3.13289	-3.02599	-2.99852	-3.17082	-3.02599
947	NC_000017.11:g.7675180_7675182delinsGAA	NM_000546.6:c.430_432delinsTTC	NP_000537.3:p.Gln144Phe	other	-3.80311	-4.00642	-3.69731	-4.30043	-4.12138	-4.23218	-3.80311	-4.23218
948	NC_000017.11:g.7675180_7675182delinsGCA	NM_000546.6:c.430_432delinsTGC	NP_000537.3:p.Gln144Cys	other	-4.1795	-4.17678	-4.04755	-4.26101	-3.93599	-4.07866	-4.17678	-4.07866
949	NC_000017.11:g.7675180_7675182delinsTCA	NM_000546.6:c.430_432delinsTGA	NP_000537.3:p.Gln144Ter	non	-3.44618	-3.62608	-3.71648	-3.4629	-3.44086	-3.50076	-3.62608	-3.4629
950	NC_000017.11:g.7675181_7675182inv	NM_000546.6:c.430_431inv	NP_000537.3:p.Gln144Trp	other	-3.55984	-3.61908	-3.67338	-3.44959	-3.56195	-3.54286	-3.61908	-3.54286
951	NC_000017.11:g.7675181_7675182delinsGA	NM_000546.6:c.430_431delinsTC	NP_000537.3:p.Gln144Ser	other	-3.83789	-3.79062	-3.66607	-4.95657	-4.95989	-4.27182	-3.79062	-4.95657
952	NC_000017.11:g.7675180_7675182delinsGTA	NM_000546.6:c.430_432delinsTAC	NP_000537.3:p.Gln144Tyr	other	-3.68451	-3.65871	-3.59686	-4.25609	-3.94198	-4.30604	-3.65871	-4.25609
953	NC_000017.11:g.7675180_7675182delinsTTA	NM_000546.6:c.430_432delinsTAA	NP_000537.3:p.Gln144Ter	non	-3.4055	-3.36325	-3.37304	-3.42067	-3.31269	-3.39824	-3.37304	-3.39824
954	NC_000017.11:g.7675182G>A	NM_000546.6:c.430C>T	NP_000537.3:p.Gln144Ter	non	-3.55576	-3.50219	-3.46175	-3.45826	-3.39339	-3.42795	-3.50219	-3.42795
955	NC_000017.11:g.7675181_7675182delinsAC	NM_000546.6:c.430_431delinsGT	NP_000537.3:p.Gln144Val	other	-3.71657	-3.71789	-3.682	-3.76151	-3.55335	-3.44669	-3.71657	-3.55335
956	NC_000017.11:g.7675181_7675182delinsCC	NM_000546.6:c.430_431delinsGG	NP_000537.3:p.Gln144Gly	other	-3.44257	-3.33103	-3.40626	-3.66086	-3.36013	-3.35283	-3.40626	-3.36013
957	NC_000017.11:g.7675181_7675182delinsGC	NM_000546.6:c.430_431delinsGC	NP_000537.3:p.Gln144Ala	other	-3.42801	-3.50146	-3.48998	-3.28985	-3.33719	-3.30365	-3.48998	-3.30365
958	NC_000017.11:g.7675180_7675182delinsGTC	NM_000546.6:c.430_432delinsGAC	NP_000537.3:p.Gln144Asp	other	-3.48147	-3.4993	-3.62562	-3.68929	-3.63849	-3.64796	-3.4993	-3.64796
959	NC_000017.11:g.7675182G>C	NM_000546.6:c.430C>G	NP_000537.3:p.Gln144Glu	other	-3.56981	-3.68508	-3.68863	-5.8559	-5.1247	-4.8349	-3.68508	-5.1247
960	NC_000017.11:g.7675180_7675182delinsTAT	NM_000546.6:c.430_432delinsATA	NP_000537.3:p.Gln144Ile	other	-3.76396	-3.94279	-3.94242	-3.80031	-3.7508	-3.80679	-3.94242	-3.80031
961	NC_000017.11:g.7675181_7675182delinsAT	NM_000546.6:c.430_431delinsAT	NP_000537.3:p.Gln144Met	other	-3.66643	-3.73281	-3.70419	-4.09871	-4.04762	-4.09122	-3.70419	-4.09122
962	NC_000017.11:g.7675181_7675182delinsGT	NM_000546.6:c.430_431delinsAC	NP_000537.3:p.Gln144Thr	other	-3.56097	-3.59484	-3.46189	-4.64805	-4.17701	-4.03423	-3.56097	-4.17701
963	NC_000017.11:g.7675180_7675182delinsGTT	NM_000546.6:c.430_432delinsAAC	NP_000537.3:p.Gln144Asn	other	-3.66604	-3.78181	-3.7974	-4.8011	-5.1247	-5.13593	-3.78181	-5.1247
964	NC_000017.11:g.7675182G>T	NM_000546.6:c.430C>A	NP_000537.3:p.Gln144Lys	other	-3.53715	-3.50461	-3.35606	-4.02604	-3.96507	-3.93807	-3.50461	-3.96507
965	NC_000017.11:g.7675182_7675183insA	NM_000546.6:c.429_430insT	NP_000537.3:p.Gln144SerfsTer5	other	-3.4208	-3.41865	-3.41266	-3.19249	-3.23293	-3.41742	-3.41865	-3.23293
966	NC_000017.11:g.7675183dup	NM_000546.6:c.429dup	NP_000537.3:p.Gln144AlafsTer5	other	-2.95599	-2.94646	-2.91633	-2.85073	-2.88874	-2.79742	-2.94646	-2.85073
967	NC_000017.11:g.7675182dup	NM_000546.6:c.430dup	NP_000537.3:p.Gln144ProfsTer5	other	-5.41554	-5.2953	-5.14912	-5.51212	-5.24964	-5.10076	-5.2953	-5.24964
968	NC_000017.11:g.7675182_7675183insT	NM_000546.6:c.429_430insA	NP_000537.3:p.Gln144ThrfsTer5	other	-3.58902	-3.64109	-3.64268	-3.54612	-3.50989	-3.38952	-3.64109	-3.50989
969	NC_000017.11:g.7675181_7675183del	NM_000546.6:c.431_433del	NP_000537.3:p.Gln144del	other	-3.14236	-3.27255	-3.18116	-3.13165	-3.1322	-3.13808	-3.18116	-3.1322
970	NC_000017.11:g.7675180_7675181del	NM_000546.6:c.431_432del	NP_000537.3:p.Gln144ProfsTer4	other	-3.60878	-3.65321	-3.65887	-3.43299	-3.59372	-3.5991	-3.65321	-3.59372
971	NC_000017.11:g.7675181del	NM_000546.6:c.431del	NP_000537.3:p.Gln144ArgfsTer26	other	-3.38403	-3.36203	-3.33994	-3.25699	-3.34047	-3.32909	-3.36203	-3.32909
972	NC_000017.11:g.7675181T>A	NM_000546.6:c.431A>T	NP_000537.3:p.Gln144Leu	other	-3.58531	-3.61344	-3.53904	-4.07303	-3.83984	-3.92339	-3.58531	-3.92339
973	NC_000017.11:g.7675181T>C	NM_000546.6:c.431A>G	NP_000537.3:p.Gln144Arg	other	-3.2601	-3.39673	-3.21784	-3.84335	-3.62879	-3.52519	-3.2601	-3.62879
974	NC_000017.11:g.7675181T>G	NM_000546.6:c.431A>C	NP_000537.3:p.Gln144Pro	other	-3.26087	-3.30469	-3.4474	-3.38455	-3.16347	-3.16537	-3.30469	-3.16537
975	NC_000017.11:g.7675181_7675182insA	NM_000546.6:c.430_431insT	NP_000537.3:p.Gln144LeufsTer5	other	-3.42236	-3.5585	-3.46487	-3.47857	-3.31618	-3.49955	-3.46487	-3.47857
976	NC_000017.11:g.7675181_7675182insC	NM_000546.6:c.430_431insG	NP_000537.3:p.Gln144ArgfsTer5	other	-3.27769	-3.26536	-3.27498	-3.0543	-3.14883	-3.10959	-3.27498	-3.10959
977	NC_000017.11:g.7675182dup	NM_000546.6:c.430dup	NP_000537.3:p.Gln144ProfsTer5	other	-5.41554	-5.2953	-5.14912	-5.51212	-5.24964	-5.10076	-5.2953	-5.24964
978	NC_000017.11:g.7675181dup	NM_000546.6:c.431dup	NP_000537.3:p.Leu145AlafsTer4	other	-3.04014	-3.06662	-3.19626	-2.93091	-2.95847	-3.02384	-3.06662	-2.95847
979	NC_000017.11:g.7675180C>A	NM_000546.6:c.432G>T	NP_000537.3:p.Gln144His	other	-3.4151	-3.41233	-3.47279	-4.04832	-3.73759	-3.759	-3.4151	-3.759
980	NC_000017.11:g.7675180C>G	NM_000546.6:c.432G>C	NP_000537.3:p.Gln144His	other	-3.37872	-3.49501	-3.42537	-3.84833	-3.6501	-3.60138	-3.42537	-3.6501
981	NC_000017.11:g.7675180C>T	NM_000546.6:c.432G>A	NP_000537.3:p.Gln144=	syn	-3.49354	-3.57046	-3.66629	-4.04321	-4.24301	-3.96972	-3.57046	-4.04321
982	NC_000017.11:g.7675178_7675180del	NM_000546.6:c.433_435del	NP_000537.3:p.Leu145del	other	-3.11643	-3.08904	-3.0537	-2.90297	-2.90424	-2.95148	-3.08904	-2.90424
983	NC_000017.11:g.7675179_7675180del	NM_000546.6:c.432_433del	NP_000537.3:p.Gln144HisfsTer4	other	-3.50244	-3.63614	-3.45473	-3.49164	-3.49475	-3.43916	-3.50244	-3.49164
984	NC_000017.11:g.7675180del	NM_000546.6:c.432del	NP_000537.3:p.Gln144HisfsTer26	other	-3.38348	-3.29816	-3.44007	-3.17186	-3.28044	-3.20651	-3.38348	-3.20651
985	NC_000017.11:g.7675180_7675181insA	NM_000546.6:c.431_432insT	NP_000537.3:p.Gln144HisfsTer5	other	-3.93208	-3.85353	-3.70196	-3.67111	-3.79227	-3.64762	-3.85353	-3.67111
986	NC_000017.11:g.7675180dup	NM_000546.6:c.432dup	NP_000537.3:p.Leu145AlafsTer4	other	-2.97176	-2.90321	-2.91661	-2.78866	-2.73401	-2.77322	-2.91661	-2.77322
987	NC_000017.11:g.7675180_7675181insG	NM_000546.6:c.431_432insC	NP_000537.3:p.Gln144HisfsTer5	other	-4.05896	-4.13861	-4.08753	-3.8553	-4.0082	-3.89125	-4.08753	-3.89125
988	NC_000017.11:g.7675181dup	NM_000546.6:c.431dup	NP_000537.3:p.Leu145AlafsTer4	other	-3.04014	-3.06662	-3.19626	-2.93091	-2.95847	-3.02384	-3.06662	-2.95847
989	NC_000017.11:g.7675178_7675180del	NM_000546.6:c.433_435del	NP_000537.3:p.Leu145del	other	-3.11643	-3.08904	-3.0537	-2.90297	-2.90424	-2.95148	-3.08904	-2.90424
990	NC_000017.11:g.7675178_7675179del	NM_000546.6:c.433_434del	NP_000537.3:p.Leu145ValfsTer3	other	-3.77342	-3.50631	-3.557	-3.70161	-3.64758	-3.54006	-3.557	-3.64758
991	NC_000017.11:g.7675179del	NM_000546.6:c.433del	NP_000537.3:p.Leu145CysfsTer25	other	-3.26957	-3.3121	-3.23396	-3.16512	-3.17654	-3.13379	-3.26957	-3.16512
992	NC_000017.11:g.7675177_7675179delinsGCA	NM_000546.6:c.433_435delinsTGC	NP_000537.3:p.Leu145Cys	other	-3.5784	-3.51966	-3.55157	-4.03931	-4.20724	-4.06913	-3.55157	-4.06913
993	NC_000017.11:g.7675177_7675179delinsTCA	NM_000546.6:c.433_435delinsTGA	NP_000537.3:p.Leu145Ter	non	-3.5491	-3.48401	-3.49362	-3.34776	-3.29739	-3.39424	-3.49362	-3.34776
994	NC_000017.11:g.7675178_7675179delinsCA	NM_000546.6:c.433_434delinsTG	NP_000537.3:p.Leu145Trp	other	-3.26653	-3.37335	-3.42303	-3.18893	-3.22634	-3.25128	-3.37335	-3.22634
995	NC_000017.11:g.7675178_7675179delinsGA	NM_000546.6:c.433_434delinsTC	NP_000537.3:p.Leu145Ser	other	-3.73154	-3.50631	-3.68768	-3.47072	-3.45653	-3.62429	-3.68768	-3.47072
996	NC_000017.11:g.7675177_7675179delinsGTA	NM_000546.6:c.433_435delinsTAC	NP_000537.3:p.Leu145Tyr	other	-3.71716	-3.84761	-3.73574	-3.79118	-3.74974	-3.978	-3.73574	-3.79118
997	NC_000017.11:g.7675177_7675179delinsTTA	NM_000546.6:c.433_435delinsTAA	NP_000537.3:p.Leu145Ter	non	-3.51263	-3.53655	-3.76834	-3.47301	-3.53838	-3.51355	-3.53655	-3.51355
998	NC_000017.11:g.7675178_7675179delinsTA	NM_000546.6:c.433_434delinsTA	NP_000537.3:p.Leu145Ter	non	-4.23263	-4.30745	-4.08395	-4.5252	-3.94806	-4.36393	-4.23263	-4.36393
999	NC_000017.11:g.7675177_7675179delinsGAA	NM_000546.6:c.433_435delinsTTC	NP_000537.3:p.Leu145Phe	other	-3.42371	-3.51665	-3.48787	-3.5641	-3.57684	-3.52596	-3.48787	-3.5641
1000	NC_000017.11:g.7675179G>A	NM_000546.6:c.433C>T	NP_000537.3:p.Leu145=	syn	-3.60093	-3.5418	-3.66697	-4.64991	-4.82367	-4.32828	-3.60093	-4.64991
1001	NC_000017.11:g.7675178_7675179delinsCC	NM_000546.6:c.433_434delinsGG	NP_000537.3:p.Leu145Gly	other	-3.37448	-3.28407	-3.40192	-3.30462	-3.14444	-3.23428	-3.37448	-3.23428
1002	NC_000017.11:g.7675178_7675179delinsGC	NM_000546.6:c.433_434delinsGC	NP_000537.3:p.Leu145Ala	other	-3.45335	-3.6368	-3.5957	-3.34734	-3.29614	-3.31291	-3.5957	-3.31291
1003	NC_000017.11:g.7675177_7675179delinsGTC	NM_000546.6:c.433_435delinsGAC	NP_000537.3:p.Leu145Asp	other	-3.55131	-3.68215	-3.60407	-3.48489	-3.35173	-3.35508	-3.60407	-3.35508
1004	NC_000017.11:g.7675178_7675179delinsTC	NM_000546.6:c.433_434delinsGA	NP_000537.3:p.Leu145Glu	other	-3.40809	-3.6368	-3.48998	-3.29735	-3.46706	-3.45306	-3.48998	-3.45306
1005	NC_000017.11:g.7675179G>C	NM_000546.6:c.433C>G	NP_000537.3:p.Leu145Val	other	-3.55759	-3.45559	-3.47864	-4.70551	-4.54404	-4.62687	-3.47864	-4.62687
1006	NC_000017.11:g.7675178_7675179delinsGT	NM_000546.6:c.433_434delinsAC	NP_000537.3:p.Leu145Thr	other	-3.40911	-3.42004	-3.3361	-3.35578	-3.24061	-3.16291	-3.40911	-3.24061
1007	NC_000017.11:g.7675177_7675179delinsGTT	NM_000546.6:c.433_435delinsAAC	NP_000537.3:p.Leu145Asn	other	-3.5989	-3.70578	-3.57795	-3.52276	-3.53385	-3.65412	-3.5989	-3.53385
1008	NC_000017.11:g.7675178_7675179delinsTT	NM_000546.6:c.433_434delinsAA	NP_000537.3:p.Leu145Lys	other	-3.99021	-4.29982	-4.09904	-4.07032	-3.98701	-4.17706	-4.09904	-4.07032
1009	NC_000017.11:g.7675177_7675179delinsTAT	NM_000546.6:c.433_435delinsATA	NP_000537.3:p.Leu145Ile	other	-3.77934	-4.14175	-3.79986	-6.41521	-5.37831	-4.87316	-3.79986	-5.37831
1010	NC_000017.11:g.7675179G>T	NM_000546.6:c.433C>A	NP_000537.3:p.Leu145Met	other	-3.61445	-3.74444	-3.63459	-5.2769	-5.63659	-4.81197	-3.63459	-5.2769
1011	NC_000017.11:g.7675179_7675180insA	NM_000546.6:c.432_433insT	NP_000537.3:p.Leu145SerfsTer4	other	-3.21539	-3.36133	-3.18526	-3.14488	-3.09657	-3.08192	-3.21539	-3.09657
1012	NC_000017.11:g.7675180dup	NM_000546.6:c.432dup	NP_000537.3:p.Leu145AlafsTer4	other	-2.97176	-2.90321	-2.91661	-2.78866	-2.73401	-2.77322	-2.91661	-2.77322
1013	NC_000017.11:g.7675179dup	NM_000546.6:c.433dup	NP_000537.3:p.Leu145ProfsTer4	other	-3.02076	-3.03016	-2.90549	-2.83717	-2.87607	-2.82882	-3.02076	-2.83717
1014	NC_000017.11:g.7675179_7675180insT	NM_000546.6:c.432_433insA	NP_000537.3:p.Leu145ThrfsTer4	other	-3.12686	-3.22571	-3.20245	-3.14514	-3.05417	-3.1592	-3.20245	-3.14514
1015	NC_000017.11:g.7675178A>C	NM_000546.6:c.434T>G	NP_000537.3:p.Leu145Arg	other	-3.46839	-3.50461	-3.59705	-3.48528	-3.28889	-3.35944	-3.50461	-3.35944
1016	NC_000017.11:g.7675178A>G	NM_000546.6:c.434T>C	NP_000537.3:p.Leu145Pro	other	-3.14075	-3.21413	-3.23405	-3.21306	-3.10952	-3.14374	-3.21413	-3.14374
1017	NC_000017.11:g.7675177_7675178delinsGT	NM_000546.6:c.434_435delinsAC	NP_000537.3:p.Leu145His	other	-3.75615	-3.68545	-3.96035	-3.70763	-3.77662	-3.56141	-3.75615	-3.70763
1018	NC_000017.11:g.7675178A>T	NM_000546.6:c.434T>A	NP_000537.3:p.Leu145Gln	other	-3.31886	-3.34123	-3.41178	-3.26653	-3.26115	-3.26003	-3.34123	-3.26115
1019	NC_000017.11:g.7675176_7675178del	NM_000546.6:c.434_436del	NP_000537.3:p.Leu145_Trp146delinsArg	other	-3.37041	-3.60267	-3.72888	-3.28395	-3.39854	-3.42316	-3.60267	-3.39854
1020	NC_000017.11:g.7675177_7675178del	NM_000546.6:c.436_437del	NP_000537.3:p.Trp146GlyfsTer2	other	-2.90085	-2.97024	-2.93723	-2.77036	-2.73986	-2.78894	-2.93723	-2.77036
1021	NC_000017.11:g.7675178del	NM_000546.6:c.434del	NP_000537.3:p.Leu145ArgfsTer25	other	-3.54531	-3.6368	-3.51469	-3.40411	-3.41209	-3.70944	-3.54531	-3.41209
1022	NC_000017.11:g.7675178dup	NM_000546.6:c.434dup	NP_000537.3:p.Trp146ValfsTer3	other	-3.15032	-3.24051	-3.23029	-3.09756	-3.21488	-3.22815	-3.23029	-3.21488
1023	NC_000017.11:g.7675178_7675179insC	NM_000546.6:c.433_434insG	NP_000537.3:p.Leu145ArgfsTer4	other	-3.70667	-3.68033	-3.77849	-3.68756	-3.61051	-3.73862	-3.70667	-3.68756
1024	NC_000017.11:g.7675179dup	NM_000546.6:c.433dup	NP_000537.3:p.Leu145ProfsTer4	other	-3.02076	-3.03016	-2.90549	-2.83717	-2.87607	-2.82882	-3.02076	-2.83717
1025	NC_000017.11:g.7675178_7675179insT	NM_000546.6:c.433_434insA	NP_000537.3:p.Leu145HisfsTer4	other	-3.15369	-3.13095	-3.0941	-3.06893	-2.92347	-3.00416	-3.13095	-3.00416
1026	NC_000017.11:g.7675177C>A	NM_000546.6:c.435G>T	NP_000537.3:p.Leu145=	syn	-3.37267	-3.36413	-3.42982	-4.76685	-4.8154	-4.50846	-3.37267	-4.76685
1027	NC_000017.11:g.7675177C>G	NM_000546.6:c.435G>C	NP_000537.3:p.Leu145=	syn	-3.53881	-3.41944	-3.3771	-4.82137	-4.2808	-4.54179	-3.41944	-4.54179
1028	NC_000017.11:g.7675177C>T	NM_000546.6:c.435G>A	NP_000537.3:p.Leu145=	syn	-3.60161	-3.77362	-3.59899	-4.45916	-5.05538	-5.09597	-3.60161	-5.05538
1029	NC_000017.11:g.7675175_7675177del	NM_000546.6:c.436_438del	NP_000537.3:p.Trp146del	other	-3.11322	-3.15164	-3.14093	-3.09879	-3.05552	-3.00765	-3.14093	-3.05552
1030	NC_000017.11:g.7675177_7675178del	NM_000546.6:c.436_437del	NP_000537.3:p.Trp146GlyfsTer2	other	-2.90085	-2.97024	-2.93723	-2.77036	-2.73986	-2.78894	-2.93723	-2.77036
1031	NC_000017.11:g.7675177del	NM_000546.6:c.435del	NP_000537.3:p.Trp146GlyfsTer24	other	-3.49231	-3.46434	-3.50897	-3.29702	-3.2114	-3.33032	-3.49231	-3.29702
1032	NC_000017.11:g.7675178dup	NM_000546.6:c.434dup	NP_000537.3:p.Trp146ValfsTer3	other	-3.15032	-3.24051	-3.23029	-3.09756	-3.21488	-3.22815	-3.23029	-3.21488
1033	NC_000017.11:g.7675177dup	NM_000546.6:c.435dup	NP_000537.3:p.Trp146ValfsTer3	other	-3.37314	-3.47644	-3.29893	-3.28596	-3.37503	-3.33809	-3.37314	-3.33809
1034	NC_000017.11:g.7675177_7675178insG	NM_000546.6:c.434_435insC	NP_000537.3:p.Trp146ValfsTer3	other	-3.28635	-3.3107	-3.26227	-3.08621	-3.11365	-3.20991	-3.28635	-3.11365
1035	NC_000017.11:g.7675177_7675178insT	NM_000546.6:c.434_435insA	NP_000537.3:p.Trp146ValfsTer3	other	-3.81625	-3.74529	-3.73256	-3.73025	-3.95029	-3.67552	-3.74529	-3.73025
1036	NC_000017.11:g.7675175_7675176delinsAC	NM_000546.6:c.436_437delinsGT	NP_000537.3:p.Trp146Val	other	-3.592	-3.62995	-3.63082	-5.24275	-4.44451	-4.93443	-3.62995	-4.93443
1037	NC_000017.11:g.7675175_7675176delinsGC	NM_000546.6:c.436_437delinsGC	NP_000537.3:p.Trp146Ala	other	-3.87655	-3.84495	-3.9248	-3.77559	-3.69832	-3.84818	-3.87655	-3.77559
1038	NC_000017.11:g.7675174_7675176delinsGTC	NM_000546.6:c.436_438delinsGAC	NP_000537.3:p.Trp146Asp	other	-3.87084	-3.84708	-3.73151	-3.63561	-3.70177	-3.72785	-3.84708	-3.70177
1039	NC_000017.11:g.7675175_7675176delinsTC	NM_000546.6:c.436_437delinsGA	NP_000537.3:p.Trp146Glu	other	-3.42013	-3.29861	-3.43832	-3.36652	-3.30453	-3.25539	-3.42013	-3.30453
1040	NC_000017.11:g.7675176A>C	NM_000546.6:c.436T>G	NP_000537.3:p.Trp146Gly	other	-3.36265	-3.20968	-3.38927	-3.27024	-3.12781	-3.16818	-3.36265	-3.16818
1041	NC_000017.11:g.7675175_7675176delinsGG	NM_000546.6:c.436_437delinsCC	NP_000537.3:p.Trp146Pro	other	-3.68506	-4.00183	-3.58749	-3.68493	-3.7318	-3.506	-3.68506	-3.68493
1042	NC_000017.11:g.7675174_7675176delinsGTG	NM_000546.6:c.436_438delinsCAC	NP_000537.3:p.Trp146His	other	-3.92063	-3.89977	-3.82855	-5.65554	-5.22792	-6.75398	-3.89977	-5.65554
1043	NC_000017.11:g.7675175_7675176inv	NM_000546.6:c.436_437inv	NP_000537.3:p.Trp146Gln	other	-4.06713	-4.04674	-4.04105	-4.65084	-5.61026	-4.63012	-4.04674	-4.65084
1044	NC_000017.11:g.7675176A>G	NM_000546.6:c.436T>C	NP_000537.3:p.Trp146Arg	other	-3.11524	-3.04337	-3.0372	-4.66124	-4.55741	-4.31385	-3.04337	-4.55741
1045	NC_000017.11:g.7675174_7675176delinsTAT	NM_000546.6:c.436_438delinsATA	NP_000537.3:p.Trp146Ile	other	-3.77309	-3.8402	-3.78174	-5.47945	-5.47898	-5.02562	-3.78174	-5.47898
1046	NC_000017.11:g.7675175_7675176delinsAT	NM_000546.6:c.436_437delinsAT	NP_000537.3:p.Trp146Met	other	-3.73094	-3.81868	-3.68839	-6.84117	-4.76153	-5.85089	-3.73094	-5.85089
1047	NC_000017.11:g.7675175_7675176delinsGT	NM_000546.6:c.436_437delinsAC	NP_000537.3:p.Trp146Thr	other	-4.01613	-3.88788	-3.94586	-4.39453	-4.17232	-4.1135	-3.94586	-4.17232
1048	NC_000017.11:g.7675174_7675176delinsGTT	NM_000546.6:c.436_438delinsAAC	NP_000537.3:p.Trp146Asn	other	-3.85274	-3.74109	-3.76862	-4.01337	-3.81993	-3.63637	-3.76862	-3.81993
1049	NC_000017.11:g.7675175_7675176delinsTT	NM_000546.6:c.436_437delinsAA	NP_000537.3:p.Trp146Lys	other	-3.61725	-3.69212	-3.65643	-4.56471	-4.76883	-4.64339	-3.65643	-4.64339
1050	NC_000017.11:g.7675176A>T	NM_000546.6:c.436T>A	NP_000537.3:p.Trp146Arg	other	-3.69279	-3.70616	-3.74761	-5.57011	-5.42573	-5.43176	-3.70616	-5.43176
1051	NC_000017.11:g.7675175_7675177del	NM_000546.6:c.436_438del	NP_000537.3:p.Trp146del	other	-3.11322	-3.15164	-3.14093	-3.09879	-3.05552	-3.00765	-3.14093	-3.05552
1052	NC_000017.11:g.7675177_7675178del	NM_000546.6:c.436_437del	NP_000537.3:p.Trp146GlyfsTer2	other	-2.90085	-2.97024	-2.93723	-2.77036	-2.73986	-2.78894	-2.93723	-2.77036
1053	NC_000017.11:g.7675176del	NM_000546.6:c.436del	NP_000537.3:p.Trp146GlyfsTer24	other	-3.20816	-3.14683	-3.161	-3.15359	-3.05766	-3.05662	-3.161	-3.05766
1054	NC_000017.11:g.7675176dup	NM_000546.6:c.436dup	NP_000537.3:p.Trp146LeufsTer3	other	-3.04394	-3.05039	-2.98552	-2.91591	-2.93297	-2.96401	-3.04394	-2.93297
1055	NC_000017.11:g.7675177dup	NM_000546.6:c.435dup	NP_000537.3:p.Trp146ValfsTer3	other	-3.37314	-3.47644	-3.29893	-3.28596	-3.37503	-3.33809	-3.37314	-3.33809
1056	NC_000017.11:g.7675176_7675177insG	NM_000546.6:c.435_436insC	NP_000537.3:p.Trp146LeufsTer3	other	-3.31686	-3.31837	-3.33073	-3.27075	-3.16456	-3.17942	-3.31837	-3.17942
1057	NC_000017.11:g.7675176_7675177insT	NM_000546.6:c.435_436insA	NP_000537.3:p.Trp146MetfsTer3	other	-3.27849	-3.33266	-3.40526	-3.17905	-3.24104	-3.22577	-3.33266	-3.22577
1058	NC_000017.11:g.7675174_7675175delinsGA	NM_000546.6:c.437_438delinsTC	NP_000537.3:p.Trp146Phe	other	-3.92489	-3.97451	-3.87109	-5.42067	-6.36359	-4.83229	-3.92489	-5.42067
1059	NC_000017.11:g.7675175C>A	NM_000546.6:c.437G>T	NP_000537.3:p.Trp146Leu	other	-3.63154	-3.6884	-3.60074	-4.97984	-4.70083	-4.33485	-3.63154	-4.70083
1060	NC_000017.11:g.7675175C>G	NM_000546.6:c.437G>C	NP_000537.3:p.Trp146Ser	other	-3.66959	-3.9738	-3.83754	-4.28167	-4.17325	-4.41552	-3.83754	-4.28167
1061	NC_000017.11:g.7675174_7675175delinsGT	NM_000546.6:c.437_438delinsAC	NP_000537.3:p.Trp146Tyr	other	-3.81201	-3.95561	-3.95679	-6.20435	-6.53968	-5.09597	-3.95561	-6.20435
1062	NC_000017.11:g.7675174_7675175delinsTT	NM_000546.6:c.437_438delinsAA	NP_000537.3:p.Trp146Ter	non	-3.94809	-3.81619	-3.82363	-3.72324	-3.77438	-3.6694	-3.82363	-3.72324
1063	NC_000017.11:g.7675175C>T	NM_000546.6:c.437G>A	NP_000537.3:p.Trp146Ter	non	-3.52335	-3.72067	-3.54637	-3.4281	-3.60342	-3.44938	-3.54637	-3.44938
1064	NC_000017.11:g.7675173_7675175del	NM_000546.6:c.437_439del	NP_000537.3:p.Trp146_Val147delinsPhe	other	-3.48499	-3.41845	-3.34456	-3.25459	-3.19381	-3.25422	-3.41845	-3.25422
1065	NC_000017.11:g.7675174_7675175del	NM_000546.6:c.438_439del	NP_000537.3:p.Trp146CysfsTer2	other	-3.28717	-3.31679	-3.3152	-3.11912	-3.15007	-3.16308	-3.3152	-3.15007
1066	NC_000017.11:g.7675175del	NM_000546.6:c.439del	NP_000537.3:p.Val147LeufsTer23	other	-2.88981	-3.00496	-2.94401	-2.79695	-2.78767	-2.85969	-2.94401	-2.79695
1067	NC_000017.11:g.7675176dup	NM_000546.6:c.436dup	NP_000537.3:p.Trp146LeufsTer3	other	-3.04394	-3.05039	-2.98552	-2.91591	-2.93297	-2.96401	-3.04394	-2.93297
1068	NC_000017.11:g.7675175dup	NM_000546.6:c.439dup	NP_000537.3:p.Val147GlyfsTer2	other	-2.82306	-2.81337	-2.81662	-2.67006	-2.71192	-2.78092	-2.81662	-2.71192
1069	NC_000017.11:g.7675175_7675176insG	NM_000546.6:c.436_437insC	NP_000537.3:p.Trp146SerfsTer3	other	-3.29368	-3.3273	-3.455	-3.12306	-3.32298	-3.26381	-3.3273	-3.26381
1070	NC_000017.11:g.7675175_7675176insT	NM_000546.6:c.436_437insA	NP_000537.3:p.Trp146Ter	other	-3.52905	-3.41984	-3.46874	-3.37688	-3.32869	-3.30481	-3.46874	-3.32869
1071	NC_000017.11:g.7675174C>A	NM_000546.6:c.438G>T	NP_000537.3:p.Trp146Cys	other	-3.32539	-3.3135	-3.29738	-4.14424	-4.16493	-4.43696	-3.3135	-4.16493
1072	NC_000017.11:g.7675174C>G	NM_000546.6:c.438G>C	NP_000537.3:p.Trp146Cys	other	-3.76743	-3.7855	-3.73019	-6.36405	-5.79932	-4.91199	-3.76743	-5.79932
1073	NC_000017.11:g.7675174C>T	NM_000546.6:c.438G>A	NP_000537.3:p.Trp146Ter	non	-3.4492	-3.42506	-3.47644	-3.37199	-3.40375	-3.35935	-3.4492	-3.37199
1074	NC_000017.11:g.7675172_7675174del	NM_000546.6:c.438_440del	NP_000537.3:p.Trp146_Val147delinsCys	other	-3.44745	-3.51022	-3.3437	-3.29798	-3.41566	-3.32245	-3.44745	-3.32245
1075	NC_000017.11:g.7675174_7675175del	NM_000546.6:c.438_439del	NP_000537.3:p.Trp146CysfsTer2	other	-3.28717	-3.31679	-3.3152	-3.11912	-3.15007	-3.16308	-3.3152	-3.15007
1076	NC_000017.11:g.7675175del	NM_000546.6:c.439del	NP_000537.3:p.Val147LeufsTer23	other	-2.88981	-3.00496	-2.94401	-2.79695	-2.78767	-2.85969	-2.94401	-2.79695
1077	NC_000017.11:g.7675174_7675175insA	NM_000546.6:c.437_438insT	NP_000537.3:p.Trp146CysfsTer3	other	-3.79054	-3.94479	-3.94285	-3.69567	-3.82284	-3.78386	-3.94285	-3.78386
1078	NC_000017.11:g.7675175dup	NM_000546.6:c.439dup	NP_000537.3:p.Val147GlyfsTer2	other	-2.82306	-2.81337	-2.81662	-2.67006	-2.71192	-2.78092	-2.81662	-2.71192
1079	NC_000017.11:g.7675174_7675175insG	NM_000546.6:c.437_438insC	NP_000537.3:p.Trp146CysfsTer3	other	-3.7267	-3.67099	-3.68744	-3.60903	-3.6652	-3.6407	-3.68744	-3.6407
1080	NC_000017.11:g.7675174_7675175insT	NM_000546.6:c.437_438insA	NP_000537.3:p.Trp146Ter	other	-3.0784	-3.14481	-3.07894	-2.94882	-3.0367	-2.92771	-3.07894	-2.94882
1081	NC_000017.11:g.7675171_7675173delinsCCA	NM_000546.6:c.439_441delinsTGG	NP_000537.3:p.Val147Trp	other	-3.38719	-3.34575	-3.31318	-3.255	-3.24104	-3.41932	-3.34575	-3.255
1082	NC_000017.11:g.7675171_7675173delinsTCA	NM_000546.6:c.439_441delinsTGA	NP_000537.3:p.Val147Ter	non	-3.22237	-3.1778	-3.11589	-3.24881	-3.1375	-3.08119	-3.1778	-3.1375
1083	NC_000017.11:g.7675172_7675173delinsCA	NM_000546.6:c.439_440delinsTG	NP_000537.3:p.Val147Cys	other	-3.76446	-3.87975	-3.95768	-5.90332	-5.53968	-5.75398	-3.87975	-5.75398
1084	NC_000017.11:g.7675171_7675173delinsCTA	NM_000546.6:c.439_441delinsTAG	NP_000537.3:p.Val147Ter	non	-3.55242	-3.57273	-3.66044	-3.40634	-3.38541	-3.45165	-3.57273	-3.40634
1085	NC_000017.11:g.7675171_7675173delinsTTA	NM_000546.6:c.439_441delinsTAA	NP_000537.3:p.Val147Ter	non	-3.84734	-3.86728	-4.02161	-3.93682	-3.96972	-3.74009	-3.86728	-3.93682
1086	NC_000017.11:g.7675172_7675173delinsTA	NM_000546.6:c.439_440delinsTA	NP_000537.3:p.Val147Tyr	other	-3.58531	-3.68179	-3.50395	-3.34939	-3.42108	-3.39996	-3.58531	-3.39996
1087	NC_000017.11:g.7675173C>A	NM_000546.6:c.439G>T	NP_000537.3:p.Val147Phe	other	-3.73246	-3.68914	-3.69585	-4.48451	-4.78001	-4.50112	-3.69585	-4.50112
1088	NC_000017.11:g.7675172_7675173delinsCG	NM_000546.6:c.439_440delinsCG	NP_000537.3:p.Val147Arg	other	-3.383	-3.47102	-3.39592	-3.47863	-3.41436	-3.39977	-3.39592	-3.41436
1089	NC_000017.11:g.7675172_7675173delinsGG	NM_000546.6:c.439_440delinsCC	NP_000537.3:p.Val147Pro	other	-3.44737	-3.54339	-3.49898	-3.36856	-3.26356	-3.29038	-3.49898	-3.29038
1090	NC_000017.11:g.7675171_7675173delinsTTG	NM_000546.6:c.439_441delinsCAA	NP_000537.3:p.Val147Gln	other	-3.41775	-3.47102	-3.28817	-3.28891	-3.27498	-3.22783	-3.41775	-3.27498
1091	NC_000017.11:g.7675172_7675173delinsTG	NM_000546.6:c.439_440delinsCA	NP_000537.3:p.Val147His	other	-3.5465	-3.59844	-3.57189	-3.49869	-3.50948	-3.5027	-3.57189	-3.5027
1092	NC_000017.11:g.7675173C>G	NM_000546.6:c.439G>C	NP_000537.3:p.Val147Leu	other	-3.80491	-3.82523	-3.77237	-6.11418	-5.88647	-5.73279	-3.80491	-5.88647
1093	NC_000017.11:g.7675172_7675173delinsCT	NM_000546.6:c.439_440delinsAG	NP_000537.3:p.Val147Ser	other	-3.40831	-3.46279	-3.42083	-3.22853	-3.27758	-3.35848	-3.42083	-3.27758
1094	NC_000017.11:g.7675172_7675173inv	NM_000546.6:c.439_440inv	NP_000537.3:p.Val147Thr	other	-3.79264	-4.21363	-3.95108	-6.1422	-6.53968	-6.20991	-3.95108	-6.20991
1095	NC_000017.11:g.7675171_7675173delinsTTT	NM_000546.6:c.439_441delinsAAA	NP_000537.3:p.Val147Lys	other	-3.33446	-3.41057	-3.52374	-3.30373	-3.2867	-3.32342	-3.41057	-3.30373
1096	NC_000017.11:g.7675172_7675173delinsTT	NM_000546.6:c.439_440delinsAA	NP_000537.3:p.Val147Asn	other	-3.64832	-3.4281	-3.49945	-3.54575	-3.64288	-3.46517	-3.49945	-3.54575
1097	NC_000017.11:g.7675171_7675173delinsCAT	NM_000546.6:c.439_441delinsATG	NP_000537.3:p.Val147Met	other	-3.79369	-3.69625	-3.74516	-4.55188	-4.96565	-7.05501	-3.74516	-4.96565
1098	NC_000017.11:g.7675173C>T	NM_000546.6:c.439G>A	NP_000537.3:p.Val147Ile	other	-3.60115	-3.58364	-3.66493	-4.3899	-4.4678	-4.44648	-3.60115	-4.44648
1099	NC_000017.11:g.7675171_7675173del	NM_000546.6:c.440_442del	NP_000537.3:p.Val147del	other	-3.1119	-3.12952	-3.18354	-3.01966	-3.0145	-2.96897	-3.12952	-3.0145
1100	NC_000017.11:g.7675172_7675173del	NM_000546.6:c.439_440del	NP_000537.3:p.Val147Ter	other	-3.19194	-3.14662	-3.23346	-3.10213	-3.11947	-3.18789	-3.19194	-3.11947
1101	NC_000017.11:g.7675175del	NM_000546.6:c.439del	NP_000537.3:p.Val147LeufsTer23	other	-2.88981	-3.00496	-2.94401	-2.79695	-2.78767	-2.85969	-2.94401	-2.79695
1102	NC_000017.11:g.7675173_7675174insA	NM_000546.6:c.438_439insT	NP_000537.3:p.Val147CysfsTer2	other	-3.23705	-3.25637	-3.31732	-3.24195	-3.22898	-3.13499	-3.25637	-3.22898
1103	NC_000017.11:g.7675175dup	NM_000546.6:c.439dup	NP_000537.3:p.Val147GlyfsTer2	other	-2.82306	-2.81337	-2.81662	-2.67006	-2.71192	-2.78092	-2.81662	-2.71192
1104	NC_000017.11:g.7675173_7675174insG	NM_000546.6:c.438_439insC	NP_000537.3:p.Val147ArgfsTer2	other	-3.54057	-3.66253	-3.52114	-3.49685	-3.37429	-3.27146	-3.54057	-3.37429
1105	NC_000017.11:g.7675173_7675174insT	NM_000546.6:c.438_439insA	NP_000537.3:p.Val147SerfsTer2	other	-3.33014	-3.39806	-3.21119	-3.22477	-3.33855	-3.2493	-3.33014	-3.2493
1106	NC_000017.11:g.7675172A>C	NM_000546.6:c.440T>G	NP_000537.3:p.Val147Gly	other	-3.39239	-3.29861	-3.37385	-3.19158	-3.35741	-3.28379	-3.37385	-3.28379
1107	NC_000017.11:g.7675172A>G	NM_000546.6:c.440T>C	NP_000537.3:p.Val147Ala	other	-3.45755	-3.39635	-3.34111	-3.59328	-3.64068	-3.53781	-3.39635	-3.59328
1108	NC_000017.11:g.7675171_7675172inv	NM_000546.6:c.440_441inv	NP_000537.3:p.Val147Glu	other	-3.68849	-3.65561	-3.82298	-3.62028	-3.5565	-3.6543	-3.68849	-3.62028
1109	NC_000017.11:g.7675172A>T	NM_000546.6:c.440T>A	NP_000537.3:p.Val147Asp	other	-3.64195	-3.48889	-3.57629	-3.55196	-3.49769	-3.50356	-3.57629	-3.50356
1110	NC_000017.11:g.7675171_7675173del	NM_000546.6:c.440_442del	NP_000537.3:p.Val147del	other	-3.1119	-3.12952	-3.18354	-3.01966	-3.0145	-2.96897	-3.12952	-3.0145
1111	NC_000017.11:g.7675171_7675172del	NM_000546.6:c.440_441del	NP_000537.3:p.Val147GlyfsTer33	other	-3.34472	-3.34575	-3.30275	-3.38709	-3.13178	-3.21452	-3.34472	-3.21452
1112	NC_000017.11:g.7675172del	NM_000546.6:c.441del	NP_000537.3:p.Asp148IlefsTer22	other	-3.06654	-3.0583	-3.00969	-2.83171	-2.90996	-2.91368	-3.0583	-2.90996
1113	NC_000017.11:g.7675172dup	NM_000546.6:c.441dup	NP_000537.3:p.Asp148Ter	other	-3.08536	-3.13054	-3.10225	-2.9844	-2.96536	-2.95316	-3.10225	-2.96536
1114	NC_000017.11:g.7675175dup	NM_000546.6:c.439dup	NP_000537.3:p.Val147GlyfsTer2	other	-2.82306	-2.81337	-2.81662	-2.67006	-2.71192	-2.78092	-2.81662	-2.71192
1115	NC_000017.11:g.7675172_7675173insG	NM_000546.6:c.439_440insC	NP_000537.3:p.Val147AlafsTer2	other	-3.39176	-3.46169	-3.51405	-3.251	-3.24898	-3.30798	-3.46169	-3.251
1116	NC_000017.11:g.7675172_7675173insT	NM_000546.6:c.439_440insA	NP_000537.3:p.Val147AspfsTer2	other	-3.46458	-3.31664	-3.38038	-3.15059	-3.30213	-3.23435	-3.38038	-3.23435
1117	NC_000017.11:g.7675171A>C	NM_000546.6:c.441T>G	NP_000537.3:p.Val147=	syn	-3.2692	-3.19434	-3.19243	-5.08277	-4.38739	-4.10464	-3.19434	-4.38739
1118	NC_000017.11:g.7675171A>G	NM_000546.6:c.441T>C	NP_000537.3:p.Val147=	syn	-3.53048	-3.63125	-5.74434	-5.23194	-5.04832	-7.05501	-3.63125	-5.23194
1119	NC_000017.11:g.7675171A>T	NM_000546.6:c.441T>A	NP_000537.3:p.Val147=	syn	-3.70352	-3.88091	-3.86928	-4.36599	-4.93222	-5.26261	-3.86928	-4.93222
1120	NC_000017.11:g.7675169_7675171del	NM_000546.6:c.442_444del	NP_000537.3:p.Asp148del	other	-3.02676	-3.08092	-3.10405	-2.92869	-2.98392	-2.95467	-3.08092	-2.95467
1121	NC_000017.11:g.7675170_7675171del	NM_000546.6:c.441_442del	NP_000537.3:p.Asp148PhefsTer32	other	-3.38293	-3.30392	-3.34294	-3.20066	-3.19118	-3.18238	-3.34294	-3.19118
1122	NC_000017.11:g.7675172del	NM_000546.6:c.441del	NP_000537.3:p.Asp148IlefsTer22	other	-3.06654	-3.0583	-3.00969	-2.83171	-2.90996	-2.91368	-3.0583	-2.90996
1123	NC_000017.11:g.7675172dup	NM_000546.6:c.441dup	NP_000537.3:p.Asp148Ter	other	-3.08536	-3.13054	-3.10225	-2.9844	-2.96536	-2.95316	-3.10225	-2.96536
1124	NC_000017.11:g.7675171_7675172insC	NM_000546.6:c.440_441insG	NP_000537.3:p.Asp148Ter	other	-3.31558	-3.41096	-3.33919	-3.18893	-3.24257	-3.16671	-3.33919	-3.18893
1125	NC_000017.11:g.7675171_7675172insG	NM_000546.6:c.440_441insC	NP_000537.3:p.Asp148Ter	other	-3.57754	-3.47282	-3.47849	-3.23247	-3.36898	-3.3931	-3.47849	-3.36898
1126	NC_000017.11:g.7675171_7675172insT	NM_000546.6:c.440_441insA	NP_000537.3:p.Asp148Ter	other	-3.46747	-3.46744	-3.42303	-3.38628	-3.37488	-3.23837	-3.46744	-3.37488
1127	NC_000017.11:g.7675169_7675170delinsAA	NM_000546.6:c.442_443delinsTT	NP_000537.3:p.Asp148Phe	other	-3.64844	-3.74571	-3.89731	-3.62203	-3.82577	-3.6512	-3.74571	-3.6512
1128	NC_000017.11:g.7675168_7675170delinsCCA	NM_000546.6:c.442_444delinsTGG	NP_000537.3:p.Asp148Trp	other	-3.59089	-3.62833	-3.44413	-3.77922	-3.5447	-3.40762	-3.59089	-3.5447
1129	NC_000017.11:g.7675168_7675170delinsTCA	NM_000546.6:c.442_444delinsTGA	NP_000537.3:p.Asp148Ter	non	-3.33685	-3.453	-3.51453	-3.39185	-3.29565	-3.3448	-3.453	-3.3448
1130	NC_000017.11:g.7675169_7675170delinsCA	NM_000546.6:c.442_443delinsTG	NP_000537.3:p.Asp148Cys	other	-3.35152	-3.42345	-3.53483	-4.47506	-4.28561	-4.44011	-3.42345	-4.44011
1131	NC_000017.11:g.7675168_7675170delinsCTA	NM_000546.6:c.442_444delinsTAG	NP_000537.3:p.Asp148Ter	non	-3.55913	-3.72428	-3.57832	-3.36198	-3.4634	-3.54999	-3.57832	-3.4634
1132	NC_000017.11:g.7675168_7675170delinsTTA	NM_000546.6:c.442_444delinsTAA	NP_000537.3:p.Asp148Ter	non	-3.70437	-3.58627	-3.73681	-3.70689	-3.53471	-3.43843	-3.70437	-3.53471
1133	NC_000017.11:g.7675170C>A	NM_000546.6:c.442G>T	NP_000537.3:p.Asp148Tyr	other	-3.30052	-3.35924	-3.33199	-3.64703	-3.73554	-3.62542	-3.33199	-3.64703
1134	NC_000017.11:g.7675169_7675170delinsAG	NM_000546.6:c.442_443delinsCT	NP_000537.3:p.Asp148Leu	other	-3.86231	-3.63944	-3.6978	-4.37978	-4.09097	-4.23284	-3.6978	-4.23284
1135	NC_000017.11:g.7675169_7675170delinsCG	NM_000546.6:c.442_443delinsCG	NP_000537.3:p.Asp148Arg	other	-3.67867	-3.53369	-3.60427	-5.26908	-5.88647	-7.05501	-3.60427	-5.88647
1136	NC_000017.11:g.7675169_7675170delinsGG	NM_000546.6:c.442_443delinsCC	NP_000537.3:p.Asp148Pro	other	-3.35337	-3.35734	-3.30947	-3.13662	-3.13931	-3.18777	-3.35337	-3.13931
1137	NC_000017.11:g.7675168_7675170delinsTTG	NM_000546.6:c.442_444delinsCAA	NP_000537.3:p.Asp148Gln	other	-3.62243	-3.47986	-3.72315	-4.74659	-4.72344	-4.31543	-3.62243	-4.72344
1138	NC_000017.11:g.7675170C>G	NM_000546.6:c.442G>C	NP_000537.3:p.Asp148His	other	-3.6784	-3.53786	-3.60152	-4.86498	-4.93762	-5.21616	-3.60152	-4.93762
1139	NC_000017.11:g.7675168_7675170delinsCAT	NM_000546.6:c.442_444delinsATG	NP_000537.3:p.Asp148Met	other	-3.73033	-3.62801	-3.76235	-4.73396	-4.28682	-4.24143	-3.73033	-4.28682
1140	NC_000017.11:g.7675169_7675170delinsAT	NM_000546.6:c.442_443delinsAT	NP_000537.3:p.Asp148Ile	other	-3.53443	-3.5242	-3.60348	-4.10266	-3.75864	-4.20867	-3.53443	-4.10266
1141	NC_000017.11:g.7675169_7675170delinsCT	NM_000546.6:c.442_443delinsAG	NP_000537.3:p.Asp148Ser	other	-3.95953	-3.83291	-3.78174	-4.88533	-5.01463	-4.74966	-3.83291	-4.88533
1142	NC_000017.11:g.7675169_7675170delinsGT	NM_000546.6:c.442_443delinsAC	NP_000537.3:p.Asp148Thr	other	-3.79953	-3.78875	-3.91383	-6.84117	-4.70399	-6.57789	-3.79953	-6.57789
1143	NC_000017.11:g.7675168_7675170delinsTTT	NM_000546.6:c.442_444delinsAAA	NP_000537.3:p.Asp148Lys	other	-3.7568	-3.67277	-3.94586	-4.6048	-4.69769	-4.53126	-3.7568	-4.6048
1144	NC_000017.11:g.7675170C>T	NM_000546.6:c.442G>A	NP_000537.3:p.Asp148Asn	other	-3.95979	-4.01341	-3.86856	-4.74892	-5.19726	-5.82456	-3.95979	-5.19726
1145	NC_000017.11:g.7675169_7675171del	NM_000546.6:c.442_444del	NP_000537.3:p.Asp148del	other	-3.02676	-3.08092	-3.10405	-2.92869	-2.98392	-2.95467	-3.08092	-2.95467
1146	NC_000017.11:g.7675169_7675170del	NM_000546.6:c.442_443del	NP_000537.3:p.Asp148PhefsTer32	other	-3.28531	-3.50973	-3.43645	-3.30176	-3.33556	-3.25532	-3.43645	-3.30176
1147	NC_000017.11:g.7675170del	NM_000546.6:c.442del	NP_000537.3:p.Asp148IlefsTer22	other	-3.24977	-3.47485	-3.46132	-3.22522	-3.25728	-3.40344	-3.46132	-3.25728
1148	NC_000017.11:g.7675172dup	NM_000546.6:c.441dup	NP_000537.3:p.Asp148Ter	other	-3.08536	-3.13054	-3.10225	-2.9844	-2.96536	-2.95316	-3.10225	-2.96536
1149	NC_000017.11:g.7675170dup	NM_000546.6:c.442dup	NP_000537.3:p.Asp148GlyfsTer33	other	-3.16429	-3.24077	-3.11062	-3.14424	-3.16347	-3.08962	-3.16429	-3.14424
1150	NC_000017.11:g.7675170_7675171insG	NM_000546.6:c.441_442insC	NP_000537.3:p.Asp148ArgfsTer33	other	-3.5355	-3.59424	-3.50395	-3.48534	-3.4786	-3.40218	-3.5355	-3.4786
1151	NC_000017.11:g.7675170_7675171insT	NM_000546.6:c.441_442insA	NP_000537.3:p.Asp148ArgfsTer33	other	-3.37515	-3.36098	-3.39264	-3.21979	-3.40011	-3.18666	-3.37515	-3.21979
1152	NC_000017.11:g.7675167_7675169del	NM_000546.6:c.443_445del	NP_000537.3:p.Asp148_Ser149delinsAla	other	-3.37188	-3.30438	-3.33157	-3.24165	-3.15425	-3.17499	-3.33157	-3.17499
1153	NC_000017.11:g.7675168_7675169del	NM_000546.6:c.443_444del	NP_000537.3:p.Asp148ValfsTer32	other	-3.4924	-3.49407	-3.47571	-3.343	-3.38556	-3.31228	-3.4924	-3.343
1154	NC_000017.11:g.7675169del	NM_000546.6:c.443del	NP_000537.3:p.Asp148ValfsTer22	other	-3.32779	-3.30149	-3.32906	-3.25481	-3.11972	-3.24876	-3.32779	-3.24876
1155	NC_000017.11:g.7675169T>A	NM_000546.6:c.443A>T	NP_000537.3:p.Asp148Val	other	-3.54028	-3.51022	-3.50379	-4.61846	-4.23974	-4.1905	-3.51022	-4.23974
1156	NC_000017.11:g.7675169T>C	NM_000546.6:c.443A>G	NP_000537.3:p.Asp148Gly	other	-3.41209	-3.5164	-3.46587	-4.67682	-4.97148	-4.52867	-3.46587	-4.67682
1157	NC_000017.11:g.7675169T>G	NM_000546.6:c.443A>C	NP_000537.3:p.Asp148Ala	other	-3.61213	-3.57557	-3.73415	-6.03954	-4.98945	-4.64847	-3.61213	-4.98945
1158	NC_000017.11:g.7675169_7675170insA	NM_000546.6:c.442_443insT	NP_000537.3:p.Asp148ValfsTer33	other	-3.58837	-3.61437	-3.55157	-3.49783	-3.39557	-3.55463	-3.58837	-3.49783
1159	NC_000017.11:g.7675170dup	NM_000546.6:c.442dup	NP_000537.3:p.Asp148GlyfsTer33	other	-3.16429	-3.24077	-3.11062	-3.14424	-3.16347	-3.08962	-3.16429	-3.14424
1160	NC_000017.11:g.7675169_7675170insG	NM_000546.6:c.442_443insC	NP_000537.3:p.Asp148AlafsTer33	other	-3.65313	-3.50074	-3.4039	-3.54619	-3.33787	-3.35086	-3.50074	-3.35086
1161	NC_000017.11:g.7675169dup	NM_000546.6:c.443dup	NP_000537.3:p.Asp148GlufsTer33	other	-2.9941	-3.01107	-3.01306	-2.98256	-2.86888	-2.93109	-3.01107	-2.93109
1162	NC_000017.11:g.7675168A>C	NM_000546.6:c.444T>G	NP_000537.3:p.Asp148Glu	other	-3.24354	-3.35544	-3.28722	-4.68685	-5.06986	-4.62687	-3.28722	-4.68685
1163	NC_000017.11:g.7675168A>G	NM_000546.6:c.444T>C	NP_000537.3:p.Asp148=	syn	-3.4396	-3.68693	-3.63459	-4.86041	-4.97148	-5.45295	-3.63459	-4.97148
1164	NC_000017.11:g.7675168A>T	NM_000546.6:c.444T>A	NP_000537.3:p.Asp148Glu	other	-3.76561	-3.58685	-3.72575	-4.74195	-5.11643	-5.59261	-3.72575	-5.11643
1165	NC_000017.11:g.7675166_7675168del	NM_000546.6:c.444_446del	NP_000537.3:p.Ser149del	other	-3.22133	-3.28203	-3.22814	-3.18351	-3.15541	-3.19151	-3.22814	-3.18351
1166	NC_000017.11:g.7675167_7675168del	NM_000546.6:c.444_445del	NP_000537.3:p.Ser149HisfsTer31	other	-3.32087	-3.305	-3.36278	-3.18281	-3.16328	-3.13698	-3.32087	-3.16328
1167	NC_000017.11:g.7675168del	NM_000546.6:c.445del	NP_000537.3:p.Ser149ProfsTer21	other	-3.14409	-3.19803	-3.17886	-3.20932	-3.04664	-3.075	-3.17886	-3.075
1168	NC_000017.11:g.7675168dup	NM_000546.6:c.445dup	NP_000537.3:p.Ser149PhefsTer32	other	-2.97846	-2.98509	-3.00118	-2.89928	-2.92605	-2.85323	-2.98509	-2.89928
1169	NC_000017.11:g.7675168_7675169insC	NM_000546.6:c.443_444insG	NP_000537.3:p.Asp148GlufsTer33	other	-3.47976	-3.52879	-3.42083	-3.44422	-3.27298	-3.28696	-3.47976	-3.28696
1170	NC_000017.11:g.7675168_7675169insG	NM_000546.6:c.443_444insC	NP_000537.3:p.Ser149PhefsTer32	other	-3.49389	-3.39091	-3.55191	-3.28387	-3.28816	-3.51769	-3.49389	-3.28816
1171	NC_000017.11:g.7675169dup	NM_000546.6:c.443dup	NP_000537.3:p.Asp148GlufsTer33	other	-2.9941	-3.01107	-3.01306	-2.98256	-2.86888	-2.93109	-3.01107	-2.93109
1172	NC_000017.11:g.7675166_7675167delinsAC	NM_000546.6:c.445_446delinsGT	NP_000537.3:p.Ser149Val	other	-3.84973	-3.8423	-3.83452	-4.89505	-6.84071	-6.05501	-3.8423	-6.05501
1173	NC_000017.11:g.7675166_7675167delinsCC	NM_000546.6:c.445_446delinsGG	NP_000537.3:p.Ser149Gly	other	-3.61421	-3.67997	-3.82526	-6.61933	-4.85844	-4.86188	-3.67997	-4.86188
1174	NC_000017.11:g.7675165_7675167delinsTTC	NM_000546.6:c.445_447delinsGAA	NP_000537.3:p.Ser149Glu	other	-3.94385	-3.77093	-3.82168	-4.86651	-4.81132	-5.08188	-3.82168	-4.86651
1175	NC_000017.11:g.7675166_7675167inv	NM_000546.6:c.445_446inv	NP_000537.3:p.Ser149Asp	other	-3.88276	-3.94949	-3.81397	-6.41521	-4.77252	-6.45295	-3.88276	-6.41521
1176	NC_000017.11:g.7675167A>C	NM_000546.6:c.445T>G	NP_000537.3:p.Ser149Ala	other	-3.54412	-3.80443	-3.88102	-4.49093	-4.47898	-4.14706	-3.80443	-4.47898
1177	NC_000017.11:g.7675166_7675167delinsAG	NM_000546.6:c.445_446delinsCT	NP_000537.3:p.Ser149Leu	other	-4.08259	-3.98611	-3.89385	-6.71624	-6.53968	-4.78783	-3.98611	-6.53968
1178	NC_000017.11:g.7675166_7675167delinsCG	NM_000546.6:c.445_446delinsCG	NP_000537.3:p.Ser149Arg	other	-3.58683	-3.70616	-3.5986	-5.69505	-5.30923	-6.35604	-3.5986	-5.69505
1179	NC_000017.11:g.7675165_7675167delinsTTG	NM_000546.6:c.445_447delinsCAA	NP_000537.3:p.Ser149Gln	other	-3.90173	-3.71749	-3.76548	-4.79455	-5.34935	-4.66584	-3.76548	-4.79455
1180	NC_000017.11:g.7675166_7675167delinsTG	NM_000546.6:c.445_446delinsCA	NP_000537.3:p.Ser149His	other	-3.69925	-3.71434	-3.55665	-4.95281	-6.36359	-4.99055	-3.69925	-4.99055
1181	NC_000017.11:g.7675167A>G	NM_000546.6:c.445T>C	NP_000537.3:p.Ser149Pro	other	-3.44007	-3.29937	-3.36811	-4.36842	-4.37681	-4.03506	-3.36811	-4.36842
1182	NC_000017.11:g.7675165_7675167delinsCAT	NM_000546.6:c.445_447delinsATG	NP_000537.3:p.Ser149Met	other	-3.42619	-3.43055	-3.39023	-4.85143	-4.42075	-5.08652	-3.42619	-4.85143
1183	NC_000017.11:g.7675166_7675167delinsAT	NM_000546.6:c.445_446delinsAT	NP_000537.3:p.Ser149Ile	other	-3.92299	-3.79723	-3.8512	-4.43012	-6.36359	-5.38291	-3.8512	-5.38291
1184	NC_000017.11:g.7675165_7675167delinsTTT	NM_000546.6:c.445_447delinsAAA	NP_000537.3:p.Ser149Lys	other	-3.63898	-3.42024	-3.56537	-6.3183	-5.15051	-6.45295	-3.56537	-6.3183
1185	NC_000017.11:g.7675166_7675167delinsTT	NM_000546.6:c.445_446delinsAA	NP_000537.3:p.Ser149Asn	other	-4.12044	-4.0856	-4.06708	-4.86959	-5.09252	-5.51094	-4.0856	-5.09252
1186	NC_000017.11:g.7675167A>T	NM_000546.6:c.445T>A	NP_000537.3:p.Ser149Thr	other	-3.66447	-3.83342	-3.73441	-4.35215	-4.62322	-4.39987	-3.73441	-4.39987
1187	NC_000017.11:g.7675165_7675167del	NM_000546.6:c.445_447del	NP_000537.3:p.Ser149del	other	-3.37168	-3.28	-3.30373	-3.13846	-3.26161	-3.19038	-3.30373	-3.19038
1188	NC_000017.11:g.7675166_7675167del	NM_000546.6:c.445_446del	NP_000537.3:p.Ser149HisfsTer31	other	-3.71246	-3.48632	-3.7974	-3.51402	-3.40391	-3.5038	-3.71246	-3.5038
1189	NC_000017.11:g.7675168del	NM_000546.6:c.445del	NP_000537.3:p.Ser149ProfsTer21	other	-3.14409	-3.19803	-3.17886	-3.20932	-3.04664	-3.075	-3.17886	-3.075
1190	NC_000017.11:g.7675168dup	NM_000546.6:c.445dup	NP_000537.3:p.Ser149PhefsTer32	other	-2.97846	-2.98509	-3.00118	-2.89928	-2.92605	-2.85323	-2.98509	-2.89928
1191	NC_000017.11:g.7675167_7675168insC	NM_000546.6:c.444_445insG	NP_000537.3:p.Ser149ValfsTer32	other	-3.23734	-3.3439	-3.38963	-3.24693	-3.20182	-3.09264	-3.3439	-3.20182
1192	NC_000017.11:g.7675167_7675168insG	NM_000546.6:c.444_445insC	NP_000537.3:p.Ser149LeufsTer32	other	-3.44469	-3.39109	-3.363	-3.3616	-3.40138	-3.31941	-3.39109	-3.3616
1193	NC_000017.11:g.7675167_7675168insT	NM_000546.6:c.444_445insA	NP_000537.3:p.Ser149IlefsTer32	other	-3.56242	-3.5793	-3.57647	-3.47813	-3.49514	-3.46573	-3.57647	-3.47813
1194	NC_000017.11:g.7675164_7675166del	NM_000546.6:c.447_449del	NP_000537.3:p.Thr150del	other	-3.19556	-3.25623	-3.13262	-3.19233	-3.05989	-3.05427	-3.19556	-3.05989
1195	NC_000017.11:g.7675165_7675166del	NM_000546.6:c.446_447del	NP_000537.3:p.Ser149TyrfsTer31	other	-3.40092	-3.47576	-3.57353	-3.21566	-3.36373	-3.31032	-3.47576	-3.31032
1196	NC_000017.11:g.7675166del	NM_000546.6:c.447del	NP_000537.3:p.Thr150HisfsTer20	other	-3.1689	-3.2175	-3.19122	-3.02633	-3.15956	-3.2594	-3.19122	-3.15956
1197	NC_000017.11:g.7675166G>A	NM_000546.6:c.446C>T	NP_000537.3:p.Ser149Phe	other	-3.42184	-3.33462	-3.41102	-4.37978	-4.12387	-3.90486	-3.41102	-4.12387
1198	NC_000017.11:g.7675165_7675166inv	NM_000546.6:c.446_447inv	NP_000537.3:p.Ser149Trp	other	-3.71671	-3.98392	-3.83686	-6.2769	-5.1875	-4.87316	-3.83686	-5.1875
1199	NC_000017.11:g.7675165_7675166delinsTC	NM_000546.6:c.446_447delinsGA	NP_000537.3:p.Ser149Ter	non	-3.45199	-3.46191	-3.63523	-3.35112	-3.39077	-3.46172	-3.46191	-3.39077
1200	NC_000017.11:g.7675166G>C	NM_000546.6:c.446C>G	NP_000537.3:p.Ser149Cys	other	-3.75486	-3.62448	-3.5826	-4.46338	-4.19529	-4.22958	-3.62448	-4.22958
1201	NC_000017.11:g.7675165_7675166delinsCT	NM_000546.6:c.446_447delinsAG	NP_000537.3:p.Ser149Ter	non	-3.31727	-3.45863	-3.39848	-3.27643	-3.2309	-3.32021	-3.39848	-3.27643
1202	NC_000017.11:g.7675165_7675166delinsTT	NM_000546.6:c.446_447delinsAA	NP_000537.3:p.Ser149Ter	non	-3.62398	-3.65424	-3.56789	-3.70277	-3.32325	-3.36172	-3.62398	-3.36172
1203	NC_000017.11:g.7675166G>T	NM_000546.6:c.446C>A	NP_000537.3:p.Ser149Tyr	other	-3.38423	-3.33808	-3.51871	-4.21965	-4.2808	-4.82456	-3.38423	-4.2808
1204	NC_000017.11:g.7675168dup	NM_000546.6:c.445dup	NP_000537.3:p.Ser149PhefsTer32	other	-2.97846	-2.98509	-3.00118	-2.89928	-2.92605	-2.85323	-2.98509	-2.89928
1205	NC_000017.11:g.7675166_7675167insC	NM_000546.6:c.445_446insG	NP_000537.3:p.Ser149CysfsTer32	other	-4.22166	-4.08838	-4.11404	-3.74542	-3.84904	-3.81847	-4.11404	-3.81847
1206	NC_000017.11:g.7675166dup	NM_000546.6:c.447dup	NP_000537.3:p.Thr150HisfsTer31	other	-3.32247	-3.36465	-3.3323	-3.23197	-3.14663	-3.15393	-3.3323	-3.15393
1207	NC_000017.11:g.7675166_7675167insT	NM_000546.6:c.445_446insA	NP_000537.3:p.Ser149TyrfsTer32	other	-3.454	-3.52725	-3.46147	-3.29665	-3.50545	-3.42856	-3.46147	-3.42856
1208	NC_000017.11:g.7675164_7675166del	NM_000546.6:c.447_449del	NP_000537.3:p.Thr150del	other	-3.19556	-3.25623	-3.13262	-3.19233	-3.05989	-3.05427	-3.19556	-3.05989
1209	NC_000017.11:g.7675164_7675165del	NM_000546.6:c.450_451del	NP_000537.3:p.Pro152AlafsTer28	other	-2.87578	-2.95527	-2.89975	-2.86255	-2.85046	-2.83325	-2.89975	-2.85046
1210	NC_000017.11:g.7675166del	NM_000546.6:c.447del	NP_000537.3:p.Thr150HisfsTer20	other	-3.1689	-3.2175	-3.19122	-3.02633	-3.15956	-3.2594	-3.19122	-3.15956
1211	NC_000017.11:g.7675165G>A	NM_000546.6:c.447C>T	NP_000537.3:p.Ser149=	syn	-3.44753	-3.2787	-3.49407	-4.4415	-4.49435	-4.2257	-3.44753	-4.4415
1212	NC_000017.11:g.7675165G>C	NM_000546.6:c.447C>G	NP_000537.3:p.Ser149=	syn	-3.44241	-3.35082	-3.48907	-5.11418	-4.4191	-4.4833	-3.44241	-4.4833
1213	NC_000017.11:g.7675165G>T	NM_000546.6:c.447C>A	NP_000537.3:p.Ser149=	syn	-3.50289	-3.65083	-3.7457	-4.9739	-4.80328	-4.89065	-3.65083	-4.89065
1214	NC_000017.11:g.7675165_7675166insA	NM_000546.6:c.446_447insT	NP_000537.3:p.Thr150HisfsTer31	other	-3.34679	-3.39016	-3.24303	-3.33998	-3.34295	-3.29837	-3.34679	-3.33998
1215	NC_000017.11:g.7675165_7675166insC	NM_000546.6:c.446_447insG	NP_000537.3:p.Thr150HisfsTer31	other	-3.55131	-3.58539	-3.54397	-3.17257	-3.30885	-3.33098	-3.55131	-3.30885
1216	NC_000017.11:g.7675166dup	NM_000546.6:c.447dup	NP_000537.3:p.Thr150HisfsTer31	other	-3.32247	-3.36465	-3.3323	-3.23197	-3.14663	-3.15393	-3.3323	-3.15393
1217	NC_000017.11:g.7675165_7675166insT	NM_000546.6:c.446_447insA	NP_000537.3:p.Thr150HisfsTer31	other	-3.36658	-3.45364	-3.39689	-3.36589	-3.41047	-3.33303	-3.39689	-3.36589
1218	NC_000017.11:g.7675162_7675164del	NM_000546.6:c.448_450del	NP_000537.3:p.Thr150del	other	-4.08224	-3.97595	-3.81588	-3.75458	-3.73418	-3.84415	-3.97595	-3.75458
1219	NC_000017.11:g.7675164_7675165del	NM_000546.6:c.450_451del	NP_000537.3:p.Pro152AlafsTer28	other	-2.87578	-2.95527	-2.89975	-2.86255	-2.85046	-2.83325	-2.89975	-2.85046
1220	NC_000017.11:g.7675164del	NM_000546.6:c.448del	NP_000537.3:p.Thr150HisfsTer20	other	-3.6041	-3.6601	-3.56916	-3.74589	-3.48737	-3.42023	-3.6041	-3.48737
1221	NC_000017.11:g.7675162_7675164delinsGAA	NM_000546.6:c.448_450delinsTTC	NP_000537.3:p.Thr150Phe	other	-3.92775	-3.97738	-3.98752	-5.10878	-6.36359	-5.25567	-3.97738	-5.25567
1222	NC_000017.11:g.7675162_7675164delinsCCA	NM_000546.6:c.448_450delinsTGG	NP_000537.3:p.Thr150Trp	other	-3.71451	-3.73404	-3.6688	-5.99608	-4.46964	-4.23088	-3.71451	-4.46964
1223	NC_000017.11:g.7675162_7675164delinsGCA	NM_000546.6:c.448_450delinsTGC	NP_000537.3:p.Thr150Cys	other	-3.99382	-4.21612	-4.06537	-5.30126	-6.84071	-4.76497	-4.06537	-5.30126
1224	NC_000017.11:g.7675163_7675164delinsCA	NM_000546.6:c.448_449delinsTG	NP_000537.3:p.Thr150Ter	non	-3.35235	-3.42993	-3.3918	-3.30677	-3.21457	-3.17317	-3.3918	-3.21457
1225	NC_000017.11:g.7675162_7675164delinsCTA	NM_000546.6:c.448_450delinsTAG	NP_000537.3:p.Thr150Ter	non	-3.72101	-3.76959	-3.60446	-3.59805	-3.5436	-3.59321	-3.72101	-3.59321
1226	NC_000017.11:g.7675162_7675164delinsGTA	NM_000546.6:c.448_450delinsTAC	NP_000537.3:p.Thr150Tyr	other	-3.73017	-3.65527	-3.79191	-5.09819	-4.80328	-4.21427	-3.73017	-4.80328
1227	NC_000017.11:g.7675163_7675164delinsTA	NM_000546.6:c.448_449delinsTA	NP_000537.3:p.Thr150Ter	non	-3.64282	-3.7577	-3.89538	-3.68281	-3.65972	-3.75333	-3.7577	-3.68281
1228	NC_000017.11:g.7675164T>A	NM_000546.6:c.448A>T	NP_000537.3:p.Thr150Ser	other	-3.61596	-3.63027	-3.67108	-5.60229	-5.23865	-5.40179	-3.63027	-5.40179
1229	NC_000017.11:g.7675163_7675164inv	NM_000546.6:c.448_449inv	NP_000537.3:p.Thr150Val	other	-4.01525	-4.15456	-3.77586	-5.63705	-6.36359	-5.82456	-4.01525	-5.82456
1230	NC_000017.11:g.7675163_7675164delinsCC	NM_000546.6:c.448_449delinsGG	NP_000537.3:p.Thr150Gly	other	-4.10074	-3.84868	-4.24689	-6.84117	-5.0082	-4.68765	-4.10074	-5.0082
1231	NC_000017.11:g.7675162_7675164delinsGTC	NM_000546.6:c.448_450delinsGAC	NP_000537.3:p.Thr150Asp	other	-3.8241	-3.53421	-3.74353	-6.54014	-4.78001	-4.47068	-3.74353	-4.78001
1232	NC_000017.11:g.7675163_7675164delinsTC	NM_000546.6:c.448_449delinsGA	NP_000537.3:p.Thr150Glu	other	-3.38211	-3.38811	-3.36731	-4.40874	-4.55067	-4.82712	-3.38211	-4.55067
1233	NC_000017.11:g.7675164T>C	NM_000546.6:c.448A>G	NP_000537.3:p.Thr150Ala	other	-3.52477	-3.64242	-3.49714	-4.68382	-5.56195	-4.48098	-3.52477	-4.68382
1234	NC_000017.11:g.7675163_7675164delinsAG	NM_000546.6:c.448_449delinsCT	NP_000537.3:p.Thr150Leu	other	-4.09157	-3.99502	-3.88326	-6.61933	-6.84071	-5.21616	-3.99502	-6.61933
1235	NC_000017.11:g.7675162_7675164delinsGTG	NM_000546.6:c.448_450delinsCAC	NP_000537.3:p.Thr150His	other	-5.57361	-5.52725	-5.56825	-7.3183	-6.84071	-6.75398	-5.56825	-6.84071
1236	NC_000017.11:g.7675163_7675164delinsTG	NM_000546.6:c.448_449delinsCA	NP_000537.3:p.Thr150Gln	other	-3.7097	-3.5793	-3.68059	-4.86959	-5.42573	-4.71456	-3.68059	-4.86959
1237	NC_000017.11:g.7675164T>G	NM_000546.6:c.448A>C	NP_000537.3:p.Thr150Pro	other	-3.74864	-3.76914	-3.58018	-5.07775	-4.94861	-4.9981	-3.74864	-4.9981
1238	NC_000017.11:g.7675164_7675165insA	NM_000546.6:c.447_448insT	NP_000537.3:p.Thr150TyrfsTer31	other	-3.4831	-3.53317	-3.43259	-3.37013	-3.23897	-3.31543	-3.4831	-3.31543
1239	NC_000017.11:g.7675164_7675165insC	NM_000546.6:c.447_448insG	NP_000537.3:p.Thr150AspfsTer31	other	-3.79651	-3.82624	-3.74926	-3.66057	-3.49124	-3.63324	-3.79651	-3.63324
1240	NC_000017.11:g.7675166dup	NM_000546.6:c.447dup	NP_000537.3:p.Thr150HisfsTer31	other	-3.32247	-3.36465	-3.3323	-3.23197	-3.14663	-3.15393	-3.3323	-3.15393
1241	NC_000017.11:g.7675164dup	NM_000546.6:c.448dup	NP_000537.3:p.Thr150AsnfsTer31	other	-3.24877	-3.34676	-3.27022	-3.13108	-3.20482	-3.30135	-3.27022	-3.20482
1242	NC_000017.11:g.7675161_7675163del	NM_000546.6:c.450_452del	NP_000537.3:p.Pro153del	other	-3.15688	-3.09081	-3.13662	-3.05412	-2.98671	-3.01476	-3.13662	-3.01476
1243	NC_000017.11:g.7675164_7675165del	NM_000546.6:c.450_451del	NP_000537.3:p.Pro152AlafsTer28	other	-2.87578	-2.95527	-2.89975	-2.86255	-2.85046	-2.83325	-2.89975	-2.85046
1244	NC_000017.11:g.7675163del	NM_000546.6:c.449del	NP_000537.3:p.Thr150AsnfsTer20	other	-3.40299	-3.44236	-3.46317	-3.25253	-3.35286	-3.19611	-3.44236	-3.25253
1245	NC_000017.11:g.7675162_7675163inv	NM_000546.6:c.449_450inv	NP_000537.3:p.Thr150Met	other	-3.96289	-3.89141	-3.89042	-3.9515	-4.40934	-6.45295	-3.89141	-4.40934
1246	NC_000017.11:g.7675163G>A	NM_000546.6:c.449C>T	NP_000537.3:p.Thr150Ile	other	-3.80114	-3.95152	-3.70866	-4.76685	-5.30923	-4.48446	-3.80114	-4.76685
1247	NC_000017.11:g.7675163G>C	NM_000546.6:c.449C>G	NP_000537.3:p.Thr150Arg	other	-4.06254	-3.93619	-4.08217	-5.09299	-6.23865	-5.15738	-4.06254	-5.15738
1248	NC_000017.11:g.7675162_7675163delinsGT	NM_000546.6:c.449_450delinsAC	NP_000537.3:p.Thr150Asn	other	-4.00227	-4.16001	-4.13555	-5.03274	-6.84071	-4.83229	-4.13555	-5.03274
1249	NC_000017.11:g.7675163G>T	NM_000546.6:c.449C>A	NP_000537.3:p.Thr150Lys	other	-3.78224	-3.97738	-3.81942	-4.70235	-5.14174	-4.98682	-3.81942	-4.98682
1250	NC_000017.11:g.7675163_7675164insA	NM_000546.6:c.448_449insT	NP_000537.3:p.Thr150IlefsTer31	other	-3.77968	-3.72629	-3.51214	-3.56556	-3.59544	-3.38476	-3.72629	-3.56556
1251	NC_000017.11:g.7675163_7675164insC	NM_000546.6:c.448_449insG	NP_000537.3:p.Thr150SerfsTer31	other	-3.92418	-3.59454	-3.96259	-3.59214	-3.50726	-3.45841	-3.92418	-3.50726
1252	NC_000017.11:g.7675163dup	NM_000546.6:c.449dup	NP_000537.3:p.Pro151ThrfsTer30	other	-3.48473	-3.41311	-3.3912	-3.32663	-3.37846	-3.45186	-3.41311	-3.37846
1253	NC_000017.11:g.7675164dup	NM_000546.6:c.448dup	NP_000537.3:p.Thr150AsnfsTer31	other	-3.24877	-3.34676	-3.27022	-3.13108	-3.20482	-3.30135	-3.27022	-3.20482
1254	NC_000017.11:g.7675161_7675163del	NM_000546.6:c.450_452del	NP_000537.3:p.Pro153del	other	-3.15688	-3.09081	-3.13662	-3.05412	-2.98671	-3.01476	-3.13662	-3.01476
1255	NC_000017.11:g.7675164_7675165del	NM_000546.6:c.450_451del	NP_000537.3:p.Pro152AlafsTer28	other	-2.87578	-2.95527	-2.89975	-2.86255	-2.85046	-2.83325	-2.89975	-2.85046
1256	NC_000017.11:g.7675162del	NM_000546.6:c.450del	NP_000537.3:p.Pro152ArgfsTer18	other	-3.28832	-3.3135	-3.3488	-3.28063	-3.28877	-3.19755	-3.3135	-3.28063
1257	NC_000017.11:g.7675162T>A	NM_000546.6:c.450A>T	NP_000537.3:p.Thr150=	syn	-3.50796	-3.32973	-3.34586	-5.90332	-4.4191	-5.15738	-3.34586	-5.15738
1258	NC_000017.11:g.7675162T>C	NM_000546.6:c.450A>G	NP_000537.3:p.Thr150=	syn	-3.57637	-3.50753	-3.56555	-4.78938	-4.39355	-4.18636	-3.56555	-4.39355
1259	NC_000017.11:g.7675162T>G	NM_000546.6:c.450A>C	NP_000537.3:p.Thr150=	syn	-4.09932	-4.03016	-4.13823	-6.17217	-5.36359	-5.15738	-4.09932	-5.36359
1260	NC_000017.11:g.7675162_7675163insA	NM_000546.6:c.449_450insT	NP_000537.3:p.Pro151ThrfsTer30	other	-3.35286	-3.40475	-3.42303	-3.38344	-3.21365	-3.24923	-3.40475	-3.24923
1261	NC_000017.11:g.7675162_7675163insC	NM_000546.6:c.449_450insG	NP_000537.3:p.Pro151ThrfsTer30	other	-3.78258	-3.61437	-3.67709	-3.52674	-3.61514	-3.46932	-3.67709	-3.52674
1262	NC_000017.11:g.7675163dup	NM_000546.6:c.449dup	NP_000537.3:p.Pro151ThrfsTer30	other	-3.48473	-3.41311	-3.3912	-3.32663	-3.37846	-3.45186	-3.41311	-3.37846
1263	NC_000017.11:g.7675162dup	NM_000546.6:c.450dup	NP_000537.3:p.Pro151ThrfsTer30	other	-3.43843	-3.24971	-3.19473	-3.0892	-3.07571	-2.98589	-3.24971	-3.07571
1264	NC_000017.11:g.7675159_7675161del	NM_000546.6:c.453_455del	NP_000537.3:p.Pro153del	other	-2.71028	-2.78857	-2.64885	-2.64331	-2.60046	-2.575	-2.71028	-2.60046
1265	NC_000017.11:g.7675160_7675161del	NM_000546.6:c.454_455del	NP_000537.3:p.Pro152AlafsTer28	other	-2.66487	-2.68321	-2.63084	-2.51162	-2.55101	-2.57705	-2.66487	-2.55101
1266	NC_000017.11:g.7675161del	NM_000546.6:c.455del	NP_000537.3:p.Pro152ArgfsTer18	other	-2.58051	-2.57512	-2.54	-2.42379	-2.51529	-2.48274	-2.57512	-2.48274
1267	NC_000017.11:g.7675160_7675161delinsAA	NM_000546.6:c.451_452delinsTT	NP_000537.3:p.Pro151Phe	other	-3.41056	-3.3286	-3.46587	-3.3919	-3.27616	-3.34846	-3.41056	-3.34846
1268	NC_000017.11:g.7675159_7675161delinsCCA	NM_000546.6:c.451_453delinsTGG	NP_000537.3:p.Pro151Trp	other	-3.46722	-3.38076	-3.33041	-3.32424	-3.25876	-3.29753	-3.38076	-3.29753
1269	NC_000017.11:g.7675159_7675161delinsTCA	NM_000546.6:c.451_453delinsTGA	NP_000537.3:p.Pro151Ter	non	-3.47703	-3.45386	-3.44727	-3.24115	-3.29913	-3.29814	-3.45386	-3.29814
1270	NC_000017.11:g.7675160_7675161delinsCA	NM_000546.6:c.451_452delinsTG	NP_000537.3:p.Pro151Cys	other	-3.3587	-3.20698	-3.34176	-3.21085	-3.14531	-3.167	-3.34176	-3.167
1271	NC_000017.11:g.7675159_7675161delinsCTA	NM_000546.6:c.451_453delinsTAG	NP_000537.3:p.Pro151Ter	non	-3.65414	-3.75467	-3.67802	-3.41941	-3.45743	-3.64847	-3.67802	-3.45743
1272	NC_000017.11:g.7675159_7675161delinsTTA	NM_000546.6:c.451_453delinsTAA	NP_000537.3:p.Pro151Ter	non	-3.18211	-3.18611	-3.18205	-3.18113	-3.04615	-3.1135	-3.18211	-3.1135
1273	NC_000017.11:g.7675160_7675161delinsTA	NM_000546.6:c.451_452delinsTA	NP_000537.3:p.Pro151Tyr	other	-3.23715	-3.23578	-3.18212	-3.15027	-3.08476	-3.06516	-3.23578	-3.08476
1274	NC_000017.11:g.7675161G>A	NM_000546.6:c.451C>T	NP_000537.3:p.Pro151Ser	other	-3.2273	-3.22495	-3.24047	-3.10329	-3.08051	-3.1375	-3.2273	-3.10329
1275	NC_000017.11:g.7675160_7675161delinsAC	NM_000546.6:c.451_452delinsGT	NP_000537.3:p.Pro151Val	other	-3.24967	-3.28568	-5.24089	-3.62845	-3.30681	-5.40179	-3.28568	-3.62845
1276	NC_000017.11:g.7675160_7675161inv	NM_000546.6:c.451_452inv	NP_000537.3:p.Pro151Gly	other	-3.62398	-3.45257	-3.53735	-3.42587	-3.36751	-3.42826	-3.53735	-3.42587
1277	NC_000017.11:g.7675159_7675161delinsTTC	NM_000546.6:c.451_453delinsGAA	NP_000537.3:p.Pro151Glu	other	-3.16765	-3.08394	-3.09258	-3.06573	-3.04406	-2.9916	-3.09258	-3.04406
1278	NC_000017.11:g.7675160_7675161delinsTC	NM_000546.6:c.451_452delinsGA	NP_000537.3:p.Pro151Asp	other	-3.46697	-3.51966	-3.51887	-3.31808	-3.42909	-3.44413	-3.51887	-3.42909
1279	NC_000017.11:g.7675161G>C	NM_000546.6:c.451C>G	NP_000537.3:p.Pro151Ala	other	-3.63299	-3.49478	-3.43778	-3.55607	-3.22644	-3.50052	-3.49478	-3.50052
1280	NC_000017.11:g.7675159_7675161delinsCAT	NM_000546.6:c.451_453delinsATG	NP_000537.3:p.Pro151Met	other	-3.21879	-3.19032	-3.28241	-3.07496	-3.10623	-3.11734	-3.21879	-3.10623
1281	NC_000017.11:g.7675160_7675161delinsAT	NM_000546.6:c.451_452delinsAT	NP_000537.3:p.Pro151Ile	other	-3.24518	-3.27798	-3.29304	-3.15723	-3.11357	-3.38746	-3.27798	-3.15723
1282	NC_000017.11:g.7675159_7675161delinsTTT	NM_000546.6:c.451_453delinsAAA	NP_000537.3:p.Pro151Lys	other	-3.45183	-3.45407	-3.41228	-3.33684	-3.46304	-3.35813	-3.45183	-3.35813
1283	NC_000017.11:g.7675160_7675161delinsTT	NM_000546.6:c.451_452delinsAA	NP_000537.3:p.Pro151Asn	other	-3.2897	-3.23906	-3.33399	-3.13292	-3.23821	-3.15568	-3.2897	-3.15568
1284	NC_000017.11:g.7675161G>T	NM_000546.6:c.451C>A	NP_000537.3:p.Pro151Thr	other	-3.42725	-3.45515	-3.62213	-3.35968	-3.26138	-3.31079	-3.45515	-3.31079
1285	NC_000017.11:g.7675161_7675162insA	NM_000546.6:c.450_451insT	NP_000537.3:p.Pro151SerfsTer30	other	-4.1054	-4.09969	-4.17835	-3.89097	-4.11561	-3.97438	-4.1054	-3.97438
1286	NC_000017.11:g.7675161_7675162insC	NM_000546.6:c.450_451insG	NP_000537.3:p.Pro151AlafsTer30	other	-3.79616	-3.93098	-3.75589	-3.66325	-3.67695	-3.59607	-3.79616	-3.66325
1287	NC_000017.11:g.7675161dup	NM_000546.6:c.455dup	NP_000537.3:p.Pro153AlafsTer28	other	-2.7928	-2.81431	-2.8493	-2.66112	-2.72086	-2.68228	-2.81431	-2.68228
1288	NC_000017.11:g.7675162dup	NM_000546.6:c.450dup	NP_000537.3:p.Pro151ThrfsTer30	other	-3.43843	-3.24971	-3.19473	-3.0892	-3.07571	-2.98589	-3.24971	-3.07571
1289	NC_000017.11:g.7675159_7675161del	NM_000546.6:c.453_455del	NP_000537.3:p.Pro153del	other	-2.71028	-2.78857	-2.64885	-2.64331	-2.60046	-2.575	-2.71028	-2.60046
1290	NC_000017.11:g.7675160_7675161del	NM_000546.6:c.454_455del	NP_000537.3:p.Pro152AlafsTer28	other	-2.66487	-2.68321	-2.63084	-2.51162	-2.55101	-2.57705	-2.66487	-2.55101
1291	NC_000017.11:g.7675161del	NM_000546.6:c.455del	NP_000537.3:p.Pro152ArgfsTer18	other	-2.58051	-2.57512	-2.54	-2.42379	-2.51529	-2.48274	-2.57512	-2.48274
1292	NC_000017.11:g.7675160G>A	NM_000546.6:c.452C>T	NP_000537.3:p.Pro151Leu	other	-3.05941	-3.15111	-3.32346	-4.06617	-3.67844	-3.71436	-3.15111	-3.71436
1293	NC_000017.11:g.7675160G>C	NM_000546.6:c.452C>G	NP_000537.3:p.Pro151Arg	other	-3.28992	-3.35665	-3.49991	-3.39807	-3.35855	-3.2915	-3.35665	-3.35855
1294	NC_000017.11:g.7675159_7675160delinsTT	NM_000546.6:c.452_453delinsAA	NP_000537.3:p.Pro151Gln	other	-3.39744	-3.2489	-3.44331	-3.27497	-3.42158	-3.42488	-3.39744	-3.42158
1295	NC_000017.11:g.7675160G>T	NM_000546.6:c.452C>A	NP_000537.3:p.Pro151His	other	-3.26366	-3.35527	-3.32212	-3.21751	-3.37786	-3.34051	-3.32212	-3.34051
1296	NC_000017.11:g.7675160_7675161insA	NM_000546.6:c.451_452insT	NP_000537.3:p.Pro151LeufsTer30	other	-3.46023	-3.53136	-3.47454	-3.29827	-3.4741	-3.63671	-3.47454	-3.4741
1297	NC_000017.11:g.7675160_7675161insC	NM_000546.6:c.451_452insG	NP_000537.3:p.Pro151ArgfsTer30	other	-3.49957	-3.37085	-3.43246	-3.34415	-3.28416	-3.41057	-3.43246	-3.34415
1298	NC_000017.11:g.7675161dup	NM_000546.6:c.455dup	NP_000537.3:p.Pro153AlafsTer28	other	-2.7928	-2.81431	-2.8493	-2.66112	-2.72086	-2.68228	-2.81431	-2.68228
1299	NC_000017.11:g.7675160_7675161insT	NM_000546.6:c.451_452insA	NP_000537.3:p.Pro151HisfsTer30	other	-4.2747	-3.91822	-3.92976	-3.77572	-3.68204	-3.84362	-3.92976	-3.77572
1300	NC_000017.11:g.7675159_7675161del	NM_000546.6:c.453_455del	NP_000537.3:p.Pro153del	other	-2.71028	-2.78857	-2.64885	-2.64331	-2.60046	-2.575	-2.71028	-2.60046
1301	NC_000017.11:g.7675160_7675161del	NM_000546.6:c.454_455del	NP_000537.3:p.Pro152AlafsTer28	other	-2.66487	-2.68321	-2.63084	-2.51162	-2.55101	-2.57705	-2.66487	-2.55101
1302	NC_000017.11:g.7675161del	NM_000546.6:c.455del	NP_000537.3:p.Pro152ArgfsTer18	other	-2.58051	-2.57512	-2.54	-2.42379	-2.51529	-2.48274	-2.57512	-2.48274
1303	NC_000017.11:g.7675159G>A	NM_000546.6:c.453C>T	NP_000537.3:p.Pro151=	syn	-3.73384	-3.78319	-3.7856	-4.68584	-5.14174	-4.22059	-3.78319	-4.68584
1304	NC_000017.11:g.7675159G>C	NM_000546.6:c.453C>G	NP_000537.3:p.Pro151=	syn	-3.64493	-3.39147	-3.46688	-4.23587	-5.29664	-4.25019	-3.46688	-4.25019
1305	NC_000017.11:g.7675159G>T	NM_000546.6:c.453C>A	NP_000537.3:p.Pro151=	syn	-3.2618	-3.20858	-3.22665	-4.47569	-4.42741	-4.14385	-3.22665	-4.42741
1306	NC_000017.11:g.7675159_7675160insA	NM_000546.6:c.452_453insT	NP_000537.3:p.Pro153AlafsTer28	other	-3.51383	-3.6091	-3.65246	-3.52942	-3.49416	-3.53676	-3.6091	-3.52942
1307	NC_000017.11:g.7675159_7675160insC	NM_000546.6:c.452_453insG	NP_000537.3:p.Pro153AlafsTer28	other	-3.60262	-3.56709	-3.54209	-3.45898	-3.56748	-3.52251	-3.56709	-3.52251
1308	NC_000017.11:g.7675161dup	NM_000546.6:c.455dup	NP_000537.3:p.Pro153AlafsTer28	other	-2.7928	-2.81431	-2.8493	-2.66112	-2.72086	-2.68228	-2.81431	-2.68228
1309	NC_000017.11:g.7675159_7675160insT	NM_000546.6:c.452_453insA	NP_000537.3:p.Pro153AlafsTer28	other	-3.5472	-3.43424	-3.47454	-3.4863	-3.37266	-3.25767	-3.47454	-3.37266
1310	NC_000017.11:g.7675156_7675158del	NM_000546.6:c.456_458del	NP_000537.3:p.Pro153del	other	-2.81571	-2.97017	-2.93537	-2.80196	-2.77479	-2.74582	-2.93537	-2.77479
1311	NC_000017.11:g.7675160_7675161del	NM_000546.6:c.454_455del	NP_000537.3:p.Pro152AlafsTer28	other	-2.66487	-2.68321	-2.63084	-2.51162	-2.55101	-2.57705	-2.66487	-2.55101
1312	NC_000017.11:g.7675161del	NM_000546.6:c.455del	NP_000537.3:p.Pro152ArgfsTer18	other	-2.58051	-2.57512	-2.54	-2.42379	-2.51529	-2.48274	-2.57512	-2.48274
1313	NC_000017.11:g.7675156_7675158delinsGAA	NM_000546.6:c.454_456delinsTTC	NP_000537.3:p.Pro152Phe	other	-3.59958	-3.67563	-3.46104	-3.5733	-3.35684	-3.47363	-3.59958	-3.47363
1314	NC_000017.11:g.7675156_7675158delinsGCA	NM_000546.6:c.454_456delinsTGC	NP_000537.3:p.Pro152Cys	other	-3.4277	-3.33315	-3.27461	-3.29678	-3.22308	-3.26332	-3.33315	-3.26332
1315	NC_000017.11:g.7675156_7675158delinsTCA	NM_000546.6:c.454_456delinsTGA	NP_000537.3:p.Pro152Ter	non	-3.47307	-3.48609	-3.45977	-3.42782	-3.30897	-3.47385	-3.47307	-3.42782
1316	NC_000017.11:g.7675157_7675158delinsCA	NM_000546.6:c.454_455delinsTG	NP_000537.3:p.Pro152Trp	other	-3.27067	-3.30853	-3.2037	-3.102	-3.23952	-3.12815	-3.27067	-3.12815
1317	NC_000017.11:g.7675156_7675158delinsGTA	NM_000546.6:c.454_456delinsTAC	NP_000537.3:p.Pro152Tyr	other	-3.30041	-3.23318	-3.33547	-3.15364	-3.2187	-3.2035	-3.30041	-3.2035
1318	NC_000017.11:g.7675156_7675158delinsTTA	NM_000546.6:c.454_456delinsTAA	NP_000537.3:p.Pro152Ter	non	-3.50217	-3.58393	-3.69126	-3.62159	-3.35826	-3.49248	-3.58393	-3.49248
1319	NC_000017.11:g.7675157_7675158delinsTA	NM_000546.6:c.454_455delinsTA	NP_000537.3:p.Pro152Ter	non	-3.64794	-3.7436	-3.60545	-3.50645	-3.56956	-3.44723	-3.64794	-3.50645
1320	NC_000017.11:g.7675158G>A	NM_000546.6:c.454C>T	NP_000537.3:p.Pro152Ser	other	-3.32057	-3.34507	-3.29342	-3.19087	-3.17663	-3.14449	-3.32057	-3.17663
1321	NC_000017.11:g.7675157_7675158delinsAC	NM_000546.6:c.454_455delinsGT	NP_000537.3:p.Pro152Val	other	-3.40947	-3.35994	-3.41711	-3.20368	-3.29577	-3.25114	-3.40947	-3.25114
1322	NC_000017.11:g.7675157_7675158inv	NM_000546.6:c.454_455inv	NP_000537.3:p.Pro152Gly	other	-3.80293	-3.63779	-3.7216	-3.65924	-3.84332	-3.54473	-3.7216	-3.65924
1323	NC_000017.11:g.7675156_7675158delinsGTC	NM_000546.6:c.454_456delinsGAC	NP_000537.3:p.Pro152Asp	other	-3.28608	-3.22853	-3.44617	-3.18291	-3.17121	-3.11038	-3.28608	-3.17121
1324	NC_000017.11:g.7675157_7675158delinsTC	NM_000546.6:c.454_455delinsGA	NP_000537.3:p.Pro152Glu	other	-3.49664	-3.48866	-3.41955	-3.49901	-3.38449	-3.39566	-3.48866	-3.39566
1325	NC_000017.11:g.7675158G>C	NM_000546.6:c.454C>G	NP_000537.3:p.Pro152Ala	other	-3.43913	-3.42024	-3.38724	-3.50007	-3.4419	-3.44949	-3.42024	-3.44949
1326	NC_000017.11:g.7675156_7675158delinsTAT	NM_000546.6:c.454_456delinsATA	NP_000537.3:p.Pro152Ile	other	-3.50101	-3.34373	-3.46416	-3.24922	-3.31826	-3.26122	-3.46416	-3.26122
1327	NC_000017.11:g.7675157_7675158delinsAT	NM_000546.6:c.454_455delinsAT	NP_000537.3:p.Pro152Met	other	-3.14107	-3.20418	-3.22182	-3.15234	-3.0678	-3.0547	-3.20418	-3.0678
1328	NC_000017.11:g.7675156_7675158delinsGTT	NM_000546.6:c.454_456delinsAAC	NP_000537.3:p.Pro152Asn	other	-3.56211	-3.62576	-3.37247	-3.36681	-3.25311	-3.3795	-3.56211	-3.36681
1329	NC_000017.11:g.7675157_7675158delinsTT	NM_000546.6:c.454_455delinsAA	NP_000537.3:p.Pro152Lys	other	-3.46839	-3.91075	-3.71547	-3.53589	-3.59842	-3.51505	-3.71547	-3.53589
1330	NC_000017.11:g.7675158G>T	NM_000546.6:c.454C>A	NP_000537.3:p.Pro152Thr	other	-3.23554	-3.38277	-3.18902	-3.24896	-3.15532	-3.32852	-3.23554	-3.24896
1331	NC_000017.11:g.7675158_7675159insA	NM_000546.6:c.453_454insT	NP_000537.3:p.Pro152SerfsTer29	other	-3.83692	-3.65699	-3.68035	-3.6461	-3.61308	-3.73011	-3.68035	-3.6461
1332	NC_000017.11:g.7675158_7675159insC	NM_000546.6:c.453_454insG	NP_000537.3:p.Pro152AlafsTer29	other	-3.48725	-3.38405	-3.5426	-3.41158	-3.28441	-3.34177	-3.48725	-3.34177
1333	NC_000017.11:g.7675161dup	NM_000546.6:c.455dup	NP_000537.3:p.Pro153AlafsTer28	other	-2.7928	-2.81431	-2.8493	-2.66112	-2.72086	-2.68228	-2.81431	-2.68228
1334	NC_000017.11:g.7675158_7675159insT	NM_000546.6:c.453_454insA	NP_000537.3:p.Pro152ThrfsTer29	other	-3.90445	-3.53603	-3.76122	-3.56441	-3.61669	-3.45078	-3.76122	-3.56441
1335	NC_000017.11:g.7675156_7675158del	NM_000546.6:c.456_458del	NP_000537.3:p.Pro153del	other	-2.81571	-2.97017	-2.93537	-2.80196	-2.77479	-2.74582	-2.93537	-2.77479
1336	NC_000017.11:g.7675156_7675157del	NM_000546.6:c.456_457del	NP_000537.3:p.Pro153ArgfsTer27	other	-3.03474	-3.01758	-3.01412	-2.93378	-2.88767	-2.99563	-3.01758	-2.93378
1337	NC_000017.11:g.7675161del	NM_000546.6:c.455del	NP_000537.3:p.Pro152ArgfsTer18	other	-2.58051	-2.57512	-2.54	-2.42379	-2.51529	-2.48274	-2.57512	-2.48274
1338	NC_000017.11:g.7675157G>A	NM_000546.6:c.455C>T	NP_000537.3:p.Pro152Leu	other	-3.25336	-3.09921	-3.09941	-3.12264	-3.06817	-3.02243	-3.09941	-3.06817
1339	NC_000017.11:g.7675157G>C	NM_000546.6:c.455C>G	NP_000537.3:p.Pro152Arg	other	-3.43365	-3.40206	-3.25659	-3.19285	-3.31957	-3.48051	-3.40206	-3.31957
1340	NC_000017.11:g.7675156_7675157delinsGT	NM_000546.6:c.455_456delinsAC	NP_000537.3:p.Pro152His	other	-3.2738	-3.30255	-3.37513	-3.24439	-3.10815	-3.22135	-3.30255	-3.22135
1341	NC_000017.11:g.7675157G>T	NM_000546.6:c.455C>A	NP_000537.3:p.Pro152Gln	other	-3.50011	-3.43943	-3.36064	-3.72313	-3.52642	-3.42255	-3.43943	-3.52642
1342	NC_000017.11:g.7675157_7675158insA	NM_000546.6:c.454_455insT	NP_000537.3:p.Pro152LeufsTer29	other	-3.65889	-3.45214	-3.45126	-3.48496	-3.3077	-3.51984	-3.45214	-3.48496
1343	NC_000017.11:g.7675157_7675158insC	NM_000546.6:c.454_455insG	NP_000537.3:p.Pro152ArgfsTer29	other	-3.66303	-3.57586	-3.67616	-3.41935	-3.43451	-3.39197	-3.66303	-3.41935
1344	NC_000017.11:g.7675161dup	NM_000546.6:c.455dup	NP_000537.3:p.Pro153AlafsTer28	other	-2.7928	-2.81431	-2.8493	-2.66112	-2.72086	-2.68228	-2.81431	-2.68228
1345	NC_000017.11:g.7675157_7675158insT	NM_000546.6:c.454_455insA	NP_000537.3:p.Pro152HisfsTer29	other	-3.60786	-3.53447	-3.49438	-3.36657	-3.38132	-3.33254	-3.53447	-3.36657
1346	NC_000017.11:g.7675156C>A	NM_000546.6:c.456G>T	NP_000537.3:p.Pro152=	syn	-3.46972	-3.49123	-3.32233	-4.57714	-4.93762	-4.92147	-3.46972	-4.92147
1347	NC_000017.11:g.7675156C>G	NM_000546.6:c.456G>C	NP_000537.3:p.Pro152=	syn	-3.55882	-3.48819	-3.59359	-4.41035	-4.37681	-4.6141	-3.55882	-4.41035
1348	NC_000017.11:g.7675156C>T	NM_000546.6:c.456G>A	NP_000537.3:p.Pro152=	syn	-3.76726	-3.52394	-3.74707	-4.60649	-4.93222	-4.59261	-3.74707	-4.60649
1349	NC_000017.11:g.7675156_7675158del	NM_000546.6:c.456_458del	NP_000537.3:p.Pro153del	other	-2.81571	-2.97017	-2.93537	-2.80196	-2.77479	-2.74582	-2.93537	-2.77479
1350	NC_000017.11:g.7675156_7675157del	NM_000546.6:c.456_457del	NP_000537.3:p.Pro153ArgfsTer27	other	-3.03474	-3.01758	-3.01412	-2.93378	-2.88767	-2.99563	-3.01758	-2.93378
1351	NC_000017.11:g.7675156del	NM_000546.6:c.456del	NP_000537.3:p.Gly154AlafsTer16	other	-3.2195	-3.16619	-3.13328	-3.15717	-3.06415	-3.08461	-3.16619	-3.08461
1352	NC_000017.11:g.7675156_7675157insA	NM_000546.6:c.455_456insT	NP_000537.3:p.Pro153AlafsTer28	other	-4.10757	-3.99879	-3.89308	-3.97607	-3.97265	-3.93083	-3.99879	-3.97265
1353	NC_000017.11:g.7675156dup	NM_000546.6:c.456dup	NP_000537.3:p.Pro153AlafsTer28	other	-3.16965	-3.22393	-3.24483	-2.97904	-3.04594	-3.10988	-3.22393	-3.04594
1354	NC_000017.11:g.7675161dup	NM_000546.6:c.455dup	NP_000537.3:p.Pro153AlafsTer28	other	-2.7928	-2.81431	-2.8493	-2.66112	-2.72086	-2.68228	-2.81431	-2.68228
1355	NC_000017.11:g.7675156_7675157insT	NM_000546.6:c.455_456insA	NP_000537.3:p.Pro153AlafsTer28	other	-3.62338	-3.79297	-3.65246	-3.55263	-3.41225	-3.51555	-3.65246	-3.51555
1356	NC_000017.11:g.7675153_7675155del	NM_000546.6:c.457_459del	NP_000537.3:p.Pro153del	other	-3.91524	-3.78181	-3.6688	-3.55158	-3.5279	-3.62204	-3.78181	-3.55158
1357	NC_000017.11:g.7675154_7675155del	NM_000546.6:c.458_459del	NP_000537.3:p.Pro153ArgfsTer27	other	-2.91903	-2.86394	-2.92291	-2.69693	-2.69638	-2.76182	-2.91903	-2.69693
1358	NC_000017.11:g.7675155del	NM_000546.6:c.459del	NP_000537.3:p.Gly154AlafsTer16	other	-2.98557	-2.99144	-2.93927	-2.78703	-2.85546	-2.88322	-2.98557	-2.85546
1359	NC_000017.11:g.7675154_7675155delinsAA	NM_000546.6:c.457_458delinsTT	NP_000537.3:p.Pro153Phe	other	-3.89369	-3.81818	-3.66811	-5.28891	-4.95422	-6.45295	-3.81818	-5.28891
1360	NC_000017.11:g.7675153_7675155delinsCCA	NM_000546.6:c.457_459delinsTGG	NP_000537.3:p.Pro153Trp	other	-3.55252	-3.61064	-3.64054	-4.19054	-4.47898	-4.36128	-3.61064	-4.36128
1361	NC_000017.11:g.7675153_7675155delinsTCA	NM_000546.6:c.457_459delinsTGA	NP_000537.3:p.Pro153Ter	non	-3.80672	-3.55904	-3.54056	-3.73374	-3.55695	-3.65672	-3.55904	-3.65672
1362	NC_000017.11:g.7675154_7675155delinsCA	NM_000546.6:c.457_458delinsTG	NP_000537.3:p.Pro153Cys	other	-3.27748	-3.2956	-3.37617	-4.70129	-5.88647	-4.16291	-3.2956	-4.70129
1363	NC_000017.11:g.7675153_7675155delinsCTA	NM_000546.6:c.457_459delinsTAG	NP_000537.3:p.Pro153Ter	non	-3.35452	-3.45515	-3.35662	-3.17319	-3.2115	-3.20405	-3.35662	-3.20405
1364	NC_000017.11:g.7675153_7675155delinsTTA	NM_000546.6:c.457_459delinsTAA	NP_000537.3:p.Pro153Ter	non	-3.43735	-3.38277	-3.36019	-3.35973	-3.21457	-3.28726	-3.38277	-3.28726
1365	NC_000017.11:g.7675154_7675155delinsTA	NM_000546.6:c.457_458delinsTA	NP_000537.3:p.Pro153Tyr	other	-3.39568	-3.45192	-3.39787	-4.87582	-4.65602	-4.46061	-3.39787	-4.65602
1366	NC_000017.11:g.7675155G>A	NM_000546.6:c.457C>T	NP_000537.3:p.Pro153Ser	other	-3.34092	-3.53317	-3.48636	-4.76441	-4.55291	-3.96687	-3.48636	-4.55291
1367	NC_000017.11:g.7675154_7675155delinsAC	NM_000546.6:c.457_458delinsGT	NP_000537.3:p.Pro153Val	other	-3.68932	-3.86007	-3.6827	-4.84117	-4.17984	-4.20375	-3.68932	-4.20375
1368	NC_000017.11:g.7675154_7675155inv	NM_000546.6:c.457_458inv	NP_000537.3:p.Pro153Gly	other	-3.44453	-3.67924	-3.41903	-4.16418	-4.37236	-4.53913	-3.44453	-4.37236
1369	NC_000017.11:g.7675153_7675155delinsTTC	NM_000546.6:c.457_459delinsGAA	NP_000537.3:p.Pro153Glu	other	-3.54048	-3.66533	-3.47236	-4.69816	-4.87222	-6.15192	-3.54048	-4.87222
1370	NC_000017.11:g.7675154_7675155delinsTC	NM_000546.6:c.457_458delinsGA	NP_000537.3:p.Pro153Asp	other	-3.5769	-3.5699	-3.56627	-5.20771	-4.56425	-4.87603	-3.5699	-4.87603
1371	NC_000017.11:g.7675155G>C	NM_000546.6:c.457C>G	NP_000537.3:p.Pro153Ala	other	-3.74407	-3.73775	-3.62749	-4.38684	-4.83639	-4.49991	-3.73775	-4.49991
1372	NC_000017.11:g.7675153_7675155delinsCAT	NM_000546.6:c.457_459delinsATG	NP_000537.3:p.Pro153Met	other	-3.59078	-3.63812	-3.6027	-4.76929	-6.36359	-6.45295	-3.6027	-6.36359
1373	NC_000017.11:g.7675154_7675155delinsAT	NM_000546.6:c.457_458delinsAT	NP_000537.3:p.Pro153Ile	other	-3.94137	-3.99955	-3.81365	-5.51895	-5.15051	-4.81446	-3.94137	-5.15051
1374	NC_000017.11:g.7675153_7675155delinsTTT	NM_000546.6:c.457_459delinsAAA	NP_000537.3:p.Pro153Lys	other	-4.01878	-4.06839	-4.017	-6.1422	-6.23865	-4.74751	-4.01878	-6.1422
1375	NC_000017.11:g.7675154_7675155delinsTT	NM_000546.6:c.457_458delinsAA	NP_000537.3:p.Pro153Asn	other	-3.65351	-3.74067	-3.98138	-5.21449	-5.93762	-5.90888	-3.74067	-5.90888
1376	NC_000017.11:g.7675155G>T	NM_000546.6:c.457C>A	NP_000537.3:p.Pro153Thr	other	-3.72851	-3.8684	-3.98609	-4.45438	-4.55067	-5.00579	-3.8684	-4.55067
1377	NC_000017.11:g.7675155_7675156insA	NM_000546.6:c.456_457insT	NP_000537.3:p.Pro153SerfsTer28	other	-3.44698	-3.56402	-3.52098	-3.51049	-3.4301	-3.3563	-3.52098	-3.4301
1378	NC_000017.11:g.7675156dup	NM_000546.6:c.456dup	NP_000537.3:p.Pro153AlafsTer28	other	-3.16965	-3.22393	-3.24483	-2.97904	-3.04594	-3.10988	-3.22393	-3.04594
1379	NC_000017.11:g.7675155dup	NM_000546.6:c.459dup	NP_000537.3:p.Gly154ArgfsTer27	other	-3.14181	-3.08128	-3.0417	-3.04988	-3.00973	-3.00439	-3.08128	-3.00973
1380	NC_000017.11:g.7675155_7675156insT	NM_000546.6:c.456_457insA	NP_000537.3:p.Pro153ThrfsTer28	other	-3.40506	-3.38112	-3.55965	-3.31501	-3.37266	-3.40499	-3.40506	-3.37266
1381	NC_000017.11:g.7675152_7675154del	NM_000546.6:c.458_460del	NP_000537.3:p.Pro153_Gly154delinsArg	other	-3.78845	-3.79439	-3.75395	-3.74092	-3.67428	-3.70205	-3.78845	-3.70205
1382	NC_000017.11:g.7675154_7675155del	NM_000546.6:c.458_459del	NP_000537.3:p.Pro153ArgfsTer27	other	-2.91903	-2.86394	-2.92291	-2.69693	-2.69638	-2.76182	-2.91903	-2.69693
1383	NC_000017.11:g.7675155del	NM_000546.6:c.459del	NP_000537.3:p.Gly154AlafsTer16	other	-2.98557	-2.99144	-2.93927	-2.78703	-2.85546	-2.88322	-2.98557	-2.85546
1384	NC_000017.11:g.7675154G>A	NM_000546.6:c.458C>T	NP_000537.3:p.Pro153Leu	other	-3.68615	-3.66921	-3.71117	-4.4262	-4.51849	-4.77171	-3.68615	-4.51849
1385	NC_000017.11:g.7675154G>C	NM_000546.6:c.458C>G	NP_000537.3:p.Pro153Arg	other	-3.37696	-3.49478	-3.54637	-4.34378	-4.60771	-4.45951	-3.49478	-4.45951
1386	NC_000017.11:g.7675153_7675154delinsTT	NM_000546.6:c.458_459delinsAA	NP_000537.3:p.Pro153Gln	other	-3.56698	-3.44595	-3.52983	-4.78427	-4.35075	-4.47637	-3.52983	-4.47637
1387	NC_000017.11:g.7675154G>T	NM_000546.6:c.458C>A	NP_000537.3:p.Pro153His	other	-3.80491	-3.6717	-3.69804	-4.77175	-4.98945	-4.16069	-3.69804	-4.77175
1388	NC_000017.11:g.7675154_7675155insA	NM_000546.6:c.457_458insT	NP_000537.3:p.Pro153LeufsTer28	other	-3.60695	-3.55795	-3.45949	-3.41191	-3.40534	-3.41175	-3.55795	-3.41175
1389	NC_000017.11:g.7675154_7675155insC	NM_000546.6:c.457_458insG	NP_000537.3:p.Pro153ArgfsTer28	other	-3.56231	-3.68435	-3.58617	-3.44713	-3.58423	-3.48963	-3.58617	-3.48963
1390	NC_000017.11:g.7675155dup	NM_000546.6:c.459dup	NP_000537.3:p.Gly154ArgfsTer27	other	-3.14181	-3.08128	-3.0417	-3.04988	-3.00973	-3.00439	-3.08128	-3.00973
1391	NC_000017.11:g.7675154_7675155insT	NM_000546.6:c.457_458insA	NP_000537.3:p.Pro153HisfsTer28	other	-3.6984	-3.65768	-3.74029	-3.61397	-3.56127	-3.49546	-3.6984	-3.56127
1392	NC_000017.11:g.7675151_7675153del	NM_000546.6:c.460_462del	NP_000537.3:p.Gly154del	other	-3.31162	-3.37767	-3.306	-3.12617	-3.1591	-3.28474	-3.31162	-3.1591
1393	NC_000017.11:g.7675152_7675153del	NM_000546.6:c.459_460del	NP_000537.3:p.Gly154HisfsTer26	other	-3.62125	-3.47963	-3.54175	-3.59772	-3.52726	-3.53702	-3.54175	-3.53702
1394	NC_000017.11:g.7675155del	NM_000546.6:c.459del	NP_000537.3:p.Gly154AlafsTer16	other	-2.98557	-2.99144	-2.93927	-2.78703	-2.85546	-2.88322	-2.98557	-2.85546
1395	NC_000017.11:g.7675153G>A	NM_000546.6:c.459C>T	NP_000537.3:p.Pro153=	syn	-3.27353	-4.84922	-5.05084	-4.75719	-6.23865	-6.15192	-4.84922	-6.15192
1396	NC_000017.11:g.7675153G>C	NM_000546.6:c.459C>G	NP_000537.3:p.Pro153=	syn	-3.57818	-3.65287	-3.76038	-5.18476	-4.68235	-6.27686	-3.65287	-5.18476
1397	NC_000017.11:g.7675153G>T	NM_000546.6:c.459C>A	NP_000537.3:p.Pro153=	syn	-3.45617	-3.45602	-3.49225	-5.06062	-4.48277	-4.83229	-3.45617	-4.83229
1398	NC_000017.11:g.7675153_7675154insA	NM_000546.6:c.458_459insT	NP_000537.3:p.Gly154ArgfsTer27	other	-3.71745	-3.94546	-3.76151	-3.78899	-3.70941	-3.92339	-3.76151	-3.78899
1399	NC_000017.11:g.7675153_7675154insC	NM_000546.6:c.458_459insG	NP_000537.3:p.Gly154ArgfsTer27	other	-3.55545	-3.54819	-3.43872	-3.26653	-3.35442	-3.44403	-3.54819	-3.35442
1400	NC_000017.11:g.7675155dup	NM_000546.6:c.459dup	NP_000537.3:p.Gly154ArgfsTer27	other	-3.14181	-3.08128	-3.0417	-3.04988	-3.00973	-3.00439	-3.08128	-3.00973
1401	NC_000017.11:g.7675153_7675154insT	NM_000546.6:c.458_459insA	NP_000537.3:p.Gly154ArgfsTer27	other	-3.62031	-3.69663	-3.48606	-3.55577	-3.72046	-3.5991	-3.62031	-3.5991
1402	NC_000017.11:g.7675151_7675152delinsAA	NM_000546.6:c.460_461delinsTT	NP_000537.3:p.Gly154Phe	other	-3.59466	-3.4943	-3.62998	-3.82595	-3.93437	-3.91765	-3.59466	-3.91765
1403	NC_000017.11:g.7675150_7675152delinsCTA	NM_000546.6:c.460_462delinsTAG	NP_000537.3:p.Gly154Ter	non	-3.53087	-3.53499	-3.47091	-3.34595	-3.40838	-3.49355	-3.53087	-3.40838
1404	NC_000017.11:g.7675150_7675152delinsTTA	NM_000546.6:c.460_462delinsTAA	NP_000537.3:p.Gly154Ter	non	-3.37207	-3.38719	-3.27113	-3.3844	-3.25774	-3.2933	-3.37207	-3.2933
1405	NC_000017.11:g.7675151_7675152delinsTA	NM_000546.6:c.460_461delinsTA	NP_000537.3:p.Gly154Tyr	other	-3.78949	-3.69587	-3.79955	-3.91432	-3.94198	-3.95086	-3.78949	-3.94198
1406	NC_000017.11:g.7675150_7675152delinsCCA	NM_000546.6:c.460_462delinsTGG	NP_000537.3:p.Gly154Trp	other	-3.34024	-3.21938	-3.26641	-3.28733	-3.28914	-3.31488	-3.26641	-3.28914
1407	NC_000017.11:g.7675150_7675152delinsTCA	NM_000546.6:c.460_462delinsTGA	NP_000537.3:p.Gly154Ter	non	-3.43044	-3.3179	-3.37536	-3.15487	-3.32141	-3.18949	-3.37536	-3.18949
1408	NC_000017.11:g.7675152C>A	NM_000546.6:c.460G>T	NP_000537.3:p.Gly154Cys	other	-3.2134	-3.18518	-3.2456	-3.65375	-3.592	-3.62542	-3.2134	-3.62542
1409	NC_000017.11:g.7675151_7675152delinsAG	NM_000546.6:c.460_461delinsCT	NP_000537.3:p.Gly154Leu	other	-3.75939	-3.68106	-3.58711	-4.26292	-3.80328	-3.8063	-3.68106	-3.8063
1410	NC_000017.11:g.7675151_7675152inv	NM_000546.6:c.460_461inv	NP_000537.3:p.Gly154Pro	other	-6.2833	-5.85461	-5.94846	-6.01727	-6.14174	-6.05501	-5.94846	-6.05501
1411	NC_000017.11:g.7675150_7675152delinsTTG	NM_000546.6:c.460_462delinsCAA	NP_000537.3:p.Gly154Gln	other	-3.4428	-3.38277	-3.59263	-3.76453	-3.80608	-3.9123	-3.4428	-3.80608
1412	NC_000017.11:g.7675151_7675152delinsTG	NM_000546.6:c.460_461delinsCA	NP_000537.3:p.Gly154His	other	-3.77125	-4.02131	-3.79648	-4.54451	-4.54624	-5.97583	-3.79648	-4.54624
1413	NC_000017.11:g.7675152C>G	NM_000546.6:c.460G>C	NP_000537.3:p.Gly154Arg	other	-3.47064	-3.58074	-3.5013	-4.01922	-3.71134	-3.73778	-3.5013	-3.73778
1414	NC_000017.11:g.7675150_7675152delinsCAT	NM_000546.6:c.460_462delinsATG	NP_000537.3:p.Gly154Met	other	-3.4548	-3.43714	-3.49423	-4.19805	-3.79421	-4.41952	-3.4548	-4.19805
1415	NC_000017.11:g.7675151_7675152delinsAT	NM_000546.6:c.460_461delinsAT	NP_000537.3:p.Gly154Ile	other	-3.62864	-3.48702	-3.52587	-3.47656	-3.35783	-3.36049	-3.52587	-3.36049
1416	NC_000017.11:g.7675151_7675152delinsGT	NM_000546.6:c.460_461delinsAC	NP_000537.3:p.Gly154Thr	other	-3.66946	-3.59783	-3.70344	-3.86193	-3.6374	-3.81847	-3.66946	-3.81847
1417	NC_000017.11:g.7675150_7675152delinsTTT	NM_000546.6:c.460_462delinsAAA	NP_000537.3:p.Gly154Lys	other	-3.80419	-3.89082	-3.73045	-4.29299	-4.1289	-3.90579	-3.80419	-4.1289
1418	NC_000017.11:g.7675151_7675152delinsTT	NM_000546.6:c.460_461delinsAA	NP_000537.3:p.Gly154Asn	other	-3.69168	-3.76427	-3.57097	-4.63345	-6.14174	-5.52353	-3.69168	-5.52353
1419	NC_000017.11:g.7675152C>T	NM_000546.6:c.460G>A	NP_000537.3:p.Gly154Ser	other	-3.49797	-3.42587	-3.34478	-4.10081	-4.02579	-3.88504	-3.42587	-4.02579
1420	NC_000017.11:g.7675151_7675153del	NM_000546.6:c.460_462del	NP_000537.3:p.Gly154del	other	-3.31162	-3.37767	-3.306	-3.12617	-3.1591	-3.28474	-3.31162	-3.1591
1421	NC_000017.11:g.7675151_7675152del	NM_000546.6:c.460_461del	NP_000537.3:p.Gly154HisfsTer26	other	-3.2958	-3.37227	-3.41216	-3.38537	-3.34949	-3.33984	-3.37227	-3.34949
1422	NC_000017.11:g.7675152del	NM_000546.6:c.461del	NP_000537.3:p.Gly154AlafsTer16	other	-2.95051	-3.08514	-3.04358	-2.85825	-2.88579	-2.82344	-3.04358	-2.85825
1423	NC_000017.11:g.7675152_7675153insA	NM_000546.6:c.459_460insT	NP_000537.3:p.Gly154TrpfsTer27	other	-4.3444	-5.61157	-5.94846	-3.8141	-5.32219	-5.82456	-5.61157	-5.32219
1424	NC_000017.11:g.7675152dup	NM_000546.6:c.461dup	NP_000537.3:p.Thr155HisfsTer26	other	-3.06575	-3.08708	-3.12421	-2.90515	-2.90732	-2.91971	-3.08708	-2.90732
1425	NC_000017.11:g.7675155dup	NM_000546.6:c.459dup	NP_000537.3:p.Gly154ArgfsTer27	other	-3.14181	-3.08128	-3.0417	-3.04988	-3.00973	-3.00439	-3.08128	-3.00973
1426	NC_000017.11:g.7675152_7675153insT	NM_000546.6:c.459_460insA	NP_000537.3:p.Gly154ArgfsTer27	other	-3.45472	-3.36553	-3.43551	-3.3408	-3.41713	-3.32085	-3.43551	-3.3408
1427	NC_000017.11:g.7675151C>A	NM_000546.6:c.461G>T	NP_000537.3:p.Gly154Val	other	-3.21987	-3.26508	-3.26876	-3.15648	-3.13502	-3.2441	-3.26508	-3.15648
1428	NC_000017.11:g.7675151C>G	NM_000546.6:c.461G>C	NP_000537.3:p.Gly154Ala	other	-3.53318	-3.6685	-3.47294	-4.06447	-3.72945	-3.8041	-3.53318	-3.8041
1429	NC_000017.11:g.7675150_7675151delinsTT	NM_000546.6:c.461_462delinsAA	NP_000537.3:p.Gly154Glu	other	-3.67826	-3.72872	-3.75785	-4.50874	-4.20122	-4.65361	-3.72872	-4.50874
1430	NC_000017.11:g.7675151C>T	NM_000546.6:c.461G>A	NP_000537.3:p.Gly154Asp	other	-3.46425	-3.44047	-3.38581	-4.36405	-4.30038	-4.25498	-3.44047	-4.30038
1431	NC_000017.11:g.7675149_7675151del	NM_000546.6:c.461_463del	NP_000537.3:p.Gly154_Thr155delinsAla	other	-3.49196	-3.4847	-3.76949	-3.37938	-3.38162	-3.48098	-3.49196	-3.38162
1432	NC_000017.11:g.7675150_7675151del	NM_000546.6:c.461_462del	NP_000537.3:p.Gly154AspfsTer26	other	-3.2296	-3.16742	-3.20629	-3.17102	-3.23551	-3.13135	-3.20629	-3.17102
1433	NC_000017.11:g.7675152del	NM_000546.6:c.461del	NP_000537.3:p.Gly154AlafsTer16	other	-2.95051	-3.08514	-3.04358	-2.85825	-2.88579	-2.82344	-3.04358	-2.85825
1434	NC_000017.11:g.7675151_7675152insA	NM_000546.6:c.460_461insT	NP_000537.3:p.Gly154ValfsTer27	other	-3.6148	-3.59275	-3.67848	-3.45042	-3.5315	-3.62931	-3.6148	-3.5315
1435	NC_000017.11:g.7675152dup	NM_000546.6:c.461dup	NP_000537.3:p.Thr155HisfsTer26	other	-3.06575	-3.08708	-3.12421	-2.90515	-2.90732	-2.91971	-3.08708	-2.90732
1436	NC_000017.11:g.7675151_7675152insG	NM_000546.6:c.460_461insC	NP_000537.3:p.Gly154AlafsTer27	other	-3.40889	-3.58685	-3.36572	-3.27028	-3.42407	-3.4378	-3.40889	-3.42407
1437	NC_000017.11:g.7675151_7675152insT	NM_000546.6:c.460_461insA	NP_000537.3:p.Gly154GlufsTer27	other	-3.51199	-3.62833	-3.5262	-3.34075	-3.42473	-3.39709	-3.5262	-3.39709
1438	NC_000017.11:g.7675148_7675150del	NM_000546.6:c.463_465del	NP_000537.3:p.Thr155del	other	-3.0473	-3.11061	-3.01726	-2.92313	-2.91063	-2.86766	-3.0473	-2.91063
1439	NC_000017.11:g.7675149_7675150del	NM_000546.6:c.463_464del	NP_000537.3:p.Thr155ProfsTer25	other	-3.16586	-3.13913	-3.22542	-3.05291	-3.02314	-3.15595	-3.16586	-3.05291
1440	NC_000017.11:g.7675150del	NM_000546.6:c.462del	NP_000537.3:p.Thr155ProfsTer15	other	-3.4202	-3.48609	-3.47805	-3.46783	-3.57849	-3.30512	-3.47805	-3.46783
1441	NC_000017.11:g.7675150G>A	NM_000546.6:c.462C>T	NP_000537.3:p.Gly154=	syn	-3.53231	-3.739	-3.45696	-5.02826	-4.24082	-4.63176	-3.53231	-4.63176
1442	NC_000017.11:g.7675150G>C	NM_000546.6:c.462C>G	NP_000537.3:p.Gly154=	syn	-3.75696	-3.70578	-3.55122	-6.23911	-5.33556	-5.0297	-3.70578	-5.33556
1443	NC_000017.11:g.7675150G>T	NM_000546.6:c.462C>A	NP_000537.3:p.Gly154=	syn	-3.79687	-3.79391	-3.65954	-5.05348	-5.63659	-4.75181	-3.79391	-5.05348
1444	NC_000017.11:g.7675150_7675151insA	NM_000546.6:c.461_462insT	NP_000537.3:p.Thr155HisfsTer26	other	-3.60592	-3.5525	-3.79313	-3.53418	-3.6437	-3.91012	-3.60592	-3.6437
1445	NC_000017.11:g.7675152dup	NM_000546.6:c.461dup	NP_000537.3:p.Thr155HisfsTer26	other	-3.06575	-3.08708	-3.12421	-2.90515	-2.90732	-2.91971	-3.08708	-2.90732
1446	NC_000017.11:g.7675150dup	NM_000546.6:c.462dup	NP_000537.3:p.Thr155HisfsTer26	other	-3.40528	-3.42891	-3.32038	-3.33377	-3.21028	-3.36348	-3.40528	-3.33377
1447	NC_000017.11:g.7675150_7675151insT	NM_000546.6:c.461_462insA	NP_000537.3:p.Thr155HisfsTer26	other	-3.63166	-3.66603	-3.6023	-3.36744	-3.32829	-3.50246	-3.63166	-3.36744
1448	NC_000017.11:g.7675148_7675150del	NM_000546.6:c.463_465del	NP_000537.3:p.Thr155del	other	-3.0473	-3.11061	-3.01726	-2.92313	-2.91063	-2.86766	-3.0473	-2.91063
1449	NC_000017.11:g.7675149_7675150del	NM_000546.6:c.463_464del	NP_000537.3:p.Thr155ProfsTer25	other	-3.16586	-3.13913	-3.22542	-3.05291	-3.02314	-3.15595	-3.16586	-3.05291
1450	NC_000017.11:g.7675149del	NM_000546.6:c.463del	NP_000537.3:p.Thr155ProfsTer15	other	-3.5056	-3.46767	-3.41089	-3.42304	-3.33583	-3.34202	-3.46767	-3.34202
1451	NC_000017.11:g.7675148_7675149delinsAA	NM_000546.6:c.463_464delinsTT	NP_000537.3:p.Thr155Phe	other	-3.22635	-3.22266	-3.32614	-3.16491	-3.21964	-3.24504	-3.22635	-3.21964
1452	NC_000017.11:g.7675147_7675149delinsCCA	NM_000546.6:c.463_465delinsTGG	NP_000537.3:p.Thr155Trp	other	-3.31998	-3.36465	-3.34283	-3.25122	-3.15291	-3.19359	-3.34283	-3.19359
1453	NC_000017.11:g.7675147_7675149delinsTCA	NM_000546.6:c.463_465delinsTGA	NP_000537.3:p.Thr155Ter	non	-3.45869	-3.68619	-3.35773	-3.43834	-3.35726	-3.40538	-3.45869	-3.40538
1454	NC_000017.11:g.7675148_7675149delinsCA	NM_000546.6:c.463_464delinsTG	NP_000537.3:p.Thr155Cys	other	-3.99187	-3.8227	-3.86711	-6.20435	-6.06256	-4.93115	-3.86711	-6.06256
1455	NC_000017.11:g.7675147_7675149delinsCTA	NM_000546.6:c.463_465delinsTAG	NP_000537.3:p.Thr155Ter	non	-3.57936	-3.64409	-3.59802	-3.47932	-3.37981	-3.48634	-3.59802	-3.47932
1456	NC_000017.11:g.7675147_7675149delinsTTA	NM_000546.6:c.463_465delinsTAA	NP_000537.3:p.Thr155Ter	non	-3.78984	-3.59246	-3.59744	-3.56006	-3.54077	-3.66108	-3.59744	-3.56006
1457	NC_000017.11:g.7675148_7675149delinsTA	NM_000546.6:c.463_464delinsTA	NP_000537.3:p.Thr155Tyr	other	-3.53628	-3.55196	-3.40576	-3.34944	-3.31141	-3.41244	-3.53628	-3.34944
1458	NC_000017.11:g.7675149T>A	NM_000546.6:c.463A>T	NP_000537.3:p.Thr155Ser	other	-3.50506	-3.70194	-3.79801	-4.57088	-5.72676	-4.24612	-3.70194	-4.57088
1459	NC_000017.11:g.7675148_7675149inv	NM_000546.6:c.463_464inv	NP_000537.3:p.Thr155Val	other	-3.21833	-3.23072	-3.08265	-3.5788	-3.39216	-3.36437	-3.21833	-3.39216
1460	NC_000017.11:g.7675148_7675149delinsCC	NM_000546.6:c.463_464delinsGG	NP_000537.3:p.Thr155Gly	other	-3.52628	-3.4411	-3.40118	-3.3257	-3.33896	-3.49188	-3.4411	-3.33896
1461	NC_000017.11:g.7675147_7675149delinsTTC	NM_000546.6:c.463_465delinsGAA	NP_000537.3:p.Thr155Glu	other	-3.43181	-3.59573	-3.76235	-3.31799	-3.48201	-3.42959	-3.59573	-3.42959
1462	NC_000017.11:g.7675148_7675149delinsTC	NM_000546.6:c.463_464delinsGA	NP_000537.3:p.Thr155Asp	other	-3.4293	-3.28116	-3.27213	-3.26227	-3.23069	-3.2468	-3.28116	-3.2468
1463	NC_000017.11:g.7675149T>C	NM_000546.6:c.463A>G	NP_000537.3:p.Thr155Ala	other	-3.42446	-3.42708	-3.27434	-4.56166	-4.87222	-4.54179	-3.42446	-4.56166
1464	NC_000017.11:g.7675148_7675149delinsAG	NM_000546.6:c.463_464delinsCT	NP_000537.3:p.Thr155Leu	other	-3.50833	-3.39996	-3.5085	-3.38577	-3.45332	-3.4257	-3.50833	-3.4257
1465	NC_000017.11:g.7675147_7675149delinsTTG	NM_000546.6:c.463_465delinsCAA	NP_000537.3:p.Thr155Gln	other	-3.54057	-3.34878	-3.55209	-3.45349	-3.34088	-3.3619	-3.54057	-3.3619
1466	NC_000017.11:g.7675148_7675149delinsTG	NM_000546.6:c.463_464delinsCA	NP_000537.3:p.Thr155His	other	-3.74595	-3.77004	-3.75063	-3.595	-3.72911	-3.60261	-3.75063	-3.60261
1467	NC_000017.11:g.7675149T>G	NM_000546.6:c.463A>C	NP_000537.3:p.Thr155Pro	other	-3.22606	-3.25651	-3.25281	-3.18348	-3.15568	-3.13803	-3.25281	-3.15568
1468	NC_000017.11:g.7675149_7675150insA	NM_000546.6:c.462_463insT	NP_000537.3:p.Thr155TyrfsTer26	other	-3.51374	-3.5194	-3.59474	-3.47146	-3.45635	-3.52815	-3.5194	-3.47146
1469	NC_000017.11:g.7675149_7675150insC	NM_000546.6:c.462_463insG	NP_000537.3:p.Thr155AspfsTer26	other	-3.62876	-3.50655	-3.81048	-3.56372	-3.5399	-3.56914	-3.62876	-3.56372
1470	NC_000017.11:g.7675150dup	NM_000546.6:c.462dup	NP_000537.3:p.Thr155HisfsTer26	other	-3.40528	-3.42891	-3.32038	-3.33377	-3.21028	-3.36348	-3.40528	-3.33377
1471	NC_000017.11:g.7675149dup	NM_000546.6:c.463dup	NP_000537.3:p.Thr155AsnfsTer26	other	-3.34366	-3.40494	-3.36936	-3.26257	-3.2502	-3.36676	-3.36936	-3.26257
1472	NC_000017.11:g.7675146_7675148del	NM_000546.6:c.464_466del	NP_000537.3:p.Thr155_Arg156delinsSer	other	-3.58444	-3.6345	-3.53567	-3.28564	-3.65602	-3.80434	-3.58444	-3.65602
1473	NC_000017.11:g.7675147_7675148del	NM_000546.6:c.465_466del	NP_000537.3:p.Val157ProfsTer23	other	-3.39999	-3.38021	-3.51024	-3.21761	-3.18682	-3.38877	-3.39999	-3.21761
1474	NC_000017.11:g.7675148del	NM_000546.6:c.466del	NP_000537.3:p.Arg156AlafsTer14	other	-2.8097	-2.86661	-2.88348	-2.80584	-2.70077	-2.77042	-2.86661	-2.77042
1475	NC_000017.11:g.7675147_7675148delinsCA	NM_000546.6:c.464_465delinsTG	NP_000537.3:p.Thr155Met	other	-3.35883	-3.38259	-3.46473	-3.2579	-3.26772	-3.45907	-3.38259	-3.26772
1476	NC_000017.11:g.7675148G>A	NM_000546.6:c.464C>T	NP_000537.3:p.Thr155Ile	other	-3.68287	-3.6306	-3.72212	-3.52646	-3.56241	-3.69898	-3.68287	-3.56241
1477	NC_000017.11:g.7675147_7675148delinsTC	NM_000546.6:c.464_465delinsGA	NP_000537.3:p.Thr155Arg	other	-3.50515	-3.47192	-3.53988	-3.35602	-3.47335	-3.55946	-3.50515	-3.47335
1478	NC_000017.11:g.7675148G>C	NM_000546.6:c.464C>G	NP_000537.3:p.Thr155Ser	other	-3.91781	-3.66218	-3.654	-5.23194	-5.26092	-4.61096	-3.66218	-5.23194
1479	NC_000017.11:g.7675147_7675148delinsTT	NM_000546.6:c.464_465delinsAA	NP_000537.3:p.Thr155Lys	other	-3.61213	-3.67924	-3.56771	-3.35192	-3.53257	-3.61065	-3.61213	-3.53257
1480	NC_000017.11:g.7675148G>T	NM_000546.6:c.464C>A	NP_000537.3:p.Thr155Asn	other	-3.73737	-3.68729	-3.62707	-3.57486	-3.54801	-3.42468	-3.68729	-3.54801
1481	NC_000017.11:g.7675148_7675149insA	NM_000546.6:c.463_464insT	NP_000537.3:p.Thr155IlefsTer26	other	-3.47114	-3.49882	-3.45347	-3.32069	-3.30821	-3.35508	-3.47114	-3.32069
1482	NC_000017.11:g.7675148_7675149insC	NM_000546.6:c.463_464insG	NP_000537.3:p.Thr155SerfsTer26	other	-3.46598	-3.51244	-3.52293	-3.30588	-3.2738	-3.35439	-3.51244	-3.30588
1483	NC_000017.11:g.7675148dup	NM_000546.6:c.466dup	NP_000537.3:p.Arg156ProfsTer25	other	-2.93807	-3.01192	-3.00442	-2.85215	-2.92304	-2.87222	-3.00442	-2.87222
1484	NC_000017.11:g.7675149dup	NM_000546.6:c.463dup	NP_000537.3:p.Thr155AsnfsTer26	other	-3.34366	-3.40494	-3.36936	-3.26257	-3.2502	-3.36676	-3.36936	-3.26257
1485	NC_000017.11:g.7675145_7675147del	NM_000546.6:c.466_468del	NP_000537.3:p.Arg156del	other	-2.90883	-2.9994	-2.99066	-2.89953	-2.92294	-2.89737	-2.99066	-2.89953
1486	NC_000017.11:g.7675147_7675148del	NM_000546.6:c.465_466del	NP_000537.3:p.Val157ProfsTer23	other	-3.39999	-3.38021	-3.51024	-3.21761	-3.18682	-3.38877	-3.39999	-3.21761
1487	NC_000017.11:g.7675148del	NM_000546.6:c.466del	NP_000537.3:p.Arg156AlafsTer14	other	-2.8097	-2.86661	-2.88348	-2.80584	-2.70077	-2.77042	-2.86661	-2.77042
1488	NC_000017.11:g.7675147G>A	NM_000546.6:c.465C>T	NP_000537.3:p.Thr155=	syn	-3.19783	-3.29083	-3.20464	-4.17936	-4.55967	-4.3365	-3.20464	-4.3365
1489	NC_000017.11:g.7675147G>C	NM_000546.6:c.465C>G	NP_000537.3:p.Thr155=	syn	-3.62792	-3.74655	-3.87365	-4.92036	-5.66462	-5.20375	-3.74655	-5.20375
1490	NC_000017.11:g.7675147G>T	NM_000546.6:c.465C>A	NP_000537.3:p.Thr155=	syn	-3.68877	-3.59127	-3.65356	-4.98184	-5.10831	-5.10562	-3.65356	-5.10562
1491	NC_000017.11:g.7675147_7675148insA	NM_000546.6:c.464_465insT	NP_000537.3:p.Arg156ProfsTer25	other	-3.3217	-3.25473	-3.37005	-3.32244	-3.19874	-3.2035	-3.3217	-3.2035
1492	NC_000017.11:g.7675147_7675148insC	NM_000546.6:c.464_465insG	NP_000537.3:p.Arg156ProfsTer25	other	-3.76004	-3.70578	-3.72653	-3.77872	-3.70717	-3.79998	-3.72653	-3.77872
1493	NC_000017.11:g.7675148dup	NM_000546.6:c.466dup	NP_000537.3:p.Arg156ProfsTer25	other	-2.93807	-3.01192	-3.00442	-2.85215	-2.92304	-2.87222	-3.00442	-2.87222
1494	NC_000017.11:g.7675147_7675148insT	NM_000546.6:c.464_465insA	NP_000537.3:p.Arg156ProfsTer25	other	-3.4012	-3.42688	-3.5085	-3.34916	-3.21756	-3.36049	-3.42688	-3.34916
1495	NC_000017.11:g.7675145_7675147del	NM_000546.6:c.466_468del	NP_000537.3:p.Arg156del	other	-2.90883	-2.9994	-2.99066	-2.89953	-2.92294	-2.89737	-2.99066	-2.89953
1496	NC_000017.11:g.7675145_7675146del	NM_000546.6:c.468_469del	NP_000537.3:p.Val157ProfsTer23	other	-3.07959	-3.07773	-3.12453	-2.97872	-2.95835	-3.00227	-3.07959	-2.97872
1497	NC_000017.11:g.7675148del	NM_000546.6:c.466del	NP_000537.3:p.Arg156AlafsTer14	other	-2.8097	-2.86661	-2.88348	-2.80584	-2.70077	-2.77042	-2.86661	-2.77042
1498	NC_000017.11:g.7675145_7675146delinsAA	NM_000546.6:c.466_467delinsTT	NP_000537.3:p.Arg156Phe	other	-3.78828	-3.84389	-3.968	-4.94355	-5.04137	-5.01361	-3.84389	-5.01361
1499	NC_000017.11:g.7675144_7675146delinsCTA	NM_000546.6:c.466_468delinsTAG	NP_000537.3:p.Arg156Ter	non	-3.81922	-3.70578	-3.83956	-3.84291	-3.80011	-3.82558	-3.81922	-3.82558
1500	NC_000017.11:g.7675144_7675146delinsTTA	NM_000546.6:c.466_468delinsTAA	NP_000537.3:p.Arg156Ter	non	-3.45512	-3.55196	-3.46487	-3.29694	-3.17956	-3.36962	-3.46487	-3.29694
1501	NC_000017.11:g.7675145_7675146delinsTA	NM_000546.6:c.466_467delinsTA	NP_000537.3:p.Arg156Tyr	other	-3.95111	-3.87234	-3.80795	-5.79978	-5.99561	-5.23546	-3.87234	-5.79978
1502	NC_000017.11:g.7675144_7675146delinsCCA	NM_000546.6:c.466_468delinsTGG	NP_000537.3:p.Arg156Trp	other	-3.80527	-3.8152	-3.83285	-5.72723	-5.04832	-6.45295	-3.8152	-5.72723
1503	NC_000017.11:g.7675144_7675146delinsTCA	NM_000546.6:c.466_468delinsTGA	NP_000537.3:p.Arg156Ter	non	-3.26149	-3.29741	-3.33104	-3.25881	-3.12554	-3.19079	-3.29741	-3.19079
1504	NC_000017.11:g.7675146G>A	NM_000546.6:c.466C>T	NP_000537.3:p.Arg156Cys	other	-3.38478	-3.27198	-3.27572	-4.50338	-4.68537	-4.56085	-3.27572	-4.56085
1505	NC_000017.11:g.7675145_7675146delinsAC	NM_000546.6:c.466_467delinsGT	NP_000537.3:p.Arg156Val	other	-3.95365	-4.00951	-4.04483	-6.41521	-6.53968	-6.27686	-4.00951	-6.41521
1506	NC_000017.11:g.7675145_7675146delinsGC	NM_000546.6:c.466_467delinsGC	NP_000537.3:p.Arg156Ala	other	-3.43542	-3.44299	-3.48937	-3.89	-3.75435	-3.63704	-3.44299	-3.75435
1507	NC_000017.11:g.7675144_7675146delinsTTC	NM_000546.6:c.466_468delinsGAA	NP_000537.3:p.Arg156Glu	other	-3.64731	-3.64109	-3.76633	-3.50185	-3.57826	-3.4497	-3.64731	-3.50185
1508	NC_000017.11:g.7675145_7675146delinsTC	NM_000546.6:c.466_467delinsGA	NP_000537.3:p.Arg156Asp	other	-3.66577	-3.72589	-3.65798	-3.53432	-3.45923	-3.44064	-3.66577	-3.45923
1509	NC_000017.11:g.7675146G>C	NM_000546.6:c.466C>G	NP_000537.3:p.Arg156Gly	other	-3.26082	-3.19315	-3.24047	-3.11363	-3.20633	-3.13971	-3.24047	-3.13971
1510	NC_000017.11:g.7675144_7675146delinsCAT	NM_000546.6:c.466_468delinsATG	NP_000537.3:p.Arg156Met	other	-3.60444	-3.64812	-3.55401	-4.94172	-4.86758	-4.53913	-3.60444	-4.86758
1511	NC_000017.11:g.7675145_7675146delinsAT	NM_000546.6:c.466_467delinsAT	NP_000537.3:p.Arg156Ile	other	-3.91131	-3.90522	-3.73282	-5.26908	-6.14174	-4.8349	-3.90522	-5.26908
1512	NC_000017.11:g.7675145_7675146delinsGT	NM_000546.6:c.466_467delinsAC	NP_000537.3:p.Arg156Thr	other	-3.72805	-3.83862	-3.72367	-6.2769	-6.14174	-5.31464	-3.72805	-6.14174
1513	NC_000017.11:g.7675144_7675146delinsTTT	NM_000546.6:c.466_468delinsAAA	NP_000537.3:p.Arg156Lys	other	-3.93305	-3.97883	-3.82266	-4.79716	-5.04832	-4.94106	-3.93305	-4.94106
1514	NC_000017.11:g.7675145_7675146delinsTT	NM_000546.6:c.466_467delinsAA	NP_000537.3:p.Arg156Asn	other	-3.79352	-4.08838	-3.72809	-5.28087	-4.71037	-4.52996	-3.79352	-4.71037
1515	NC_000017.11:g.7675146G>T	NM_000546.6:c.466C>A	NP_000537.3:p.Arg156Ser	other	-3.36533	-3.2409	-3.3851	-4.12909	-4.19824	-4.14599	-3.36533	-4.14599
1516	NC_000017.11:g.7675146_7675147insA	NM_000546.6:c.465_466insT	NP_000537.3:p.Arg156SerfsTer25	other	-3.40427	-3.45472	-3.4976	-3.25204	-3.3342	-3.34761	-3.45472	-3.3342
1517	NC_000017.11:g.7675146_7675147insC	NM_000546.6:c.465_466insG	NP_000537.3:p.Arg156AlafsTer25	other	-3.62374	-3.54022	-3.70024	-3.51239	-3.58495	-3.613	-3.62374	-3.58495
1518	NC_000017.11:g.7675148dup	NM_000546.6:c.466dup	NP_000537.3:p.Arg156ProfsTer25	other	-2.93807	-3.01192	-3.00442	-2.85215	-2.92304	-2.87222	-3.00442	-2.87222
1519	NC_000017.11:g.7675146_7675147insT	NM_000546.6:c.465_466insA	NP_000537.3:p.Arg156ThrfsTer25	other	-3.52524	-3.52649	-3.62356	-3.50491	-3.41795	-3.6272	-3.52649	-3.50491
1520	NC_000017.11:g.7675145C>A	NM_000546.6:c.467G>T	NP_000537.3:p.Arg156Leu	other	-3.71982	-3.62321	-3.80984	-4.75481	-4.67339	-4.54986	-3.71982	-4.67339
1521	NC_000017.11:g.7675145C>G	NM_000546.6:c.467G>C	NP_000537.3:p.Arg156Pro	other	-3.48379	-3.42871	-3.43127	-3.3919	-3.52832	-3.47283	-3.43127	-3.47283
1522	NC_000017.11:g.7675144_7675145delinsTT	NM_000546.6:c.467_468delinsAA	NP_000537.3:p.Arg156Gln	other	-3.5391	-3.6807	-3.68341	-6.17217	-4.7438	-4.62364	-3.6807	-4.7438
1523	NC_000017.11:g.7675145C>T	NM_000546.6:c.467G>A	NP_000537.3:p.Arg156His	other	-3.42695	-3.41548	-3.3656	-4.41142	-4.63931	-4.02319	-3.41548	-4.41142
1524	NC_000017.11:g.7675143_7675145del	NM_000546.6:c.467_469del	NP_000537.3:p.Arg156_Val157delinsLeu	other	-3.41253	-3.51442	-3.42903	-3.35272	-3.2878	-3.31064	-3.42903	-3.31064
1525	NC_000017.11:g.7675145_7675146del	NM_000546.6:c.468_469del	NP_000537.3:p.Val157ProfsTer23	other	-3.07959	-3.07773	-3.12453	-2.97872	-2.95835	-3.00227	-3.07959	-2.97872
1526	NC_000017.11:g.7675145del	NM_000546.6:c.467del	NP_000537.3:p.Arg156ProfsTer14	other	-3.57615	-3.73775	-3.481	-3.41078	-3.4249	-3.50028	-3.57615	-3.4249
1527	NC_000017.11:g.7675145_7675146insA	NM_000546.6:c.466_467insT	NP_000537.3:p.Arg156LeufsTer25	other	-3.75198	-3.92455	-3.6483	-3.65066	-3.66781	-3.64087	-3.75198	-3.65066
1528	NC_000017.11:g.7675145dup	NM_000546.6:c.467dup	NP_000537.3:p.Val157ArgfsTer24	other	-3.31133	-3.21438	-3.39023	-3.20939	-3.07593	-3.26811	-3.31133	-3.20939
1529	NC_000017.11:g.7675148dup	NM_000546.6:c.466dup	NP_000537.3:p.Arg156ProfsTer25	other	-2.93807	-3.01192	-3.00442	-2.85215	-2.92304	-2.87222	-3.00442	-2.87222
1530	NC_000017.11:g.7675145_7675146insT	NM_000546.6:c.466_467insA	NP_000537.3:p.Arg156GlnfsTer25	other	-3.57339	-3.61688	-3.55859	-3.45148	-3.41861	-3.58489	-3.57339	-3.45148
1531	NC_000017.11:g.7675142_7675144del	NM_000546.6:c.469_471del	NP_000537.3:p.Val157del	other	-3.11168	-3.13466	-3.11214	-3.01266	-3.13759	-3.02134	-3.11214	-3.02134
1532	NC_000017.11:g.7675145_7675146del	NM_000546.6:c.468_469del	NP_000537.3:p.Val157ProfsTer23	other	-3.07959	-3.07773	-3.12453	-2.97872	-2.95835	-3.00227	-3.07959	-2.97872
1533	NC_000017.11:g.7675144del	NM_000546.6:c.468del	NP_000537.3:p.Val157SerfsTer13	other	-3.23656	-3.23696	-3.28194	-3.11491	-3.27545	-3.01094	-3.23696	-3.11491
1534	NC_000017.11:g.7675144G>A	NM_000546.6:c.468C>T	NP_000537.3:p.Arg156=	syn	-3.26569	-3.28568	-3.29064	-4.75959	-4.80328	-4.69707	-3.28568	-4.75959
1535	NC_000017.11:g.7675144G>C	NM_000546.6:c.468C>G	NP_000537.3:p.Arg156=	syn	-3.73939	-3.97237	-3.61906	-4.53942	-5.11643	-4.30993	-3.73939	-4.53942
1536	NC_000017.11:g.7675144G>T	NM_000546.6:c.468C>A	NP_000537.3:p.Arg156=	syn	-3.40622	-3.52904	-3.61764	-4.69505	-4.7838	-4.67843	-3.52904	-4.69505
1537	NC_000017.11:g.7675144_7675145insA	NM_000546.6:c.467_468insT	NP_000537.3:p.Val157ArgfsTer24	other	-3.85658	-3.75166	-3.85294	-3.65592	-3.66001	-3.68877	-3.85294	-3.66001
1538	NC_000017.11:g.7675145dup	NM_000546.6:c.467dup	NP_000537.3:p.Val157ArgfsTer24	other	-3.31133	-3.21438	-3.39023	-3.20939	-3.07593	-3.26811	-3.31133	-3.20939
1539	NC_000017.11:g.7675144dup	NM_000546.6:c.468dup	NP_000537.3:p.Val157ArgfsTer24	other	-3.40528	-3.33692	-3.55384	-3.32126	-3.23562	-3.33369	-3.40528	-3.32126
1540	NC_000017.11:g.7675144_7675145insT	NM_000546.6:c.467_468insA	NP_000537.3:p.Val157ArgfsTer24	other	-3.6033	-3.71238	-3.67592	-3.47233	-3.41713	-3.41982	-3.67592	-3.41982
1541	NC_000017.11:g.7675141_7675143delinsCCA	NM_000546.6:c.469_471delinsTGG	NP_000537.3:p.Val157Trp	other	-3.47984	-3.35924	-3.68911	-3.38314	-3.35272	-3.53623	-3.47984	-3.38314
1542	NC_000017.11:g.7675141_7675143delinsTCA	NM_000546.6:c.469_471delinsTGA	NP_000537.3:p.Val157Ter	non	-3.38348	-3.46368	-3.40738	-3.41288	-3.39698	-3.53191	-3.40738	-3.41288
1543	NC_000017.11:g.7675142_7675143delinsCA	NM_000546.6:c.469_470delinsTG	NP_000537.3:p.Val157Cys	other	-3.56886	-3.41765	-3.68506	-3.68362	-3.50726	-3.6334	-3.56886	-3.6334
1544	NC_000017.11:g.7675141_7675143delinsCTA	NM_000546.6:c.469_471delinsTAG	NP_000537.3:p.Val157Ter	non	-3.44217	-3.40206	-3.44563	-3.30791	-3.40264	-3.37124	-3.44217	-3.37124
1545	NC_000017.11:g.7675141_7675143delinsTTA	NM_000546.6:c.469_471delinsTAA	NP_000537.3:p.Val157Ter	non	-3.72101	-3.45364	-3.47425	-3.30969	-3.44242	-3.45545	-3.47425	-3.44242
1546	NC_000017.11:g.7675142_7675143delinsTA	NM_000546.6:c.469_470delinsTA	NP_000537.3:p.Val157Tyr	other	-3.60741	-3.85029	-3.69512	-3.62439	-3.46032	-3.55587	-3.69512	-3.55587
1547	NC_000017.11:g.7675143C>A	NM_000546.6:c.469G>T	NP_000537.3:p.Val157Phe	other	-3.45763	-3.29831	-3.37606	-3.28721	-3.37429	-3.32285	-3.37606	-3.32285
1548	NC_000017.11:g.7675142_7675143delinsCG	NM_000546.6:c.469_470delinsCG	NP_000537.3:p.Val157Arg	other	-3.31289	-3.40784	-3.26686	-3.30256	-3.22518	-3.23837	-3.31289	-3.23837
1549	NC_000017.11:g.7675142_7675143delinsGG	NM_000546.6:c.469_470delinsCC	NP_000537.3:p.Val157Pro	other	-4.68946	-4.65733	-4.92727	-4.81998	-4.71686	-4.55532	-4.68946	-4.71686
1550	NC_000017.11:g.7675141_7675143delinsTTG	NM_000546.6:c.469_471delinsCAA	NP_000537.3:p.Val157Gln	other	-3.51052	-3.6539	-3.74245	-3.51491	-3.56081	-3.6272	-3.6539	-3.56081
1551	NC_000017.11:g.7675142_7675143delinsTG	NM_000546.6:c.469_470delinsCA	NP_000537.3:p.Val157His	other	-3.74094	-3.5525	-3.82855	-3.45904	-3.52306	-3.50588	-3.74094	-3.50588
1552	NC_000017.11:g.7675143C>G	NM_000546.6:c.469G>C	NP_000537.3:p.Val157Leu	other	-3.44319	-3.37174	-3.43805	-3.25175	-3.23497	-3.3239	-3.43805	-3.25175
1553	NC_000017.11:g.7675142_7675143delinsCT	NM_000546.6:c.469_470delinsAG	NP_000537.3:p.Val157Ser	other	-3.27523	-3.28817	-3.3056	-3.12331	-3.22099	-3.29391	-3.28817	-3.22099
1554	NC_000017.11:g.7675142_7675143inv	NM_000546.6:c.469_470inv	NP_000537.3:p.Val157Thr	other	-5.93112	-6.15564	-6.10336	-6.17217	-6.36359	-6.27686	-6.10336	-6.27686
1555	NC_000017.11:g.7675141_7675143delinsTTT	NM_000546.6:c.469_471delinsAAA	NP_000537.3:p.Val157Lys	other	-3.58837	-3.51966	-3.4578	-3.59847	-3.44521	-3.44895	-3.51966	-3.44895
1556	NC_000017.11:g.7675142_7675143delinsTT	NM_000546.6:c.469_470delinsAA	NP_000537.3:p.Val157Asn	other	-3.20903	-3.21513	-3.19114	-3.1142	-3.07052	-3.15562	-3.20903	-3.1142
1557	NC_000017.11:g.7675141_7675143delinsCAT	NM_000546.6:c.469_471delinsATG	NP_000537.3:p.Val157Met	other	-3.38933	-3.27669	-3.3277	-3.11388	-3.24875	-3.10973	-3.3277	-3.11388
1558	NC_000017.11:g.7675143C>T	NM_000546.6:c.469G>A	NP_000537.3:p.Val157Ile	other	-3.47483	-3.42607	-3.40303	-4.39453	-4.61026	-4.575	-3.42607	-4.575
1559	NC_000017.11:g.7675142_7675144del	NM_000546.6:c.469_471del	NP_000537.3:p.Val157del	other	-3.11168	-3.13466	-3.11214	-3.01266	-3.13759	-3.02134	-3.11214	-3.02134
1560	NC_000017.11:g.7675142_7675143del	NM_000546.6:c.469_470del	NP_000537.3:p.Val157ProfsTer23	other	-6.10721	-5.37749	-5.80233	-5.78682	-5.47898	-5.53649	-5.80233	-5.53649
1561	NC_000017.11:g.7675143del	NM_000546.6:c.469del	NP_000537.3:p.Val157SerfsTer13	other	-3.41894	-3.40263	-3.25995	-3.17207	-3.37622	-3.28298	-3.40263	-3.28298
1562	NC_000017.11:g.7675143_7675144insA	NM_000546.6:c.468_469insT	NP_000537.3:p.Val157CysfsTer24	other	-3.57181	-3.42265	-3.51182	-3.28399	-3.31372	-3.38439	-3.51182	-3.31372
1563	NC_000017.11:g.7675143dup	NM_000546.6:c.469dup	NP_000537.3:p.Val157GlyfsTer24	other	-3.21382	-3.31101	-3.21543	-3.12107	-3.09634	-3.15148	-3.21543	-3.12107
1564	NC_000017.11:g.7675144dup	NM_000546.6:c.468dup	NP_000537.3:p.Val157ArgfsTer24	other	-3.40528	-3.33692	-3.55384	-3.32126	-3.23562	-3.33369	-3.40528	-3.32126
1565	NC_000017.11:g.7675143_7675144insT	NM_000546.6:c.468_469insA	NP_000537.3:p.Val157SerfsTer24	other	-3.85883	-3.51991	-3.65378	-3.44023	-3.46249	-3.40102	-3.65378	-3.44023
1566	NC_000017.11:g.7675142A>C	NM_000546.6:c.470T>G	NP_000537.3:p.Val157Gly	other	-3.38314	-3.51244	-3.45195	-3.529	-3.49299	-3.45295	-3.45195	-3.49299
1567	NC_000017.11:g.7675142A>G	NM_000546.6:c.470T>C	NP_000537.3:p.Val157Ala	other	-3.30131	-3.25582	-3.29064	-3.1653	-3.21079	-3.19683	-3.29064	-3.19683
1568	NC_000017.11:g.7675141_7675142delinsTT	NM_000546.6:c.470_471delinsAA	NP_000537.3:p.Val157Glu	other	-3.53715	-3.42547	-3.49073	-3.29537	-3.33705	-3.34202	-3.49073	-3.33705
1569	NC_000017.11:g.7675142A>T	NM_000546.6:c.470T>A	NP_000537.3:p.Val157Asp	other	-3.39822	-3.58481	-3.44426	-3.23529	-3.26702	-3.25899	-3.44426	-3.25899
1570	NC_000017.11:g.7675140_7675142del	NM_000546.6:c.470_472del	NP_000537.3:p.Val157_Arg158delinsGly	other	-3.35114	-3.44131	-3.32079	-3.24674	-3.26888	-3.24639	-3.35114	-3.24674
1571	NC_000017.11:g.7675141_7675142del	NM_000546.6:c.470_471del	NP_000537.3:p.Val157AlafsTer23	other	-3.7531	-3.82879	-3.75534	-3.70891	-3.69551	-3.73052	-3.75534	-3.70891
1572	NC_000017.11:g.7675142del	NM_000546.6:c.470del	NP_000537.3:p.Val157AlafsTer13	other	-3.49984	-3.49383	-3.50929	-3.47165	-3.24422	-3.40743	-3.49984	-3.40743
1573	NC_000017.11:g.7675142dup	NM_000546.6:c.470dup	NP_000537.3:p.Arg158ProfsTer23	other	-3.18622	-3.10478	-3.17249	-3.0802	-3.02367	-3.0924	-3.17249	-3.0802
1574	NC_000017.11:g.7675143dup	NM_000546.6:c.469dup	NP_000537.3:p.Val157GlyfsTer24	other	-3.21382	-3.31101	-3.21543	-3.12107	-3.09634	-3.15148	-3.21543	-3.12107
1575	NC_000017.11:g.7675142_7675143insG	NM_000546.6:c.469_470insC	NP_000537.3:p.Val157AlafsTer24	other	-3.33544	-3.37949	-3.41456	-3.15472	-3.18117	-3.23421	-3.37949	-3.18117
1576	NC_000017.11:g.7675142_7675143insT	NM_000546.6:c.469_470insA	NP_000537.3:p.Val157AspfsTer24	other	-3.63861	-3.49478	-3.51485	-3.8007	-3.43707	-3.40257	-3.51485	-3.43707
1577	NC_000017.11:g.7675139_7675141del	NM_000546.6:c.472_474del	NP_000537.3:p.Arg158del	other	-3.20398	-3.35544	-3.23506	-3.08892	-3.19814	-3.15832	-3.23506	-3.15832
1578	NC_000017.11:g.7675140_7675141del	NM_000546.6:c.471_472del	NP_000537.3:p.Ala159HisfsTer21	other	-3.37348	-3.35321	-3.31449	-3.18053	-3.30314	-3.32487	-3.35321	-3.30314
1579	NC_000017.11:g.7675141del	NM_000546.6:c.472del	NP_000537.3:p.Arg158AlafsTer12	other	-3.58055	-3.39825	-3.44155	-3.39692	-3.26807	-3.39131	-3.44155	-3.39131
1580	NC_000017.11:g.7675141G>A	NM_000546.6:c.471C>T	NP_000537.3:p.Val157=	syn	-3.56397	-3.62035	-3.55174	-5.93808	-4.87692	-6.01361	-3.56397	-5.93808
1581	NC_000017.11:g.7675141G>C	NM_000546.6:c.471C>G	NP_000537.3:p.Val157=	syn	-3.53862	-3.44215	-3.40353	-4.36502	-4.48277	-4.93774	-3.44215	-4.48277
1582	NC_000017.11:g.7675141G>T	NM_000546.6:c.471C>A	NP_000537.3:p.Val157=	syn	-3.64832	-3.62608	-3.59359	-5.15394	-4.55741	-4.4673	-3.62608	-4.55741
1583	NC_000017.11:g.7675142dup	NM_000546.6:c.470dup	NP_000537.3:p.Arg158ProfsTer23	other	-3.18622	-3.10478	-3.17249	-3.0802	-3.02367	-3.0924	-3.17249	-3.0802
1584	NC_000017.11:g.7675141_7675142insC	NM_000546.6:c.470_471insG	NP_000537.3:p.Arg158ProfsTer23	other	-3.41355	-3.55822	-3.31429	-3.42866	-3.46304	-3.62316	-3.41355	-3.46304
1585	NC_000017.11:g.7675141dup	NM_000546.6:c.472dup	NP_000537.3:p.Arg158ProfsTer23	other	-3.26309	-3.22203	-3.19611	-3.06158	-3.10559	-3.03163	-3.22203	-3.06158
1586	NC_000017.11:g.7675141_7675142insT	NM_000546.6:c.470_471insA	NP_000537.3:p.Arg158ProfsTer23	other	-3.70366	-3.49123	-3.72109	-3.60146	-3.54934	-3.41962	-3.70366	-3.54934
1587	NC_000017.11:g.7675139_7675141del	NM_000546.6:c.472_474del	NP_000537.3:p.Arg158del	other	-3.20398	-3.35544	-3.23506	-3.08892	-3.19814	-3.15832	-3.23506	-3.15832
1588	NC_000017.11:g.7675139_7675140del	NM_000546.6:c.475_476del	NP_000537.3:p.Ala159HisfsTer21	other	-2.93842	-2.90687	-2.83613	-2.73439	-2.77323	-2.71609	-2.90687	-2.73439
1589	NC_000017.11:g.7675141del	NM_000546.6:c.472del	NP_000537.3:p.Arg158AlafsTer12	other	-3.58055	-3.39825	-3.44155	-3.39692	-3.26807	-3.39131	-3.44155	-3.39131
1590	NC_000017.11:g.7675139_7675140delinsAA	NM_000546.6:c.472_473delinsTT	NP_000537.3:p.Arg158Phe	other	-3.30512	-3.30515	-3.45098	-3.27904	-3.11374	-3.23903	-3.30515	-3.23903
1591	NC_000017.11:g.7675138_7675140delinsCTA	NM_000546.6:c.472_474delinsTAG	NP_000537.3:p.Arg158Ter	non	-3.72836	-3.74067	-3.68768	-3.57825	-3.69211	-3.82049	-3.72836	-3.69211
1592	NC_000017.11:g.7675138_7675140delinsTTA	NM_000546.6:c.472_474delinsTAA	NP_000537.3:p.Arg158Ter	non	-3.39428	-3.44722	-3.51871	-3.25515	-3.21519	-3.27361	-3.44722	-3.25515
1593	NC_000017.11:g.7675139_7675140delinsTA	NM_000546.6:c.472_473delinsTA	NP_000537.3:p.Arg158Tyr	other	-3.83692	-3.54658	-3.66403	-3.48311	-3.44225	-3.57875	-3.66403	-3.48311
1594	NC_000017.11:g.7675138_7675140delinsCCA	NM_000546.6:c.472_474delinsTGG	NP_000537.3:p.Arg158Trp	other	-3.59122	-3.60603	-3.7175	-3.50739	-3.56013	-3.52841	-3.60603	-3.52841
1595	NC_000017.11:g.7675138_7675140delinsTCA	NM_000546.6:c.472_474delinsTGA	NP_000537.3:p.Arg158Ter	non	-3.60924	-3.59098	-3.6582	-3.53112	-3.49318	-3.80605	-3.60924	-3.53112
1596	NC_000017.11:g.7675140G>A	NM_000546.6:c.472C>T	NP_000537.3:p.Arg158Cys	other	-3.30188	-3.14386	-3.31087	-3.4111	-3.20603	-3.3604	-3.30188	-3.3604
1597	NC_000017.11:g.7675139_7675140delinsAC	NM_000546.6:c.472_473delinsGT	NP_000537.3:p.Arg158Val	other	-3.53443	-3.47057	-3.37155	-3.76272	-3.48087	-3.42785	-3.47057	-3.48087
1598	NC_000017.11:g.7675139_7675140delinsGC	NM_000546.6:c.472_473delinsGC	NP_000537.3:p.Arg158Ala	other	-3.77985	-3.59246	-3.67778	-3.63923	-3.57992	-3.50137	-3.67778	-3.57992
1599	NC_000017.11:g.7675138_7675140delinsTTC	NM_000546.6:c.472_474delinsGAA	NP_000537.3:p.Arg158Glu	other	-3.50732	-3.41825	-3.50708	-3.44266	-3.30694	-3.29579	-3.50708	-3.30694
1600	NC_000017.11:g.7675139_7675140delinsTC	NM_000546.6:c.472_473delinsGA	NP_000537.3:p.Arg158Asp	other	-3.76446	-3.76781	-3.61805	-3.55607	-3.43948	-3.48446	-3.76446	-3.48446
1601	NC_000017.11:g.7675140G>C	NM_000546.6:c.472C>G	NP_000537.3:p.Arg158Gly	other	-3.43449	-3.50461	-3.47997	-3.32323	-3.36475	-3.40968	-3.47997	-3.36475
1602	NC_000017.11:g.7675138_7675140delinsCAT	NM_000546.6:c.472_474delinsATG	NP_000537.3:p.Arg158Met	other	-3.57065	-3.62898	-3.56789	-3.47951	-3.4503	-3.30566	-3.57065	-3.4503
1603	NC_000017.11:g.7675139_7675140delinsAT	NM_000546.6:c.472_473delinsAT	NP_000537.3:p.Arg158Ile	other	-3.53125	-3.4847	-3.42929	-3.46387	-3.43145	-3.42959	-3.4847	-3.43145
1604	NC_000017.11:g.7675139_7675140delinsGT	NM_000546.6:c.472_473delinsAC	NP_000537.3:p.Arg158Thr	other	-3.73078	-3.67671	-3.63165	-3.62492	-3.51704	-3.70807	-3.67671	-3.62492
1605	NC_000017.11:g.7675138_7675140delinsTTT	NM_000546.6:c.472_474delinsAAA	NP_000537.3:p.Arg158Lys	other	-3.56459	-3.64209	-3.59474	-4.80242	-5.02779	-4.30219	-3.59474	-4.80242
1606	NC_000017.11:g.7675139_7675140delinsTT	NM_000546.6:c.472_473delinsAA	NP_000537.3:p.Arg158Asn	other	-3.55851	-3.46279	-3.32274	-3.35973	-3.25277	-3.38681	-3.46279	-3.35973
1607	NC_000017.11:g.7675140G>T	NM_000546.6:c.472C>A	NP_000537.3:p.Arg158Ser	other	-3.7397	-3.73693	-3.69006	-4.13304	-4.36504	-4.00231	-3.73693	-4.13304
1608	NC_000017.11:g.7675140_7675141insA	NM_000546.6:c.471_472insT	NP_000537.3:p.Arg158SerfsTer23	other	-3.98499	-4.05098	-4.10399	-3.68604	-3.83168	-4.03052	-4.05098	-3.83168
1609	NC_000017.11:g.7675140_7675141insC	NM_000546.6:c.471_472insG	NP_000537.3:p.Arg158AlafsTer23	other	-3.314	-3.21339	-3.32666	-3.2226	-3.17927	-3.2592	-3.314	-3.2226
1610	NC_000017.11:g.7675141dup	NM_000546.6:c.472dup	NP_000537.3:p.Arg158ProfsTer23	other	-3.26309	-3.22203	-3.19611	-3.06158	-3.10559	-3.03163	-3.22203	-3.06158
1611	NC_000017.11:g.7675140_7675141insT	NM_000546.6:c.471_472insA	NP_000537.3:p.Arg158ThrfsTer23	other	-3.80927	-3.89319	-3.7216	-3.75803	-3.59029	-4.05588	-3.80927	-3.75803
1612	NC_000017.11:g.7675139C>A	NM_000546.6:c.473G>T	NP_000537.3:p.Arg158Leu	other	-3.20589	-3.28174	-3.27683	-3.19177	-3.21324	-3.1439	-3.27683	-3.19177
1613	NC_000017.11:g.7675139C>G	NM_000546.6:c.473G>C	NP_000537.3:p.Arg158Pro	other	-3.43235	-3.40726	-3.47221	-3.28717	-3.38298	-3.2468	-3.43235	-3.28717
1614	NC_000017.11:g.7675138_7675139delinsTT	NM_000546.6:c.473_474delinsAA	NP_000537.3:p.Arg158Gln	other	-4.35967	-4.1745	-4.1505	-4.16296	-4.2154	-3.88445	-4.1745	-4.16296
1615	NC_000017.11:g.7675139C>T	NM_000546.6:c.473G>A	NP_000537.3:p.Arg158His	other	-3.35216	-3.40244	-3.49837	-3.33054	-3.39433	-3.44605	-3.40244	-3.39433
1616	NC_000017.11:g.7675137_7675139del	NM_000546.6:c.473_475del	NP_000537.3:p.Arg158_Ala159delinsPro	other	-3.36331	-3.39768	-3.4018	-3.31393	-3.29751	-3.19575	-3.39768	-3.29751
1617	NC_000017.11:g.7675139_7675140del	NM_000546.6:c.475_476del	NP_000537.3:p.Ala159HisfsTer21	other	-2.93842	-2.90687	-2.83613	-2.73439	-2.77323	-2.71609	-2.90687	-2.73439
1618	NC_000017.11:g.7675139del	NM_000546.6:c.473del	NP_000537.3:p.Arg158ProfsTer12	other	-4.00113	-4.01185	-4.05748	-3.81301	-3.71296	-3.93707	-4.01185	-3.81301
1619	NC_000017.11:g.7675139_7675140insA	NM_000546.6:c.472_473insT	NP_000537.3:p.Arg158LeufsTer23	other	-3.68015	-3.59663	-3.52163	-3.55652	-3.46486	-3.54326	-3.59663	-3.54326
1620	NC_000017.11:g.7675139dup	NM_000546.6:c.473dup	NP_000537.3:p.Ala159ArgfsTer22	other	-3.3622	-3.37803	-3.41865	-3.28871	-3.28032	-3.32706	-3.37803	-3.28871
1621	NC_000017.11:g.7675141dup	NM_000546.6:c.472dup	NP_000537.3:p.Arg158ProfsTer23	other	-3.26309	-3.22203	-3.19611	-3.06158	-3.10559	-3.03163	-3.22203	-3.06158
1622	NC_000017.11:g.7675139_7675140insT	NM_000546.6:c.472_473insA	NP_000537.3:p.Arg158GlnfsTer23	other	-3.61784	-3.72147	-3.59899	-3.44983	-3.46249	-3.53807	-3.61784	-3.46249
1623	NC_000017.11:g.7675136_7675138del	NM_000546.6:c.475_477del	NP_000537.3:p.Ala159del	other	-2.92905	-2.88683	-2.90181	-2.71	-2.78175	-2.73667	-2.90181	-2.73667
1624	NC_000017.11:g.7675139_7675140del	NM_000546.6:c.475_476del	NP_000537.3:p.Ala159HisfsTer21	other	-2.93842	-2.90687	-2.83613	-2.73439	-2.77323	-2.71609	-2.90687	-2.73439
1625	NC_000017.11:g.7675138del	NM_000546.6:c.474del	NP_000537.3:p.Ala159ProfsTer11	other	-3.49966	-3.47214	-3.55209	-3.47202	-3.43417	-3.43843	-3.49966	-3.43843
1626	NC_000017.11:g.7675138G>A	NM_000546.6:c.474C>T	NP_000537.3:p.Arg158=	syn	-3.3319	-3.48124	-3.40738	-4.78427	-4.52895	-4.53256	-3.40738	-4.53256
1627	NC_000017.11:g.7675138G>C	NM_000546.6:c.474C>G	NP_000537.3:p.Arg158=	syn	-3.42005	-3.44637	-3.43405	-5.00443	-4.64481	-4.81696	-3.43405	-4.81696
1628	NC_000017.11:g.7675138G>T	NM_000546.6:c.474C>A	NP_000537.3:p.Arg158=	syn	-3.79776	-3.68362	-3.67639	-5.81315	-4.73012	-4.5458	-3.68362	-4.73012
1629	NC_000017.11:g.7675138_7675139insA	NM_000546.6:c.473_474insT	NP_000537.3:p.Ala159ArgfsTer22	other	-3.27796	-3.31805	-3.3302	-3.25354	-3.3247	-3.41762	-3.31805	-3.3247
1630	NC_000017.11:g.7675139dup	NM_000546.6:c.473dup	NP_000537.3:p.Ala159ArgfsTer22	other	-3.3622	-3.37803	-3.41865	-3.28871	-3.28032	-3.32706	-3.37803	-3.28871
1631	NC_000017.11:g.7675138dup	NM_000546.6:c.474dup	NP_000537.3:p.Ala159ArgfsTer22	other	-3.31922	-3.31256	-3.37201	-3.16138	-3.33979	-3.25223	-3.31922	-3.25223
1632	NC_000017.11:g.7675138_7675139insT	NM_000546.6:c.473_474insA	NP_000537.3:p.Ala159ArgfsTer22	other	-3.84555	-3.87008	-3.72523	-3.69546	-3.80209	-3.82584	-3.84555	-3.80209
1633	NC_000017.11:g.7675136_7675137delinsAA	NM_000546.6:c.475_476delinsTT	NP_000537.3:p.Ala159Phe	other	-3.66355	-3.70424	-3.71142	-3.57659	-3.63904	-3.67825	-3.70424	-3.63904
1634	NC_000017.11:g.7675135_7675137delinsCCA	NM_000546.6:c.475_477delinsTGG	NP_000537.3:p.Ala159Trp	other	-3.23837	-3.24877	-3.18272	-3.26273	-3.11758	-3.28342	-3.23837	-3.26273
1635	NC_000017.11:g.7675135_7675137delinsTCA	NM_000546.6:c.475_477delinsTGA	NP_000537.3:p.Ala159Ter	non	-3.5735	-3.54259	-3.87438	-3.5243	-3.49789	-3.63291	-3.5735	-3.5243
1636	NC_000017.11:g.7675136_7675137delinsCA	NM_000546.6:c.475_476delinsTG	NP_000537.3:p.Ala159Cys	other	-3.57509	-3.61251	-3.54723	-4.25571	-4.63119	-4.35344	-3.57509	-4.35344
1637	NC_000017.11:g.7675135_7675137delinsCTA	NM_000546.6:c.475_477delinsTAG	NP_000537.3:p.Ala159Ter	non	-3.45536	-3.38774	-3.35762	-3.21679	-3.21612	-3.2381	-3.38774	-3.21679
1638	NC_000017.11:g.7675135_7675137delinsTTA	NM_000546.6:c.475_477delinsTAA	NP_000537.3:p.Ala159Ter	non	-3.38808	-3.37031	-3.30216	-3.34034	-3.27794	-3.27246	-3.37031	-3.27794
1639	NC_000017.11:g.7675136_7675137delinsTA	NM_000546.6:c.475_476delinsTA	NP_000537.3:p.Ala159Tyr	other	-3.61166	-3.42325	-3.51055	-3.51758	-3.56287	-3.46617	-3.51055	-3.51758
1640	NC_000017.11:g.7675137C>A	NM_000546.6:c.475G>T	NP_000537.3:p.Ala159Ser	other	-3.6663	-3.46589	-3.69223	-4.41035	-3.99006	-4.09644	-3.6663	-4.09644
1641	NC_000017.11:g.7675136_7675137delinsAG	NM_000546.6:c.475_476delinsCT	NP_000537.3:p.Ala159Leu	other	-3.60581	-4.00797	-3.74543	-3.55225	-3.68325	-3.58064	-3.74543	-3.58064
1642	NC_000017.11:g.7675136_7675137delinsCG	NM_000546.6:c.475_476delinsCG	NP_000537.3:p.Ala159Arg	other	-3.44131	-3.467	-3.52505	-3.36011	-3.30138	-3.31488	-3.467	-3.31488
1643	NC_000017.11:g.7675135_7675137delinsTTG	NM_000546.6:c.475_477delinsCAA	NP_000537.3:p.Ala159Gln	other	-3.37028	-3.28276	-3.37178	-3.19759	-3.0961	-3.16036	-3.37028	-3.16036
1644	NC_000017.11:g.7675136_7675137delinsTG	NM_000546.6:c.475_476delinsCA	NP_000537.3:p.Ala159His	other	-3.96056	-3.60389	-3.71117	-3.61985	-3.66462	-3.48155	-3.71117	-3.61985
1645	NC_000017.11:g.7675137C>G	NM_000546.6:c.475G>C	NP_000537.3:p.Ala159Pro	other	-3.50056	-3.43486	-3.47805	-3.333	-3.26598	-3.37358	-3.47805	-3.333
1646	NC_000017.11:g.7675135_7675137delinsCAT	NM_000546.6:c.475_477delinsATG	NP_000537.3:p.Ala159Met	other	-3.29519	-3.4139	-3.39701	-3.16656	-3.3557	-3.33278	-3.39701	-3.33278
1647	NC_000017.11:g.7675136_7675137delinsAT	NM_000546.6:c.475_476delinsAT	NP_000537.3:p.Ala159Ile	other	-3.5096	-3.49194	-3.47688	-3.33305	-3.4142	-3.34616	-3.49194	-3.34616
1648	NC_000017.11:g.7675135_7675137delinsTTT	NM_000546.6:c.475_477delinsAAA	NP_000537.3:p.Ala159Lys	other	-3.37141	-3.453	-3.38498	-3.23799	-3.18089	-3.33526	-3.38498	-3.23799
1649	NC_000017.11:g.7675136_7675137delinsTT	NM_000546.6:c.475_476delinsAA	NP_000537.3:p.Ala159Asn	other	-3.58152	-3.53369	-3.71725	-3.5004	-3.49124	-3.60138	-3.58152	-3.5004
1650	NC_000017.11:g.7675137C>T	NM_000546.6:c.475G>A	NP_000537.3:p.Ala159Thr	other	-3.36461	-3.39958	-3.38451	-4.68584	-4.4924	-4.84549	-3.38451	-4.68584
1651	NC_000017.11:g.7675136_7675138del	NM_000546.6:c.475_477del	NP_000537.3:p.Ala159del	other	-2.92905	-2.88683	-2.90181	-2.71	-2.78175	-2.73667	-2.90181	-2.73667
1652	NC_000017.11:g.7675139_7675140del	NM_000546.6:c.475_476del	NP_000537.3:p.Ala159HisfsTer21	other	-2.93842	-2.90687	-2.83613	-2.73439	-2.77323	-2.71609	-2.90687	-2.73439
1653	NC_000017.11:g.7675137del	NM_000546.6:c.475del	NP_000537.3:p.Ala159ProfsTer11	other	-3.41107	-3.32154	-3.40851	-3.272	-3.27333	-3.22583	-3.40851	-3.272
1654	NC_000017.11:g.7675137_7675138insA	NM_000546.6:c.474_475insT	NP_000537.3:p.Ala159CysfsTer22	other	-3.84377	-3.94613	-3.88701	-3.74288	-3.60141	-3.68709	-3.88701	-3.68709
1655	NC_000017.11:g.7675137dup	NM_000546.6:c.475dup	NP_000537.3:p.Ala159GlyfsTer22	other	-3.18108	-3.16641	-3.20276	-3.08279	-3.05867	-3.11874	-3.18108	-3.08279
1656	NC_000017.11:g.7675138dup	NM_000546.6:c.474dup	NP_000537.3:p.Ala159ArgfsTer22	other	-3.31922	-3.31256	-3.37201	-3.16138	-3.33979	-3.25223	-3.31922	-3.25223
1657	NC_000017.11:g.7675137_7675138insT	NM_000546.6:c.474_475insA	NP_000537.3:p.Ala159SerfsTer22	other	-3.61433	-3.74234	-3.65334	-3.48286	-3.63523	-3.54742	-3.65334	-3.54742
1658	NC_000017.11:g.7675134_7675136del	NM_000546.6:c.476_478del	NP_000537.3:p.Ala159_Met160delinsVal	other	-3.30426	-3.29426	-3.21986	-3.22323	-3.15929	-3.22545	-3.29426	-3.22323
1659	NC_000017.11:g.7675135_7675136del	NM_000546.6:c.476_477del	NP_000537.3:p.Ala159AspfsTer21	other	-3.4548	-3.61877	-3.62336	-3.47612	-3.44173	-3.4524	-3.61877	-3.4524
1660	NC_000017.11:g.7675136del	NM_000546.6:c.477del	NP_000537.3:p.Met160TrpfsTer10	other	-3.09942	-3.10517	-3.15237	-2.98174	-3.04692	-3.00139	-3.10517	-3.00139
1661	NC_000017.11:g.7675136G>A	NM_000546.6:c.476C>T	NP_000537.3:p.Ala159Val	other	-3.2524	-3.28641	-3.21671	-3.18078	-3.14892	-3.13223	-3.2524	-3.14892
1662	NC_000017.11:g.7675136G>C	NM_000546.6:c.476C>G	NP_000537.3:p.Ala159Gly	other	-3.4734	-3.43756	-3.47366	-3.41207	-3.48449	-3.4951	-3.4734	-3.48449
1663	NC_000017.11:g.7675135_7675136delinsTT	NM_000546.6:c.476_477delinsAA	NP_000537.3:p.Ala159Glu	other	-3.50723	-3.52521	-3.54913	-3.34558	-3.39417	-3.3657	-3.52521	-3.3657
1664	NC_000017.11:g.7675136G>T	NM_000546.6:c.476C>A	NP_000537.3:p.Ala159Asp	other	-3.53376	-3.54578	-3.46961	-3.395	-3.43044	-3.60001	-3.53376	-3.43044
1665	NC_000017.11:g.7675136_7675137insA	NM_000546.6:c.475_476insT	NP_000537.3:p.Ala159ValfsTer22	other	-3.39568	-3.37767	-3.68459	-3.29389	-3.30453	-3.39786	-3.39568	-3.30453
1666	NC_000017.11:g.7675137dup	NM_000546.6:c.475dup	NP_000537.3:p.Ala159GlyfsTer22	other	-3.18108	-3.16641	-3.20276	-3.08279	-3.05867	-3.11874	-3.18108	-3.08279
1667	NC_000017.11:g.7675136dup	NM_000546.6:c.477dup	NP_000537.3:p.Met160HisfsTer21	other	-3.03825	-3.01821	-3.13103	-2.98547	-3.04741	-2.92474	-3.03825	-2.98547
1668	NC_000017.11:g.7675136_7675137insT	NM_000546.6:c.475_476insA	NP_000537.3:p.Ala159AspfsTer22	other	-3.67211	-3.69063	-3.70221	-3.522	-3.57542	-3.50797	-3.69063	-3.522
1669	NC_000017.11:g.7675133_7675135del	NM_000546.6:c.477_479del	NP_000537.3:p.Met160del	other	-3.92299	-3.94146	-3.99374	-3.80721	-3.77475	-4.19949	-3.94146	-3.80721
1670	NC_000017.11:g.7675134_7675135del	NM_000546.6:c.477_478del	NP_000537.3:p.Met160GlyfsTer20	other	-3.78793	-3.72307	-3.7142	-3.34374	-3.57213	-3.4511	-3.72307	-3.4511
1671	NC_000017.11:g.7675136del	NM_000546.6:c.477del	NP_000537.3:p.Met160TrpfsTer10	other	-3.09942	-3.10517	-3.15237	-2.98174	-3.04692	-3.00139	-3.10517	-3.00139
1672	NC_000017.11:g.7675135G>A	NM_000546.6:c.477C>T	NP_000537.3:p.Ala159=	syn	-3.52876	-3.44173	-3.38641	-5.37878	-4.39666	-4.63671	-3.44173	-4.63671
1673	NC_000017.11:g.7675135G>C	NM_000546.6:c.477C>G	NP_000537.3:p.Ala159=	syn	-3.83847	-3.62737	-3.77469	-6.03954	-4.90621	-4.80949	-3.77469	-4.90621
1674	NC_000017.11:g.7675135G>T	NM_000546.6:c.477C>A	NP_000537.3:p.Ala159=	syn	-3.59045	-3.76294	-3.53166	-5.28487	-5.39355	-5.01758	-3.59045	-5.28487
1675	NC_000017.11:g.7675135_7675136insA	NM_000546.6:c.476_477insT	NP_000537.3:p.Met160HisfsTer21	other	-3.41723	-3.53864	-3.5355	-3.48636	-3.36824	-3.40373	-3.5355	-3.40373
1676	NC_000017.11:g.7675135_7675136insC	NM_000546.6:c.476_477insG	NP_000537.3:p.Met160HisfsTer21	other	-3.50633	-3.45364	-3.70493	-3.50692	-3.58713	-3.35813	-3.50633	-3.50692
1677	NC_000017.11:g.7675136dup	NM_000546.6:c.477dup	NP_000537.3:p.Met160HisfsTer21	other	-3.03825	-3.01821	-3.13103	-2.98547	-3.04741	-2.92474	-3.03825	-2.98547
1678	NC_000017.11:g.7675135_7675136insT	NM_000546.6:c.476_477insA	NP_000537.3:p.Met160HisfsTer21	other	-3.5019	-3.57844	-3.41698	-3.27848	-3.2574	-3.28637	-3.5019	-3.27848
1679	NC_000017.11:g.7675132_7675134del	NM_000546.6:c.478_480del	NP_000537.3:p.Met160del	other	-3.51959	-3.6594	-3.47688	-3.54988	-3.52579	-3.37449	-3.51959	-3.52579
1680	NC_000017.11:g.7675133_7675134del	NM_000546.6:c.478_479del	NP_000537.3:p.Met160GlyfsTer20	other	-3.57754	-3.59127	-3.50614	-3.44237	-3.41763	-3.41892	-3.57754	-3.41892
1681	NC_000017.11:g.7675134del	NM_000546.6:c.478del	NP_000537.3:p.Met160TrpfsTer10	other	-3.49249	-3.45711	-3.38309	-3.38385	-3.38708	-3.33592	-3.45711	-3.38385
1682	NC_000017.11:g.7675132_7675134delinsGCA	NM_000546.6:c.478_480delinsTGC	NP_000537.3:p.Met160Cys	other	-3.60398	-3.60541	-3.612	-4.75245	-4.63931	-4.80215	-3.60541	-4.75245
1683	NC_000017.11:g.7675132_7675134delinsTCA	NM_000546.6:c.478_480delinsTGA	NP_000537.3:p.Met160Ter	non	-3.29636	-3.20993	-3.44713	-3.21958	-3.18528	-3.265	-3.29636	-3.21958
1684	NC_000017.11:g.7675133_7675134delinsCA	NM_000546.6:c.478_479delinsTG	NP_000537.3:p.Met160Trp	other	-3.3528	-3.37586	-3.34187	-3.29344	-3.23304	-3.31338	-3.3528	-3.29344
1685	NC_000017.11:g.7675132_7675134delinsGTA	NM_000546.6:c.478_480delinsTAC	NP_000537.3:p.Met160Tyr	other	-3.41158	-3.49573	-3.49164	-3.51833	-3.47993	-3.60031	-3.49164	-3.51833
1686	NC_000017.11:g.7675132_7675134delinsTTA	NM_000546.6:c.478_480delinsTAA	NP_000537.3:p.Met160Ter	non	-3.66801	-3.62257	-3.72315	-3.53906	-3.5538	-3.51656	-3.66801	-3.53906
1687	NC_000017.11:g.7675133_7675134delinsTA	NM_000546.6:c.478_479delinsTA	NP_000537.3:p.Met160Ter	non	-3.40184	-3.37912	-3.39934	-3.38163	-3.31683	-3.31001	-3.39934	-3.31683
1688	NC_000017.11:g.7675132_7675134delinsGAA	NM_000546.6:c.478_480delinsTTC	NP_000537.3:p.Met160Phe	other	-3.84476	-3.89676	-3.78769	-4.10691	-3.96623	-3.80556	-3.84476	-3.96623
1689	NC_000017.11:g.7675134T>A	NM_000546.6:c.478A>T	NP_000537.3:p.Met160Leu	other	-3.38719	-3.47102	-3.46587	-4.54818	-4.64481	-4.40276	-3.46587	-4.54818
1690	NC_000017.11:g.7675133_7675134delinsCC	NM_000546.6:c.478_479delinsGG	NP_000537.3:p.Met160Gly	other	-3.33069	-3.36783	-3.31097	-3.28379	-3.19824	-3.30814	-3.33069	-3.28379
1691	NC_000017.11:g.7675133_7675134delinsGC	NM_000546.6:c.478_479delinsGC	NP_000537.3:p.Met160Ala	other	-3.49354	-3.45192	-3.62274	-3.39781	-3.48833	-3.55217	-3.49354	-3.48833
1692	NC_000017.11:g.7675132_7675134delinsGTC	NM_000546.6:c.478_480delinsGAC	NP_000537.3:p.Met160Asp	other	-3.53608	-3.46126	-3.59148	-3.40538	-3.38373	-3.62866	-3.53608	-3.40538
1693	NC_000017.11:g.7675133_7675134delinsTC	NM_000546.6:c.478_479delinsGA	NP_000537.3:p.Met160Glu	other	-3.50979	-3.35099	-3.47644	-3.77997	-3.51911	-3.51231	-3.47644	-3.51911
1694	NC_000017.11:g.7675134T>C	NM_000546.6:c.478A>G	NP_000537.3:p.Met160Val	other	-3.66985	-3.75424	-3.56321	-4.55938	-5.42573	-4.49034	-3.66985	-4.55938
1695	NC_000017.11:g.7675133_7675134delinsGG	NM_000546.6:c.478_479delinsCC	NP_000537.3:p.Met160Pro	other	-3.29787	-3.27155	-3.23868	-3.17829	-3.17335	-3.23824	-3.27155	-3.17829
1696	NC_000017.11:g.7675132_7675134delinsGTG	NM_000546.6:c.478_480delinsCAC	NP_000537.3:p.Met160His	other	-3.50915	-3.4595	-3.43564	-3.41837	-3.31514	-3.38933	-3.4595	-3.38933
1697	NC_000017.11:g.7675133_7675134delinsTG	NM_000546.6:c.478_479delinsCA	NP_000537.3:p.Met160Gln	other	-3.55505	-3.7271	-3.51087	-5.75009	-5.33556	-4.25843	-3.55505	-5.33556
1698	NC_000017.11:g.7675134T>G	NM_000546.6:c.478A>C	NP_000537.3:p.Met160Leu	other	-3.22307	-3.07071	-3.30659	-4.34563	-4.31051	-4.39987	-3.22307	-4.34563
1699	NC_000017.11:g.7675134_7675135insA	NM_000546.6:c.477_478insT	NP_000537.3:p.Met160TyrfsTer21	other	-3.64581	-3.53239	-3.54844	-3.5792	-3.49908	-3.46562	-3.54844	-3.49908
1700	NC_000017.11:g.7675134_7675135insC	NM_000546.6:c.477_478insG	NP_000537.3:p.Met160AspfsTer21	other	-3.62007	-3.53733	-3.6114	-3.25673	-3.3255	-3.63737	-3.6114	-3.3255
1701	NC_000017.11:g.7675136dup	NM_000546.6:c.477dup	NP_000537.3:p.Met160HisfsTer21	other	-3.03825	-3.01821	-3.13103	-2.98547	-3.04741	-2.92474	-3.03825	-2.98547
1702	NC_000017.11:g.7675134dup	NM_000546.6:c.478dup	NP_000537.3:p.Met160AsnfsTer21	other	-3.21856	-3.31853	-3.30324	-3.18604	-3.20785	-3.13682	-3.30324	-3.18604
1703	NC_000017.11:g.7675132_7675133delinsGC	NM_000546.6:c.479_480delinsGC	NP_000537.3:p.Met160Ser	other	-3.51922	-3.66992	-3.47018	-3.67732	-3.42624	-3.47947	-3.51922	-3.47947
1704	NC_000017.11:g.7675133A>C	NM_000546.6:c.479T>G	NP_000537.3:p.Met160Arg	other	-3.36064	-3.38003	-3.30481	-3.73851	-3.6072	-3.76408	-3.36064	-3.73851
1705	NC_000017.11:g.7675133A>G	NM_000546.6:c.479T>C	NP_000537.3:p.Met160Thr	other	-3.445	-3.47125	-3.44781	-4.35593	-4.54185	-4.40958	-3.44781	-4.40958
1706	NC_000017.11:g.7675132_7675133delinsGT	NM_000546.6:c.479_480delinsAC	NP_000537.3:p.Met160Asn	other	-3.39688	-3.39371	-3.36447	-3.35267	-3.32629	-3.13887	-3.39371	-3.32629
1707	NC_000017.11:g.7675133A>T	NM_000546.6:c.479T>A	NP_000537.3:p.Met160Lys	other	-3.27914	-3.27683	-3.27213	-3.09268	-3.20532	-3.21296	-3.27683	-3.20532
1708	NC_000017.11:g.7675131_7675133del	NM_000546.6:c.479_481del	NP_000537.3:p.Met160_Ala161delinsThr	other	-3.39204	-3.54845	-3.46487	-3.29748	-3.19943	-3.34177	-3.46487	-3.29748
1709	NC_000017.11:g.7675132_7675133del	NM_000546.6:c.479_480del	NP_000537.3:p.Met160SerfsTer20	other	-3.64681	-3.58744	-3.66133	-3.56725	-3.52202	-3.48481	-3.64681	-3.52202
1710	NC_000017.11:g.7675133del	NM_000546.6:c.479del	NP_000537.3:p.Met160ArgfsTer10	other	-3.58891	-3.58744	-3.56627	-3.61595	-3.46688	-3.74198	-3.58744	-3.61595
1711	NC_000017.11:g.7675133dup	NM_000546.6:c.479dup	NP_000537.3:p.Met160IlefsTer21	other	-3.27364	-3.25651	-3.29515	-3.21841	-3.14848	-3.21084	-3.27364	-3.21084
1712	NC_000017.11:g.7675133_7675134insC	NM_000546.6:c.478_479insG	NP_000537.3:p.Met160SerfsTer21	other	-3.64232	-3.68435	-3.71572	-3.46912	-3.49967	-3.58445	-3.68435	-3.49967
1713	NC_000017.11:g.7675133_7675134insG	NM_000546.6:c.478_479insC	NP_000537.3:p.Met160ThrfsTer21	other	-3.41216	-3.53213	-3.41929	-3.37933	-3.38101	-3.33172	-3.41929	-3.37933
1714	NC_000017.11:g.7675134dup	NM_000546.6:c.478dup	NP_000537.3:p.Met160AsnfsTer21	other	-3.21856	-3.31853	-3.30324	-3.18604	-3.20785	-3.13682	-3.30324	-3.18604
1715	NC_000017.11:g.7675132C>A	NM_000546.6:c.480G>T	NP_000537.3:p.Met160Ile	other	-3.04771	-2.97818	-2.9722	-4.05703	-4.1289	-3.95914	-2.97818	-4.05703
1716	NC_000017.11:g.7675132C>G	NM_000546.6:c.480G>C	NP_000537.3:p.Met160Ile	other	-3.77832	-3.96113	-3.89808	-4.69505	-4.95989	-5.12051	-3.89808	-4.95989
1717	NC_000017.11:g.7675132C>T	NM_000546.6:c.480G>A	NP_000537.3:p.Met160Ile	other	-3.33446	-3.37876	-3.26218	-4.35593	-4.34935	-4.24477	-3.33446	-4.34935
1718	NC_000017.11:g.7675130_7675132del	NM_000546.6:c.480_482del	NP_000537.3:p.Met160_Ala161delinsIle	other	-3.58749	-4.00335	-3.59091	-3.58015	-3.69582	-3.62252	-3.59091	-3.62252
1719	NC_000017.11:g.7675131_7675132del	NM_000546.6:c.480_481del	NP_000537.3:p.Met160IlefsTer20	other	-3.79776	-3.81273	-3.87001	-3.55062	-3.69707	-3.70865	-3.81273	-3.69707
1720	NC_000017.11:g.7675132del	NM_000546.6:c.481del	NP_000537.3:p.Ala161ProfsTer9	other	-3.14829	-3.1496	-3.14905	-3.02608	-3.05488	-3.0288	-3.14905	-3.0288
1721	NC_000017.11:g.7675133dup	NM_000546.6:c.479dup	NP_000537.3:p.Met160IlefsTer21	other	-3.27364	-3.25651	-3.29515	-3.21841	-3.14848	-3.21084	-3.27364	-3.21084
1722	NC_000017.11:g.7675132dup	NM_000546.6:c.481dup	NP_000537.3:p.Ala161GlyfsTer20	other	-3.04888	-3.04145	-3.01538	-2.95294	-2.91032	-2.89652	-3.04145	-2.91032
1723	NC_000017.11:g.7675132_7675133insG	NM_000546.6:c.479_480insC	NP_000537.3:p.Met160IlefsTer21	other	-3.6567	-3.72872	-3.82657	-3.5575	-3.6256	-3.52366	-3.72872	-3.5575
1724	NC_000017.11:g.7675132_7675133insT	NM_000546.6:c.479_480insA	NP_000537.3:p.Met160IlefsTer21	other	-3.64794	-3.54074	-3.70716	-3.53568	-3.45119	-3.46617	-3.64794	-3.46617
1725	NC_000017.11:g.7675130_7675131delinsAA	NM_000546.6:c.481_482delinsTT	NP_000537.3:p.Ala161Phe	other	-3.72041	-3.66533	-3.60328	-3.52555	-3.53471	-3.46394	-3.66533	-3.52555
1726	NC_000017.11:g.7675129_7675131delinsCCA	NM_000546.6:c.481_483delinsTGG	NP_000537.3:p.Ala161Trp	other	-3.62529	-3.40765	-3.56447	-3.2943	-3.40999	-3.34846	-3.56447	-3.34846
1727	NC_000017.11:g.7675129_7675131delinsTCA	NM_000546.6:c.481_483delinsTGA	NP_000537.3:p.Ala161Ter	non	-3.38615	-3.60085	-3.44331	-3.29964	-3.42026	-3.54326	-3.44331	-3.42026
1728	NC_000017.11:g.7675130_7675131delinsCA	NM_000546.6:c.481_482delinsTG	NP_000537.3:p.Ala161Cys	other	-3.68097	-3.66603	-3.63607	-6.17217	-4.33016	-4.79733	-3.66603	-4.79733
1729	NC_000017.11:g.7675129_7675131delinsCTA	NM_000546.6:c.481_483delinsTAG	NP_000537.3:p.Ala161Ter	non	-3.77125	-3.80831	-3.72315	-3.60767	-3.51849	-3.6965	-3.77125	-3.60767
1730	NC_000017.11:g.7675129_7675131delinsTTA	NM_000546.6:c.481_483delinsTAA	NP_000537.3:p.Ala161Ter	non	-3.38512	-3.40244	-3.34337	-3.3752	-3.36013	-3.33634	-3.38512	-3.36013
1731	NC_000017.11:g.7675130_7675131delinsTA	NM_000546.6:c.481_482delinsTA	NP_000537.3:p.Ala161Tyr	other	-3.57883	-3.62576	-3.62008	-3.56964	-3.6603	-3.62092	-3.62008	-3.62092
1732	NC_000017.11:g.7675131C>A	NM_000546.6:c.481G>T	NP_000537.3:p.Ala161Ser	other	-3.31739	-3.30653	-3.24423	-3.28475	-3.15175	-3.1987	-3.30653	-3.1987
1733	NC_000017.11:g.7675130_7675131delinsAG	NM_000546.6:c.481_482delinsCT	NP_000537.3:p.Ala161Leu	other	-3.76908	-3.72629	-3.60407	-3.55554	-3.53794	-3.52378	-3.72629	-3.53794
1734	NC_000017.11:g.7675130_7675131delinsCG	NM_000546.6:c.481_482delinsCG	NP_000537.3:p.Ala161Arg	other	-3.61585	-3.4388	-3.54192	-3.34911	-3.31489	-3.3992	-3.54192	-3.34911
1735	NC_000017.11:g.7675129_7675131delinsTTG	NM_000546.6:c.481_483delinsCAA	NP_000537.3:p.Ala161Gln	other	-3.41931	-3.56015	-3.54141	-3.40316	-3.31411	-3.2443	-3.54141	-3.31411
1736	NC_000017.11:g.7675130_7675131delinsTG	NM_000546.6:c.481_482delinsCA	NP_000537.3:p.Ala161His	other	-3.27973	-3.4034	-3.22165	-3.27149	-3.32338	-3.24998	-3.27973	-3.27149
1737	NC_000017.11:g.7675131C>G	NM_000546.6:c.481G>C	NP_000537.3:p.Ala161Pro	other	-3.63604	-3.74025	-3.83686	-3.77286	-3.71915	-4.03258	-3.74025	-3.77286
1738	NC_000017.11:g.7675129_7675131delinsCAT	NM_000546.6:c.481_483delinsATG	NP_000537.3:p.Ala161Met	other	-3.43805	-3.51194	-3.46788	-3.25726	-3.25244	-3.2383	-3.46788	-3.25244
1739	NC_000017.11:g.7675130_7675131delinsAT	NM_000546.6:c.481_482delinsAT	NP_000537.3:p.Ala161Ile	other	-3.54343	-3.76914	-3.69804	-3.47351	-3.63849	-3.74687	-3.69804	-3.63849
1740	NC_000017.11:g.7675129_7675131delinsTTT	NM_000546.6:c.481_483delinsAAA	NP_000537.3:p.Ala161Lys	other	-3.5496	-3.51442	-3.48636	-3.48375	-3.37981	-3.31504	-3.51442	-3.37981
1741	NC_000017.11:g.7675130_7675131delinsTT	NM_000546.6:c.481_482delinsAA	NP_000537.3:p.Ala161Asn	other	-3.44571	-3.48912	-3.36481	-3.35825	-3.35258	-3.30566	-3.44571	-3.35258
1742	NC_000017.11:g.7675131C>T	NM_000546.6:c.481G>A	NP_000537.3:p.Ala161Thr	other	-3.38211	-3.42466	-3.31127	-3.22656	-3.22297	-3.30697	-3.38211	-3.22656
1743	NC_000017.11:g.7675129_7675131del	NM_000546.6:c.481_483del	NP_000537.3:p.Ala161del	other	-3.66368	-3.52344	-3.56339	-3.43897	-3.53172	-3.32536	-3.56339	-3.43897
1744	NC_000017.11:g.7675130_7675131del	NM_000546.6:c.481_482del	NP_000537.3:p.Ala161HisfsTer19	other	-3.58629	-3.58277	-3.51549	-3.49287	-3.55583	-3.37558	-3.58277	-3.49287
1745	NC_000017.11:g.7675132del	NM_000546.6:c.481del	NP_000537.3:p.Ala161ProfsTer9	other	-3.14829	-3.1496	-3.14905	-3.02608	-3.05488	-3.0288	-3.14905	-3.0288
1746	NC_000017.11:g.7675131_7675132insA	NM_000546.6:c.480_481insT	NP_000537.3:p.Ala161CysfsTer20	other	-3.14729	-3.34474	-3.18563	-3.1039	-3.20013	-3.16097	-3.18563	-3.16097
1747	NC_000017.11:g.7675132dup	NM_000546.6:c.481dup	NP_000537.3:p.Ala161GlyfsTer20	other	-3.04888	-3.04145	-3.01538	-2.95294	-2.91032	-2.89652	-3.04145	-2.91032
1748	NC_000017.11:g.7675131_7675132insG	NM_000546.6:c.480_481insC	NP_000537.3:p.Ala161ArgfsTer20	other	-3.18457	-3.20043	-3.2002	-3.1299	-3.11227	-3.12203	-3.2002	-3.12203
1749	NC_000017.11:g.7675131_7675132insT	NM_000546.6:c.480_481insA	NP_000537.3:p.Ala161SerfsTer20	other	-3.66682	-3.58685	-3.6457	-3.43543	-3.40217	-3.61268	-3.6457	-3.43543
1750	NC_000017.11:g.7675128_7675130del	NM_000546.6:c.482_484del	NP_000537.3:p.Ala161_Ile162delinsVal	other	-3.56657	-3.46856	-3.43604	-3.45742	-3.50126	-3.4881	-3.46856	-3.4881
1751	NC_000017.11:g.7675129_7675130del	NM_000546.6:c.482_483del	NP_000537.3:p.Ala161AspfsTer19	other	-3.53048	-3.52547	-3.37664	-3.40237	-3.3402	-3.40499	-3.52547	-3.40237
1752	NC_000017.11:g.7675130del	NM_000546.6:c.483del	NP_000537.3:p.Ile162SerfsTer8	other	-3.24872	-3.38886	-3.19251	-3.01905	-3.19775	-3.08165	-3.24872	-3.08165
1753	NC_000017.11:g.7675130G>A	NM_000546.6:c.482C>T	NP_000537.3:p.Ala161Val	other	-3.26684	-3.25079	-3.22955	-3.43651	-3.42959	-3.2536	-3.25079	-3.42959
1754	NC_000017.11:g.7675130G>C	NM_000546.6:c.482C>G	NP_000537.3:p.Ala161Gly	other	-3.39646	-3.3429	-3.35	-3.41062	-3.28914	-3.25175	-3.35	-3.28914
1755	NC_000017.11:g.7675129_7675130delinsTT	NM_000546.6:c.482_483delinsAA	NP_000537.3:p.Ala161Glu	other	-3.57424	-3.50948	-3.55261	-3.41131	-3.61308	-3.42033	-3.55261	-3.42033
1756	NC_000017.11:g.7675130G>T	NM_000546.6:c.482C>A	NP_000537.3:p.Ala161Asp	other	-3.41063	-3.3804	-3.4189	-3.35973	-3.34157	-3.30923	-3.41063	-3.34157
1757	NC_000017.11:g.7675130_7675131insA	NM_000546.6:c.481_482insT	NP_000537.3:p.Ala161ValfsTer20	other	-3.65262	-3.63845	-3.74543	-3.67563	-3.68355	-3.60077	-3.65262	-3.67563
1758	NC_000017.11:g.7675132dup	NM_000546.6:c.481dup	NP_000537.3:p.Ala161GlyfsTer20	other	-3.04888	-3.04145	-3.01538	-2.95294	-2.91032	-2.89652	-3.04145	-2.91032
1759	NC_000017.11:g.7675130dup	NM_000546.6:c.483dup	NP_000537.3:p.Ile162HisfsTer19	other	-3.1915	-3.25514	-3.18518	-3.00663	-3.03041	-3.06427	-3.1915	-3.03041
1760	NC_000017.11:g.7675130_7675131insT	NM_000546.6:c.481_482insA	NP_000537.3:p.Ala161AspfsTer20	other	-3.62553	-3.50801	-3.5856	-3.67931	-3.56494	-3.5871	-3.5856	-3.5871
1761	NC_000017.11:g.7675127_7675129del	NM_000546.6:c.484_486del	NP_000537.3:p.Ile162del	other	-3.0844	-3.11218	-3.23204	-3.01223	-2.9326	-3.08211	-3.11218	-3.01223
1762	NC_000017.11:g.7675128_7675129del	NM_000546.6:c.483_484del	NP_000537.3:p.Ile162LeufsTer18	other	-3.59958	-3.68289	-3.61602	-3.49293	-3.362	-3.31559	-3.61602	-3.362
1763	NC_000017.11:g.7675130del	NM_000546.6:c.483del	NP_000537.3:p.Ile162SerfsTer8	other	-3.24872	-3.38886	-3.19251	-3.01905	-3.19775	-3.08165	-3.24872	-3.08165
1764	NC_000017.11:g.7675129G>A	NM_000546.6:c.483C>T	NP_000537.3:p.Ala161=	syn	-3.38595	-3.37586	-3.32874	-4.5835	-5.02779	-5.02562	-3.37586	-5.02562
1765	NC_000017.11:g.7675129G>C	NM_000546.6:c.483C>G	NP_000537.3:p.Ala161=	syn	-3.69517	-3.92392	-3.68317	-4.73396	-5.03453	-5.90888	-3.69517	-5.03453
1766	NC_000017.11:g.7675129G>T	NM_000546.6:c.483C>A	NP_000537.3:p.Ala161=	syn	-3.65097	-3.6264	-3.64118	-5.13077	-4.87222	-5.10562	-3.64118	-5.10562
1767	NC_000017.11:g.7675129_7675130insA	NM_000546.6:c.482_483insT	NP_000537.3:p.Ile162HisfsTer19	other	-3.66031	-3.63647	-3.58863	-3.39765	-3.47094	-3.44159	-3.63647	-3.44159
1768	NC_000017.11:g.7675129_7675130insC	NM_000546.6:c.482_483insG	NP_000537.3:p.Ile162HisfsTer19	other	-3.47492	-3.6332	-3.5577	-3.5184	-3.43827	-3.5485	-3.5577	-3.5184
1769	NC_000017.11:g.7675130dup	NM_000546.6:c.483dup	NP_000537.3:p.Ile162HisfsTer19	other	-3.1915	-3.25514	-3.18518	-3.00663	-3.03041	-3.06427	-3.1915	-3.03041
1770	NC_000017.11:g.7675129_7675130insT	NM_000546.6:c.482_483insA	NP_000537.3:p.Ile162HisfsTer19	other	-3.60127	-3.59544	-3.76834	-3.51847	-3.52853	-3.61615	-3.60127	-3.52853
1771	NC_000017.11:g.7675127_7675129del	NM_000546.6:c.484_486del	NP_000537.3:p.Ile162del	other	-3.0844	-3.11218	-3.23204	-3.01223	-2.9326	-3.08211	-3.11218	-3.01223
1772	NC_000017.11:g.7675127_7675128del	NM_000546.6:c.484_485del	NP_000537.3:p.Ile162LeufsTer18	other	-3.73784	-3.76603	-3.51936	-3.40021	-3.5733	-3.36437	-3.73784	-3.40021
1773	NC_000017.11:g.7675128del	NM_000546.6:c.484del	NP_000537.3:p.Ile162SerfsTer8	other	-3.76544	-3.54899	-3.59532	-3.50706	-3.32233	-3.35344	-3.59532	-3.35344
1774	NC_000017.11:g.7675126_7675128delinsCCA	NM_000546.6:c.484_486delinsTGG	NP_000537.3:p.Ile162Trp	other	-3.98663	-3.67063	-3.80607	-3.69165	-3.65915	-3.87834	-3.80607	-3.69165
1775	NC_000017.11:g.7675126_7675128delinsTCA	NM_000546.6:c.484_486delinsTGA	NP_000537.3:p.Ile162Ter	non	-3.528	-3.33577	-3.44169	-3.32052	-3.2718	-3.40743	-3.44169	-3.32052
1776	NC_000017.11:g.7675127_7675128delinsCA	NM_000546.6:c.484_485delinsTG	NP_000537.3:p.Ile162Cys	other	-3.4977	-3.4432	-3.33115	-4.51689	-4.70083	-4.55808	-3.4432	-4.55808
1777	NC_000017.11:g.7675126_7675128delinsCTA	NM_000546.6:c.484_486delinsTAG	NP_000537.3:p.Ile162Ter	non	-3.43898	-3.48009	-3.61441	-3.59418	-3.37816	-3.48999	-3.48009	-3.48999
1778	NC_000017.11:g.7675126_7675128delinsTTA	NM_000546.6:c.484_486delinsTAA	NP_000537.3:p.Ile162Ter	non	-3.42439	-3.38314	-3.4653	-3.29558	-3.28877	-3.32479	-3.42439	-3.29558
1779	NC_000017.11:g.7675127_7675128delinsTA	NM_000546.6:c.484_485delinsTA	NP_000537.3:p.Ile162Tyr	other	-3.5474	-3.66114	-3.43711	-3.27817	-3.38192	-3.3443	-3.5474	-3.3443
1780	NC_000017.11:g.7675128T>A	NM_000546.6:c.484A>T	NP_000537.3:p.Ile162Phe	other	-3.30569	-3.30761	-3.39434	-3.38842	-3.25154	-3.18825	-3.30761	-3.25154
1781	NC_000017.11:g.7675127_7675128delinsCC	NM_000546.6:c.484_485delinsGG	NP_000537.3:p.Ile162Gly	other	-3.66512	-3.49835	-3.69682	-3.74869	-3.56771	-3.56631	-3.66512	-3.56771
1782	NC_000017.11:g.7675127_7675128delinsGC	NM_000546.6:c.484_485delinsGC	NP_000537.3:p.Ile162Ala	other	-3.50751	-3.37138	-3.38167	-3.26044	-3.31644	-3.37025	-3.38167	-3.31644
1783	NC_000017.11:g.7675126_7675128delinsTTC	NM_000546.6:c.484_486delinsGAA	NP_000537.3:p.Ile162Glu	other	-3.62852	-3.72067	-3.57721	-3.68161	-3.43349	-3.49212	-3.62852	-3.49212
1784	NC_000017.11:g.7675127_7675128delinsTC	NM_000546.6:c.484_485delinsGA	NP_000537.3:p.Ile162Asp	other	-3.37154	-3.67671	-3.39144	-3.32747	-3.40902	-3.37322	-3.39144	-3.37322
1785	NC_000017.11:g.7675128T>C	NM_000546.6:c.484A>G	NP_000537.3:p.Ile162Val	other	-3.68342	-3.57273	-3.59744	-4.5851	-4.72344	-4.81446	-3.59744	-4.72344
1786	NC_000017.11:g.7675127_7675128delinsGG	NM_000546.6:c.484_485delinsCC	NP_000537.3:p.Ile162Pro	other	-3.59034	-3.69138	-3.75673	-3.43192	-3.55695	-3.45731	-3.69138	-3.45731
1787	NC_000017.11:g.7675126_7675128delinsTTG	NM_000546.6:c.484_486delinsCAA	NP_000537.3:p.Ile162Gln	other	-3.56428	-3.39901	-3.38226	-3.36642	-3.40296	-3.33859	-3.39901	-3.36642
1788	NC_000017.11:g.7675127_7675128delinsTG	NM_000546.6:c.484_485delinsCA	NP_000537.3:p.Ile162His	other	-3.4137	-3.3476	-3.43872	-3.26185	-3.46946	-3.40199	-3.4137	-3.40199
1789	NC_000017.11:g.7675128T>G	NM_000546.6:c.484A>C	NP_000537.3:p.Ile162Leu	other	-3.63396	-3.4595	-3.62686	-4.88213	-4.53968	-4.94106	-3.62686	-4.88213
1790	NC_000017.11:g.7675128_7675129insA	NM_000546.6:c.483_484insT	NP_000537.3:p.Ile162TyrfsTer19	other	-3.74943	-3.85461	-3.59091	-3.80255	-3.80849	-3.58064	-3.74943	-3.80255
1791	NC_000017.11:g.7675128_7675129insC	NM_000546.6:c.483_484insG	NP_000537.3:p.Ile162AspfsTer19	other	-3.77866	-3.63125	-3.68035	-3.67336	-3.5691	-3.67806	-3.68035	-3.67336
1792	NC_000017.11:g.7675130dup	NM_000546.6:c.483dup	NP_000537.3:p.Ile162HisfsTer19	other	-3.1915	-3.25514	-3.18518	-3.00663	-3.03041	-3.06427	-3.1915	-3.03041
1793	NC_000017.11:g.7675128dup	NM_000546.6:c.484dup	NP_000537.3:p.Ile162AsnfsTer19	other	-3.08095	-3.14939	-3.13655	-3.03959	-2.88372	-3.04015	-3.13655	-3.03959
1794	NC_000017.11:g.7675126_7675127inv	NM_000546.6:c.485_486inv	NP_000537.3:p.Ile162Arg	other	-3.60672	-3.48055	-3.46359	-4.21586	-3.70685	-3.85252	-3.48055	-3.85252
1795	NC_000017.11:g.7675127A>C	NM_000546.6:c.485T>G	NP_000537.3:p.Ile162Ser	other	-3.69168	-3.7361	-3.79709	-3.50699	-3.52832	-3.62076	-3.7361	-3.52832
1796	NC_000017.11:g.7675127A>G	NM_000546.6:c.485T>C	NP_000537.3:p.Ile162Thr	other	-3.24136	-3.24689	-3.13622	-3.17381	-3.16824	-3.23205	-3.24136	-3.17381
1797	NC_000017.11:g.7675126_7675127delinsTT	NM_000546.6:c.485_486delinsAA	NP_000537.3:p.Ile162Lys	other	-3.36975	-3.41135	-3.49103	-3.40074	-3.27063	-3.28291	-3.41135	-3.28291
1798	NC_000017.11:g.7675127A>T	NM_000546.6:c.485T>A	NP_000537.3:p.Ile162Asn	other	-3.48172	-3.5793	-3.50881	-3.33318	-3.49475	-3.46039	-3.50881	-3.46039
1799	NC_000017.11:g.7675125_7675127del	NM_000546.6:c.485_487del	NP_000537.3:p.Ile162_Tyr163delinsAsn	other	-3.6811	-3.52981	-3.62008	-3.49463	-3.3607	-3.39036	-3.62008	-3.39036
1800	NC_000017.11:g.7675126_7675127del	NM_000546.6:c.486_487del	NP_000537.3:p.Tyr163GlnfsTer17	other	-3.26356	-3.27511	-3.28129	-3.21453	-3.20845	-3.07179	-3.27511	-3.20845
1801	NC_000017.11:g.7675127del	NM_000546.6:c.485del	NP_000537.3:p.Ile162ThrfsTer8	other	-3.383	-3.26466	-3.20082	-3.18783	-3.24093	-3.21465	-3.26466	-3.21465
1802	NC_000017.11:g.7675127dup	NM_000546.6:c.485dup	NP_000537.3:p.Tyr163LeufsTer18	other	-3.27422	-3.26008	-3.25588	-3.19934	-3.17148	-3.2257	-3.26008	-3.19934
1803	NC_000017.11:g.7675127_7675128insC	NM_000546.6:c.484_485insG	NP_000537.3:p.Ile162SerfsTer19	other	-3.55943	-3.68435	-3.71648	-3.58962	-3.45689	-3.67953	-3.68435	-3.58962
1804	NC_000017.11:g.7675127_7675128insG	NM_000546.6:c.484_485insC	NP_000537.3:p.Ile162ThrfsTer19	other	-3.44848	-3.4092	-3.31117	-3.262	-3.26471	-3.41522	-3.4092	-3.26471
1805	NC_000017.11:g.7675128dup	NM_000546.6:c.484dup	NP_000537.3:p.Ile162AsnfsTer19	other	-3.08095	-3.14939	-3.13655	-3.03959	-2.88372	-3.04015	-3.13655	-3.03959
1806	NC_000017.11:g.7675124_7675126del	NM_000546.6:c.487_489del	NP_000537.3:p.Tyr163del	other	-3.39589	-3.46655	-3.27877	-3.14383	-3.1491	-3.08485	-3.39589	-3.14383
1807	NC_000017.11:g.7675126_7675127del	NM_000546.6:c.486_487del	NP_000537.3:p.Tyr163GlnfsTer17	other	-3.26356	-3.27511	-3.28129	-3.21453	-3.20845	-3.07179	-3.27511	-3.20845
1808	NC_000017.11:g.7675126del	NM_000546.6:c.486del	NP_000537.3:p.Tyr163ThrfsTer7	other	-3.43781	-3.49241	-3.28279	-3.34346	-3.32536	-3.29068	-3.43781	-3.32536
1809	NC_000017.11:g.7675126G>A	NM_000546.6:c.486C>T	NP_000537.3:p.Ile162=	syn	-3.5951	-3.51616	-3.53466	-5.88693	-5.09252	-4.46506	-3.53466	-5.09252
1810	NC_000017.11:g.7675126G>C	NM_000546.6:c.486C>G	NP_000537.3:p.Ile162Met	other	-3.59178	-3.50509	-3.53634	-4.61673	-5.09252	-5.26261	-3.53634	-5.09252
1811	NC_000017.11:g.7675126G>T	NM_000546.6:c.486C>A	NP_000537.3:p.Ile162=	syn	-3.55262	-3.59693	-3.56807	-5.32266	-5.39355	-4.44648	-3.56807	-5.32266
1812	NC_000017.11:g.7675127dup	NM_000546.6:c.485dup	NP_000537.3:p.Tyr163LeufsTer18	other	-3.27422	-3.26008	-3.25588	-3.19934	-3.17148	-3.2257	-3.26008	-3.19934
1813	NC_000017.11:g.7675126_7675127insC	NM_000546.6:c.485_486insG	NP_000537.3:p.Ile162MetfsTer19	other	-3.8677	-3.93098	-3.83352	-3.72468	-3.72013	-3.96687	-3.8677	-3.72468
1814	NC_000017.11:g.7675126dup	NM_000546.6:c.486dup	NP_000537.3:p.Tyr163LeufsTer18	other	-3.20661	-3.216	-3.32305	-3.20509	-3.15784	-3.12676	-3.216	-3.15784
1815	NC_000017.11:g.7675126_7675127insT	NM_000546.6:c.485_486insA	NP_000537.3:p.Tyr163LeufsTer18	other	-3.51568	-3.43116	-3.38285	-3.26641	-3.32722	-3.36375	-3.43116	-3.32722
1816	NC_000017.11:g.7675124_7675125delinsAC	NM_000546.6:c.487_488delinsGT	NP_000537.3:p.Tyr163Val	other	-3.49249	-3.46324	-3.54948	-3.2334	-3.30987	-3.33485	-3.49249	-3.30987
1817	NC_000017.11:g.7675124_7675125delinsCC	NM_000546.6:c.487_488delinsGG	NP_000537.3:p.Tyr163Gly	other	-3.46631	-3.5819	-3.47323	-3.57912	-3.43914	-3.46117	-3.47323	-3.46117
1818	NC_000017.11:g.7675124_7675125delinsGC	NM_000546.6:c.487_488delinsGC	NP_000537.3:p.Tyr163Ala	other	-3.45295	-3.41706	-3.31682	-3.38385	-3.28501	-3.32975	-3.41706	-3.32975
1819	NC_000017.11:g.7675123_7675125delinsTTC	NM_000546.6:c.487_489delinsGAA	NP_000537.3:p.Tyr163Glu	other	-3.49478	-3.43137	-3.60782	-3.63462	-3.48068	-3.59456	-3.49478	-3.59456
1820	NC_000017.11:g.7675125A>C	NM_000546.6:c.487T>G	NP_000537.3:p.Tyr163Asp	other	-3.63788	-3.53525	-3.45347	-3.28717	-3.44294	-3.45929	-3.53525	-3.44294
1821	NC_000017.11:g.7675124_7675125delinsAG	NM_000546.6:c.487_488delinsCT	NP_000537.3:p.Tyr163Leu	other	-3.60489	-3.55088	-3.55788	-3.42182	-3.38434	-3.33394	-3.55788	-3.38434
1822	NC_000017.11:g.7675124_7675125delinsCG	NM_000546.6:c.487_488delinsCG	NP_000537.3:p.Tyr163Arg	other	-3.62624	-3.78969	-3.74245	-3.60886	-3.61799	-3.65395	-3.74245	-3.61799
1823	NC_000017.11:g.7675124_7675125delinsGG	NM_000546.6:c.487_488delinsCC	NP_000537.3:p.Tyr163Pro	other	-3.42424	-3.80734	-3.56001	-3.36735	-3.57377	-3.56057	-3.56001	-3.56057
1824	NC_000017.11:g.7675123_7675125delinsTTG	NM_000546.6:c.487_489delinsCAA	NP_000537.3:p.Tyr163Gln	other	-3.85658	-3.94279	-3.91064	-3.64178	-3.99872	-3.76364	-3.91064	-3.76364
1825	NC_000017.11:g.7675125A>G	NM_000546.6:c.487T>C	NP_000537.3:p.Tyr163His	other	-3.24647	-3.31225	-3.40415	-3.29661	-3.21355	-3.33675	-3.31225	-3.29661
1826	NC_000017.11:g.7675123_7675125delinsCAT	NM_000546.6:c.487_489delinsATG	NP_000537.3:p.Tyr163Met	other	-3.48456	-3.32666	-3.44467	-3.35654	-3.25762	-3.27765	-3.44467	-3.27765
1827	NC_000017.11:g.7675124_7675125delinsAT	NM_000546.6:c.487_488delinsAT	NP_000537.3:p.Tyr163Ile	other	-3.62279	-3.6306	-3.52818	-3.50093	-3.53622	-3.52085	-3.62279	-3.52085
1828	NC_000017.11:g.7675124_7675125delinsGT	NM_000546.6:c.487_488delinsAC	NP_000537.3:p.Tyr163Thr	other	-3.65734	-3.68362	-3.62418	-3.50278	-3.50046	-3.54112	-3.65734	-3.50278
1829	NC_000017.11:g.7675123_7675125delinsTTT	NM_000546.6:c.487_489delinsAAA	NP_000537.3:p.Tyr163Lys	other	-3.62031	-3.36081	-3.37921	-3.4309	-3.31179	-3.33139	-3.37921	-3.33139
1830	NC_000017.11:g.7675125A>T	NM_000546.6:c.487T>A	NP_000537.3:p.Tyr163Asn	other	-3.38526	-3.4061	-3.25562	-3.31574	-3.31359	-3.27758	-3.38526	-3.31359
1831	NC_000017.11:g.7675124_7675126del	NM_000546.6:c.487_489del	NP_000537.3:p.Tyr163del	other	-3.39589	-3.46655	-3.27877	-3.14383	-3.1491	-3.08485	-3.39589	-3.14383
1832	NC_000017.11:g.7675124_7675125del	NM_000546.6:c.487_488del	NP_000537.3:p.Tyr163GlnfsTer17	other	-3.24136	-3.2008	-3.26722	-3.09146	-3.1631	-3.012	-3.24136	-3.09146
1833	NC_000017.11:g.7675125del	NM_000546.6:c.487del	NP_000537.3:p.Tyr163ThrfsTer7	other	-3.77125	-3.82069	-3.82723	-3.58638	-3.51663	-3.69422	-3.82069	-3.58638
1834	NC_000017.11:g.7675125dup	NM_000546.6:c.487dup	NP_000537.3:p.Tyr163LeufsTer18	other	-3.38109	-3.34006	-3.32718	-3.33251	-3.28646	-3.28246	-3.34006	-3.28646
1835	NC_000017.11:g.7675125_7675126insC	NM_000546.6:c.486_487insG	NP_000537.3:p.Tyr163ValfsTer18	other	-3.5066	-3.64076	-3.84672	-3.73726	-3.48392	-3.60769	-3.64076	-3.60769
1836	NC_000017.11:g.7675126dup	NM_000546.6:c.486dup	NP_000537.3:p.Tyr163LeufsTer18	other	-3.20661	-3.216	-3.32305	-3.20509	-3.15784	-3.12676	-3.216	-3.15784
1837	NC_000017.11:g.7675125_7675126insT	NM_000546.6:c.486_487insA	NP_000537.3:p.Tyr163IlefsTer18	other	-3.62804	-3.66044	-3.58129	-3.52193	-3.47242	-3.67029	-3.62804	-3.52193
1838	NC_000017.11:g.7675122_7675124del	NM_000546.6:c.489_491del	NP_000537.3:p.Tyr163Ter	other	-3.12055	-3.17089	-3.07596	-2.93489	-3.06191	-3.09188	-3.12055	-3.06191
1839	NC_000017.11:g.7675123_7675124del	NM_000546.6:c.489_490del	NP_000537.3:p.Tyr163Ter	other	-3.13128	-3.08404	-3.13335	-2.99163	-2.94822	-2.92134	-3.13128	-2.94822
1840	NC_000017.11:g.7675124del	NM_000546.6:c.488del	NP_000537.3:p.Tyr163SerfsTer7	other	-3.48777	-3.52318	-3.40951	-3.33282	-3.35484	-3.23277	-3.48777	-3.33282
1841	NC_000017.11:g.7675124T>A	NM_000546.6:c.488A>T	NP_000537.3:p.Tyr163Phe	other	-3.71028	-3.70156	-3.77411	-5.4732	-5.02779	-4.96158	-3.71028	-5.02779
1842	NC_000017.11:g.7675123_7675124delinsCC	NM_000546.6:c.488_489delinsGG	NP_000537.3:p.Tyr163Trp	other	-3.36051	-3.37496	-3.31977	-3.28972	-3.23443	-3.2178	-3.36051	-3.23443
1843	NC_000017.11:g.7675123_7675124delinsTC	NM_000546.6:c.488_489delinsGA	NP_000537.3:p.Tyr163Ter	non	-3.17753	-3.24395	-3.28731	-3.20794	-3.1375	-3.21748	-3.24395	-3.20794
1844	NC_000017.11:g.7675124T>C	NM_000546.6:c.488A>G	NP_000537.3:p.Tyr163Cys	other	-3.16982	-3.22368	-3.27314	-3.11042	-3.1582	-3.05548	-3.22368	-3.11042
1845	NC_000017.11:g.7675124T>G	NM_000546.6:c.488A>C	NP_000537.3:p.Tyr163Ser	other	-3.43327	-3.54022	-3.42277	-3.35065	-3.28501	-3.23817	-3.43327	-3.28501
1846	NC_000017.11:g.7675125dup	NM_000546.6:c.487dup	NP_000537.3:p.Tyr163LeufsTer18	other	-3.38109	-3.34006	-3.32718	-3.33251	-3.28646	-3.28246	-3.34006	-3.28646
1847	NC_000017.11:g.7675124_7675125insC	NM_000546.6:c.487_488insG	NP_000537.3:p.Tyr163Ter	other	-3.45159	-3.59305	-3.67802	-3.40826	-3.51131	-3.4833	-3.59305	-3.4833
1848	NC_000017.11:g.7675124_7675125insG	NM_000546.6:c.487_488insC	NP_000537.3:p.Tyr163SerfsTer18	other	-3.77225	-3.97595	-3.77674	-3.61681	-3.65772	-3.83464	-3.77674	-3.65772
1849	NC_000017.11:g.7675124dup	NM_000546.6:c.488dup	NP_000537.3:p.Tyr163Ter	other	-3.13911	-3.26943	-3.19911	-3.08474	-3.13699	-3.14167	-3.19911	-3.13699
1850	NC_000017.11:g.7675122_7675124del	NM_000546.6:c.489_491del	NP_000537.3:p.Tyr163Ter	other	-3.12055	-3.17089	-3.07596	-2.93489	-3.06191	-3.09188	-3.12055	-3.06191
1851	NC_000017.11:g.7675123_7675124del	NM_000546.6:c.489_490del	NP_000537.3:p.Tyr163Ter	other	-3.13128	-3.08404	-3.13335	-2.99163	-2.94822	-2.92134	-3.13128	-2.94822
1852	NC_000017.11:g.7675123del	NM_000546.6:c.489del	NP_000537.3:p.Tyr163Ter	other	-3.27667	-3.20309	-3.19788	-3.13757	-3.30213	-3.15859	-3.20309	-3.15859
1853	NC_000017.11:g.7675123G>A	NM_000546.6:c.489C>T	NP_000537.3:p.Tyr163=	syn	-3.59432	-3.61782	-3.4496	-5.81315	-4.7335	-4.81197	-3.59432	-4.81197
1854	NC_000017.11:g.7675123G>C	NM_000546.6:c.489C>G	NP_000537.3:p.Tyr163Ter	non	-3.70067	-3.54418	-3.80984	-3.44942	-3.47075	-3.61253	-3.70067	-3.47075
1855	NC_000017.11:g.7675123G>T	NM_000546.6:c.489C>A	NP_000537.3:p.Tyr163Ter	non	-3.43511	-3.50509	-3.43299	-3.44538	-3.37667	-3.4088	-3.43511	-3.4088
1856	NC_000017.11:g.7675123_7675124insA	NM_000546.6:c.488_489insT	NP_000537.3:p.Lys164GlnfsTer17	other	-3.99943	-3.94412	-3.82789	-3.79105	-3.89132	-3.75856	-3.94412	-3.79105
1857	NC_000017.11:g.7675123_7675124insC	NM_000546.6:c.488_489insG	NP_000537.3:p.Tyr163Ter	other	-3.24468	-3.22444	-3.20818	-3.10284	-3.11947	-3.19773	-3.22444	-3.11947
1858	NC_000017.11:g.7675123dup	NM_000546.6:c.489dup	NP_000537.3:p.Lys164GlnfsTer17	other	-3.1755	-3.1809	-3.22599	-3.03326	-3.04552	-2.96794	-3.1809	-3.03326
1859	NC_000017.11:g.7675124dup	NM_000546.6:c.488dup	NP_000537.3:p.Tyr163Ter	other	-3.13911	-3.26943	-3.19911	-3.08474	-3.13699	-3.14167	-3.19911	-3.13699
1860	NC_000017.11:g.7675120_7675122del	NM_000546.6:c.490_492del	NP_000537.3:p.Lys164del	other	-3.35311	-3.36854	-3.36902	-3.21875	-3.45869	-3.23179	-3.36854	-3.23179
1861	NC_000017.11:g.7675121_7675122del	NM_000546.6:c.490_491del	NP_000537.3:p.Lys164AlafsTer16	other	-3.67491	-3.7436	-3.59705	-3.56441	-3.59151	-3.60584	-3.67491	-3.59151
1862	NC_000017.11:g.7675122del	NM_000546.6:c.491del	NP_000537.3:p.Lys164SerfsTer6	other	-2.96605	-2.98487	-2.90656	-2.85256	-2.86162	-2.88156	-2.96605	-2.86162
1863	NC_000017.11:g.7675120_7675122delinsGAA	NM_000546.6:c.490_492delinsTTC	NP_000537.3:p.Lys164Phe	other	-3.21725	-3.31948	-3.22715	-3.2771	-3.21953	-3.19002	-3.22715	-3.21953
1864	NC_000017.11:g.7675120_7675122delinsGCA	NM_000546.6:c.490_492delinsTGC	NP_000537.3:p.Lys164Cys	other	-3.83132	-6.15564	-6.04537	-4.10611	-6.36359	-6.27686	-6.04537	-6.27686
1865	NC_000017.11:g.7675120_7675122delinsTCA	NM_000546.6:c.490_492delinsTGA	NP_000537.3:p.Lys164Ter	non	-3.64644	-3.58045	-3.5052	-3.46832	-3.43776	-3.45622	-3.58045	-3.45622
1866	NC_000017.11:g.7675121_7675122delinsCA	NM_000546.6:c.490_491delinsTG	NP_000537.3:p.Lys164Trp	other	-3.53482	-5.16664	-5.24949	-3.34981	-5.06256	-5.339	-5.16664	-5.06256
1867	NC_000017.11:g.7675120_7675122delinsGTA	NM_000546.6:c.490_492delinsTAC	NP_000537.3:p.Lys164Tyr	other	-3.40535	-3.41627	-3.34326	-3.25148	-3.34309	-3.28064	-3.40535	-3.28064
1868	NC_000017.11:g.7675120_7675122delinsTTA	NM_000546.6:c.490_492delinsTAA	NP_000537.3:p.Lys164Ter	non	-3.28341	-3.31948	-3.31217	-3.04953	-3.18644	-3.0787	-3.31217	-3.0787
1869	NC_000017.11:g.7675122T>A	NM_000546.6:c.490A>T	NP_000537.3:p.Lys164Ter	non	-3.25974	-3.2662	-3.36617	-3.1471	-3.18174	-3.14188	-3.2662	-3.1471
1870	NC_000017.11:g.7675121_7675122delinsAC	NM_000546.6:c.490_491delinsGT	NP_000537.3:p.Lys164Val	other	-3.40106	-3.48239	-3.45375	-3.45408	-3.51663	-3.43227	-3.45375	-3.45408
1871	NC_000017.11:g.7675121_7675122delinsCC	NM_000546.6:c.490_491delinsGG	NP_000537.3:p.Lys164Gly	other	-3.6296	-3.62416	-3.54295	-3.40655	-3.55763	-3.42641	-3.62416	-3.42641
1872	NC_000017.11:g.7675121_7675122delinsGC	NM_000546.6:c.490_491delinsGC	NP_000537.3:p.Lys164Ala	other	-3.60924	-3.55115	-3.38309	-4.7195	-4.16037	-3.92532	-3.55115	-4.16037
1873	NC_000017.11:g.7675120_7675122delinsGTC	NM_000546.6:c.490_492delinsGAC	NP_000537.3:p.Lys164Asp	other	-3.48699	-3.575	-3.44823	-3.16223	-3.26517	-3.50735	-3.48699	-3.26517
1874	NC_000017.11:g.7675122T>C	NM_000546.6:c.490A>G	NP_000537.3:p.Lys164Glu	other	-3.2738	-3.33874	-3.23632	-3.17207	-3.20452	-3.18064	-3.2738	-3.18064
1875	NC_000017.11:g.7675121_7675122delinsAG	NM_000546.6:c.490_491delinsCT	NP_000537.3:p.Lys164Leu	other	-3.77175	-3.9468	-3.67709	-3.93305	-3.67457	-3.88858	-3.77175	-3.88858
1876	NC_000017.11:g.7675121_7675122delinsGG	NM_000546.6:c.490_491delinsCC	NP_000537.3:p.Lys164Pro	other	-3.37035	-3.50002	-3.44101	-3.40047	-3.45101	-3.30907	-3.44101	-3.40047
1877	NC_000017.11:g.7675120_7675122delinsGTG	NM_000546.6:c.490_492delinsCAC	NP_000537.3:p.Lys164His	other	-3.47323	-3.31506	-3.40589	-3.18113	-3.20734	-3.2266	-3.40589	-3.20734
1878	NC_000017.11:g.7675122T>G	NM_000546.6:c.490A>C	NP_000537.3:p.Lys164Gln	other	-3.48001	-3.5892	-3.58241	-3.57104	-3.51994	-3.45447	-3.58241	-3.51994
1879	NC_000017.11:g.7675122_7675123insA	NM_000546.6:c.489_490insT	NP_000537.3:p.Lys164Ter	other	-3.42199	-3.3924	-3.43299	-3.33911	-3.45119	-3.34812	-3.42199	-3.34812
1880	NC_000017.11:g.7675122_7675123insC	NM_000546.6:c.489_490insG	NP_000537.3:p.Lys164GlufsTer17	other	-3.71014	-3.58452	-3.5798	-3.47562	-3.54978	-3.4329	-3.58452	-3.47562
1881	NC_000017.11:g.7675123dup	NM_000546.6:c.489dup	NP_000537.3:p.Lys164GlnfsTer17	other	-3.1755	-3.1809	-3.22599	-3.03326	-3.04552	-2.96794	-3.1809	-3.03326
1882	NC_000017.11:g.7675122dup	NM_000546.6:c.491dup	NP_000537.3:p.Gln165AlafsTer16	other	-3.10088	-3.11061	-3.09978	-2.9902	-3.13152	-2.99503	-3.10088	-2.99503
1883	NC_000017.11:g.7675119_7675121del	NM_000546.6:c.493_495del	NP_000537.3:p.Gln165del	other	-3.2243	-3.20515	-3.15705	-3.19987	-3.08781	-3.21227	-3.20515	-3.19987
1884	NC_000017.11:g.7675120_7675121del	NM_000546.6:c.491_492del	NP_000537.3:p.Lys164ThrfsTer16	other	-3.72851	-3.61563	-3.71572	-3.49908	-3.58135	-3.70263	-3.71572	-3.58135
1885	NC_000017.11:g.7675122del	NM_000546.6:c.491del	NP_000537.3:p.Lys164SerfsTer6	other	-2.96605	-2.98487	-2.90656	-2.85256	-2.86162	-2.88156	-2.96605	-2.86162
1886	NC_000017.11:g.7675120_7675121delinsTA	NM_000546.6:c.491_492delinsTA	NP_000537.3:p.Lys164Ile	other	-3.30919	-3.31116	-3.27812	-3.36579	-3.22845	-3.19798	-3.30919	-3.22845
1887	NC_000017.11:g.7675121T>A	NM_000546.6:c.491A>T	NP_000537.3:p.Lys164Met	other	-3.30558	-3.35236	-3.51198	-3.54722	-3.4234	-3.44809	-3.35236	-3.44809
1888	NC_000017.11:g.7675120_7675121delinsGC	NM_000546.6:c.491_492delinsGC	NP_000537.3:p.Lys164Ser	other	-3.66735	-3.50973	-3.6304	-4.11255	-3.92058	-4.1061	-3.6304	-4.1061
1889	NC_000017.11:g.7675121T>C	NM_000546.6:c.491A>G	NP_000537.3:p.Lys164Arg	other	-3.42725	-3.31585	-3.27159	-4.41521	-4.29417	-4.38943	-3.31585	-4.38943
1890	NC_000017.11:g.7675121T>G	NM_000546.6:c.491A>C	NP_000537.3:p.Lys164Thr	other	-3.4767	-3.54872	-3.5013	-4.0713	-3.86897	-3.75419	-3.5013	-3.86897
1891	NC_000017.11:g.7675121_7675122insA	NM_000546.6:c.490_491insT	NP_000537.3:p.Lys164IlefsTer17	other	-3.76709	-3.84177	-3.69199	-3.70308	-3.86298	-3.38989	-3.76709	-3.70308
1892	NC_000017.11:g.7675121_7675122insC	NM_000546.6:c.490_491insG	NP_000537.3:p.Lys164ArgfsTer17	other	-3.61842	-3.57075	-3.62666	-3.41531	-3.48487	-3.47534	-3.61842	-3.47534
1893	NC_000017.11:g.7675121_7675122insG	NM_000546.6:c.490_491insC	NP_000537.3:p.Lys164ThrfsTer17	other	-3.70912	-3.49171	-3.57353	-3.51532	-3.38663	-3.48833	-3.57353	-3.48833
1894	NC_000017.11:g.7675122dup	NM_000546.6:c.491dup	NP_000537.3:p.Gln165AlafsTer16	other	-3.10088	-3.11061	-3.09978	-2.9902	-3.13152	-2.99503	-3.10088	-2.99503
1895	NC_000017.11:g.7675120C>A	NM_000546.6:c.492G>T	NP_000537.3:p.Lys164Asn	other	-3.36757	-3.37192	-3.19958	-3.23562	-3.31761	-3.2964	-3.36757	-3.2964
1896	NC_000017.11:g.7675120C>G	NM_000546.6:c.492G>C	NP_000537.3:p.Lys164Asn	other	-3.59555	-3.63125	-3.51629	-3.5835	-3.70526	-3.64677	-3.59555	-3.64677
1897	NC_000017.11:g.7675120C>T	NM_000546.6:c.492G>A	NP_000537.3:p.Lys164=	syn	-3.8168	-3.87518	-3.85225	-5.71624	-4.93222	-5.35604	-3.85225	-5.35604
1898	NC_000017.11:g.7675119_7675121del	NM_000546.6:c.493_495del	NP_000537.3:p.Gln165del	other	-3.2243	-3.20515	-3.15705	-3.19987	-3.08781	-3.21227	-3.20515	-3.19987
1899	NC_000017.11:g.7675119_7675120del	NM_000546.6:c.492_493del	NP_000537.3:p.Gln165ValfsTer15	other	-3.49931	-3.70694	-3.43113	-3.42681	-3.57873	-3.49271	-3.49931	-3.49271
1900	NC_000017.11:g.7675120del	NM_000546.6:c.492del	NP_000537.3:p.Lys164AsnfsTer6	other	-3.40882	-3.6045	-3.62029	-3.54693	-3.54207	-3.39386	-3.6045	-3.54207
1901	NC_000017.11:g.7675120_7675121insA	NM_000546.6:c.491_492insT	NP_000537.3:p.Lys164AsnfsTer17	other	-3.47214	-3.60787	-3.55261	-3.47351	-3.46486	-3.33942	-3.55261	-3.46486
1902	NC_000017.11:g.7675120dup	NM_000546.6:c.492dup	NP_000537.3:p.Gln165AlafsTer16	other	-3.05471	-3.0304	-3.07741	-2.99218	-2.94111	-3.01023	-3.05471	-2.99218
1903	NC_000017.11:g.7675120_7675121insG	NM_000546.6:c.491_492insC	NP_000537.3:p.Lys164AsnfsTer17	other	-3.79847	-3.84922	-3.6025	-3.69093	-3.81993	-3.46205	-3.79847	-3.69093
1904	NC_000017.11:g.7675122dup	NM_000546.6:c.491dup	NP_000537.3:p.Gln165AlafsTer16	other	-3.10088	-3.11061	-3.09978	-2.9902	-3.13152	-2.99503	-3.10088	-2.99503
1905	NC_000017.11:g.7675119_7675121del	NM_000546.6:c.493_495del	NP_000537.3:p.Gln165del	other	-3.2243	-3.20515	-3.15705	-3.19987	-3.08781	-3.21227	-3.20515	-3.19987
1906	NC_000017.11:g.7675118_7675119del	NM_000546.6:c.493_494del	NP_000537.3:p.Gln165ValfsTer15	other	-3.34528	-3.35099	-3.46147	-3.27746	-3.28962	-3.35708	-3.35099	-3.28962
1907	NC_000017.11:g.7675119del	NM_000546.6:c.493del	NP_000537.3:p.Gln165SerfsTer5	other	-3.18922	-3.1928	-3.25933	-3.17388	-3.13923	-3.17827	-3.1928	-3.17388
1908	NC_000017.11:g.7675117_7675119delinsGAA	NM_000546.6:c.493_495delinsTTC	NP_000537.3:p.Gln165Phe	other	-3.28373	-3.38553	-3.25685	-4.0961	-4.35357	-4.12	-3.28373	-4.12
1909	NC_000017.11:g.7675117_7675119delinsGCA	NM_000546.6:c.493_495delinsTGC	NP_000537.3:p.Gln165Cys	other	-3.86583	-4.06751	-3.99567	-4.53726	-5.24964	-6.57789	-3.99567	-5.24964
1910	NC_000017.11:g.7675117_7675119delinsTCA	NM_000546.6:c.493_495delinsTGA	NP_000537.3:p.Gln165Ter	non	-3.5488	-3.64812	-3.60368	-3.51614	-3.70367	-3.44723	-3.60368	-3.51614
1911	NC_000017.11:g.7675118_7675119inv	NM_000546.6:c.493_494inv	NP_000537.3:p.Gln165Trp	other	-3.57969	-3.55712	-3.56036	-4.69298	-4.81132	-4.43696	-3.56036	-4.69298
1912	NC_000017.11:g.7675118_7675119delinsGA	NM_000546.6:c.493_494delinsTC	NP_000537.3:p.Gln165Ser	other	-3.48699	-3.58744	-3.51646	-5.99608	-6.53968	-5.14119	-3.51646	-5.99608
1913	NC_000017.11:g.7675117_7675119delinsGTA	NM_000546.6:c.493_495delinsTAC	NP_000537.3:p.Gln165Tyr	other	-3.74219	-3.65219	-3.70891	-5.42067	-6.53968	-4.72867	-3.70891	-5.42067
1914	NC_000017.11:g.7675117_7675119delinsTTA	NM_000546.6:c.493_495delinsTAA	NP_000537.3:p.Gln165Ter	non	-3.71393	-3.70156	-3.86784	-3.59336	-3.66462	-3.78807	-3.71393	-3.66462
1915	NC_000017.11:g.7675119G>A	NM_000546.6:c.493C>T	NP_000537.3:p.Gln165Ter	non	-3.25677	-3.39353	-3.35297	-3.18402	-3.07222	-3.10435	-3.35297	-3.10435
1916	NC_000017.11:g.7675118_7675119delinsAC	NM_000546.6:c.493_494delinsGT	NP_000537.3:p.Gln165Val	other	-3.49328	-3.62225	-3.69174	-3.59189	-3.52181	-3.53993	-3.62225	-3.53993
1917	NC_000017.11:g.7675118_7675119delinsCC	NM_000546.6:c.493_494delinsGG	NP_000537.3:p.Gln165Gly	other	-3.77917	-3.86173	-3.42863	-6.4732	-4.97739	-5.73279	-3.77917	-5.73279
1918	NC_000017.11:g.7675118_7675119delinsGC	NM_000546.6:c.493_494delinsGC	NP_000537.3:p.Gln165Ala	other	-3.84043	-4.07556	-3.80827	-5.51895	-4.95989	-5.01758	-3.84043	-5.01758
1919	NC_000017.11:g.7675117_7675119delinsGTC	NM_000546.6:c.493_495delinsGAC	NP_000537.3:p.Gln165Asp	other	-3.67304	-3.73651	-3.54654	-6.17217	-5.02779	-4.61567	-3.67304	-5.02779
1920	NC_000017.11:g.7675119G>C	NM_000546.6:c.493C>G	NP_000537.3:p.Gln165Glu	other	-3.74047	-3.89378	-3.77237	-4.73966	-5.30923	-4.47982	-3.77237	-4.73966
1921	NC_000017.11:g.7675117_7675119delinsTAT	NM_000546.6:c.493_495delinsATA	NP_000537.3:p.Gln165Ile	other	-3.48172	-3.58803	-3.45431	-3.23962	-3.39526	-3.38849	-3.48172	-3.38849
1922	NC_000017.11:g.7675118_7675119delinsAT	NM_000546.6:c.493_494delinsAT	NP_000537.3:p.Gln165Met	other	-3.53959	-3.6601	-3.60368	-4.80242	-4.72013	-4.75181	-3.60368	-4.75181
1923	NC_000017.11:g.7675118_7675119delinsGT	NM_000546.6:c.493_494delinsAC	NP_000537.3:p.Gln165Thr	other	-3.83984	-3.83239	-4.14569	-5.13077	-5.02779	-4.59261	-3.83984	-5.02779
1924	NC_000017.11:g.7675117_7675119delinsGTT	NM_000546.6:c.493_495delinsAAC	NP_000537.3:p.Gln165Asn	other	-3.62529	-3.81223	-3.66561	-6.20435	-6.53968	-4.64003	-3.66561	-6.20435
1925	NC_000017.11:g.7675119G>T	NM_000546.6:c.493C>A	NP_000537.3:p.Gln165Lys	other	-3.44469	-3.54392	-3.49652	-4.74659	-5.00186	-4.53126	-3.49652	-4.74659
1926	NC_000017.11:g.7675119_7675120insA	NM_000546.6:c.492_493insT	NP_000537.3:p.Gln165SerfsTer16	other	-3.25984	-3.17541	-3.3986	-3.18552	-3.16411	-3.03436	-3.25984	-3.16411
1927	NC_000017.11:g.7675120dup	NM_000546.6:c.492dup	NP_000537.3:p.Gln165AlafsTer16	other	-3.05471	-3.0304	-3.07741	-2.99218	-2.94111	-3.01023	-3.05471	-2.99218
1928	NC_000017.11:g.7675119dup	NM_000546.6:c.493dup	NP_000537.3:p.Gln165ProfsTer16	other	-3.07405	-3.07882	-3.03859	-2.94197	-2.92599	-2.94566	-3.07405	-2.94197
1929	NC_000017.11:g.7675119_7675120insT	NM_000546.6:c.492_493insA	NP_000537.3:p.Gln165ThrfsTer16	other	-3.37441	-3.39221	-3.29961	-3.14223	-3.19884	-3.35344	-3.37441	-3.19884
1930	NC_000017.11:g.7675116_7675118del	NM_000546.6:c.494_496del	NP_000537.3:p.Gln165_Ser166delinsPro	other	-3.43604	-3.63092	-3.60901	-3.36983	-3.67695	-3.66284	-3.60901	-3.66284
1931	NC_000017.11:g.7675117_7675118del	NM_000546.6:c.494_495del	NP_000537.3:p.Gln165LeufsTer15	other	-3.59332	-3.81968	-3.45417	-3.51015	-3.39433	-3.50466	-3.59332	-3.50466
1932	NC_000017.11:g.7675118del	NM_000546.6:c.494del	NP_000537.3:p.Gln165ArgfsTer5	other	-3.90672	-3.64143	-3.65158	-3.47531	-3.76225	-3.6884	-3.65158	-3.6884
1933	NC_000017.11:g.7675118T>A	NM_000546.6:c.494A>T	NP_000537.3:p.Gln165Leu	other	-3.46988	-3.46434	-3.49821	-4.76563	-4.27604	-4.10076	-3.46988	-4.27604
1934	NC_000017.11:g.7675118T>C	NM_000546.6:c.494A>G	NP_000537.3:p.Gln165Arg	other	-3.16528	-3.14651	-3.18744	-4.33422	-4.05824	-4.35258	-3.16528	-4.33422
1935	NC_000017.11:g.7675118T>G	NM_000546.6:c.494A>C	NP_000537.3:p.Gln165Pro	other	-3.30701	-3.40591	-3.29246	-3.61346	-3.28914	-3.38199	-3.30701	-3.38199
1936	NC_000017.11:g.7675118_7675119insA	NM_000546.6:c.493_494insT	NP_000537.3:p.Gln165LeufsTer16	other	-3.50687	-3.45819	-3.53033	-3.34832	-3.44731	-3.30035	-3.50687	-3.34832
1937	NC_000017.11:g.7675118_7675119insC	NM_000546.6:c.493_494insG	NP_000537.3:p.Gln165ArgfsTer16	other	-3.87021	-3.6293	-3.6211	-3.69032	-3.67964	-3.51908	-3.6293	-3.67964
1938	NC_000017.11:g.7675119dup	NM_000546.6:c.493dup	NP_000537.3:p.Gln165ProfsTer16	other	-3.07405	-3.07882	-3.03859	-2.94197	-2.92599	-2.94566	-3.07405	-2.94197
1939	NC_000017.11:g.7675118dup	NM_000546.6:c.494dup	NP_000537.3:p.Ser166ValfsTer15	other	-3.1045	-3.08028	-3.18729	-2.99231	-3.0872	-3.012	-3.1045	-3.012
1940	NC_000017.11:g.7675117C>A	NM_000546.6:c.495G>T	NP_000537.3:p.Gln165His	other	-3.51577	-3.5643	-3.66426	-4.28689	-4.96565	-5.90888	-3.5643	-4.96565
1941	NC_000017.11:g.7675117C>G	NM_000546.6:c.495G>C	NP_000537.3:p.Gln165His	other	-3.66538	-3.73942	-3.88663	-5.77423	-4.91643	-4.46061	-3.73942	-4.91643
1942	NC_000017.11:g.7675117C>T	NM_000546.6:c.495G>A	NP_000537.3:p.Gln165=	syn	-3.70667	-3.64543	-3.69343	-4.97984	-4.41257	-4.78783	-3.69343	-4.78783
1943	NC_000017.11:g.7675115_7675117del	NM_000546.6:c.495_497del	NP_000537.3:p.Ser166del	other	-3.299	-3.25884	-3.1505	-3.25605	-3.15649	-3.12096	-3.25884	-3.15649
1944	NC_000017.11:g.7675116_7675117del	NM_000546.6:c.495_496del	NP_000537.3:p.Gln165HisfsTer15	other	-3.74407	-3.62352	-3.66607	-3.45331	-3.57307	-3.59351	-3.66607	-3.57307
1945	NC_000017.11:g.7675117del	NM_000546.6:c.495del	NP_000537.3:p.Gln165HisfsTer5	other	-3.27544	-3.46678	-3.40427	-3.30176	-3.23811	-3.29323	-3.40427	-3.29323
1946	NC_000017.11:g.7675117_7675118insA	NM_000546.6:c.494_495insT	NP_000537.3:p.Gln165HisfsTer16	other	-3.29984	-3.28436	-3.37652	-3.14296	-3.28356	-3.19943	-3.29984	-3.19943
1947	NC_000017.11:g.7675117dup	NM_000546.6:c.495dup	NP_000537.3:p.Ser166ValfsTer15	other	-3.21535	-3.23722	-3.19842	-3.08418	-3.13811	-3.10919	-3.21535	-3.10919
1948	NC_000017.11:g.7675117_7675118insG	NM_000546.6:c.494_495insC	NP_000537.3:p.Gln165HisfsTer16	other	-3.45698	-3.40765	-3.5932	-3.44133	-3.36446	-3.4299	-3.45698	-3.4299
1949	NC_000017.11:g.7675118dup	NM_000546.6:c.494dup	NP_000537.3:p.Ser166ValfsTer15	other	-3.1045	-3.08028	-3.18729	-2.99231	-3.0872	-3.012	-3.1045	-3.012
1950	NC_000017.11:g.7675115_7675116delinsAC	NM_000546.6:c.496_497delinsGT	NP_000537.3:p.Ser166Val	other	-3.54551	-3.61188	-3.47893	-3.67941	-3.83083	-3.8243	-3.54551	-3.8243
1951	NC_000017.11:g.7675115_7675116delinsCC	NM_000546.6:c.496_497delinsGG	NP_000537.3:p.Ser166Gly	other	-3.81847	-3.86505	-3.71699	-5.46096	-4.51643	-5.39225	-3.81847	-5.39225
1952	NC_000017.11:g.7675114_7675116delinsGTC	NM_000546.6:c.496_498delinsGAC	NP_000537.3:p.Ser166Asp	other	-3.78104	-4.04843	-4.02161	-6.1422	-5.1875	-6.20991	-4.02161	-6.1422
1953	NC_000017.11:g.7675115_7675116inv	NM_000546.6:c.496_497inv	NP_000537.3:p.Ser166Glu	other	-3.81588	-3.83291	-4.11404	-6.2769	-6.23865	-6.20991	-3.83291	-6.23865
1954	NC_000017.11:g.7675116A>C	NM_000546.6:c.496T>G	NP_000537.3:p.Ser166Ala	other	-3.54521	-3.64914	-3.57316	-4.89341	-5.10831	-5.11052	-3.57316	-5.10831
1955	NC_000017.11:g.7675114_7675116delinsGTG	NM_000546.6:c.496_498delinsCAC	NP_000537.3:p.Ser166His	other	-3.79246	-3.98906	-3.76434	-6.4732	-5.07728	-5.59261	-3.79246	-5.59261
1956	NC_000017.11:g.7675115_7675116delinsTG	NM_000546.6:c.496_497delinsCA	NP_000537.3:p.Ser166Gln	other	-3.74564	-4.08192	-3.82954	-6.61933	-4.80328	-4.78549	-3.82954	-4.80328
1957	NC_000017.11:g.7675116A>G	NM_000546.6:c.496T>C	NP_000537.3:p.Ser166Pro	other	-3.53463	-3.43157	-3.3554	-5.18157	-4.59273	-4.75181	-3.43157	-4.75181
1958	NC_000017.11:g.7675114_7675116delinsCAT	NM_000546.6:c.496_498delinsATG	NP_000537.3:p.Ser166Met	other	-3.7267	-3.66886	-3.88701	-4.80375	-4.59029	-4.44222	-3.7267	-4.59029
1959	NC_000017.11:g.7675115_7675116delinsAT	NM_000546.6:c.496_497delinsAT	NP_000537.3:p.Ser166Ile	other	-3.82693	-3.90461	-3.83519	-6.61933	-4.60518	-5.42154	-3.83519	-5.42154
1960	NC_000017.11:g.7675115_7675116delinsCT	NM_000546.6:c.496_497delinsAG	NP_000537.3:p.Ser166Arg	other	-3.9049	-3.71004	-3.97487	-4.64712	-6.14174	-4.81197	-3.9049	-4.81197
1961	NC_000017.11:g.7675114_7675116delinsGTT	NM_000546.6:c.496_498delinsAAC	NP_000537.3:p.Ser166Asn	other	-3.77612	-3.75597	-3.77208	-5.3183	-4.76153	-4.65017	-3.77208	-4.76153
1962	NC_000017.11:g.7675115_7675116delinsTT	NM_000546.6:c.496_497delinsAA	NP_000537.3:p.Ser166Lys	other	-4.21234	-4.26915	-4.09355	-4.98992	-5.4605	-4.575	-4.21234	-4.98992
1963	NC_000017.11:g.7675116A>T	NM_000546.6:c.496T>A	NP_000537.3:p.Ser166Thr	other	-3.73753	-3.55494	-3.72679	-4.8145	-4.85394	-5.40179	-3.72679	-4.85394
1964	NC_000017.11:g.7675114_7675116del	NM_000546.6:c.496_498del	NP_000537.3:p.Ser166del	other	-3.38389	-3.32553	-3.39885	-3.37032	-3.25592	-3.31283	-3.38389	-3.31283
1965	NC_000017.11:g.7675115_7675116del	NM_000546.6:c.496_497del	NP_000537.3:p.Ser166ThrfsTer14	other	-3.39709	-3.36588	-3.3211	-3.2671	-3.25967	-3.3175	-3.36588	-3.2671
1966	NC_000017.11:g.7675116del	NM_000546.6:c.496del	NP_000537.3:p.Ser166HisfsTer4	other	-3.86541	-3.75467	-3.72109	-3.44098	-3.57731	-3.42033	-3.75467	-3.44098
1967	NC_000017.11:g.7675116dup	NM_000546.6:c.496dup	NP_000537.3:p.Ser166PhefsTer15	other	-3.22759	-3.25174	-3.18198	-3.18722	-3.20724	-3.23369	-3.22759	-3.20724
1968	NC_000017.11:g.7675117dup	NM_000546.6:c.495dup	NP_000537.3:p.Ser166ValfsTer15	other	-3.21535	-3.23722	-3.19842	-3.08418	-3.13811	-3.10919	-3.21535	-3.10919
1969	NC_000017.11:g.7675116_7675117insG	NM_000546.6:c.495_496insC	NP_000537.3:p.Ser166LeufsTer15	other	-3.65249	-3.71355	-3.72315	-3.67366	-3.62034	-3.51543	-3.71355	-3.62034
1970	NC_000017.11:g.7675116_7675117insT	NM_000546.6:c.495_496insA	NP_000537.3:p.Ser166IlefsTer15	other	-3.59477	-3.52649	-3.71597	-3.38228	-3.43349	-3.60169	-3.59477	-3.43349
1971	NC_000017.11:g.7675113_7675115del	NM_000546.6:c.497_499del	NP_000537.3:p.Ser166Ter	other	-3.64531	-3.72832	-3.58825	-3.45808	-3.45707	-3.47328	-3.64531	-3.45808
1972	NC_000017.11:g.7675114_7675115del	NM_000546.6:c.499_500del	NP_000537.3:p.Gln167AlafsTer13	other	-2.89358	-2.97861	-2.97788	-2.83787	-2.81585	-2.8283	-2.97788	-2.8283
1973	NC_000017.11:g.7675115del	NM_000546.6:c.497del	NP_000537.3:p.Ser166TyrfsTer4	other	-3.70152	-3.67816	-3.76776	-3.45295	-3.61103	-3.50871	-3.70152	-3.50871
1974	NC_000017.11:g.7675114_7675115delinsGA	NM_000546.6:c.497_498delinsTC	NP_000537.3:p.Ser166Phe	other	-3.93354	-4.13965	-3.95724	-4.39974	-6.53968	-4.68579	-3.95724	-4.68579
1975	NC_000017.11:g.7675115G>A	NM_000546.6:c.497C>T	NP_000537.3:p.Ser166Leu	other	-3.7346	-3.86173	-3.76633	-4.5932	-5.40934	-5.28415	-3.76633	-5.28415
1976	NC_000017.11:g.7675114_7675115delinsCC	NM_000546.6:c.497_498delinsGG	NP_000537.3:p.Ser166Trp	other	-3.57509	-3.65287	-3.57573	-4.74311	-4.37384	-4.42154	-3.57573	-4.42154
1977	NC_000017.11:g.7675114_7675115delinsGC	NM_000546.6:c.497_498delinsGC	NP_000537.3:p.Ser166Cys	other	-3.86895	-6.15564	-5.86928	-4.67781	-6.84071	-7.05501	-5.86928	-6.84071
1978	NC_000017.11:g.7675115G>C	NM_000546.6:c.497C>G	NP_000537.3:p.Ser166Ter	non	-3.81551	-3.75597	-3.58655	-3.6033	-3.47224	-3.37649	-3.75597	-3.47224
1979	NC_000017.11:g.7675114_7675115delinsCT	NM_000546.6:c.497_498delinsAG	NP_000537.3:p.Ser166Ter	non	-3.56252	-3.46834	-3.48204	-3.3003	-3.26047	-3.38793	-3.48204	-3.3003
1980	NC_000017.11:g.7675114_7675115delinsGT	NM_000546.6:c.497_498delinsAC	NP_000537.3:p.Ser166Tyr	other	-3.75342	-3.90951	-3.77849	-4.29711	-4.84071	-4.59111	-3.77849	-4.59111
1981	NC_000017.11:g.7675115G>T	NM_000546.6:c.497C>A	NP_000537.3:p.Ser166Ter	non	-3.30261	-3.26957	-3.3152	-3.51029	-3.49987	-3.3991	-3.30261	-3.49987
1982	NC_000017.11:g.7675116dup	NM_000546.6:c.496dup	NP_000537.3:p.Ser166PhefsTer15	other	-3.22759	-3.25174	-3.18198	-3.18722	-3.20724	-3.23369	-3.22759	-3.20724
1983	NC_000017.11:g.7675115_7675116insC	NM_000546.6:c.496_497insG	NP_000537.3:p.Ser166CysfsTer15	other	-3.63178	-3.93553	-3.64505	-3.466	-3.69458	-3.82201	-3.64505	-3.69458
1984	NC_000017.11:g.7675115dup	NM_000546.6:c.497dup	NP_000537.3:p.Gln167ThrfsTer14	other	-3.20339	-3.11159	-3.10698	-3.12217	-3.05296	-2.99261	-3.11159	-3.05296
1985	NC_000017.11:g.7675115_7675116insT	NM_000546.6:c.496_497insA	NP_000537.3:p.Ser166TyrfsTer15	other	-3.19587	-3.29083	-3.1968	-3.18719	-3.22287	-3.14358	-3.1968	-3.18719
1986	NC_000017.11:g.7675112_7675114del	NM_000546.6:c.498_500del	NP_000537.3:p.Gln167del	other	-3.28499	-3.24582	-3.29122	-3.20195	-3.20754	-3.17356	-3.28499	-3.20195
1987	NC_000017.11:g.7675114_7675115del	NM_000546.6:c.499_500del	NP_000537.3:p.Gln167AlafsTer13	other	-2.89358	-2.97861	-2.97788	-2.83787	-2.81585	-2.8283	-2.97788	-2.8283
1988	NC_000017.11:g.7675114del	NM_000546.6:c.498del	NP_000537.3:p.Gln167SerfsTer3	other	-3.41333	-3.38645	-3.38999	-3.39723	-3.3597	-3.29361	-3.38999	-3.3597
1989	NC_000017.11:g.7675114T>A	NM_000546.6:c.498A>T	NP_000537.3:p.Ser166=	syn	-3.5495	-3.60358	-3.45167	-4.71299	-4.61282	-5.05501	-3.5495	-4.71299
1990	NC_000017.11:g.7675114T>C	NM_000546.6:c.498A>G	NP_000537.3:p.Ser166=	syn	-3.4582	-3.49715	-3.36572	-4.34149	-4.4191	-4.23284	-3.4582	-4.34149
1991	NC_000017.11:g.7675114T>G	NM_000546.6:c.498A>C	NP_000537.3:p.Ser166=	syn	-3.50524	-3.65837	-3.49407	-4.61414	-4.57354	-4.46061	-3.50524	-4.57354
1992	NC_000017.11:g.7675114_7675115insA	NM_000546.6:c.497_498insT	NP_000537.3:p.Gln167ThrfsTer14	other	-3.41488	-3.41964	-3.40926	-3.30453	-3.27122	-3.42023	-3.41488	-3.30453
1993	NC_000017.11:g.7675114_7675115insC	NM_000546.6:c.497_498insG	NP_000537.3:p.Gln167ThrfsTer14	other	-3.62517	-3.62098	-3.71852	-3.48598	-3.43162	-3.34404	-3.62517	-3.43162
1994	NC_000017.11:g.7675115dup	NM_000546.6:c.497dup	NP_000537.3:p.Gln167ThrfsTer14	other	-3.20339	-3.11159	-3.10698	-3.12217	-3.05296	-2.99261	-3.11159	-3.05296
1995	NC_000017.11:g.7675114dup	NM_000546.6:c.498dup	NP_000537.3:p.Gln167ThrfsTer14	other	-3.46392	-3.24756	-3.46246	-3.2786	-3.30719	-3.32698	-3.46246	-3.30719
1996	NC_000017.11:g.7675111_7675113del	NM_000546.6:c.501_503del	NP_000537.3:p.Gln167del	other	-3.01866	-3.14587	-3.08687	-2.9655	-3.05802	-2.98782	-3.08687	-2.98782
1997	NC_000017.11:g.7675114_7675115del	NM_000546.6:c.499_500del	NP_000537.3:p.Gln167AlafsTer13	other	-2.89358	-2.97861	-2.97788	-2.83787	-2.81585	-2.8283	-2.97788	-2.8283
[truncated: 7,228 more rows]

## Sheet: Fig4d
Figure 4d
library_id	Ex5, Ex6, Ex7, Ex8
location	intron, exon
genomic_class	insertion (ins), deletion (del), substitution (sub)
genomic_class_fine	insertion (inserted nucleotide), deletion (number of nucleotides), substitution (number of nucleotides )
protein_class	only for exonic variants: missense (mis), nonsense (non), synonymous/silent (syn), frame-shift indel (fs_indel), in-frame deletion (if_del)
tstv	only for single nucleotide substitutions: transition (Ts), transversion (Tv)
mut_ID	hg38_genomic	hg38_cDNA	hg38_protein	rfs_1	rfs_2	rfs_3	rfs_median	library_id	location	genomic_class	genomic_class_fine	protein_class	tstv
1	NC_000017.11:g.7675248_7675250del	NM_000546.6:c.376-12_376-10del	NP_000537.3:p.?	-2.18877	-0.836737	-0.0122525	-0.836737	Ex5	intron	del	del3
2	NC_000017.11:g.7675247_7675248del	NM_000546.6:c.376-10_376-9del	NP_000537.3:p.?	-0.418412	-0.284316	-0.341278	-0.341278	Ex5	intron	del	del2
3	NC_000017.11:g.7675249del	NM_000546.6:c.376-12del	NP_000537.3:p.?	-0.461465	-0.972626	0.0743408	-0.461465	Ex5	intron	del	del1
4	NC_000017.11:g.7675248G>A	NM_000546.6:c.376-12C>T	NP_000537.3:p.?	-0.541712	-1.54066	-0.487392	-0.541712	Ex5	intron	sub	sub1		Ts
5	NC_000017.11:g.7675248G>C	NM_000546.6:c.376-12C>G	NP_000537.3:p.?	-0.249422	-3.32712	-0.531566	-0.531566	Ex5	intron	sub	sub1		Tv
6	NC_000017.11:g.7675248G>T	NM_000546.6:c.376-12C>A	NP_000537.3:p.?	-0.447113	-1.02836	-1.03646	-1.02836	Ex5	intron	sub	sub1		Tv
7	NC_000017.11:g.7675248_7675249insA	NM_000546.6:c.376-13_376-12insT	NP_000537.3:p.?	-2.8431	1.23841	-2.73954	-2.73954	Ex5	intron	ins	insT
8	NC_000017.11:g.7675248_7675249insC	NM_000546.6:c.376-13_376-12insG	NP_000537.3:p.?	-2.35648	-3.44081	0.373448	-2.35648	Ex5	intron	ins	insG
9	NC_000017.11:g.7675249dup	NM_000546.6:c.376-12dup	NP_000537.3:p.?	-0.58377	-0.684363	-0.646939	-0.646939	Ex5	intron	ins	insC
10	NC_000017.11:g.7675248_7675249insT	NM_000546.6:c.376-13_376-12insA	NP_000537.3:p.?	-0.425932	-2.39408	-3.21493	-2.39408	Ex5	intron	ins	insA
11	NC_000017.11:g.7675247A>C	NM_000546.6:c.376-11T>G	NP_000537.3:p.?	-1.21322	-2.48444	-1.60745	-1.60745	Ex5	intron	sub	sub1		Tv
12	NC_000017.11:g.7675247A>G	NM_000546.6:c.376-11T>C	NP_000537.3:p.?	-0.943512	-0.520818	-0.925966	-0.925966	Ex5	intron	sub	sub1		Ts
13	NC_000017.11:g.7675247A>T	NM_000546.6:c.376-11T>A	NP_000537.3:p.?	-1.63685	-1.17883	-1.1098	-1.17883	Ex5	intron	sub	sub1		Tv
14	NC_000017.11:g.7675245_7675247del	NM_000546.6:c.376-9_376-7del	NP_000537.3:p.?	-1.36189	-2.28452	-0.910273	-1.36189	Ex5	intron	del	del3
15	NC_000017.11:g.7675247_7675248del	NM_000546.6:c.376-10_376-9del	NP_000537.3:p.?	-0.418412	-0.284316	-0.341278	-0.341278	Ex5	intron	del	del2
16	NC_000017.11:g.7675247del	NM_000546.6:c.376-11del	NP_000537.3:p.?	-0.660037	-1.01389	-1.19997	-1.01389	Ex5	intron	del	del1
17	NC_000017.11:g.7675247dup	NM_000546.6:c.376-11dup	NP_000537.3:p.?	-1.812	-2.95369	-0.529768	-1.812	Ex5	intron	ins	insT
18	NC_000017.11:g.7675247_7675248insC	NM_000546.6:c.376-12_376-11insG	NP_000537.3:p.?	-2.61498	0.00565437	-0.111672	-0.111672	Ex5	intron	ins	insG
19	NC_000017.11:g.7675249dup	NM_000546.6:c.376-12dup	NP_000537.3:p.?	-0.58377	-0.684363	-0.646939	-0.646939	Ex5	intron	ins	insC
20	NC_000017.11:g.7675247_7675248insT	NM_000546.6:c.376-12_376-11insA	NP_000537.3:p.?	-2.39542	-1.70473	-2.39849	-2.39542	Ex5	intron	ins	insA
21	NC_000017.11:g.7675245_7675247del	NM_000546.6:c.376-9_376-7del	NP_000537.3:p.?	-1.36189	-2.28452	-0.910273	-1.36189	Ex5	intron	del	del3
22	NC_000017.11:g.7675247_7675248del	NM_000546.6:c.376-10_376-9del	NP_000537.3:p.?	-0.418412	-0.284316	-0.341278	-0.341278	Ex5	intron	del	del2
23	NC_000017.11:g.7675246del	NM_000546.6:c.376-10del	NP_000537.3:p.?	-0.4468	-2.0785	-0.713867	-0.713867	Ex5	intron	del	del1
24	NC_000017.11:g.7675246G>A	NM_000546.6:c.376-10C>T	NP_000537.3:p.?	-1.05394	-0.465911	-0.788214	-0.788214	Ex5	intron	sub	sub1		Ts
25	NC_000017.11:g.7675246G>C	NM_000546.6:c.376-10C>G	NP_000537.3:p.?	-1.43991	-0.841555	-0.679236	-0.841555	Ex5	intron	sub	sub1		Tv
26	NC_000017.11:g.7675246G>T	NM_000546.6:c.376-10C>A	NP_000537.3:p.?	-1.75547	-1.22805	-1.15029	-1.22805	Ex5	intron	sub	sub1		Tv
27	NC_000017.11:g.7675247dup	NM_000546.6:c.376-11dup	NP_000537.3:p.?	-1.812	-2.95369	-0.529768	-1.812	Ex5	intron	ins	insT
28	NC_000017.11:g.7675246_7675247insC	NM_000546.6:c.376-11_376-10insG	NP_000537.3:p.?	-1.0335	-2.19054	-1.92102	-1.92102	Ex5	intron	ins	insG
29	NC_000017.11:g.7675246dup	NM_000546.6:c.376-10dup	NP_000537.3:p.?	-0.863657	-1.01004	-0.195241	-0.863657	Ex5	intron	ins	insC
30	NC_000017.11:g.7675246_7675247insT	NM_000546.6:c.376-11_376-10insA	NP_000537.3:p.?	-3.67467	-1.19127	-0.807698	-1.19127	Ex5	intron	ins	insA
31	NC_000017.11:g.7675245A>C	NM_000546.6:c.376-9T>G	NP_000537.3:p.?	0.143813	-0.400321	-0.575375	-0.400321	Ex5	intron	sub	sub1		Tv
32	NC_000017.11:g.7675245A>G	NM_000546.6:c.376-9T>C	NP_000537.3:p.?	-1.32512	-0.522508	-0.617906	-0.617906	Ex5	intron	sub	sub1		Ts
33	NC_000017.11:g.7675245A>T	NM_000546.6:c.376-9T>A	NP_000537.3:p.?	-1.36843	-1.29258	-1.06735	-1.29258	Ex5	intron	sub	sub1		Tv
34	NC_000017.11:g.7675245_7675247del	NM_000546.6:c.376-9_376-7del	NP_000537.3:p.?	-1.36189	-2.28452	-0.910273	-1.36189	Ex5	intron	del	del3
35	NC_000017.11:g.7675244_7675245del	NM_000546.6:c.376-9_376-8del	NP_000537.3:p.?	-3.07175	-1.10195	-0.0117863	-1.10195	Ex5	intron	del	del2
36	NC_000017.11:g.7675245del	NM_000546.6:c.376-8del	NP_000537.3:p.?	-0.755956	-1.44734	-1.59433	-1.44734	Ex5	intron	del	del1
37	NC_000017.11:g.7675245dup	NM_000546.6:c.376-8dup	NP_000537.3:p.?	-0.865435	-0.706414	-1.84602	-0.865435	Ex5	intron	ins	insT
38	NC_000017.11:g.7675245_7675246insC	NM_000546.6:c.376-10_376-9insG	NP_000537.3:p.?	-0.511734	-0.127475	-0.270262	-0.270262	Ex5	intron	ins	insG
39	NC_000017.11:g.7675246dup	NM_000546.6:c.376-10dup	NP_000537.3:p.?	-0.863657	-1.01004	-0.195241	-0.863657	Ex5	intron	ins	insC
40	NC_000017.11:g.7675245_7675246insT	NM_000546.6:c.376-10_376-9insA	NP_000537.3:p.?	-3.43716	-2.01219	-0.0227794	-2.01219	Ex5	intron	ins	insA
41	NC_000017.11:g.7675244A>C	NM_000546.6:c.376-8T>G	NP_000537.3:p.?	-0.0714656	-0.514214	0.110797	-0.0714656	Ex5	intron	sub	sub1		Tv
42	NC_000017.11:g.7675244A>G	NM_000546.6:c.376-8T>C	NP_000537.3:p.?	-1.74323	-0.608757	-2.23682	-1.74323	Ex5	intron	sub	sub1		Ts
43	NC_000017.11:g.7675244A>T	NM_000546.6:c.376-8T>A	NP_000537.3:p.?	-0.802666	-0.954634	-0.585202	-0.802666	Ex5	intron	sub	sub1		Tv
44	NC_000017.11:g.7675242_7675244del	NM_000546.6:c.376-7_376-5del	NP_000537.3:p.?	-0.503518	-1.30452	-0.957529	-0.957529	Ex5	intron	del	del3
45	NC_000017.11:g.7675243_7675244del	NM_000546.6:c.376-8_376-7del	NP_000537.3:p.?	-3.1024	-0.906204	-2.73526	-2.73526	Ex5	intron	del	del2
46	NC_000017.11:g.7675245del	NM_000546.6:c.376-8del	NP_000537.3:p.?	-0.755956	-1.44734	-1.59433	-1.44734	Ex5	intron	del	del1
47	NC_000017.11:g.7675245dup	NM_000546.6:c.376-8dup	NP_000537.3:p.?	-0.865435	-0.706414	-1.84602	-0.865435	Ex5	intron	ins	insT
48	NC_000017.11:g.7675244_7675245insC	NM_000546.6:c.376-9_376-8insG	NP_000537.3:p.?	-0.343403	-0.98496	-0.376642	-0.376642	Ex5	intron	ins	insG
49	NC_000017.11:g.7675244_7675245insG	NM_000546.6:c.376-9_376-8insC	NP_000537.3:p.?	-0.0100794	-0.159907	-0.652911	-0.159907	Ex5	intron	ins	insC
50	NC_000017.11:g.7675244_7675245insT	NM_000546.6:c.376-9_376-8insA	NP_000537.3:p.?	-2.55627	-0.323125	-0.678106	-0.678106	Ex5	intron	ins	insA
51	NC_000017.11:g.7675242_7675244del	NM_000546.6:c.376-7_376-5del	NP_000537.3:p.?	-0.503518	-1.30452	-0.957529	-0.957529	Ex5	intron	del	del3
52	NC_000017.11:g.7675242_7675243del	NM_000546.6:c.376-7_376-6del	NP_000537.3:p.?	-0.461564	-0.413378	-1.10564	-0.461564	Ex5	intron	del	del2
53	NC_000017.11:g.7675243del	NM_000546.6:c.376-6del	NP_000537.3:p.?	-0.275526	-1.10342	-0.828252	-0.828252	Ex5	intron	del	del1
54	NC_000017.11:g.7675243G>A	NM_000546.6:c.376-7C>T	NP_000537.3:p.?	-1.47814	-1.25525	-0.504086	-1.25525	Ex5	intron	sub	sub1		Ts
55	NC_000017.11:g.7675243G>C	NM_000546.6:c.376-7C>G	NP_000537.3:p.?	-1.92808	-2.09294	-0.987689	-1.92808	Ex5	intron	sub	sub1		Tv
56	NC_000017.11:g.7675243G>T	NM_000546.6:c.376-7C>A	NP_000537.3:p.?	-0.906528	-1.45974	-1.07898	-1.07898	Ex5	intron	sub	sub1		Tv
57	NC_000017.11:g.7675245dup	NM_000546.6:c.376-8dup	NP_000537.3:p.?	-0.865435	-0.706414	-1.84602	-0.865435	Ex5	intron	ins	insT
58	NC_000017.11:g.7675243_7675244insC	NM_000546.6:c.376-8_376-7insG	NP_000537.3:p.?	-0.871815	-0.869955	-1.1798	-0.871815	Ex5	intron	ins	insG
59	NC_000017.11:g.7675243dup	NM_000546.6:c.376-6dup	NP_000537.3:p.?	-0.693648	-1.993	-0.635424	-0.693648	Ex5	intron	ins	insC
60	NC_000017.11:g.7675243_7675244insT	NM_000546.6:c.376-8_376-7insA	NP_000537.3:p.?	-0.382463	-1.63015	-3.35839	-1.63015	Ex5	intron	ins	insA
61	NC_000017.11:g.7675240_7675242del	NM_000546.6:c.376-5_376-3del	NP_000537.3:p.?	-1.90563	-2.24764	-0.441942	-1.90563	Ex5	intron	del	del3
62	NC_000017.11:g.7675241_7675242del	NM_000546.6:c.376-6_376-5del	NP_000537.3:p.?	-3.25846	-2.52713	0.669467	-2.52713	Ex5	intron	del	del2
63	NC_000017.11:g.7675243del	NM_000546.6:c.376-6del	NP_000537.3:p.?	-0.275526	-1.10342	-0.828252	-0.828252	Ex5	intron	del	del1
64	NC_000017.11:g.7675242G>A	NM_000546.6:c.376-6C>T	NP_000537.3:p.?	-1.58974	-0.713575	-2.62718	-1.58974	Ex5	intron	sub	sub1		Ts
65	NC_000017.11:g.7675242G>C	NM_000546.6:c.376-6C>G	NP_000537.3:p.?	-0.668873	-2.47159	-0.96668	-0.96668	Ex5	intron	sub	sub1		Tv
66	NC_000017.11:g.7675242G>T	NM_000546.6:c.376-6C>A	NP_000537.3:p.?	-0.648563	-0.594682	-0.843745	-0.648563	Ex5	intron	sub	sub1		Tv
67	NC_000017.11:g.7675242_7675243insA	NM_000546.6:c.376-7_376-6insT	NP_000537.3:p.?	0.359863	0.374775	-1.35418	0.359863	Ex5	intron	ins	insT
68	NC_000017.11:g.7675242_7675243insC	NM_000546.6:c.376-7_376-6insG	NP_000537.3:p.?	-0.730879	-1.98337	-0.91485	-0.91485	Ex5	intron	ins	insG
69	NC_000017.11:g.7675243dup	NM_000546.6:c.376-6dup	NP_000537.3:p.?	-0.693648	-1.993	-0.635424	-0.693648	Ex5	intron	ins	insC
70	NC_000017.11:g.7675242_7675243insT	NM_000546.6:c.376-7_376-6insA	NP_000537.3:p.?	-2.01407	-2.67628	-3.13187	-2.67628	Ex5	intron	ins	insA
71	NC_000017.11:g.7675241A>C	NM_000546.6:c.376-5T>G	NP_000537.3:p.?	-1.73761	-0.590236	-1.42965	-1.42965	Ex5	intron	sub	sub1		Tv
72	NC_000017.11:g.7675241A>G	NM_000546.6:c.376-5T>C	NP_000537.3:p.?	-0.919083	-1.0153	0.18136	-0.919083	Ex5	intron	sub	sub1		Ts
73	NC_000017.11:g.7675241A>T	NM_000546.6:c.376-5T>A	NP_000537.3:p.?	-0.903913	-1.32474	-1.01759	-1.01759	Ex5	intron	sub	sub1		Tv
74	NC_000017.11:g.7675240_7675242del	NM_000546.6:c.376-5_376-3del	NP_000537.3:p.?	-1.90563	-2.24764	-0.441942	-1.90563	Ex5	intron	del	del3
75	NC_000017.11:g.7675240_7675241del	NM_000546.6:c.376-5_376-4del	NP_000537.3:p.?	-0.477449	-0.796848	-0.487469	-0.487469	Ex5	intron	del	del2
76	NC_000017.11:g.7675241del	NM_000546.6:c.376-5del	NP_000537.3:p.?	0.185203	-0.698697	0.669467	0.185203	Ex5	intron	del	del1
77	NC_000017.11:g.7675241dup	NM_000546.6:c.376-5dup	NP_000537.3:p.?	-1.30235	-1.18158	-0.282583	-1.18158	Ex5	intron	ins	insT
78	NC_000017.11:g.7675241_7675242insC	NM_000546.6:c.376-6_376-5insG	NP_000537.3:p.?	-2.68573	-2.84518	-0.886884	-2.68573	Ex5	intron	ins	insG
79	NC_000017.11:g.7675243dup	NM_000546.6:c.376-6dup	NP_000537.3:p.?	-0.693648	-1.993	-0.635424	-0.693648	Ex5	intron	ins	insC
80	NC_000017.11:g.7675241_7675242insT	NM_000546.6:c.376-6_376-5insA	NP_000537.3:p.?	-1.10894	-3.50126	-0.696452	-1.10894	Ex5	intron	ins	insA
81	NC_000017.11:g.7675238_7675240del	NM_000546.6:c.376-4_376-2del	NP_000537.3:p.?	1.38626	0.805136	1.16146	1.16146	Ex5	intron	del	del3
82	NC_000017.11:g.7675239_7675240del	NM_000546.6:c.376-3_376-2del	NP_000537.3:p.?	-0.594275	-0.774189	-0.710666	-0.710666	Ex5	intron	del	del2
83	NC_000017.11:g.7675240del	NM_000546.6:c.376-4del	NP_000537.3:p.?	-2.26313	-0.173006	-2.38448	-2.26313	Ex5	intron	del	del1
84	NC_000017.11:g.7675240T>A	NM_000546.6:c.376-4A>T	NP_000537.3:p.?	-2.02965	-2.19688	-0.594928	-2.02965	Ex5	intron	sub	sub1		Tv
85	NC_000017.11:g.7675240T>C	NM_000546.6:c.376-4A>G	NP_000537.3:p.?	-1.14678	-1.56993	-0.864243	-1.14678	Ex5	intron	sub	sub1		Ts
86	NC_000017.11:g.7675240T>G	NM_000546.6:c.376-4A>C	NP_000537.3:p.?	-0.655333	-0.804154	-1.21634	-0.804154	Ex5	intron	sub	sub1		Tv
87	NC_000017.11:g.7675241dup	NM_000546.6:c.376-5dup	NP_000537.3:p.?	-1.30235	-1.18158	-0.282583	-1.18158	Ex5	intron	ins	insT
88	NC_000017.11:g.7675240_7675241insC	NM_000546.6:c.376-5_376-4insG	NP_000537.3:p.?	-2.89402	0.175262	-0.367731	-0.367731	Ex5	intron	ins	insG
89	NC_000017.11:g.7675240_7675241insG	NM_000546.6:c.376-5_376-4insC	NP_000537.3:p.?	-0.652092	-0.768175	0.669467	-0.652092	Ex5	intron	ins	insC
90	NC_000017.11:g.7675240dup	NM_000546.6:c.376-4dup	NP_000537.3:p.?	-0.673293	-0.429554	-0.484435	-0.484435	Ex5	intron	ins	insA
91	NC_000017.11:g.7675237_7675239del	NM_000546.6:c.376-3_376-1del	NP_000537.3:p.?	0.872535	1.00385	0.804103	0.872535	Ex5	intron	del	del3
92	NC_000017.11:g.7675239_7675240del	NM_000546.6:c.376-3_376-2del	NP_000537.3:p.?	-0.594275	-0.774189	-0.710666	-0.710666	Ex5	intron	del	del2
93	NC_000017.11:g.7675239del	NM_000546.6:c.376-3del	NP_000537.3:p.?	-0.960747	-0.500777	-1.80791	-0.960747	Ex5	intron	del	del1
94	NC_000017.11:g.7675239G>A	NM_000546.6:c.376-3C>T	NP_000537.3:p.?	-0.467384	-1.12913	-2.36672	-1.12913	Ex5	intron	sub	sub1		Ts
95	NC_000017.11:g.7675239G>C	NM_000546.6:c.376-3C>G	NP_000537.3:p.?	0.923484	0.670016	0.930789	0.923484	Ex5	intron	sub	sub1		Tv
96	NC_000017.11:g.7675239G>T	NM_000546.6:c.376-3C>A	NP_000537.3:p.?	-0.82565	-1.24494	-0.824856	-0.82565	Ex5	intron	sub	sub1		Tv
97	NC_000017.11:g.7675239_7675240insA	NM_000546.6:c.376-4_376-3insT	NP_000537.3:p.?	-1.00063	-0.271282	-0.218663	-0.271282	Ex5	intron	ins	insT
98	NC_000017.11:g.7675239_7675240insC	NM_000546.6:c.376-4_376-3insG	NP_000537.3:p.?	-1.02076	-0.659216	-1.52304	-1.02076	Ex5	intron	ins	insG
99	NC_000017.11:g.7675239dup	NM_000546.6:c.376-3dup	NP_000537.3:p.?	-3.27062	-1.6528	-0.724697	-1.6528	Ex5	intron	ins	insC
100	NC_000017.11:g.7675240dup	NM_000546.6:c.376-4dup	NP_000537.3:p.?	-0.673293	-0.429554	-0.484435	-0.484435	Ex5	intron	ins	insA
101	NC_000017.11:g.7675236_7675238del	NM_000546.6:c.376-1_377del	NP_000537.3:p.?	1.09751	1.11027	0.985757	1.09751	Ex5	exon	del	del3	if_del
102	NC_000017.11:g.7675237_7675238del	NM_000546.6:c.376-2_376-1del	NP_000537.3:p.?	0.934272	1.16368	1.01692	1.01692	Ex5	intron	del	del2
103	NC_000017.11:g.7675238del	NM_000546.6:c.376-2del	NP_000537.3:p.?	1.02765	1.05479	1.03044	1.03044	Ex5	intron	del	del1
104	NC_000017.11:g.7675238T>A	NM_000546.6:c.376-2A>T	NP_000537.3:p.?	0.921269	1.00466	0.969318	0.969318	Ex5	intron	sub	sub1		Tv
105	NC_000017.11:g.7675238T>C	NM_000546.6:c.376-2A>G	NP_000537.3:p.?	0.888684	0.781274	1.09087	0.888684	Ex5	intron	sub	sub1		Ts
106	NC_000017.11:g.7675238T>G	NM_000546.6:c.376-2A>C	NP_000537.3:p.?	0.92025	0.531696	0.853193	0.853193	Ex5	intron	sub	sub1		Tv
107	NC_000017.11:g.7675238_7675239insA	NM_000546.6:c.376-3_376-2insT	NP_000537.3:p.?	-2.24792	-3.36261	-0.568623	-2.24792	Ex5	intron	ins	insT
108	NC_000017.11:g.7675238_7675239insC	NM_000546.6:c.376-3_376-2insG	NP_000537.3:p.?	0.756887	1.37678	0.998694	0.998694	Ex5	intron	ins	insG
109	NC_000017.11:g.7675239dup	NM_000546.6:c.376-3dup	NP_000537.3:p.?	-3.27062	-1.6528	-0.724697	-1.6528	Ex5	intron	ins	insC
110	NC_000017.11:g.7675238dup	NM_000546.6:c.376-2dup	NP_000537.3:p.?	-0.13577	-1.43697	-3.09982	-1.43697	Ex5	intron	ins	insA
111	NC_000017.11:g.7675237C>A	NM_000546.6:c.376-1G>T	NP_000537.3:p.?	0.877341	0.689337	1.15692	0.877341	Ex5	intron	sub	sub1		Tv
112	NC_000017.11:g.7675237C>G	NM_000546.6:c.376-1G>C	NP_000537.3:p.?	1.09703	0.852	1.15429	1.09703	Ex5	intron	sub	sub1		Tv
113	NC_000017.11:g.7675237C>T	NM_000546.6:c.376-1G>A	NP_000537.3:p.?	1.14984	1.18312	0.811256	1.14984	Ex5	intron	sub	sub1		Ts
114	NC_000017.11:g.7675236_7675238del	NM_000546.6:c.376-1_377del	NP_000537.3:p.?	1.09751	1.11027	0.985757	1.09751	Ex5	exon	del	del3	if_del
115	NC_000017.11:g.7675236_7675237del	NM_000546.6:c.376-1_376del	NP_000537.3:p.?	0.861279	1.33623	1.10754	1.10754	Ex5	exon	del	del2	fs_indel
116	NC_000017.11:g.7675237del	NM_000546.6:c.376-1del	NP_000537.3:p.?	1.04141	1.2608	0.700347	1.04141	Ex5	intron	del	del1
117	NC_000017.11:g.7675237_7675238insA	NM_000546.6:c.376-2_376-1insT	NP_000537.3:p.?	0.934571	0.969703	1.05494	0.969703	Ex5	intron	ins	insT
118	NC_000017.11:g.7675237dup	NM_000546.6:c.376-1dup	NP_000537.3:p.?	0.999193	1.03464	0.998852	0.999193	Ex5	intron	ins	insG
119	NC_000017.11:g.7675237_7675238insG	NM_000546.6:c.376-2_376-1insC	NP_000537.3:p.?	0.957886	0.968325	0.684868	0.957886	Ex5	intron	ins	insC
120	NC_000017.11:g.7675238dup	NM_000546.6:c.376-2dup	NP_000537.3:p.?	-0.13577	-1.43697	-3.09982	-1.43697	Ex5	intron	ins	insA
121	NC_000017.11:g.7675235_7675236delinsAC	NM_000546.6:c.376_377delinsGT	NP_000537.3:p.Tyr126Val	1.17937	0.8566	0.753453	0.8566	Ex5	exon	sub	sub2	mis
122	NC_000017.11:g.7675235_7675236delinsCC	NM_000546.6:c.376_377delinsGG	NP_000537.3:p.Tyr126Gly	1.02433	0.831676	0.930002	0.930002	Ex5	exon	sub	sub2	mis
123	NC_000017.11:g.7675235_7675236delinsGC	NM_000546.6:c.376_377delinsGC	NP_000537.3:p.Tyr126Ala	1.08528	1.55866	1.00428	1.08528	Ex5	exon	sub	sub2	mis
124	NC_000017.11:g.7675234_7675236delinsTTC	NM_000546.6:c.376_378delinsGAA	NP_000537.3:p.Tyr126Glu	0.922829	0.954005	0.945491	0.945491	Ex5	exon	sub	sub2	mis
125	NC_000017.11:g.7675236A>C	NM_000546.6:c.376T>G	NP_000537.3:p.Tyr126Asp	0.972567	0.6051	0.824014	0.824014	Ex5	exon	sub	sub1	mis	Tv
126	NC_000017.11:g.7675235_7675236delinsAG	NM_000546.6:c.376_377delinsCT	NP_000537.3:p.Tyr126Leu	1.02757	1.02417	0.824414	1.02417	Ex5	exon	sub	sub2	mis
127	NC_000017.11:g.7675235_7675236delinsCG	NM_000546.6:c.376_377delinsCG	NP_000537.3:p.Tyr126Arg	1.0957	0.899459	1.03492	1.03492	Ex5	exon	sub	sub2	mis
128	NC_000017.11:g.7675235_7675236delinsGG	NM_000546.6:c.376_377delinsCC	NP_000537.3:p.Tyr126Pro	0.934019	1.17829	0.863053	0.934019	Ex5	exon	sub	sub2	mis
129	NC_000017.11:g.7675234_7675236delinsTTG	NM_000546.6:c.376_378delinsCAA	NP_000537.3:p.Tyr126Gln	0.871873	1.15004	1.05879	1.05879	Ex5	exon	sub	sub2	mis
130	NC_000017.11:g.7675236A>G	NM_000546.6:c.376T>C	NP_000537.3:p.Tyr126His	1.17939	1.04191	0.816323	1.04191	Ex5	exon	sub	sub1	mis	Ts
131	NC_000017.11:g.7675234_7675236delinsCAT	NM_000546.6:c.376_378delinsATG	NP_000537.3:p.Tyr126Met	1.07928	0.738894	1.13188	1.07928	Ex5	exon	sub	sub3	mis
132	NC_000017.11:g.7675235_7675236delinsAT	NM_000546.6:c.376_377delinsAT	NP_000537.3:p.Tyr126Ile	1.06389	1.18478	0.790233	1.06389	Ex5	exon	sub	sub2	mis
133	NC_000017.11:g.7675235_7675236delinsGT	NM_000546.6:c.376_377delinsAC	NP_000537.3:p.Tyr126Thr	1.0833	1.05585	1.1298	1.0833	Ex5	exon	sub	sub2	mis
134	NC_000017.11:g.7675234_7675236delinsTTT	NM_000546.6:c.376_378delinsAAA	NP_000537.3:p.Tyr126Lys	0.831803	0.966601	1.31481	0.966601	Ex5	exon	sub	sub2	mis
135	NC_000017.11:g.7675236A>T	NM_000546.6:c.376T>A	NP_000537.3:p.Tyr126Asn	0.79021	0.70781	0.80378	0.79021	Ex5	exon	sub	sub1	mis	Tv
136	NC_000017.11:g.7675234_7675236del	NM_000546.6:c.377_379del	NP_000537.3:p.Tyr126del	0.984375	1.15118	1.01159	1.01159	Ex5	exon	del	del3	if_del
137	NC_000017.11:g.7675235_7675236del	NM_000546.6:c.376_377del	NP_000537.3:p.Tyr126LeufsTer22	1.02441	0.919202	1.15757	1.02441	Ex5	exon	del	del2	fs_indel
138	NC_000017.11:g.7675236del	NM_000546.6:c.376del	NP_000537.3:p.Tyr126ThrfsTer44	0.822217	0.772968	1.28607	0.822217	Ex5	exon	del	del1	fs_indel
139	NC_000017.11:g.7675236dup	NM_000546.6:c.376dup	NP_000537.3:p.Tyr126LeufsTer23	1.10599	1.07955	0.960825	1.07955	Ex5	exon	ins	insT	fs_indel
140	NC_000017.11:g.7675237dup	NM_000546.6:c.376-1dup	NP_000537.3:p.?	0.999193	1.03464	0.998852	0.999193	Ex5	exon	ins	insG	fs_indel
141	NC_000017.11:g.7675236_7675237insG	NM_000546.6:c.376-1_376insC	NP_000537.3:p.?	0.802953	0.920662	1.23584	0.920662	Ex5	exon	ins	insC	fs_indel
142	NC_000017.11:g.7675236_7675237insT	NM_000546.6:c.376-1_376insA	NP_000537.3:p.?	1.30201	1.18043	1.41023	1.30201	Ex5	exon	ins	insA	fs_indel
143	NC_000017.11:g.7675234_7675236del	NM_000546.6:c.377_379del	NP_000537.3:p.Tyr126del	0.984375	1.15118	1.01159	1.01159	Ex5	exon	del	del3	if_del
144	NC_000017.11:g.7675234_7675235del	NM_000546.6:c.377_378del	NP_000537.3:p.Tyr126PhefsTer22	1.17431	0.917008	1.17123	1.17123	Ex5	exon	del	del2	fs_indel
145	NC_000017.11:g.7675235del	NM_000546.6:c.377del	NP_000537.3:p.Tyr126SerfsTer44	0.921813	1.04041	1.03507	1.03507	Ex5	exon	del	del1	fs_indel
146	NC_000017.11:g.7675235T>A	NM_000546.6:c.377A>T	NP_000537.3:p.Tyr126Phe	-0.951007	-0.378899	-1.46632	-0.951007	Ex5	exon	sub	sub1	mis	Tv
147	NC_000017.11:g.7675234_7675235delinsCC	NM_000546.6:c.377_378delinsGG	NP_000537.3:p.Tyr126Trp	-0.972342	-0.669412	-0.684001	-0.684001	Ex5	exon	sub	sub2	mis
148	NC_000017.11:g.7675234_7675235delinsTC	NM_000546.6:c.377_378delinsGA	NP_000537.3:p.Tyr126Ter	1.12218	0.912614	1	1	Ex5	exon	sub	sub2	non
149	NC_000017.11:g.7675235T>C	NM_000546.6:c.377A>G	NP_000537.3:p.Tyr126Cys	0.974059	0.99903	1.07252	0.99903	Ex5	exon	sub	sub1	mis	Ts
150	NC_000017.11:g.7675235T>G	NM_000546.6:c.377A>C	NP_000537.3:p.Tyr126Ser	0.927364	1.33617	1.0766	1.0766	Ex5	exon	sub	sub1	mis	Tv
151	NC_000017.11:g.7675236dup	NM_000546.6:c.376dup	NP_000537.3:p.Tyr126LeufsTer23	1.10599	1.07955	0.960825	1.07955	Ex5	exon	ins	insT	fs_indel
152	NC_000017.11:g.7675235_7675236insC	NM_000546.6:c.376_377insG	NP_000537.3:p.Tyr126Ter	0.986874	0.934897	0.870471	0.934897	Ex5	exon	ins	insG	fs_indel
153	NC_000017.11:g.7675235_7675236insG	NM_000546.6:c.376_377insC	NP_000537.3:p.Tyr126SerfsTer23	0.881168	0.970534	1.00295	0.970534	Ex5	exon	ins	insC	fs_indel
154	NC_000017.11:g.7675235dup	NM_000546.6:c.377dup	NP_000537.3:p.Tyr126Ter	1.12875	1.15074	1.26325	1.15074	Ex5	exon	ins	insA	fs_indel
155	NC_000017.11:g.7675232_7675234del	NM_000546.6:c.379_381del	NP_000537.3:p.Ser127del	0.970839	0.942739	1.06099	0.970839	Ex5	exon	del	del3	if_del
156	NC_000017.11:g.7675233_7675234del	NM_000546.6:c.379_380del	NP_000537.3:p.Ser127ProfsTer21	1.00135	0.95644	0.989703	0.989703	Ex5	exon	del	del2	fs_indel
157	NC_000017.11:g.7675234del	NM_000546.6:c.378del	NP_000537.3:p.Ser127ProfsTer43	1.10841	1.2181	1.00179	1.10841	Ex5	exon	del	del1	fs_indel
158	NC_000017.11:g.7675234G>A	NM_000546.6:c.378C>T	NP_000537.3:p.Tyr126=	-1.16076	-0.363027	-0.910388	-0.910388	Ex5	exon	sub	sub1	syn	Ts
159	NC_000017.11:g.7675234G>C	NM_000546.6:c.378C>G	NP_000537.3:p.Tyr126Ter	0.966188	1.18498	0.905772	0.966188	Ex5	exon	sub	sub1	non	Tv
160	NC_000017.11:g.7675234G>T	NM_000546.6:c.378C>A	NP_000537.3:p.Tyr126Ter	0.666869	0.171779	0.861381	0.666869	Ex5	exon	sub	sub1	non	Tv
161	NC_000017.11:g.7675234_7675235insA	NM_000546.6:c.377_378insT	NP_000537.3:p.Ser127LeufsTer22	0.941859	0.955499	1.02527	0.955499	Ex5	exon	ins	insT	fs_indel
162	NC_000017.11:g.7675234_7675235insC	NM_000546.6:c.377_378insG	NP_000537.3:p.Tyr126Ter	1.13439	1.00576	0.842071	1.00576	Ex5	exon	ins	insG	fs_indel
163	NC_000017.11:g.7675234dup	NM_000546.6:c.378dup	NP_000537.3:p.Ser127LeufsTer22	0.986697	1.05155	0.87123	0.986697	Ex5	exon	ins	insC	fs_indel
164	NC_000017.11:g.7675235dup	NM_000546.6:c.377dup	NP_000537.3:p.Tyr126Ter	1.12875	1.15074	1.26325	1.15074	Ex5	exon	ins	insA	fs_indel
165	NC_000017.11:g.7675232_7675233delinsAC	NM_000546.6:c.379_380delinsGT	NP_000537.3:p.Ser127Val	1.07352	0.999143	0.970945	0.999143	Ex5	exon	sub	sub2	mis
166	NC_000017.11:g.7675232_7675233delinsCC	NM_000546.6:c.379_380delinsGG	NP_000537.3:p.Ser127Gly	1.3274	0.634086	0.93357	0.93357	Ex5	exon	sub	sub2	mis
167	NC_000017.11:g.7675231_7675233delinsTTC	NM_000546.6:c.379_381delinsGAA	NP_000537.3:p.Ser127Glu	1.27887	1.05162	0.638672	1.05162	Ex5	exon	sub	sub3	mis
168	NC_000017.11:g.7675232_7675233inv	NM_000546.6:c.379_380inv	NP_000537.3:p.Ser127Asp	1.14459	1.0616	0.996978	1.0616	Ex5	exon	sub	sub2	mis
169	NC_000017.11:g.7675233A>C	NM_000546.6:c.379T>G	NP_000537.3:p.Ser127Ala	0.424595	0.555269	0.54924	0.54924	Ex5	exon	sub	sub1	mis	Tv
170	NC_000017.11:g.7675232_7675233delinsAG	NM_000546.6:c.379_380delinsCT	NP_000537.3:p.Ser127Leu	0.908685	0.948961	1.01773	0.948961	Ex5	exon	sub	sub2	mis
171	NC_000017.11:g.7675232_7675233delinsCG	NM_000546.6:c.379_380delinsCG	NP_000537.3:p.Ser127Arg	0.960257	1.12473	0.911838	0.960257	Ex5	exon	sub	sub2	mis
172	NC_000017.11:g.7675231_7675233delinsTTG	NM_000546.6:c.379_381delinsCAA	NP_000537.3:p.Ser127Gln	0.848303	0.482002	1.10699	0.848303	Ex5	exon	sub	sub3	mis
173	NC_000017.11:g.7675232_7675233delinsTG	NM_000546.6:c.379_380delinsCA	NP_000537.3:p.Ser127His	1.00008	0.980685	1.03184	1.00008	Ex5	exon	sub	sub2	mis
174	NC_000017.11:g.7675233A>G	NM_000546.6:c.379T>C	NP_000537.3:p.Ser127Pro	0.879066	1.0574	1.03515	1.03515	Ex5	exon	sub	sub1	mis	Ts
175	NC_000017.11:g.7675231_7675233delinsCAT	NM_000546.6:c.379_381delinsATG	NP_000537.3:p.Ser127Met	0.920132	0.657321	1.20227	0.920132	Ex5	exon	sub	sub3	mis
176	NC_000017.11:g.7675232_7675233delinsAT	NM_000546.6:c.379_380delinsAT	NP_000537.3:p.Ser127Ile	0.922922	0.797611	0.935694	0.922922	Ex5	exon	sub	sub2	mis
177	NC_000017.11:g.7675231_7675233delinsTTT	NM_000546.6:c.379_381delinsAAA	NP_000537.3:p.Ser127Lys	1.08576	0.989791	0.983188	0.989791	Ex5	exon	sub	sub3	mis
178	NC_000017.11:g.7675232_7675233delinsTT	NM_000546.6:c.379_380delinsAA	NP_000537.3:p.Ser127Asn	0.952414	0.619596	1.04408	0.952414	Ex5	exon	sub	sub2	mis
179	NC_000017.11:g.7675233A>T	NM_000546.6:c.379T>A	NP_000537.3:p.Ser127Thr	0.842708	0.691007	0.906215	0.842708	Ex5	exon	sub	sub1	mis	Tv
180	NC_000017.11:g.7675232_7675234del	NM_000546.6:c.379_381del	NP_000537.3:p.Ser127del	0.970839	0.942739	1.06099	0.970839	Ex5	exon	del	del3	if_del
181	NC_000017.11:g.7675233_7675234del	NM_000546.6:c.379_380del	NP_000537.3:p.Ser127ProfsTer21	1.00135	0.95644	0.989703	0.989703	Ex5	exon	del	del2	fs_indel
182	NC_000017.11:g.7675233del	NM_000546.6:c.379del	NP_000537.3:p.Ser127ProfsTer43	1.06624	1.04415	0.894641	1.04415	Ex5	exon	del	del1	fs_indel
183	NC_000017.11:g.7675233dup	NM_000546.6:c.379dup	NP_000537.3:p.Ser127PhefsTer22	1.01837	1.00302	1.11846	1.01837	Ex5	exon	ins	insT	fs_indel
184	NC_000017.11:g.7675233_7675234insC	NM_000546.6:c.378_379insG	NP_000537.3:p.Ser127ValfsTer22	1.07255	0.837742	0.796759	0.837742	Ex5	exon	ins	insG	fs_indel
185	NC_000017.11:g.7675234dup	NM_000546.6:c.378dup	NP_000537.3:p.Ser127LeufsTer22	0.986697	1.05155	0.87123	0.986697	Ex5	exon	ins	insC	fs_indel
186	NC_000017.11:g.7675233_7675234insT	NM_000546.6:c.378_379insA	NP_000537.3:p.Ser127IlefsTer22	0.993226	0.87265	0.930611	0.930611	Ex5	exon	ins	insA	fs_indel
187	NC_000017.11:g.7675230_7675232del	NM_000546.6:c.381_383del	NP_000537.3:p.Pro128del	0.993763	1.11394	1.03105	1.03105	Ex5	exon	del	del3	if_del
188	NC_000017.11:g.7675231_7675232del	NM_000546.6:c.382_383del	NP_000537.3:p.Pro128CysfsTer20	0.983317	1.20853	1.01137	1.01137	Ex5	exon	del	del2	fs_indel
189	NC_000017.11:g.7675232del	NM_000546.6:c.383del	NP_000537.3:p.Pro128LeufsTer42	1.01827	0.97584	1.01228	1.01228	Ex5	exon	del	del1	fs_indel
190	NC_000017.11:g.7675232G>A	NM_000546.6:c.380C>T	NP_000537.3:p.Ser127Phe	0.875319	0.970454	1.14965	0.970454	Ex5	exon	sub	sub1	mis	Ts
191	NC_000017.11:g.7675231_7675232inv	NM_000546.6:c.380_381inv	NP_000537.3:p.Ser127Trp	0.856421	1.04856	1.003	1.003	Ex5	exon	sub	sub2	mis
192	NC_000017.11:g.7675231_7675232delinsTC	NM_000546.6:c.380_381delinsGA	NP_000537.3:p.Ser127Ter	1.4478	0.822255	1.14961	1.14961	Ex5	exon	sub	sub2	non
193	NC_000017.11:g.7675232G>C	NM_000546.6:c.380C>G	NP_000537.3:p.Ser127Cys	0.911608	1.02707	0.8625	0.911608	Ex5	exon	sub	sub1	mis	Tv
194	NC_000017.11:g.7675231_7675232delinsCT	NM_000546.6:c.380_381delinsAG	NP_000537.3:p.Ser127Ter	0.903728	1.22743	1.30186	1.22743	Ex5	exon	sub	sub2	non
195	NC_000017.11:g.7675231_7675232delinsTT	NM_000546.6:c.380_381delinsAA	NP_000537.3:p.Ser127Ter	1.17621	0.830349	0.945423	0.945423	Ex5	exon	sub	sub2	non
196	NC_000017.11:g.7675232G>T	NM_000546.6:c.380C>A	NP_000537.3:p.Ser127Tyr	0.561009	-0.0508888	0.456492	0.456492	Ex5	exon	sub	sub1	mis	Tv
197	NC_000017.11:g.7675233dup	NM_000546.6:c.379dup	NP_000537.3:p.Ser127PhefsTer22	1.01837	1.00302	1.11846	1.01837	Ex5	exon	ins	insT	fs_indel
198	NC_000017.11:g.7675232_7675233insC	NM_000546.6:c.379_380insG	NP_000537.3:p.Ser127CysfsTer22	1.11341	0.849399	1.10081	1.10081	Ex5	exon	ins	insG	fs_indel
199	NC_000017.11:g.7675232dup	NM_000546.6:c.383dup	NP_000537.3:p.Ala129CysfsTer20	1.04448	1.01621	1.22717	1.04448	Ex5	exon	ins	insC	fs_indel
200	NC_000017.11:g.7675232_7675233insT	NM_000546.6:c.379_380insA	NP_000537.3:p.Ser127TyrfsTer22	1.02647	0.950191	0.906321	0.950191	Ex5	exon	ins	insA	fs_indel
201	NC_000017.11:g.7675230_7675232del	NM_000546.6:c.381_383del	NP_000537.3:p.Pro128del	0.993763	1.11394	1.03105	1.03105	Ex5	exon	del	del3	if_del
202	NC_000017.11:g.7675231_7675232del	NM_000546.6:c.382_383del	NP_000537.3:p.Pro128CysfsTer20	0.983317	1.20853	1.01137	1.01137	Ex5	exon	del	del2	fs_indel
203	NC_000017.11:g.7675232del	NM_000546.6:c.383del	NP_000537.3:p.Pro128LeufsTer42	1.01827	0.97584	1.01228	1.01228	Ex5	exon	del	del1	fs_indel
204	NC_000017.11:g.7675231G>A	NM_000546.6:c.381C>T	NP_000537.3:p.Ser127=	-1.38958	-0.887836	-0.466961	-0.887836	Ex5	exon	sub	sub1	syn	Ts
205	NC_000017.11:g.7675231G>C	NM_000546.6:c.381C>G	NP_000537.3:p.Ser127=	-2.52075	-1.0394	-1.07555	-1.07555	Ex5	exon	sub	sub1	syn	Tv
206	NC_000017.11:g.7675231G>T	NM_000546.6:c.381C>A	NP_000537.3:p.Ser127=	-1.06394	-1.18808	-1.19847	-1.18808	Ex5	exon	sub	sub1	syn	Tv
207	NC_000017.11:g.7675231_7675232insA	NM_000546.6:c.380_381insT	NP_000537.3:p.Ala129CysfsTer20	1.00976	1.10378	0.91382	1.00976	Ex5	exon	ins	insT	fs_indel
208	NC_000017.11:g.7675231_7675232insC	NM_000546.6:c.380_381insG	NP_000537.3:p.Ala129CysfsTer20	0.980968	0.945648	1.14224	0.980968	Ex5	exon	ins	insG	fs_indel
209	NC_000017.11:g.7675232dup	NM_000546.6:c.383dup	NP_000537.3:p.Ala129CysfsTer20	1.04448	1.01621	1.22717	1.04448	Ex5	exon	ins	insC	fs_indel
210	NC_000017.11:g.7675231_7675232insT	NM_000546.6:c.380_381insA	NP_000537.3:p.Ala129CysfsTer20	1.03928	0.96984	1.0525	1.03928	Ex5	exon	ins	insA	fs_indel
211	NC_000017.11:g.7675228_7675230del	NM_000546.6:c.382_384del	NP_000537.3:p.Pro128del	1.11018	1.11119	0.980479	1.11018	Ex5	exon	del	del3	if_del
212	NC_000017.11:g.7675231_7675232del	NM_000546.6:c.382_383del	NP_000537.3:p.Pro128CysfsTer20	0.983317	1.20853	1.01137	1.01137	Ex5	exon	del	del2	fs_indel
213	NC_000017.11:g.7675232del	NM_000546.6:c.383del	NP_000537.3:p.Pro128LeufsTer42	1.01827	0.97584	1.01228	1.01228	Ex5	exon	del	del1	fs_indel
214	NC_000017.11:g.7675229_7675230delinsAA	NM_000546.6:c.382_383delinsTT	NP_000537.3:p.Pro128Phe	-0.0300553	-0.737961	-0.657486	-0.657486	Ex5	exon	sub	sub2	mis
215	NC_000017.11:g.7675228_7675230delinsCCA	NM_000546.6:c.382_384delinsTGG	NP_000537.3:p.Pro128Trp	-1.28542	-0.302159	-1.08867	-1.08867	Ex5	exon	sub	sub3	mis
216	NC_000017.11:g.7675228_7675230delinsTCA	NM_000546.6:c.382_384delinsTGA	NP_000537.3:p.Pro128Ter	0.949552	1.00541	0.997325	0.997325	Ex5	exon	sub	sub3	non
217	NC_000017.11:g.7675229_7675230delinsCA	NM_000546.6:c.382_383delinsTG	NP_000537.3:p.Pro128Cys	-0.623974	-0.412307	-0.538865	-0.538865	Ex5	exon	sub	sub2	mis
218	NC_000017.11:g.7675228_7675230delinsCTA	NM_000546.6:c.382_384delinsTAG	NP_000537.3:p.Pro128Ter	1.29302	0.953041	0.969738	0.969738	Ex5	exon	sub	sub3	non
219	NC_000017.11:g.7675228_7675230delinsTTA	NM_000546.6:c.382_384delinsTAA	NP_000537.3:p.Pro128Ter	1.0609	1.14162	0.98388	1.0609	Ex5	exon	sub	sub3	non
220	NC_000017.11:g.7675229_7675230delinsTA	NM_000546.6:c.382_383delinsTA	NP_000537.3:p.Pro128Tyr	0.310061	-1.34183	-1.49646	-1.34183	Ex5	exon	sub	sub2	mis
221	NC_000017.11:g.7675230G>A	NM_000546.6:c.382C>T	NP_000537.3:p.Pro128Ser	-0.20942	-0.543339	-0.260208	-0.260208	Ex5	exon	sub	sub1	mis	Ts
222	NC_000017.11:g.7675229_7675230delinsAC	NM_000546.6:c.382_383delinsGT	NP_000537.3:p.Pro128Val	-0.737336	-0.8712	-1.10071	-0.8712	Ex5	exon	sub	sub2	mis
223	NC_000017.11:g.7675229_7675230inv	NM_000546.6:c.382_383inv	NP_000537.3:p.Pro128Gly	-0.979821	-0.847506	-0.0988098	-0.847506	Ex5	exon	sub	sub2	mis
224	NC_000017.11:g.7675228_7675230delinsTTC	NM_000546.6:c.382_384delinsGAA	NP_000537.3:p.Pro128Glu	-3.54623	-0.177764	-0.306065	-0.306065	Ex5	exon	sub	sub3	mis
225	NC_000017.11:g.7675229_7675230delinsTC	NM_000546.6:c.382_383delinsGA	NP_000537.3:p.Pro128Asp	-1.54235	-0.727607	-0.377513	-0.727607	Ex5	exon	sub	sub2	mis
226	NC_000017.11:g.7675230G>C	NM_000546.6:c.382C>G	NP_000537.3:p.Pro128Ala	-2.75838	-1.45857	-0.357327	-1.45857	Ex5	exon	sub	sub1	mis	Tv
227	NC_000017.11:g.7675228_7675230delinsCAT	NM_000546.6:c.382_384delinsATG	NP_000537.3:p.Pro128Met	0.0236194	-0.787079	-0.492436	-0.492436	Ex5	exon	sub	sub3	mis
228	NC_000017.11:g.7675229_7675230delinsAT	NM_000546.6:c.382_383delinsAT	NP_000537.3:p.Pro128Ile	-1.0444	-0.369318	-1.41005	-1.0444	Ex5	exon	sub	sub2	mis
229	NC_000017.11:g.7675228_7675230delinsTTT	NM_000546.6:c.382_384delinsAAA	NP_000537.3:p.Pro128Lys	-0.414724	-1.24606	-0.510008	-0.510008	Ex5	exon	sub	sub3	mis
230	NC_000017.11:g.7675229_7675230delinsTT	NM_000546.6:c.382_383delinsAA	NP_000537.3:p.Pro128Asn	-0.192008	-2.03529	-0.304141	-0.304141	Ex5	exon	sub	sub2	mis
231	NC_000017.11:g.7675230G>T	NM_000546.6:c.382C>A	NP_000537.3:p.Pro128Thr	-1.1211	-1.12018	-0.38635	-1.12018	Ex5	exon	sub	sub1	mis	Tv
232	NC_000017.11:g.7675230_7675231insA	NM_000546.6:c.381_382insT	NP_000537.3:p.Pro128SerfsTer21	0.874091	1.12856	1.08683	1.08683	Ex5	exon	ins	insT	fs_indel
233	NC_000017.11:g.7675230_7675231insC	NM_000546.6:c.381_382insG	NP_000537.3:p.Pro128AlafsTer21	0.883842	1.02707	1.08117	1.02707	Ex5	exon	ins	insG	fs_indel
234	NC_000017.11:g.7675232dup	NM_000546.6:c.383dup	NP_000537.3:p.Ala129CysfsTer20	1.04448	1.01621	1.22717	1.04448	Ex5	exon	ins	insC	fs_indel
235	NC_000017.11:g.7675230_7675231insT	NM_000546.6:c.381_382insA	NP_000537.3:p.Pro128ThrfsTer21	1.1426	1.02765	1.18534	1.1426	Ex5	exon	ins	insA	fs_indel
236	NC_000017.11:g.7675227_7675229del	NM_000546.6:c.384_386del	NP_000537.3:p.Ala129del	1.09244	1.10081	1.16316	1.10081	Ex5	exon	del	del3	if_del
237	NC_000017.11:g.7675228_7675229del	NM_000546.6:c.383_384del	NP_000537.3:p.Pro128ArgfsTer20	1.03608	0.901928	1.00403	1.00403	Ex5	exon	del	del2	fs_indel
238	NC_000017.11:g.7675232del	NM_000546.6:c.383del	NP_000537.3:p.Pro128LeufsTer42	1.01827	0.97584	1.01228	1.01228	Ex5	exon	del	del1	fs_indel
239	NC_000017.11:g.7675229G>A	NM_000546.6:c.383C>T	NP_000537.3:p.Pro128Leu	-0.717768	-0.619894	-0.537176	-0.619894	Ex5	exon	sub	sub1	mis	Ts
240	NC_000017.11:g.7675229G>C	NM_000546.6:c.383C>G	NP_000537.3:p.Pro128Arg	-0.525337	-0.510707	-0.918183	-0.525337	Ex5	exon	sub	sub1	mis	Tv
241	NC_000017.11:g.7675228_7675229delinsTT	NM_000546.6:c.383_384delinsAA	NP_000537.3:p.Pro128Gln	-0.338197	-0.699905	-1.12279	-0.699905	Ex5	exon	sub	sub2	mis
242	NC_000017.11:g.7675229G>T	NM_000546.6:c.383C>A	NP_000537.3:p.Pro128His	-1.30501	-0.996993	-1.00483	-1.00483	Ex5	exon	sub	sub1	mis	Tv
243	NC_000017.11:g.7675229_7675230insA	NM_000546.6:c.382_383insT	NP_000537.3:p.Pro128LeufsTer21	0.976422	0.949284	1.01661	0.976422	Ex5	exon	ins	insT	fs_indel
244	NC_000017.11:g.7675229_7675230insC	NM_000546.6:c.382_383insG	NP_000537.3:p.Pro128ArgfsTer21	1.02519	1.14701	0.914629	1.02519	Ex5	exon	ins	insG	fs_indel
245	NC_000017.11:g.7675232dup	NM_000546.6:c.383dup	NP_000537.3:p.Ala129CysfsTer20	1.04448	1.01621	1.22717	1.04448	Ex5	exon	ins	insC	fs_indel
246	NC_000017.11:g.7675229_7675230insT	NM_000546.6:c.382_383insA	NP_000537.3:p.Pro128HisfsTer21	1.20772	1.1492	1.04278	1.1492	Ex5	exon	ins	insA	fs_indel
247	NC_000017.11:g.7675228A>C	NM_000546.6:c.384T>G	NP_000537.3:p.Pro128=	-0.396099	-0.406468	-0.0843272	-0.396099	Ex5	exon	sub	sub1	syn	Tv
248	NC_000017.11:g.7675228A>G	NM_000546.6:c.384T>C	NP_000537.3:p.Pro128=	-0.826269	-0.348088	-1.46832	-0.826269	Ex5	exon	sub	sub1	syn	Ts
249	NC_000017.11:g.7675228A>T	NM_000546.6:c.384T>A	NP_000537.3:p.Pro128=	-0.665891	-0.794111	-0.412496	-0.665891	Ex5	exon	sub	sub1	syn	Tv
250	NC_000017.11:g.7675227_7675229del	NM_000546.6:c.384_386del	NP_000537.3:p.Ala129del	1.09244	1.10081	1.16316	1.10081	Ex5	exon	del	del3	if_del
251	NC_000017.11:g.7675227_7675228del	NM_000546.6:c.384_385del	NP_000537.3:p.Ala129ProfsTer19	0.785285	0.834716	1.36072	0.834716	Ex5	exon	del	del2	fs_indel
252	NC_000017.11:g.7675228del	NM_000546.6:c.384del	NP_000537.3:p.Ala129ProfsTer41	1.0424	1.04027	1.08509	1.0424	Ex5	exon	del	del1	fs_indel
253	NC_000017.11:g.7675228dup	NM_000546.6:c.384dup	NP_000537.3:p.Ala129CysfsTer20	1.09332	1.04084	1.04903	1.04903	Ex5	exon	ins	insT	fs_indel
254	NC_000017.11:g.7675228_7675229insC	NM_000546.6:c.383_384insG	NP_000537.3:p.Ala129CysfsTer20	0.846543	1.041	0.681714	0.846543	Ex5	exon	ins	insG	fs_indel
255	NC_000017.11:g.7675232dup	NM_000546.6:c.383dup	NP_000537.3:p.Ala129CysfsTer20	1.04448	1.01621	1.22717	1.04448	Ex5	exon	ins	insC	fs_indel
256	NC_000017.11:g.7675228_7675229insT	NM_000546.6:c.383_384insA	NP_000537.3:p.Ala129CysfsTer20	1.17045	0.734558	0.955993	0.955993	Ex5	exon	ins	insA	fs_indel
257	NC_000017.11:g.7675226_7675227delinsAA	NM_000546.6:c.385_386delinsTT	NP_000537.3:p.Ala129Phe	-3.09542	-0.993174	-0.79927	-0.993174	Ex5	exon	sub	sub2	mis
258	NC_000017.11:g.7675225_7675227delinsCCA	NM_000546.6:c.385_387delinsTGG	NP_000537.3:p.Ala129Trp	-1.56257	-0.374539	-0.654317	-0.654317	Ex5	exon	sub	sub3	mis
259	NC_000017.11:g.7675225_7675227delinsTCA	NM_000546.6:c.385_387delinsTGA	NP_000537.3:p.Ala129Ter	0.935433	0.889308	0.848241	0.889308	Ex5	exon	sub	sub3	non
260	NC_000017.11:g.7675226_7675227delinsCA	NM_000546.6:c.385_386delinsTG	NP_000537.3:p.Ala129Cys	-1.1577	-1.62286	-1.53767	-1.53767	Ex5	exon	sub	sub2	mis
261	NC_000017.11:g.7675225_7675227delinsCTA	NM_000546.6:c.385_387delinsTAG	NP_000537.3:p.Ala129Ter	1.14608	1.04376	1.10465	1.10465	Ex5	exon	sub	sub3	non
262	NC_000017.11:g.7675225_7675227delinsTTA	NM_000546.6:c.385_387delinsTAA	NP_000537.3:p.Ala129Ter	1.01324	1.1094	1.12148	1.1094	Ex5	exon	sub	sub3	non
263	NC_000017.11:g.7675226_7675227delinsTA	NM_000546.6:c.385_386delinsTA	NP_000537.3:p.Ala129Tyr	-0.203747	-0.947681	-0.0317674	-0.203747	Ex5	exon	sub	sub2	mis
264	NC_000017.11:g.7675227C>A	NM_000546.6:c.385G>T	NP_000537.3:p.Ala129Ser	-1.70917	-0.871874	-0.898975	-0.898975	Ex5	exon	sub	sub1	mis	Tv
265	NC_000017.11:g.7675226_7675227delinsAG	NM_000546.6:c.385_386delinsCT	NP_000537.3:p.Ala129Leu	-0.713562	-0.354761	-0.278715	-0.354761	Ex5	exon	sub	sub2	mis
266	NC_000017.11:g.7675226_7675227delinsCG	NM_000546.6:c.385_386delinsCG	NP_000537.3:p.Ala129Arg	-0.86639	-0.435969	0.194375	-0.435969	Ex5	exon	sub	sub2	mis
267	NC_000017.11:g.7675225_7675227delinsTTG	NM_000546.6:c.385_387delinsCAA	NP_000537.3:p.Ala129Gln	-2.1006	-0.425279	-1.60778	-1.60778	Ex5	exon	sub	sub3	mis
268	NC_000017.11:g.7675226_7675227delinsTG	NM_000546.6:c.385_386delinsCA	NP_000537.3:p.Ala129His	-0.695627	-0.767778	-0.884933	-0.767778	Ex5	exon	sub	sub2	mis
269	NC_000017.11:g.7675227C>G	NM_000546.6:c.385G>C	NP_000537.3:p.Ala129Pro	-0.871609	-1.25656	-0.711479	-0.871609	Ex5	exon	sub	sub1	mis	Tv
270	NC_000017.11:g.7675225_7675227delinsCAT	NM_000546.6:c.385_387delinsATG	NP_000537.3:p.Ala129Met	-0.686788	-1.18096	-0.981976	-0.981976	Ex5	exon	sub	sub3	mis
271	NC_000017.11:g.7675226_7675227delinsAT	NM_000546.6:c.385_386delinsAT	NP_000537.3:p.Ala129Ile	-0.469203	-2.90515	-0.662892	-0.662892	Ex5	exon	sub	sub2	mis
272	NC_000017.11:g.7675225_7675227delinsTTT	NM_000546.6:c.385_387delinsAAA	NP_000537.3:p.Ala129Lys	-0.69178	-0.58699	-2.76867	-0.69178	Ex5	exon	sub	sub3	mis
273	NC_000017.11:g.7675226_7675227delinsTT	NM_000546.6:c.385_386delinsAA	NP_000537.3:p.Ala129Asn	-0.222402	0.0967006	-0.184156	-0.184156	Ex5	exon	sub	sub2	mis
274	NC_000017.11:g.7675227C>T	NM_000546.6:c.385G>A	NP_000537.3:p.Ala129Thr	-0.456046	-0.920715	-1.36662	-0.920715	Ex5	exon	sub	sub1	mis	Ts
275	NC_000017.11:g.7675225_7675227del	NM_000546.6:c.385_387del	NP_000537.3:p.Ala129del	0.916551	0.93506	0.902616	0.916551	Ex5	exon	del	del3	if_del
276	NC_000017.11:g.7675226_7675227del	NM_000546.6:c.385_386del	NP_000537.3:p.Ala129ProfsTer19	0.887376	0.912654	0.780891	0.887376	Ex5	exon	del	del2	fs_indel
277	NC_000017.11:g.7675227del	NM_000546.6:c.385del	NP_000537.3:p.Ala129ProfsTer41	0.913645	0.952566	1.08565	0.952566	Ex5	exon	del	del1	fs_indel
278	NC_000017.11:g.7675228dup	NM_000546.6:c.384dup	NP_000537.3:p.Ala129CysfsTer20	1.09332	1.04084	1.04903	1.04903	Ex5	exon	ins	insT	fs_indel
279	NC_000017.11:g.7675227dup	NM_000546.6:c.385dup	NP_000537.3:p.Ala129GlyfsTer20	1.13134	0.936417	1.02974	1.02974	Ex5	exon	ins	insG	fs_indel
280	NC_000017.11:g.7675227_7675228insG	NM_000546.6:c.384_385insC	NP_000537.3:p.Ala129ArgfsTer20	1.32688	0.883244	0.92281	0.92281	Ex5	exon	ins	insC	fs_indel
281	NC_000017.11:g.7675227_7675228insT	NM_000546.6:c.384_385insA	NP_000537.3:p.Ala129SerfsTer20	1.03723	0.956401	1.31299	1.03723	Ex5	exon	ins	insA	fs_indel
282	NC_000017.11:g.7675224_7675226del	NM_000546.6:c.386_388del	NP_000537.3:p.Ala129_Leu130delinsVal	1.04938	0.777433	0.951834	0.951834	Ex5	exon	del	del3	if_del
283	NC_000017.11:g.7675225_7675226del	NM_000546.6:c.387_388del	NP_000537.3:p.Leu130GlnfsTer18	1.02659	1.14793	1.0437	1.0437	Ex5	exon	del	del2	fs_indel
284	NC_000017.11:g.7675226del	NM_000546.6:c.388del	NP_000537.3:p.Leu130SerfsTer40	0.977884	1.13712	1.08204	1.08204	Ex5	exon	del	del1	fs_indel
285	NC_000017.11:g.7675226G>A	NM_000546.6:c.386C>T	NP_000537.3:p.Ala129Val	-0.631571	-2.03032	-0.896987	-0.896987	Ex5	exon	sub	sub1	mis	Ts
286	NC_000017.11:g.7675226G>C	NM_000546.6:c.386C>G	NP_000537.3:p.Ala129Gly	-0.868265	-0.846558	-1.40737	-0.868265	Ex5	exon	sub	sub1	mis	Tv
287	NC_000017.11:g.7675225_7675226delinsTT	NM_000546.6:c.386_387delinsAA	NP_000537.3:p.Ala129Glu	-1.33559	-0.622535	-1.36042	-1.33559	Ex5	exon	sub	sub2	mis
288	NC_000017.11:g.7675226G>T	NM_000546.6:c.386C>A	NP_000537.3:p.Ala129Asp	-1.30672	-1.67523	-0.598566	-1.30672	Ex5	exon	sub	sub1	mis	Tv
289	NC_000017.11:g.7675226_7675227insA	NM_000546.6:c.385_386insT	NP_000537.3:p.Ala129ValfsTer20	0.949458	0.945688	1.3894	0.949458	Ex5	exon	ins	insT	fs_indel
290	NC_000017.11:g.7675227dup	NM_000546.6:c.385dup	NP_000537.3:p.Ala129GlyfsTer20	1.13134	0.936417	1.02974	1.02974	Ex5	exon	ins	insG	fs_indel
291	NC_000017.11:g.7675226dup	NM_000546.6:c.388dup	NP_000537.3:p.Leu130ProfsTer19	0.963441	0.933703	1.08604	0.963441	Ex5	exon	ins	insC	fs_indel
292	NC_000017.11:g.7675226_7675227insT	NM_000546.6:c.385_386insA	NP_000537.3:p.Ala129AspfsTer20	1.25612	1.14579	1.13336	1.14579	Ex5	exon	ins	insA	fs_indel
293	NC_000017.11:g.7675223_7675225del	NM_000546.6:c.388_390del	NP_000537.3:p.Leu130del	1.09154	0.969438	1.03625	1.03625	Ex5	exon	del	del3	if_del
294	NC_000017.11:g.7675225_7675226del	NM_000546.6:c.387_388del	NP_000537.3:p.Leu130GlnfsTer18	1.02659	1.14793	1.0437	1.0437	Ex5	exon	del	del2	fs_indel
295	NC_000017.11:g.7675226del	NM_000546.6:c.388del	NP_000537.3:p.Leu130SerfsTer40	0.977884	1.13712	1.08204	1.08204	Ex5	exon	del	del1	fs_indel
296	NC_000017.11:g.7675225G>A	NM_000546.6:c.387C>T	NP_000537.3:p.Ala129=	-1.24174	-0.924402	-0.984099	-0.984099	Ex5	exon	sub	sub1	syn	Ts
297	NC_000017.11:g.7675225G>C	NM_000546.6:c.387C>G	NP_000537.3:p.Ala129=	-0.559439	-1.75481	-0.78878	-0.78878	Ex5	exon	sub	sub1	syn	Tv
298	NC_000017.11:g.7675225G>T	NM_000546.6:c.387C>A	NP_000537.3:p.Ala129=	-1.14195	-0.588537	-1.30683	-1.14195	Ex5	exon	sub	sub1	syn	Tv
299	NC_000017.11:g.7675225_7675226insA	NM_000546.6:c.386_387insT	NP_000537.3:p.Leu130ProfsTer19	0.663605	1.177	1.11872	1.11872	Ex5	exon	ins	insT	fs_indel
300	NC_000017.11:g.7675225_7675226insC	NM_000546.6:c.386_387insG	NP_000537.3:p.Leu130ProfsTer19	0.998108	0.990956	1.11773	0.998108	Ex5	exon	ins	insG	fs_indel
301	NC_000017.11:g.7675226dup	NM_000546.6:c.388dup	NP_000537.3:p.Leu130ProfsTer19	0.963441	0.933703	1.08604	0.963441	Ex5	exon	ins	insC	fs_indel
302	NC_000017.11:g.7675225_7675226insT	NM_000546.6:c.386_387insA	NP_000537.3:p.Leu130ProfsTer19	1.22421	1.12374	0.875383	1.12374	Ex5	exon	ins	insA	fs_indel
303	NC_000017.11:g.7675223_7675225del	NM_000546.6:c.388_390del	NP_000537.3:p.Leu130del	1.09154	0.969438	1.03625	1.03625	Ex5	exon	del	del3	if_del
304	NC_000017.11:g.7675223_7675224del	NM_000546.6:c.389_390del	NP_000537.3:p.Leu130GlnfsTer18	0.949832	1.00364	0.960074	0.960074	Ex5	exon	del	del2	fs_indel
305	NC_000017.11:g.7675226del	NM_000546.6:c.388del	NP_000537.3:p.Leu130SerfsTer40	0.977884	1.13712	1.08204	1.08204	Ex5	exon	del	del1	fs_indel
306	NC_000017.11:g.7675222_7675224delinsCCA	NM_000546.6:c.388_390delinsTGG	NP_000537.3:p.Leu130Trp	1.22748	0.675646	1.02827	1.02827	Ex5	exon	sub	sub3	mis
307	NC_000017.11:g.7675222_7675224delinsTCA	NM_000546.6:c.388_390delinsTGA	NP_000537.3:p.Leu130Ter	0.992307	1.01237	0.781735	0.992307	Ex5	exon	sub	sub3	non
308	NC_000017.11:g.7675223_7675224delinsCA	NM_000546.6:c.388_389delinsTG	NP_000537.3:p.Leu130Cys	1.08522	1.08849	0.989489	1.08522	Ex5	exon	sub	sub2	mis
309	NC_000017.11:g.7675222_7675224delinsCTA	NM_000546.6:c.388_390delinsTAG	NP_000537.3:p.Leu130Ter	1.04085	0.6646	1.17465	1.04085	Ex5	exon	sub	sub3	non
310	NC_000017.11:g.7675222_7675224delinsTTA	NM_000546.6:c.388_390delinsTAA	NP_000537.3:p.Leu130Ter	0.976152	1.08672	1.08033	1.08033	Ex5	exon	sub	sub3	non
311	NC_000017.11:g.7675223_7675224delinsTA	NM_000546.6:c.388_389delinsTA	NP_000537.3:p.Leu130Tyr	1.37185	1.60246	1.49047	1.49047	Ex5	exon	sub	sub2	mis
312	NC_000017.11:g.7675224G>A	NM_000546.6:c.388C>T	NP_000537.3:p.Leu130Phe	1.00697	1.038	0.74677	1.00697	Ex5	exon	sub	sub1	mis	Ts
313	NC_000017.11:g.7675223_7675224delinsCC	NM_000546.6:c.388_389delinsGG	NP_000537.3:p.Leu130Gly	1.26767	1.25513	1.23985	1.25513	Ex5	exon	sub	sub2	mis
314	NC_000017.11:g.7675223_7675224delinsGC	NM_000546.6:c.388_389delinsGC	NP_000537.3:p.Leu130Ala	0.96231	0.958038	1.1788	0.96231	Ex5	exon	sub	sub2	mis
315	NC_000017.11:g.7675222_7675224delinsTTC	NM_000546.6:c.388_390delinsGAA	NP_000537.3:p.Leu130Glu	0.996215	1.05089	0.836165	0.996215	Ex5	exon	sub	sub3	mis
316	NC_000017.11:g.7675223_7675224delinsTC	NM_000546.6:c.388_389delinsGA	NP_000537.3:p.Leu130Asp	1.02539	0.893236	1.12773	1.02539	Ex5	exon	sub	sub2	mis
317	NC_000017.11:g.7675224G>C	NM_000546.6:c.388C>G	NP_000537.3:p.Leu130Val	1.23755	0.762055	0.644121	0.762055	Ex5	exon	sub	sub1	mis	Tv
318	NC_000017.11:g.7675223_7675224inv	NM_000546.6:c.388_389inv	NP_000537.3:p.Leu130Ser	0.671882	1.02183	0.912749	0.912749	Ex5	exon	sub	sub2	mis
319	NC_000017.11:g.7675223_7675224delinsGT	NM_000546.6:c.388_389delinsAC	NP_000537.3:p.Leu130Thr	0.915442	0.851741	1.01503	0.915442	Ex5	exon	sub	sub2	mis
320	NC_000017.11:g.7675222_7675224delinsTTT	NM_000546.6:c.388_390delinsAAA	NP_000537.3:p.Leu130Lys	0.995316	1.13642	1.03953	1.03953	Ex5	exon	sub	sub3	mis
321	NC_000017.11:g.7675223_7675224delinsTT	NM_000546.6:c.388_389delinsAA	NP_000537.3:p.Leu130Asn	0.954781	0.908594	0.833538	0.908594	Ex5	exon	sub	sub2	mis
322	NC_000017.11:g.7675222_7675224delinsCAT	NM_000546.6:c.388_390delinsATG	NP_000537.3:p.Leu130Met	-0.0462741	-0.223927	0.0110582	-0.0462741	Ex5	exon	sub	sub2	mis
323	NC_000017.11:g.7675224G>T	NM_000546.6:c.388C>A	NP_000537.3:p.Leu130Ile	0.726884	0.721008	0.548909	0.721008	Ex5	exon	sub	sub1	mis	Tv
324	NC_000017.11:g.7675224_7675225insA	NM_000546.6:c.387_388insT	NP_000537.3:p.Leu130SerfsTer19	0.924438	0.706139	1.11679	0.924438	Ex5	exon	ins	insT	fs_indel
325	NC_000017.11:g.7675224_7675225insC	NM_000546.6:c.387_388insG	NP_000537.3:p.Leu130AlafsTer19	0.974599	1.15409	0.82574	0.974599	Ex5	exon	ins	insG	fs_indel
326	NC_000017.11:g.7675226dup	NM_000546.6:c.388dup	NP_000537.3:p.Leu130ProfsTer19	0.963441	0.933703	1.08604	0.963441	Ex5	exon	ins	insC	fs_indel
327	NC_000017.11:g.7675224_7675225insT	NM_000546.6:c.387_388insA	NP_000537.3:p.Leu130ThrfsTer19	0.846007	1.00169	1.29168	1.00169	Ex5	exon	ins	insA	fs_indel
328	NC_000017.11:g.7675223A>C	NM_000546.6:c.389T>G	NP_000537.3:p.Leu130Arg	0.881977	0.956356	1.17009	0.956356	Ex5	exon	sub	sub1	mis	Tv
329	NC_000017.11:g.7675223A>G	NM_000546.6:c.389T>C	NP_000537.3:p.Leu130Pro	1.00465	0.848516	1.01218	1.00465	Ex5	exon	sub	sub1	mis	Ts
330	NC_000017.11:g.7675222_7675223delinsTT	NM_000546.6:c.389_390delinsAA	NP_000537.3:p.Leu130Gln	1.0747	0.658305	0.926177	0.926177	Ex5	exon	sub	sub2	mis
331	NC_000017.11:g.7675223A>T	NM_000546.6:c.389T>A	NP_000537.3:p.Leu130His	0.869244	0.173029	0.760469	0.760469	Ex5	exon	sub	sub1	mis	Tv
332	NC_000017.11:g.7675221_7675223del	NM_000546.6:c.389_391del	NP_000537.3:p.Leu130_Asn131delinsHis	0.88718	0.906301	1.42814	0.906301	Ex5	exon	del	del3	if_del
333	NC_000017.11:g.7675223_7675224del	NM_000546.6:c.389_390del	NP_000537.3:p.Leu130GlnfsTer18	0.949832	1.00364	0.960074	0.960074	Ex5	exon	del	del2	fs_indel
334	NC_000017.11:g.7675223del	NM_000546.6:c.389del	NP_000537.3:p.Leu130ProfsTer40	0.869296	1.16404	0.960829	0.960829	Ex5	exon	del	del1	fs_indel
335	NC_000017.11:g.7675223dup	NM_000546.6:c.389dup	NP_000537.3:p.Asn131GlnfsTer18	0.992262	0.886328	1.2352	0.992262	Ex5	exon	ins	insT	fs_indel
336	NC_000017.11:g.7675223_7675224insC	NM_000546.6:c.388_389insG	NP_000537.3:p.Leu130ArgfsTer19	1.04984	0.996435	1.02985	1.02985	Ex5	exon	ins	insG	fs_indel
337	NC_000017.11:g.7675226dup	NM_000546.6:c.388dup	NP_000537.3:p.Leu130ProfsTer19	0.963441	0.933703	1.08604	0.963441	Ex5	exon	ins	insC	fs_indel
338	NC_000017.11:g.7675223_7675224insT	NM_000546.6:c.388_389insA	NP_000537.3:p.Leu130HisfsTer19	1.05021	0.951601	1.17633	1.05021	Ex5	exon	ins	insA	fs_indel
339	NC_000017.11:g.7675220_7675222del	NM_000546.6:c.393_395del	NP_000537.3:p.Asn131del	1.04164	1.06417	0.97112	1.04164	Ex5	exon	del	del3	if_del
340	NC_000017.11:g.7675221_7675222del	NM_000546.6:c.390_391del	NP_000537.3:p.Asn131GlnfsTer17	1.18614	1.14002	1.38087	1.18614	Ex5	exon	del	del2	fs_indel
341	NC_000017.11:g.7675222del	NM_000546.6:c.390del	NP_000537.3:p.Asn131ThrfsTer39	1.02188	1.06844	0.970876	1.02188	Ex5	exon	del	del1	fs_indel
342	NC_000017.11:g.7675222G>A	NM_000546.6:c.390C>T	NP_000537.3:p.Leu130=	-1.62586	-1.06693	-0.255531	-1.06693	Ex5	exon	sub	sub1	syn	Ts
343	NC_000017.11:g.7675222G>C	NM_000546.6:c.390C>G	NP_000537.3:p.Leu130=	-2.71136	-0.330703	-0.529288	-0.529288	Ex5	exon	sub	sub1	syn	Tv
344	NC_000017.11:g.7675222G>T	NM_000546.6:c.390C>A	NP_000537.3:p.Leu130=	-0.733691	-0.669701	-0.927038	-0.733691	Ex5	exon	sub	sub1	syn	Tv
345	NC_000017.11:g.7675223dup	NM_000546.6:c.389dup	NP_000537.3:p.Asn131GlnfsTer18	0.992262	0.886328	1.2352	0.992262	Ex5	exon	ins	insT	fs_indel
346	NC_000017.11:g.7675222_7675223insC	NM_000546.6:c.389_390insG	NP_000537.3:p.Asn131GlnfsTer18	0.830218	1.08983	0.982566	0.982566	Ex5	exon	ins	insG	fs_indel
347	NC_000017.11:g.7675222dup	NM_000546.6:c.390dup	NP_000537.3:p.Asn131GlnfsTer18	0.915083	1.00673	0.989297	0.989297	Ex5	exon	ins	insC	fs_indel
348	NC_000017.11:g.7675222_7675223insT	NM_000546.6:c.389_390insA	NP_000537.3:p.Asn131GlnfsTer18	0.965374	0.929049	1.05604	0.965374	Ex5	exon	ins	insA	fs_indel
349	NC_000017.11:g.7675220_7675222del	NM_000546.6:c.393_395del	NP_000537.3:p.Asn131del	1.04164	1.06417	0.97112	1.04164	Ex5	exon	del	del3	if_del
350	NC_000017.11:g.7675220_7675221del	NM_000546.6:c.391_392del	NP_000537.3:p.Asn131GlnfsTer17	0.891144	0.988572	0.882636	0.891144	Ex5	exon	del	del2	fs_indel
351	NC_000017.11:g.7675221del	NM_000546.6:c.392del	NP_000537.3:p.Asn131ThrfsTer39	1.08137	0.898111	1.04151	1.04151	Ex5	exon	del	del1	fs_indel
352	NC_000017.11:g.7675220_7675221inv	NM_000546.6:c.391_392inv	NP_000537.3:p.Asn131Phe	1.07566	1.00899	1.13553	1.07566	Ex5	exon	sub	sub2	mis
353	NC_000017.11:g.7675219_7675221delinsCCA	NM_000546.6:c.391_393delinsTGG	NP_000537.3:p.Asn131Trp	1.10163	1.05401	1.09865	1.09865	Ex5	exon	sub	sub3	mis
354	NC_000017.11:g.7675219_7675221delinsTCA	NM_000546.6:c.391_393delinsTGA	NP_000537.3:p.Asn131Ter	1.10101	0.895498	1.12094	1.10101	Ex5	exon	sub	sub3	non
355	NC_000017.11:g.7675220_7675221delinsCA	NM_000546.6:c.391_392delinsTG	NP_000537.3:p.Asn131Cys	1.17867	0.976706	0.963965	0.976706	Ex5	exon	sub	sub2	mis
356	NC_000017.11:g.7675219_7675221delinsCTA	NM_000546.6:c.391_393delinsTAG	NP_000537.3:p.Asn131Ter	1.0822	0.738204	0.94973	0.94973	Ex5	exon	sub	sub2	non
357	NC_000017.11:g.7675219_7675221delinsTTA	NM_000546.6:c.391_393delinsTAA	NP_000537.3:p.Asn131Ter	0.874513	1.01194	1.20314	1.01194	Ex5	exon	sub	sub2	non
358	NC_000017.11:g.7675221T>A	NM_000546.6:c.391A>T	NP_000537.3:p.Asn131Tyr	0.946701	1.00761	1.11787	1.00761	Ex5	exon	sub	sub1	mis	Tv
359	NC_000017.11:g.7675220_7675221delinsAC	NM_000546.6:c.391_392delinsGT	NP_000537.3:p.Asn131Val	0.895882	0.896194	1.20068	0.896194	Ex5	exon	sub	sub2	mis
360	NC_000017.11:g.7675220_7675221delinsCC	NM_000546.6:c.391_392delinsGG	NP_000537.3:p.Asn131Gly	-0.390585	-0.198849	-0.0616311	-0.198849	Ex5	exon	sub	sub2	mis
361	NC_000017.11:g.7675220_7675221delinsGC	NM_000546.6:c.391_392delinsGC	NP_000537.3:p.Asn131Ala	1.08062	1.07637	1.60311	1.08062	Ex5	exon	sub	sub2	mis
362	NC_000017.11:g.7675219_7675221delinsTTC	NM_000546.6:c.391_393delinsGAA	NP_000537.3:p.Asn131Glu	1.2259	0.892568	0.961478	0.961478	Ex5	exon	sub	sub2	mis
363	NC_000017.11:g.7675221T>C	NM_000546.6:c.391A>G	NP_000537.3:p.Asn131Asp	0.83137	0.934358	0.897784	0.897784	Ex5	exon	sub	sub1	mis	Ts
364	NC_000017.11:g.7675220_7675221delinsAG	NM_000546.6:c.391_392delinsCT	NP_000537.3:p.Asn131Leu	0.889117	0.697731	0.843342	0.843342	Ex5	exon	sub	sub2	mis
365	NC_000017.11:g.7675220_7675221delinsGG	NM_000546.6:c.391_392delinsCC	NP_000537.3:p.Asn131Pro	1.05158	1.11737	0.921548	1.05158	Ex5	exon	sub	sub2	mis
366	NC_000017.11:g.7675219_7675221delinsTTG	NM_000546.6:c.391_393delinsCAA	NP_000537.3:p.Asn131Gln	0.274092	0.890575	0.602113	0.602113	Ex5	exon	sub	sub2	mis
367	NC_000017.11:g.7675221T>G	NM_000546.6:c.391A>C	NP_000537.3:p.Asn131His	0.587623	0.638647	0.214034	0.587623	Ex5	exon	sub	sub1	mis	Tv
368	NC_000017.11:g.7675221_7675222insA	NM_000546.6:c.390_391insT	NP_000537.3:p.Asn131Ter	1.34966	0.687954	1.17729	1.17729	Ex5	exon	ins	insT	fs_indel
369	NC_000017.11:g.7675221_7675222insC	NM_000546.6:c.390_391insG	NP_000537.3:p.Asn131GlufsTer18	1.03429	1.04879	0.902027	1.03429	Ex5	exon	ins	insG	fs_indel
370	NC_000017.11:g.7675222dup	NM_000546.6:c.390dup	NP_000537.3:p.Asn131GlnfsTer18	0.915083	1.00673	0.989297	0.989297	Ex5	exon	ins	insC	fs_indel
371	NC_000017.11:g.7675221dup	NM_000546.6:c.392dup	NP_000537.3:p.Asn131LysfsTer18	1.02713	1.00497	1.21365	1.02713	Ex5	exon	ins	insA	fs_indel
372	NC_000017.11:g.7675220_7675222del	NM_000546.6:c.393_395del	NP_000537.3:p.Asn131del	1.04164	1.06417	0.97112	1.04164	Ex5	exon	del	del3	if_del
373	NC_000017.11:g.7675219_7675220del	NM_000546.6:c.393_394del	NP_000537.3:p.Asn131LysfsTer17	1.02386	1.03234	1.07261	1.03234	Ex5	exon	del	del2	fs_indel
374	NC_000017.11:g.7675221del	NM_000546.6:c.392del	NP_000537.3:p.Asn131ThrfsTer39	1.08137	0.898111	1.04151	1.04151	Ex5	exon	del	del1	fs_indel
375	NC_000017.11:g.7675219_7675220delinsCA	NM_000546.6:c.392_393delinsTG	NP_000537.3:p.Asn131Met	1.20792	0.979547	0.813118	0.979547	Ex5	exon	sub	sub2	mis
376	NC_000017.11:g.7675220T>A	NM_000546.6:c.392A>T	NP_000537.3:p.Asn131Ile	0.809109	0.877145	1.14526	0.877145	Ex5	exon	sub	sub1	mis	Tv
377	NC_000017.11:g.7675219_7675220delinsTC	NM_000546.6:c.392_393delinsGA	NP_000537.3:p.Asn131Arg	-0.131064	0.611652	0.147884	0.147884	Ex5	exon	sub	sub2	mis
378	NC_000017.11:g.7675220T>C	NM_000546.6:c.392A>G	NP_000537.3:p.Asn131Ser	1.05353	0.875588	0.938649	0.938649	Ex5	exon	sub	sub1	mis	Ts
379	NC_000017.11:g.7675220T>G	NM_000546.6:c.392A>C	NP_000537.3:p.Asn131Thr	1.13988	1.08368	1.06403	1.08368	Ex5	exon	sub	sub1	mis	Tv
380	NC_000017.11:g.7675220_7675221insA	NM_000546.6:c.391_392insT	NP_000537.3:p.Asn131IlefsTer18	1.03342	0.991667	1.36367	1.03342	Ex5	exon	ins	insT	fs_indel
381	NC_000017.11:g.7675220_7675221insC	NM_000546.6:c.391_392insG	NP_000537.3:p.Asn131ArgfsTer18	0.81389	0.949663	0.873589	0.873589	Ex5	exon	ins	insG	fs_indel
382	NC_000017.11:g.7675220_7675221insG	NM_000546.6:c.391_392insC	NP_000537.3:p.Asn131ThrfsTer18	1.15302	1.14866	0.933095	1.14866	Ex5	exon	ins	insC	fs_indel
383	NC_000017.11:g.7675221dup	NM_000546.6:c.392dup	NP_000537.3:p.Asn131LysfsTer18	1.02713	1.00497	1.21365	1.02713	Ex5	exon	ins	insA	fs_indel
384	NC_000017.11:g.7675220_7675222del	NM_000546.6:c.393_395del	NP_000537.3:p.Asn131del	1.04164	1.06417	0.97112	1.04164	Ex5	exon	del	del3	if_del
385	NC_000017.11:g.7675219_7675220del	NM_000546.6:c.393_394del	NP_000537.3:p.Asn131LysfsTer17	1.02386	1.03234	1.07261	1.03234	Ex5	exon	del	del2	fs_indel
386	NC_000017.11:g.7675219del	NM_000546.6:c.393del	NP_000537.3:p.Asn131LysfsTer39	0.89656	1.02865	0.977629	0.977629	Ex5	exon	del	del1	fs_indel
387	NC_000017.11:g.7675219G>A	NM_000546.6:c.393C>T	NP_000537.3:p.Asn131=	-2.2595	-0.826224	-0.786374	-0.826224	Ex5	exon	sub	sub1	syn	Ts
388	NC_000017.11:g.7675219G>C	NM_000546.6:c.393C>G	NP_000537.3:p.Asn131Lys	-0.70798	-0.28891	-0.198632	-0.28891	Ex5	exon	sub	sub1	mis	Tv
389	NC_000017.11:g.7675219G>T	NM_000546.6:c.393C>A	NP_000537.3:p.Asn131Lys	0.0260244	-0.208888	-0.74643	-0.208888	Ex5	exon	sub	sub1	mis	Tv
390	NC_000017.11:g.7675219_7675220insA	NM_000546.6:c.392_393insT	NP_000537.3:p.Lys132GlnfsTer17	0.873189	1.02585	0.977937	0.977937	Ex5	exon	ins	insT	fs_indel
391	NC_000017.11:g.7675219_7675220insC	NM_000546.6:c.392_393insG	NP_000537.3:p.Asn131LysfsTer18	0.725541	0.830737	1.33198	0.830737	Ex5	exon	ins	insG	fs_indel
392	NC_000017.11:g.7675219dup	NM_000546.6:c.393dup	NP_000537.3:p.Lys132GlnfsTer17	1.07469	0.947	0.930246	0.947	Ex5	exon	ins	insC	fs_indel
393	NC_000017.11:g.7675221dup	NM_000546.6:c.392dup	NP_000537.3:p.Asn131LysfsTer18	1.02713	1.00497	1.21365	1.02713	Ex5	exon	ins	insA	fs_indel
394	NC_000017.11:g.7675216_7675218del	NM_000546.6:c.395_397del	NP_000537.3:p.Lys132del	1.11908	1.22622	1.24567	1.22622	Ex5	exon	del	del3	if_del
395	NC_000017.11:g.7675217_7675218del	NM_000546.6:c.394_395del	NP_000537.3:p.Lys132AspfsTer16	0.782036	1.11135	1.21581	1.11135	Ex5	exon	del	del2	fs_indel
396	NC_000017.11:g.7675218del	NM_000546.6:c.395del	NP_000537.3:p.Lys132ArgfsTer38	0.943406	1.03132	0.995286	0.995286	Ex5	exon	del	del1	fs_indel
397	NC_000017.11:g.7675216_7675218delinsGAA	NM_000546.6:c.394_396delinsTTC	NP_000537.3:p.Lys132Phe	0.973884	0.482167	1.24755	0.973884	Ex5	exon	sub	sub3	mis
398	NC_000017.11:g.7675216_7675218delinsGCA	NM_000546.6:c.394_396delinsTGC	NP_000537.3:p.Lys132Cys	1.1652	0.936948	1.01059	1.01059	Ex5	exon	sub	sub3	mis
399	NC_000017.11:g.7675216_7675218delinsTCA	NM_000546.6:c.394_396delinsTGA	NP_000537.3:p.Lys132Ter	1.07505	0.728107	0.986996	0.986996	Ex5	exon	sub	sub3	non
400	NC_000017.11:g.7675217_7675218delinsCA	NM_000546.6:c.394_395delinsTG	NP_000537.3:p.Lys132Trp	1.13668	1.13582	1.22637	1.13668	Ex5	exon	sub	sub2	mis
401	NC_000017.11:g.7675216_7675218delinsGTA	NM_000546.6:c.394_396delinsTAC	NP_000537.3:p.Lys132Tyr	1.03627	0.977072	0.969387	0.977072	Ex5	exon	sub	sub2	mis
402	NC_000017.11:g.7675216_7675218delinsTTA	NM_000546.6:c.394_396delinsTAA	NP_000537.3:p.Lys132Ter	0.911543	1.21599	1.13718	1.13718	Ex5	exon	sub	sub2	non
403	NC_000017.11:g.7675218T>A	NM_000546.6:c.394A>T	NP_000537.3:p.Lys132Ter	0.868454	1.29238	1.21705	1.21705	Ex5	exon	sub	sub1	non	Tv
404	NC_000017.11:g.7675217_7675218delinsAC	NM_000546.6:c.394_395delinsGT	NP_000537.3:p.Lys132Val	1.1036	1.27551	0.870918	1.1036	Ex5	exon	sub	sub2	mis
405	NC_000017.11:g.7675217_7675218delinsCC	NM_000546.6:c.394_395delinsGG	NP_000537.3:p.Lys132Gly	1.20841	1.24963	1.17501	1.20841	Ex5	exon	sub	sub2	mis
406	NC_000017.11:g.7675217_7675218delinsGC	NM_000546.6:c.394_395delinsGC	NP_000537.3:p.Lys132Ala	0.768824	1.18455	1.00527	1.00527	Ex5	exon	sub	sub2	mis
407	NC_000017.11:g.7675216_7675218delinsGTC	NM_000546.6:c.394_396delinsGAC	NP_000537.3:p.Lys132Asp	0.877192	0.868337	1.06486	0.877192	Ex5	exon	sub	sub2	mis
408	NC_000017.11:g.7675218T>C	NM_000546.6:c.394A>G	NP_000537.3:p.Lys132Glu	1.10479	1.05596	0.85821	1.05596	Ex5	exon	sub	sub1	mis	Ts
409	NC_000017.11:g.7675217_7675218delinsAG	NM_000546.6:c.394_395delinsCT	NP_000537.3:p.Lys132Leu	1.04334	1.04085	0.805818	1.04085	Ex5	exon	sub	sub2	mis
410	NC_000017.11:g.7675217_7675218delinsGG	NM_000546.6:c.394_395delinsCC	NP_000537.3:p.Lys132Pro	1.03399	1.10641	0.959706	1.03399	Ex5	exon	sub	sub2	mis
411	NC_000017.11:g.7675216_7675218delinsGTG	NM_000546.6:c.394_396delinsCAC	NP_000537.3:p.Lys132His	1.15597	1.10288	0.978791	1.10288	Ex5	exon	sub	sub2	mis
412	NC_000017.11:g.7675218T>G	NM_000546.6:c.394A>C	NP_000537.3:p.Lys132Gln	0.916033	1.08897	1.17565	1.08897	Ex5	exon	sub	sub1	mis	Tv
413	NC_000017.11:g.7675218_7675219insA	NM_000546.6:c.393_394insT	NP_000537.3:p.Lys132Ter	0.873545	0.983413	1.05369	0.983413	Ex5	exon	ins	insT	fs_indel
414	NC_000017.11:g.7675218_7675219insC	NM_000546.6:c.393_394insG	NP_000537.3:p.Lys132GlufsTer17	1.05483	0.926739	1.06443	1.05483	Ex5	exon	ins	insG	fs_indel
415	NC_000017.11:g.7675219dup	NM_000546.6:c.393dup	NP_000537.3:p.Lys132GlnfsTer17	1.07469	0.947	0.930246	0.947	Ex5	exon	ins	insC	fs_indel
416	NC_000017.11:g.7675218dup	NM_000546.6:c.395dup	NP_000537.3:p.Met133AspfsTer16	0.930332	1.11139	1.04858	1.04858	Ex5	exon	ins	insA	fs_indel
417	NC_000017.11:g.7675216_7675218del	NM_000546.6:c.395_397del	NP_000537.3:p.Lys132del	1.11908	1.22622	1.24567	1.22622	Ex5	exon	del	del3	if_del
418	NC_000017.11:g.7675216_7675217del	NM_000546.6:c.396_397del	NP_000537.3:p.Lys132AsnfsTer16	1.02701	0.998108	1.00517	1.00517	Ex5	exon	del	del2	fs_indel
419	NC_000017.11:g.7675218del	NM_000546.6:c.395del	NP_000537.3:p.Lys132ArgfsTer38	0.943406	1.03132	0.995286	0.995286	Ex5	exon	del	del1	fs_indel
420	NC_000017.11:g.7675216_7675217delinsTA	NM_000546.6:c.395_396delinsTA	NP_000537.3:p.Lys132Ile	0.955523	0.948689	1.13023	0.955523	Ex5	exon	sub	sub2	mis
421	NC_000017.11:g.7675217T>A	NM_000546.6:c.395A>T	NP_000537.3:p.Lys132Met	1.19866	0.778694	1.00865	1.00865	Ex5	exon	sub	sub1	mis	Tv
422	NC_000017.11:g.7675216_7675217delinsGC	NM_000546.6:c.395_396delinsGC	NP_000537.3:p.Lys132Ser	0.971315	0.966666	0.980265	0.971315	Ex5	exon	sub	sub2	mis
423	NC_000017.11:g.7675217T>C	NM_000546.6:c.395A>G	NP_000537.3:p.Lys132Arg	0.901199	1.04384	0.849264	0.901199	Ex5	exon	sub	sub1	mis	Ts
424	NC_000017.11:g.7675217T>G	NM_000546.6:c.395A>C	NP_000537.3:p.Lys132Thr	0.887144	0.612526	0.910336	0.887144	Ex5	exon	sub	sub1	mis	Tv
425	NC_000017.11:g.7675217_7675218insA	NM_000546.6:c.394_395insT	NP_000537.3:p.Lys132IlefsTer17	0.987317	0.989505	1.25262	0.989505	Ex5	exon	ins	insT	fs_indel
426	NC_000017.11:g.7675217_7675218insC	NM_000546.6:c.394_395insG	NP_000537.3:p.Lys132ArgfsTer17	1.04693	0.962293	0.840293	0.962293	Ex5	exon	ins	insG	fs_indel
427	NC_000017.11:g.7675217_7675218insG	NM_000546.6:c.394_395insC	NP_000537.3:p.Lys132ThrfsTer17	1.07134	0.986478	1.31484	1.07134	Ex5	exon	ins	insC	fs_indel
428	NC_000017.11:g.7675218dup	NM_000546.6:c.395dup	NP_000537.3:p.Met133AspfsTer16	0.930332	1.11139	1.04858	1.04858	Ex5	exon	ins	insA	fs_indel
429	NC_000017.11:g.7675216C>A	NM_000546.6:c.396G>T	NP_000537.3:p.Lys132Asn	0.951136	0.77144	0.788218	0.788218	Ex5	exon	sub	sub1	mis	Tv
430	NC_000017.11:g.7675216C>G	NM_000546.6:c.396G>C	NP_000537.3:p.Lys132Asn	1.06287	0.965857	1.32539	1.06287	Ex5	exon	sub	sub1	mis	Tv
431	NC_000017.11:g.7675216C>T	NM_000546.6:c.396G>A	NP_000537.3:p.Lys132=	-1.04846	-0.814324	-0.761074	-0.814324	Ex5	exon	sub	sub1	syn	Ts
432	NC_000017.11:g.7675214_7675216del	NM_000546.6:c.397_399del	NP_000537.3:p.Met133del	0.835898	0.809529	1.09186	0.835898	Ex5	exon	del	del3	if_del
433	NC_000017.11:g.7675216_7675217del	NM_000546.6:c.396_397del	NP_000537.3:p.Lys132AsnfsTer16	1.02701	0.998108	1.00517	1.00517	Ex5	exon	del	del2	fs_indel
434	NC_000017.11:g.7675216del	NM_000546.6:c.396del	NP_000537.3:p.Met133CysfsTer37	1.03682	0.880357	1.0545	1.03682	Ex5	exon	del	del1	fs_indel
435	NC_000017.11:g.7675216_7675217insA	NM_000546.6:c.395_396insT	NP_000537.3:p.Lys132AsnfsTer17	2.82987	-1.2946	0.954017	0.954017	Ex5	exon	ins	insT	fs_indel
436	NC_000017.11:g.7675216dup	NM_000546.6:c.396dup	NP_000537.3:p.Met133AspfsTer16	1.2339	1.08261	0.840322	1.08261	Ex5	exon	ins	insG	fs_indel
437	NC_000017.11:g.7675216_7675217insG	NM_000546.6:c.395_396insC	NP_000537.3:p.Lys132AsnfsTer17	1.10293	1.14701	1.17869	1.14701	Ex5	exon	ins	insC	fs_indel
438	NC_000017.11:g.7675218dup	NM_000546.6:c.395dup	NP_000537.3:p.Met133AspfsTer16	0.930332	1.11139	1.04858	1.04858	Ex5	exon	ins	insA	fs_indel
439	NC_000017.11:g.7675214_7675216del	NM_000546.6:c.397_399del	NP_000537.3:p.Met133del	0.835898	0.809529	1.09186	0.835898	Ex5	exon	del	del3	if_del
440	NC_000017.11:g.7675214_7675215del	NM_000546.6:c.397_398del	NP_000537.3:p.Met133ValfsTer15	1.02025	1.13127	0.917053	1.02025	Ex5	exon	del	del2	fs_indel
441	NC_000017.11:g.7675215del	NM_000546.6:c.397del	NP_000537.3:p.Met133CysfsTer37	1.20978	1.00194	0.805872	1.00194	Ex5	exon	del	del1	fs_indel
442	NC_000017.11:g.7675213_7675215delinsGCA	NM_000546.6:c.397_399delinsTGC	NP_000537.3:p.Met133Cys	0.951154	0.912915	0.965998	0.951154	Ex5	exon	sub	sub3	mis
443	NC_000017.11:g.7675213_7675215delinsTCA	NM_000546.6:c.397_399delinsTGA	NP_000537.3:p.Met133Ter	1.05486	1.09313	0.920912	1.05486	Ex5	exon	sub	sub3	non
444	NC_000017.11:g.7675214_7675215delinsCA	NM_000546.6:c.397_398delinsTG	NP_000537.3:p.Met133Trp	0.946844	0.781895	0.765808	0.781895	Ex5	exon	sub	sub2	mis
[truncated: 8,781 more rows]

## Sheet: Fig4e
Figure 4e
	codon
[truncated: 39 more rows]
[truncated: 133 more columns]
