# Supplementary material for: Deep CRISPR mutagenesis characterizes the functional diversity of TP53 mutations
Source: Nat Genet. 2025 Jan 7;57(1):140–53. doi: 10.1038/s41588-024-02039-4 (PMC11735402; doi:10.1038/s41588-024-02039-4)
Supplement: Supplementary file 10 — Statistical source data Fig. 5. [file 41588_2024_2039_MOESM10_ESM.xlsx]

## Sheet: Fig5b
Figure 5b
variant	class	rfs	umd_records	iarc_records	tcga_records	genie_records	sum_records
p.175H	mis	0.979173	3428	1221	931	2834	8414
p.248Q	mis	0.779848	2562	946	623	1866	5997
p.273H	mis	0.88696	2361	863	541	1735	5500
p.273C	mis	0.862356	2214	718	614	1818	5364
p.248W	mis	0.881249	2003	744	494	1546	4787
p.282W	mis	0.944405	1605	592	434	1397	4028
p.213X	non	0.963218	1252	339	437	1226	3254
p.220C	mis	0.870112	1260	402	330	955	2947
p.245S	mis	0.914056	1193	459	259	900	2811
p.196X	non	0.907995	869	244	293	857	2263
p.249S	mis	0.990041	958	443	265	282	1948
p.306X	non	0.936619	630	165	216	607	1618
p.285K	mis	0.948481	518	186	170	502	1376
p.157F	mis	0.928488	592	210	129	414	1345
p.179R	mis	0.874067	578	175	142	369	1264
p.237I	mis	0.973847	529	198	119	414	1260
p.163C	mis	0.942501	508	169	135	405	1217
p.273L	mis	0.661122	455	155	98	422	1130
p.176F	mis	0.957447	461	205	114	296	1076
p.245D	mis	0.990564	482	163	97	302	1044
p.241F	mis	0.852472	383	114	116	391	1004
p.234C	mis	0.882658	405	147	88	281	921
p.192X	non	0.929462	326	112	110	364	912
p.193R	mis	0.899486	363	101	134	309	907
p.195T	mis	0.839178	366	108	102	308	884
p.179Y	mis	1.04069	344	115	66	288	813
p.158L	mis	0.942945	332	102	61	298	793
p.286K	mis	0.902966	315	98	111	225	749
p.278S	mis	0.875735	315	94	99	231	739
p.272M	mis	0.981304	327	114	71	227	739
p.158H	mis	0.889062	315	114	65	227	721
p.238Y	mis	0.834329	298	92	80	242	712
p.280T	mis	1.08354	276	108	74	239	697
p.176Y	mis	0.985852	281	103	75	212	671
p.173L	mis	1.03247	271	93	74	217	655
p.236C	mis	0.914959	267	89	91	208	655
p.248L	mis	1.00305	303	123	38	188	652
p.152L	mis	0.96705	265	84	70	210	629
p.132N	mis	0.925547	238	74	82	232	626
p.216M	mis	1.05367	284	83	52	202	621
p.205C	mis	0.950105	293	123	66	137	619
p.245C	mis	0.965628	278	91	53	185	607
p.173M	mis	0.91665	248	78	65	215	606
p.266E	mis	0.820981	230	92	78	203	603
p.151S	mis	1.0339	245	104	61	189	599
p.266R	mis	0.862275	237	76	71	214	598
p.135Y	mis	0.981272	228	94	58	216	596
p.146X	non	0.999497	242	114	66	171	593
p.298X	non	0.76692	235	72	62	220	589
p.194R	mis	1.03751	235	69	74	197	575
p.275Y	mis	0.990809	250	86	60	163	559
p.214R	mis	0.963249	229	84	68	170	551
p.280K	mis	1.01099	213	77	78	181	549
p.245V	mis	0.91023	246	83	54	165	548
p.141Y	mis	0.956795	230	103	56	155	544
p.278L	mis	0.832088	241	86	44	167	538
p.132R	mis	0.901199	210	66	53	200	529
p.127F	mis	0.970454	178	31	86	232	527
p.242F	mis	1.00968	221	90	43	149	503
p.135F	mis	1.09839	194	65	64	169	492
p.154V	mis	0.948156	196	68	45	180	489
p.294X	non	0.875287	190	64	70	158	482
p.7578222_7578223del	fs	1.08451	186	16	77	194	473
p.244D	mis	0.974978	186	68	37	156	447
p.161T	mis	1.07853	188	82	43	125	438
p.272L	mis	0.706985	177	52	58	145	432
p.159V	mis	0.97921	164	57	48	144	413
p.249M	mis	0.953645	171	71	35	131	408
p.277F	mis	0.706734	165	54	37	148	404
p.193L	mis	0.949905	191	66	56	90	403
p.204X	non	0.856752	161	50	48	140	399
p.266V	mis	0.105762	156	62	54	124	396
p.244S	mis	0.881728	170	71	37	116	394
p.213Q	mis	0.79965	174	41	52	127	394
p.238F	mis	0.945733	151	47	53	139	390
p.275F	mis	0.489612	153	54	39	142	388
p.242Y	mis	0.797343	164	59	35	127	385
p.244C	mis	0.936836	149	58	46	123	376
p.193Y	mis	0.944895	155	43	53	125	376
p.246V	mis	0.823115	157	61	36	118	372
p.190L	mis	1.00778	157	52	36	123	368
p.250L	mis	0.865331	153	53	35	119	360
p.136X	non	0.974423	131	50	49	128	358
p.165X	non	0.971562	148	49	37	116	350
p.239D	mis	0.784298	134	52	40	119	345
p.183X	non	0.960485	128	42	44	129	343
p.271K	mis	0.949162	126	38	49	123	336
p.159P	mis	1.09482	144	33	51	107	335
p.280G	mis	0.304741	138	46	43	100	327
p.213L	mis	-0.0362752	133	41	38	115	327
p.241C	mis	0.899464	135	35	46	107	323
p.278R	mis	-0.012985	121	44	37	114	316
p.274F	mis	0.863308	142	34	25	113	314
p.281E	mis	0.263428	135	55	27	96	313
p.144X	non	0.996404	143	47	41	81	312
p.179L	mis	0.861075	127	47	38	93	305
p.167X	non	0.910995	122	45	40	94	301
p.267W	mis	0.67248	125	33	30	112	300
p.282G	mis	0.833657	133	50	23	75	281
p.198X	non	0.87117	104	26	43	107	280
p.138V	mis	1.12052	121	53	28	75	277
p.249G	mis	0.763884	113	57	25	80	275
p.143M	mis	0.87281	120	35	28	91	274
p.239S	mis	0.82983	112	34	24	99	269
p.126C	mis	0.99903	98	22	23	120	263
p.281N	mis	0.825551	116	37	20	84	257
p.279E	mis	0.597378	109	52	22	70	253
p.259Y	mis	0.989476	101	37	35	79	252
p.281H	mis	0.894169	100	43	25	84	252
p.234H	mis	0.755664	116	33	29	73	251
p.134L	mis	0.978865	99	29	29	94	251
p.246I	mis	0.87158	114	48	20	65	247
p.283P	mis	0.954572	100	36	17	92	245
p.151H	mis	0.81241	98	41	24	76	239
p.249W	mis	0.890271	100	50	20	68	238
p.179Q	mis	1.05491	91	30	21	89	231
p.195F	mis	1.00719	93	34	39	64	230
p.215R	mis	0.915362	96	31	28	72	227
p.215I	mis	0.825824	91	27	33	75	226
p.156P	mis	0.774832	92	46	20	67	225
p.255F	mis	0.981586	101	42	24	57	224
p.181C	mis	0.954165	101	31	25	67	224
p.242S	mis	0.968087	89	36	28	69	222
p.248G	mis	0.8926	89	27	25	77	218
p.172F	mis	0.998459	77	20	27	93	217
p.175G	mis	1.03938	93	24	27	73	217
p.273P	mis	0.915756	100	38	10	69	217
p.241Y	mis	0.97249	92	23	30	71	216
p.194F	mis	0.846951	91	29	24	72	216
p.258X	non	0.958389	74	28	32	81	215
p.278T	mis	0.0418488	86	34	26	69	215
p.166X	non	1.15381	90	34	22	69	215
p.132E	mis	1.05596	84	25	23	82	214
p.168R	mis	1.01853	78	24	24	87	213
p.171X	non	1.06685	88	24	33	65	210
p.176S	mis	1.00385	85	35	23	63	206
p.262V	mis	0.213119	81	17	35	72	205
p.278A	mis	-0.0667616	86	30	25	63	204
p.280I	mis	0.0152307	72	26	21	80	199
p.266X	non	1.00573	81	29	26	58	194
p.175L	mis	0.788861	74	30	18	70	192
p.270L	mis	0.787948	72	33	16	70	191
p.224D	mis	0.72792	74	9	28	78	189
p.163H	mis	0.951498	78	28	17	64	187
p.216L	mis	1.02137	56	16	31	83	186
p.271X	non	1.04773	64	20	23	73	180
p.176W	mis	1.00607	69	21	14	76	180
p.283C	mis	-0.0793752	115	29	3	33	180
p.181H	mis	0.59776	80	33	15	51	179
p.286X	non	1.04613	64	24	22	69	179
p.285X	non	0.962249	72	25	22	59	178
p.215G	mis	0.902762	73	14	24	67	178
p.158P	mis	1.06385	72	23	18	61	174
p.155N	mis	1.08837	82	34	17	40	173
p.273S	mis	-0.261095	64	19	21	67	171
p.238S	mis	0.951537	74	32	10	52	168
p.135W	mis	1.04977	69	28	12	55	164
p.179D	mis	1.02804	72	24	14	53	163
p.274A	mis	0.914392	66	21	20	55	162
p.265P	mis	0.932259	62	23	22	55	162
p.135R	mis	0.927065	66	19	24	52	161
p.177L	mis	0.897072	79	35	9	37	160
p.249T	mis	1.02048	76	32	15	37	160
p.151R	mis	0.836423	65	22	12	60	159
p.130V	mis	0.762055	63	24	24	48	159
p.267P	mis	0.965318	80	20	15	42	157
p.138P	mis	1.01076	71	33	14	39	157
p.199V	mis	0.681174	52	10	22	72	156
p.181P	mis	1.09166	64	24	20	47	155
p.130F	mis	1.00697	63	17	24	50	154
p.280S	mis	0.405604	67	30	20	36	153
p.175C	mis	-0.759063	71	29	13	39	152
p.270S	mis	0.99678	60	19	18	55	152
p.195N	mis	0.794667	54	21	18	58	151
p.7577594_7577595del	fs	0.971098	50	7	23	71	151
p.151T	mis	1.13248	57	22	17	54	150
p.211I	mis	0.872048	62	21	18	48	149
p.290H	mis	-0.853419	75	34	4	36	149
p.220H	mis	0.590701	68	20	13	46	147
p.158C	mis	0.745239	65	22	15	45	147
p.179N	mis	0.857261	70	25	12	40	147
p.164E	mis	1.00237	68	25	12	41	146
p.287X	non	0.928077	56	16	19	54	145
p.151A	mis	0.967297	57	20	21	47	145
p.176R	mis	1.00985	55	15	11	62	143
p.220S	mis	0.7443	73	17	14	38	142
p.244V	mis	0.931945	59	24	9	50	142
p.281Y	mis	0.277504	51	11	22	58	142
p.196P	mis	0.922231	64	20	13	43	140
p.238R	mis	0.743423	59	24	16	41	140
p.158G	mis	1.01587	62	23	12	42	139
p.126X	non	0.966188	63	30	12	31	136
p.248P	mis	1.0136	64	19	13	40	136
p.180K	mis	0.967929	48	13	13	62	136
p.275R	mis	0.588217	62	16	16	40	134
p.245R	mis	0.958013	63	19	17	35	134
p.281G	mis	0.578893	59	18	9	47	133
p.163N	mis	0.956821	58	25	15	33	131
p.152S	mis	1.08371	56	35	12	27	130
p.270C	mis	0.0424135	54	27	7	42	130
p.155P	mis	0.991849	56	23	12	39	130
p.180X	non	1.02792	49	21	13	46	129
p.205H	mis	1.03524	51	13	9	55	128
p.221X	non	0.807766	51	12	21	42	126
p.127Y	mis	0.456492	43	12	20	50	125
p.215N	mis	0.980498	55	20	20	29	124
p.235S	mis	-1.01145	63	22	1	37	123
p.257P	mis	0.969533	44	16	13	49	122
p.205D	mis	0.762872	49	19	9	43	120
p.282P	mis	0.876138	63	22	7	28	120
p.249K	mis	0.910814	58	34	6	21	119
p.7578474_7578475ins	fs	1.05447	14	13	28	64	119
p.277Y	mis	0.762708	55	28	8	27	118
p.161D	mis	0.930484	49	23	11	35	118
p.133K	mis	1.05014	45	23	10	39	117
p.236X	non	1.02769	54	22	13	28	117
p.177R	mis	0.967248	54	19	9	34	116
p.286G	mis	0.789227	47	21	15	33	116
p.220N	mis	0.897549	53	18	17	27	115
p.259V	mis	0.930244	43	21	17	32	113
p.236H	mis	0.763885	45	18	15	35	113
p.234X	non	0.977658	51	13	10	38	112
p.157G	mis	0.840605	41	15	12	44	112
p.155I	mis	0.942468	57	26	4	23	110
p.197M	mis	1.0201	37	11	10	51	109
p.257Q	mis	0.849541	50	21	13	25	109
p.237K	mis	0.960818	44	12	14	39	109
p.208V	mis	0.740545	44	18	15	31	108
p.285V	mis	0.592158	53	21	12	22	108
p.255T	mis	0.731005	41	17	14	36	108
p.143A	mis	0.923379	44	21	7	35	107
p.174W	mis	1.03449	39	16	16	36	107
p.282Q	mis	0.64637	53	30	7	17	107
p.163X	non	0.955453	37	19	7	43	106
p.145P	mis	0.988652	45	24	11	26	106
p.234N	mis	0.843091	48	16	11	30	105
p.236N	mis	0.812789	49	21	8	27	105
p.141W	mis	0.947228	43	14	11	37	105
p.141R	mis	1.09712	41	18	9	37	105
p.164X	non	1.0552	47	25	18	14	104
p.273G	mis	0.799979	52	19	10	23	104
p.131I	mis	0.877145	38	8	16	41	103
p.209X	non	0.915132	46	18	12	26	102
p.136E	mis	1.03463	42	9	20	30	101
p.193P	mis	0.969206	47	19	10	25	101
p.132Q	mis	1.08897	50	19	8	24	101
p.173A	mis	0.859699	49	19	11	22	101
p.242R	mis	0.858728	50	14	8	28	100
p.241A	mis	0.832749	42	14	9	34	99
p.224X	non	0.980392	33	12	11	42	98
p.251S	mis	0.967808	45	26	5	21	97
p.251N	mis	0.908857	43	21	9	24	97
p.173G	mis	0.98876	43	16	11	26	96
p.278H	mis	-0.218403	37	15	17	27	96
p.139N	mis	0.906399	39	17	9	31	96
p.172D	mis	0.91181	33	12	9	42	96
p.126D	mis	0.824014	38	7	16	34	95
p.157D	mis	1.14264	40	16	5	34	95
p.199E	mis	1.00838	36	15	8	36	95
p.274L	mis	0.919111	38	16	12	28	94
p.134C	mis	1.14322	39	9	14	32	94
p.205S	mis	0.657883	41	20	14	19	94
p.7578213_7578214del	fs	0.93214	43	1	15	34	93
p.145Q	mis	0.960457	37	20	9	27	93
p.7578475_7578476ins	fs	1.08124	56	0	3	33	92
p.240R	mis	1.02541	45	18	5	24	92
p.156H	mis	-0.534168	46	19	3	23	91
p.258D	mis	0.891537	36	12	14	28	90
p.274G	mis	-0.0354436	28	10	17	34	89
p.267Q	mis	0.782488	46	16	4	23	89
p.276P	mis	1.01197	41	19	7	21	88
p.241P	mis	0.724073	33	12	18	25	88
p.246T	mis	0.816443	36	14	6	31	87
p.255N	mis	0.967434	40	11	15	21	87
p.135S	mis	1.06547	39	16	7	25	87
p.276D	mis	0.0242509	36	14	9	27	86
p.240G	mis	0.797736	34	21	8	22	85
p.194P	mis	0.819431	36	15	9	24	84
p.246R	mis	0.901825	35	15	8	26	84
p.281V	mis	0.0588859	40	5	12	27	84
p.247I	mis	0.920621	40	8	11	24	83
p.235D	mis	0.825983	32	12	4	34	82
p.177S	mis	1.12283	41	19	6	16	82
p.178D	mis	1.0356	27	9	6	40	82
p.178P	mis	0.860807	30	12	8	32	82
p.127P	mis	1.03515	30	8	5	39	82
p.237V	mis	0.780242	34	13	17	17	81
p.232T	mis	0.742041	37	16	6	22	81
p.283H	mis	-0.546218	46	18	5	12	81
p.218G	mis	0.893155	34	13	10	24	81
p.255S	mis	0.966407	33	10	11	27	81
p.246L	mis	0.800415	30	9	12	29	80
p.286Q	mis	0.810387	32	16	11	21	80
p.236D	mis	1.02295	35	9	13	23	80
p.132M	mis	1.00865	32	15	9	24	80
p.193D	mis	1.04601	32	15	9	24	80
p.305X	non	0.836898	35	18	8	18	79
p.162F	mis	0.924132	34	18	6	21	79
p.197G	mis	0.995889	35	22	6	15	78
p.272E	mis	0.826528	34	12	7	25	78
p.252P	mis	0.72197	38	9	9	22	78
p.187S	mis	1.0884	35	18	5	20	78
p.275W	mis	0.909232	34	10	9	24	77
p.291X	non	0.999482	34	12	7	24	77
p.238G	mis	1.03832	30	12	7	27	76
p.271Q	mis	0.789207	25	6	14	31	76
p.184N	mis	-0.967678	41	32	0	3	76
p.257R	mis	0.918293	26	4	12	34	76
p.254N	mis	0.909509	28	13	4	31	76
p.176X	non	0.992632	32	10	9	24	75
p.203L	mis	0.85014	28	11	12	24	75
p.196Q	mis	0.266574	24	10	3	37	74
p.245A	mis	1.03485	34	15	4	21	74
p.270V	mis	0.0565054	25	9	13	26	73
p.176G	mis	0.889563	28	7	11	27	73
p.286V	mis	0.383291	30	7	10	24	71
p.232F	mis	0.922	28	11	9	23	71
p.134V	mis	1.08627	27	12	10	22	71
p.130R	mis	0.956356	21	11	12	27	71
p.271V	mis	0.601083	30	9	11	20	70
p.272G	mis	0.641843	32	7	11	20	70
p.205F	mis	0.923303	24	10	10	26	70
p.274D	mis	0.741363	30	10	8	21	69
p.157I	mis	-0.952392	30	19	0	20	69
p.287K	mis	-0.544961	31	17	6	15	69
p.242W	mis	0.991991	28	16	4	21	69
p.190S	mis	0.816874	28	14	6	20	68
p.141X	non	0.872488	33	21	3	11	68
p.159D	mis	1.01382	30	14	5	19	68
p.135X	non	1.02354	24	10	9	24	67
p.156C	mis	-1.24157	36	18	4	9	67
p.168P	mis	0.908936	32	14	7	14	67
p.126H	mis	1.04191	22	3	8	33	66
p.145R	mis	1.16568	25	14	8	19	66
p.220X	non	0.840508	23	5	8	30	66
p.190T	mis	0.356102	20	6	7	33	66
p.254S	mis	0.858031	26	9	12	18	65
p.195S	mis	1.00654	30	7	5	23	65
p.132T	mis	0.887144	23	6	9	27	65
p.234D	mis	0.963011	32	6	6	21	65
p.232S	mis	0.928982	30	8	9	18	65
p.213P	mis	0.987641	26	8	13	18	65
p.250S	mis	-0.170179	36	20	3	5	64
p.126N	mis	0.79021	29	7	8	20	64
p.7577566_7577567ins	fs	0.981835	9	19	14	21	63
p.194H	mis	0.771446	23	6	8	26	63
p.160I	mis	-0.671849	33	17	6	6	62
p.232N	mis	0.868006	29	16	4	13	62
p.270I	mis	0.782336	31	14	5	12	62
p.242G	mis	0.994611	28	8	7	18	61
p.243I	mis	-0.079635	38	15	3	5	61
p.179P	mis	0.985319	21	6	8	26	61
p.246K	mis	0.734889	27	11	9	14	61
p.284P	mis	-0.0218326	28	12	1	20	61
p.290C	mis	-0.806546	34	13	5	9	61
p.205X	non	0.993208	23	8	3	27	61
p.251F	mis	0.91171	18	9	10	23	60
p.162N	mis	0.967234	30	5	11	14	60
p.278F	mis	0.912681	25	13	7	15	60
p.131Y	mis	1.00761	23	13	13	9	58
p.147G	mis	0.988262	22	9	6	21	58
p.133T	mis	1.05673	24	7	6	20	57
p.223L	mis	0.983316	25	6	8	18	57
p.170M	mis	-1.42855	25	13	3	16	57
p.168L	mis	1.01176	18	9	9	20	56
p.276G	mis	0.520098	18	7	10	21	56
p.259N	mis	0.458566	30	20	3	2	55
p.143G	mis	1.17307	28	8	6	13	55
p.253P	mis	0.930382	18	7	5	25	55
p.287D	mis	-0.815739	23	6	9	16	54
p.7577035_7577036ins	fs	0.935269	6	4	14	30	54
p.254T	mis	0.632579	22	11	5	16	54
p.130P	mis	1.00465	26	4	3	21	54
p.144P	mis	1.05298	22	7	4	21	54
p.238W	mis	0.993993	26	7	8	13	54
p.220D	mis	0.960106	20	5	6	22	53
p.218E	mis	0.836017	22	11	4	16	53
p.280X	non	1.00718	28	9	3	13	53
p.197E	mis	0.95202	22	8	6	17	53
p.229X	non	0.960791	23	8	5	17	53
p.218M	mis	0.821853	25	17	2	8	52
p.7578206_7578207del	fs	1.03189	13	4	8	27	52
p.154S	mis	-0.0337873	25	15	2	9	51
p.216G	mis	0.960811	21	5	10	15	51
p.199X	non	1.00643	21	6	8	16	51
p.239T	mis	0.90556	27	11	5	8	51
p.153S	mis	-0.703578	27	21	0	3	51
p.7578223_7578224del	fs	1.08451	0	44	2	5	51
p.127T	mis	0.842708	24	4	5	18	51
p.244G	syn	-0.884933	31	18	0	0	49
p.248R	syn	-1.07108	27	22	0	0	49
p.135G	mis	0.960241	25	9	2	13	49
p.202C	mis	-1.28226	23	10	3	13	49
p.201X	non	0.956212	20	8	5	16	49
p.222L	mis	-0.670719	28	9	1	11	49
p.163D	mis	0.97896	15	5	9	20	49
p.169I	mis	-0.892349	27	16	2	4	49
p.276V	mis	0.628187	26	13	1	9	49
p.256P	mis	0.894886	19	4	9	17	49
p.244A	mis	0.965565	22	11	0	15	48
p.244R	mis	0.951695	16	7	3	22	48
p.171G	mis	0.896408	18	10	3	17	48
p.197L	mis	0.935293	19	5	5	19	48
p.252F	mis	-0.832335	27	16	1	4	48
p.7577599_7577600ins	fs	0.992567	5	6	8	28	47
p.137Q	mis	0.952351	14	6	9	18	47
p.282R	syn	-1.00993	28	19	0	0	47
p.193N	mis	0.54025	16	4	4	23	47
p.206X	non	1.11234	19	11	2	15	47
p.205N	mis	1.08844	18	4	9	15	46
p.134S	mis	0.927144	18	3	7	18	46
p.136P	mis	1.02119	12	4	11	19	46
p.131S	mis	0.938649	21	9	4	12	46
p.139X	non	1.03568	24	8	6	8	46
p.156G	mis	1.00559	15	8	4	19	46
p.189V	mis	-0.840564	28	17	0	1	46
p.161S	mis	0.916042	20	2	12	12	46
p.161V	mis	0.61846	28	15	1	2	46
p.130H	mis	0.760469	27	6	2	11	46
p.265R	mis	0.743373	16	5	9	15	45
p.289F	mis	-1.07584	24	12	3	6	45
p.253A	mis	0.858429	13	6	9	17	45
p.239K	mis	0.849522	17	10	4	14	45
p.157L	mis	1.04623	15	9	6	15	45
p.275G	mis	0.653402	23	8	3	11	45
p.190R	mis	0.935057	16	6	3	19	44
p.152R	mis	0.96411	22	7	2	13	44
p.7578397_7578398ins	fs	0.993424	12	4	7	21	44
p.277X	non	0.91128	17	9	5	13	44
p.154G	syn	-1.06267	24	20	0	0	44
p.133R	mis	1.01061	16	7	6	15	44
p.173E	mis	0.954125	18	4	3	18	43
p.177P	syn	-1.56338	23	20	0	0	43
p.276S	mis	-0.0792331	19	21	1	2	43
p.234S	mis	0.90064	23	8	3	8	42
p.171K	mis	-0.895277	23	10	5	4	42
p.257V	mis	0.97086	20	7	6	9	42
p.275S	mis	0.698905	18	3	6	15	42
p.152T	mis	0.839491	18	10	6	8	42
p.285Q	mis	-0.697074	17	8	5	11	41
p.241T	mis	0.851559	19	9	3	10	41
p.140I	mis	-0.359193	20	16	1	4	41
p.132X	non	1.13718	13	3	9	16	41
p.159A	syn	-1.18508	22	19	0	0	41
p.151P	syn	-0.488233	23	18	0	0	41
p.144L	mis	0.219015	25	12	1	2	40
p.178Y	mis	-0.811802	25	12	0	3	40
p.152P	syn	-0.528789	22	18	0	0	40
p.168Y	mis	-1.06106	23	16	0	0	39
p.253I	mis	0.775181	19	10	2	8	39
p.245G	syn	-0.996177	23	16	0	0	39
p.198K	mis	-0.930994	21	17	0	1	39
p.279R	mis	-0.427355	21	10	4	3	38
p.236S	mis	1.00231	18	3	5	12	38
p.182X	non	1.00313	19	7	5	7	38
p.155T	syn	-1.31448	20	18	0	0	38
p.202H	mis	-1.10089	22	12	0	3	37
p.226G	syn	-1.31456	19	18	0	0	37
p.298K	mis	-0.463055	19	10	0	8	37
p.214Y	mis	0.794153	20	11	2	4	37
p.247N	syn	-1.11114	20	17	0	0	37
p.286A	mis	0.413022	15	2	2	18	37
p.277G	mis	0.543044	20	8	2	7	37
p.142L	mis	0.866398	18	13	2	4	37
p.276T	mis	0.410247	20	13	0	3	36
p.138T	mis	0.801264	18	10	3	5	36
p.209K	mis	-0.768268	17	10	3	6	36
p.143E	mis	0.841341	18	7	5	6	36
p.292X	non	1.0478	16	4	6	10	36
p.141G	mis	1.05018	13	2	9	12	36
p.152Q	mis	0.707686	16	5	4	10	35
p.178Q	mis	0.889081	15	6	7	7	35
p.126S	mis	1.0766	9	3	5	18	35
p.141F	mis	0.993135	12	7	3	13	35
p.153P	syn	-1.3306	21	14	0	0	35
p.173V	syn	-1.23493	18	17	0	0	35
p.269N	mis	-0.0135486	20	12	0	3	35
p.162S	mis	1.12814	17	9	3	5	34
p.227F	mis	-0.0510194	17	13	0	4	34
p.242X	non	1.0108	15	4	3	12	34
p.199R	mis	-1.1276	20	13	0	1	34
p.147D	mis	0.960154	16	8	1	9	34
p.151L	mis	0.041433	20	12	1	1	34
p.150I	mis	-0.507618	22	12	0	0	34
p.172A	mis	-0.507201	18	12	1	2	33
p.7578484_7578485ins	fs	1.05097	9	2	8	14	33
p.136H	mis	0.836262	16	8	2	7	33
p.154D	mis	-0.461747	16	10	1	6	33
p.177H	mis	0.826594	11	5	3	14	33
p.219S	mis	0.723701	20	8	0	5	33
p.166L	mis	-1.50227	21	12	0	0	33
p.296Y	mis	-0.859973	19	11	0	3	33
p.211A	mis	0.877458	12	7	4	10	33
p.213G	mis	1.10105	15	5	3	10	33
p.216E	mis	0.997656	13	7	3	10	33
p.230I	mis	-0.586194	16	14	0	2	32
p.172I	mis	-2.17242	18	13	0	1	32
p.157A	mis	0.994336	12	2	2	16	32
p.149F	mis	-0.354847	17	11	0	4	32
p.250P	syn	-0.847523	17	15	0	0	32
p.137L	syn	-1.1227	17	15	0	0	32
p.164N	mis	0.824394	17	10	1	3	31
p.163S	mis	1.14155	12	5	3	11	31
p.224K	mis	-0.0797668	15	8	0	8	31
p.208N	mis	-0.916702	12	8	3	8	31
p.251L	mis	1.0008	15	7	2	7	31
p.161A	syn	-1.23487	18	12	0	0	30
p.167H	mis	-0.770828	16	12	1	1	30
p.203E	mis	0.850282	14	10	0	6	30
p.215T	mis	1.07588	12	4	2	12	30
p.153L	mis	-0.445668	15	10	2	3	30
p.7577086_7577087del	fs	1.0617	14	1	2	12	29
p.158S	mis	0.302056	12	5	3	9	29
p.217G	mis	0.906671	11	6	4	8	29
p.267G	mis	0.743764	10	3	8	8	29
p.7577523_7577524ins	fs	0.988891	5	3	6	15	29
p.262S	mis	0.268097	14	7	0	8	29
p.272A	mis	0.854137	12	9	3	5	29
p.155A	mis	-1.2129	16	11	0	2	29
p.275X	non	1.0593	13	3	6	7	29
p.238X	non	1.0081	13	7	1	7	28
p.298Q	mis	-0.36714	16	10	1	1	28
p.208G	mis	0.748294	14	6	6	2	28
p.139E	mis	0.963194	17	3	2	6	28
p.256A	mis	0.692322	12	11	0	5	28
p.300L	mis	-0.822803	17	10	0	1	28
p.147I	mis	-0.425019	17	10	0	1	28
p.160V	mis	-0.661073	14	10	2	2	28
p.265L	syn	-1.04943	15	13	0	0	28
p.175S	mis	0.502436	18	10	0	0	28
p.219L	mis	0.592467	17	8	0	2	27
p.254F	mis	0.941867	9	7	2	9	27
p.203M	mis	0.689364	13	4	2	8	27
p.256I	mis	0.898077	11	5	4	7	27
p.192H	mis	-1.01385	16	8	1	2	27
p.243L	mis	-0.814125	15	12	0	0	27
p.7577567_7577568ins	fs	1.00634	11	1	4	11	27
p.7577036_7577037ins	fs	1.07775	13	2	2	9	26
p.293G	syn	-0.918264	16	10	0	0	26
p.299L	syn	-0.997205	16	10	0	0	26
p.243T	mis	0.745257	15	9	1	1	26
p.166T	mis	-1.1261	13	13	0	0	26
p.295L	mis	-1.10031	15	10	0	1	26
p.196G	mis	0.970104	10	3	1	12	26
p.128S	mis	-0.260208	12	8	2	4	26
p.191L	mis	-0.730742	15	7	2	2	26
p.214D	mis	0.915763	15	4	0	7	26
p.145L	syn	-1.02792	13	13	0	0	26
p.170T	syn	-1.13292	14	12	0	0	26
p.254V	mis	-1.01964	17	6	2	1	26
p.174S	mis	0.417368	13	10	0	3	26
p.283R	syn	-0.889016	15	10	0	0	25
p.293R	mis	-0.785055	16	8	0	1	25
p.142S	mis	-0.447874	15	9	1	0	25
p.162I	syn	-1.5956	15	10	0	0	25
p.192R	mis	-0.838914	12	11	2	0	25
p.286D	mis	0.597491	16	4	1	4	25
p.141C	syn	-1.17287	12	13	0	0	25
p.215C	mis	-0.211257	12	9	2	2	25
p.294K	mis	-1.2386	15	6	0	4	25
p.162M	mis	-1.5625	12	10	1	2	25
p.291N	mis	-0.589332	11	6	1	7	25
p.251T	mis	0.798742	10	6	1	8	25
p.228N	mis	-0.89374	13	8	1	3	25
p.293W	mis	-0.705417	12	6	0	7	25
p.159T	mis	-1.01054	13	8	0	4	25
p.134I	mis	0.923851	13	2	2	7	24
p.133I	mis	-0.894819	10	8	1	5	24
p.144R	mis	0.343869	12	11	0	1	24
p.157V	syn	-0.735176	12	12	0	0	24
p.7578430_7578431del	fs	1.08476	10	3	3	8	24
p.289L	syn	-1.21798	15	9	0	0	24
p.259H	mis	0.920762	11	5	2	6	24
p.250A	mis	-0.45733	13	11	0	0	24
p.7577565_7577566ins	fs	0.988353	20	2	0	2	24
p.7578217_7578218del	fs	0.985085	12	2	4	6	24
p.224E	syn	1.04396	24	0	0	0	24
p.225I	mis	-1.03148	14	5	2	3	24
p.140T	syn	-0.864025	13	11	0	0	24
p.175P	mis	0.94539	12	8	0	4	24
p.186N	mis	-0.731859	14	5	0	5	24
p.172V	syn	-1.19889	12	12	0	0	24
p.272V	syn	-0.834686	15	9	0	0	24
p.249R	syn	-0.818501	14	10	0	0	24
p.247S	mis	-1.04211	15	9	0	0	24
p.305N	mis	-0.834772	14	10	0	0	24
p.239Y	mis	-0.0928445	11	10	0	3	24
p.251V	mis	0.221811	12	9	0	2	23
p.222P	syn	-0.883468	13	10	0	0	23
p.184H	mis	-0.422948	11	5	3	4	23
p.149S	syn	-0.777028	13	10	0	0	23
p.247D	mis	0.480632	12	8	1	2	23
p.155S	mis	-0.824873	12	9	1	1	23
p.131K	mis	-0.248899	8	4	1	10	23
p.237L	mis	0.893657	14	5	2	2	23
p.228H	mis	-0.731797	7	2	2	12	23
p.174K	mis	-0.831364	13	9	0	1	23
p.257L	syn	-1.06873	13	10	0	0	23
p.158R	syn	-0.982208	13	10	0	0	23
p.159S	mis	0.0462205	12	9	0	2	23
p.256K	mis	1.00744	8	5	3	7	23
p.191S	mis	-0.647364	13	5	1	4	23
p.304A	mis	-0.703314	12	10	0	0	22
p.169V	mis	-0.797949	13	8	0	1	22
p.282L	mis	-0.576604	11	8	1	2	22
p.274I	mis	-1.24946	12	8	0	2	22
p.148N	mis	-0.951877	13	5	2	2	22
p.301P	syn	-1.07926	16	6	0	0	22
p.156L	mis	-0.605638	12	8	1	1	22
p.290L	mis	-0.652935	12	8	0	2	22
p.167R	mis	-0.927708	12	10	0	0	22
p.267L	mis	0.059658	12	2	3	5	22
p.139K	syn	-1.20799	12	9	0	0	21
p.7578485_7578486ins	fs	0.974099	8	6	3	4	21
p.7578454_7578455del	fs	1.04151	7	2	2	10	21
p.168H	syn	-1.30834	11	10	0	0	21
p.201F	mis	-1.071	11	10	0	0	21
p.156R	syn	-0.964714	14	7	0	0	21
p.303N	mis	-1.11482	11	8	0	2	21
p.233Y	mis	-0.986161	13	7	1	0	21
p.231T	syn	-0.986244	12	9	0	0	21
p.221K	mis	-0.808098	11	7	0	3	21
p.287E	syn	-0.912949	13	8	0	0	21
p.174G	mis	0.997844	9	4	3	5	21
p.240C	mis	0.938447	10	5	3	3	21
p.218A	mis	0.167086	10	8	0	3	21
p.281A	mis	0.94949	9	6	4	2	21
p.214L	mis	0.599546	8	0	4	9	21
p.243K	mis	-1.17091	15	5	0	1	21
p.211T	syn	-1.14793	12	9	0	0	21
p.226D	mis	-1.02855	12	5	2	1	20
p.230A	mis	-0.644979	8	4	0	8	20
p.148E	mis	-1.40247	8	6	1	5	20
p.297Y	mis	-1.05541	12	7	1	0	20
p.250T	mis	0.550837	11	9	0	0	20
p.229Y	mis	-1.05566	12	3	1	4	20
p.247T	mis	0.869723	7	9	0	4	20
p.269S	syn	-0.78946	11	9	0	0	20
p.214Q	mis	-0.949769	8	6	2	4	20
p.217M	mis	-0.279314	15	4	0	1	20
p.163Y	syn	-1.3668	13	7	0	0	20
p.242C	syn	-0.880543	15	5	0	0	20
p.223S	mis	0.712923	14	4	1	1	20
p.130L	syn	-0.733691	12	8	0	0	20
p.217A	mis	-0.645164	8	6	0	5	19
p.136Q	syn	-0.605638	10	9	0	0	19
p.283L	mis	-0.563782	9	8	0	2	19
p.302E	mis	-1.15597	10	8	0	1	19
p.253N	mis	0.972082	8	3	4	4	19
p.253T	syn	-0.862468	10	9	0	0	19
p.218L	mis	0.430521	8	4	1	6	19
p.183L	mis	-1.41169	13	5	0	1	19
p.300S	mis	-1.01462	12	4	0	3	19
p.185R	mis	-1.13144	9	10	0	0	19
p.259E	mis	0.659049	10	5	1	3	19
p.228E	mis	-0.75762	11	6	1	1	19
p.262D	mis	0.7202	13	6	0	0	19
p.253S	mis	0.784569	9	7	2	1	19
p.178N	mis	0.401545	10	7	0	2	19
p.252L	syn	-0.963154	12	7	0	0	19
p.207N	mis	-0.560333	12	6	0	1	19
p.239I	mis	0.872234	10	2	2	5	19
p.268S	mis	-0.909408	10	9	0	0	19
p.292R	mis	-1.05141	10	9	0	0	19
p.288S	mis	-0.74668	10	8	0	1	19
p.250F	mis	1.06978	9	5	1	3	18
p.187R	mis	1.07171	8	0	4	6	18
p.264R	mis	0.79406	11	7	0	0	18
p.222S	mis	-0.87377	10	5	0	3	18
p.136R	mis	-1.5392	9	9	0	0	18
p.138A	syn	-0.94842	9	9	0	0	18
p.287Q	mis	-1.04749	5	1	4	8	18
p.240S	syn	-0.86688	11	7	0	0	18
p.273R	syn	-1.091	11	7	0	0	18
p.277W	mis	-0.615971	8	6	1	3	18
p.143V	syn	-1.16287	11	7	0	0	18
p.291K	syn	-1.04851	9	9	0	0	18
p.7578403_7578404ins	fs	0.990343	14	2	0	2	18
p.212L	mis	-1.06321	11	7	0	0	18
p.301S	mis	-1.27826	9	8	0	1	18
p.184Y	mis	-1.46076	10	7	0	1	18
p.129V	mis	-0.896987	9	7	0	2	18
p.146R	mis	-1.56285	10	8	0	0	18
p.182S	mis	-0.988002	9	9	0	0	18
p.259G	mis	0.0155218	10	5	0	3	18
p.240I	mis	1.01011	10	8	0	0	18
p.226S	mis	-1.10139	10	7	0	1	18
p.274V	syn	-0.882557	11	6	0	0	17
p.7578473_7578474ins	fs	1.0139	4	7	2	4	17
p.7578475_7578476del	fs	1.03933	10	3	0	4	17
p.7577600_7577601del	fs	1.02338	7	1	1	8	17
p.7578479_7578480ins	fs	1.1316	4	8	0	5	17
p.7577118_7577119ins	fs	0.952753	0	7	3	7	17
p.202S	mis	-0.952301	8	9	0	0	17
p.204K	mis	-1.11853	11	6	0	0	17
p.295S	mis	-1.23181	9	7	0	1	17
p.135C	syn	-0.982608	10	7	0	0	17
p.203V	syn	-1.12564	10	7	0	0	17
p.160L	mis	-0.857176	9	8	0	0	17
p.144Q	syn	0.0809064	9	8	0	0	17
p.270Y	mis	-0.731832	9	7	0	1	17
p.172G	mis	0.789822	10	5	1	1	17
p.189T	mis	-0.92569	11	5	0	1	17
p.285E	syn	-0.68272	10	7	0	0	17
p.245F	mis	1.05666	6	2	0	9	17
p.267R	syn	-0.81317	11	6	0	0	17
p.196R	syn	-0.780205	10	7	0	0	17
p.174R	syn	-0.506284	10	6	0	0	16
p.260F	mis	-0.910535	8	6	1	1	16
p.144H	mis	0.452	8	5	0	3	16
p.231A	mis	0.508281	7	5	0	4	16
p.221E	syn	-0.835335	9	7	0	0	16
p.221D	mis	-0.903471	10	6	0	0	16
p.7578526_7578527ins	fs	1.08222	7	1	2	6	16
p.181L	mis	-0.169487	9	7	0	0	16
p.147A	mis	0.52329	8	5	0	3	16
p.277C	syn	-0.843498	9	7	0	0	16
p.7578398_7578399ins	fs	0.975045	7	3	1	5	16
p.165R	mis	-0.79511	8	6	0	2	16
p.7577567_7577568del	fs	1.00094	4	0	2	10	16
p.290R	syn	-1.10647	8	8	0	0	16
p.251I	syn	-0.554522	11	5	0	0	16
p.254I	syn	-0.895334	10	6	0	0	16
p.301L	mis	-1.02134	11	5	0	0	16
p.209T	mis	-0.908678	7	6	1	2	16
p.141S	mis	0.837764	8	4	2	2	16
p.208E	mis	0.37205	9	5	1	1	16
p.196L	mis	-0.436009	7	2	1	6	16
p.193Q	mis	0.769651	5	4	3	4	16
p.264L	syn	-1.01078	10	6	0	0	16
p.271D	mis	-0.916326	7	6	0	3	16
p.162V	mis	-0.901741	8	8	0	0	16
p.291R	mis	-1.18578	9	6	0	1	16
p.241S	syn	-1.06685	10	6	0	0	16
p.296L	mis	-1.14991	7	8	0	0	15
p.283G	mis	-0.271139	9	5	0	1	15
p.281D	syn	-1.01247	9	6	0	0	15
p.228G	mis	-0.774804	9	6	0	0	15
p.210S	mis	-1.19779	8	7	0	0	15
p.268I	mis	0.6952	6	2	3	4	15
p.265Q	mis	0.629568	4	4	2	5	15
p.7578265_7578266ins	fs	0.983291	4	1	4	6	15
p.139T	mis	0.210162	7	3	2	3	15
p.142H	mis	-1.02439	9	4	0	2	15
p.7578476_7578477ins	fs	1.01741	0	15	0	0	15
p.7577061_7577062ins	fs	0.961504	3	5	2	5	15
p.7578463_7578464ins	fs	1.01638	11	2	1	1	15
p.237T	mis	0.537706	5	4	0	6	15
p.170A	mis	-0.604023	7	7	0	1	15
p.195I	syn	-1.04885	10	5	0	0	15
p.296D	mis	-0.878987	8	6	0	1	15
p.279G	syn	-0.835149	9	6	0	0	15
p.217E	mis	0.894519	7	5	0	3	15
p.177T	mis	0.761684	7	3	0	5	15
p.143L	mis	0.189886	10	5	0	0	15
p.217L	mis	-0.879286	7	5	1	2	15
p.279W	mis	-0.406612	6	5	0	4	15
p.137V	mis	0.0233935	9	5	0	1	15
p.178R	mis	0.76264	10	4	0	1	15
p.232V	mis	-1.26685	8	7	0	0	15
p.245N	mis	1.00176	6	4	2	3	15
p.236Y	syn	-0.538053	10	5	0	0	15
p.237R	mis	0.888795	7	6	2	0	15
p.260S	syn	-1.39984	8	7	0	0	15
p.7577600_7577601ins	fs	0.990882	6	2	0	6	14
p.294E	syn	-1.13696	7	7	0	0	14
p.180D	mis	0.877327	8	3	2	1	14
p.302G	syn	-0.94257	10	4	0	0	14
p.201L	syn	-1.20816	9	5	0	0	14
p.275C	syn	-1.14608	8	6	0	0	14
p.7577112_7577113del	fs	0.980792	5	0	2	7	14
p.231I	mis	-1.17924	8	5	0	1	14
p.7577058_7577059del	fs	0.918756	7	1	2	4	14
p.7578478_7578479ins	fs	1.0076	13	1	0	0	14
p.7578246_7578247ins	fs	1.00644	5	1	4	4	14
p.7578266_7578267ins	fs	1.00607	5	2	2	5	14
p.250H	mis	0.931232	6	2	2	4	14
p.178H	syn	-1.94196	8	6	0	0	14
p.171E	syn	-1.47389	8	6	0	0	14
p.175R	syn	-0.91942	9	5	0	0	14
p.169T	mis	-1.22822	8	5	1	0	14
p.295P	syn	-1.12344	8	6	0	0	14
p.158F	mis	1.12891	7	1	1	5	14
p.229S	mis	-0.602677	7	5	1	1	14
p.217V	syn	-1.08798	8	6	0	0	14
p.284T	syn	-1.13761	7	7	0	0	14
p.256T	syn	-1.14824	8	6	0	0	14
p.255I	syn	-0.440186	7	7	0	0	14
p.240T	mis	-0.46715	8	6	0	0	14
p.187C	mis	0.864519	5	6	1	2	14
p.138D	mis	0.581898	9	3	0	2	14
p.232I	syn	-0.952133	8	6	0	0	14
p.146G	mis	0.989205	3	2	3	5	13
p.142P	syn	-1.22067	7	6	0	0	13
p.194I	mis	-1.10144	5	6	0	2	13
p.259D	syn	-0.972653	7	6	0	0	13
p.7577517_7577518ins	fs	1.01183	11	0	1	1	13
p.198G	mis	-0.532905	7	4	1	1	13
p.218V	syn	-0.889194	7	6	0	0	13
p.304I	mis	-0.965016	6	5	0	2	13
p.149P	mis	-0.454777	8	5	0	0	13
p.189P	mis	0.632149	5	5	0	3	13
p.140A	mis	-1.37947	6	6	1	0	13
p.7578214_7578215del	fs	0.93214	0	13	0	0	13
p.285G	mis	0.758828	8	5	0	0	13
p.7577502_7577503del	fs	1.07283	5	2	3	3	13
p.279V	mis	-0.601798	6	5	1	1	13
p.202L	mis	-0.639851	7	5	0	1	13
p.7577114_7577115ins	fs	0.996984	3	1	1	8	13
p.167Q	syn	-0.614481	8	5	0	0	13
p.271E	syn	-1.12616	10	3	0	0	13
p.288Y	mis	-0.720297	6	6	0	1	13
p.255V	mis	-0.972183	8	5	0	0	13
p.133L	mis	-1.76175	8	5	0	0	13
p.128L	mis	-0.619894	6	5	0	2	13
p.182Y	mis	-0.980543	7	4	0	2	13
p.7577514_7577515ins	fs	0.984467	4	0	2	7	13
p.204D	mis	-0.630462	5	2	1	5	13
p.225A	mis	-1.18299	8	4	1	0	13
p.211P	mis	0.879685	2	1	1	9	13
p.280R	syn	-1.08759	7	5	0	0	12
p.202R	syn	-0.976694	7	5	0	0	12
p.7577127_7577128ins	fs	0.929102	0	5	3	4	12
p.235I	mis	-1.09929	6	6	0	0	12
p.164M	mis	0.731807	6	5	1	0	12
p.156S	mis	-0.39152	5	4	0	3	12
p.190P	syn	-1	7	5	0	0	12
p.204E	syn	-1.08901	7	5	0	0	12
p.188V	mis	-0.886031	6	4	0	2	12
p.166P	mis	-1.422	6	6	0	0	12
p.251M	mis	0.901278	8	0	1	3	12
p.153T	mis	-0.192988	7	5	0	0	12
p.276A	syn	-0.88149	8	4	0	0	12
p.7578212_7578213ins	fs	1.00431	1	1	4	6	12
p.7577115_7577116ins	fs	0.98692	5	2	0	5	12
p.146C	mis	-1.32828	5	3	1	3	12
p.263D	mis	-0.745104	8	4	0	0	12
p.269R	mis	0.341087	6	3	1	2	12
p.233H	syn	-1.01021	6	6	0	0	12
p.203A	mis	-1.34015	6	6	0	0	12
p.302R	mis	-1.1011	8	3	0	1	12
p.278P	syn	-1.01247	8	4	0	0	12
p.266K	mis	0.932727	4	0	2	6	12
p.167E	mis	-0.301579	10	1	0	1	12
p.284I	mis	-1.1819	5	2	0	5	12
p.185N	mis	-1.52164	7	2	0	3	12
p.197V	syn	-0.768083	6	6	0	0	12
p.240N	mis	-0.550788	6	4	0	2	12
p.230T	syn	-1.04554	8	4	0	0	12
p.194L	syn	-0.780962	6	6	0	0	12
p.306Q	mis	-0.657336	5	2	1	4	12
p.171Q	mis	-1.28115	7	4	0	1	12
p.133V	mis	-1.20577	7	5	0	0	12
p.189A	syn	-1.11385	7	5	0	0	12
p.235Y	mis	0.322342	6	5	0	1	12
p.7578208_7578209del	fs	1.03606	7	2	0	2	11
p.208Y	mis	-0.500024	6	2	0	3	11
p.292T	mis	-0.896933	5	5	0	1	11
p.139R	mis	-1.09318	7	4	0	0	11
p.207D	syn	-1.21803	6	5	0	0	11
p.182C	syn	-1.55377	7	4	0	0	11
p.7577071_7577072del	fs	1.01716	4	1	1	5	11
p.147V	syn	-0.965803	6	5	0	0	11
p.7578462_7578463ins	fs	1.07433	2	0	3	6	11
p.266G	syn	-1.08364	7	4	0	0	11
p.7578471_7578472ins	fs	0.875397	8	0	0	3	11
p.233Q	mis	0.529171	7	4	0	0	11
p.7578431_7578432ins	fs	1.0087	1	3	2	5	11
p.291E	mis	-0.232814	5	3	0	3	11
p.188L	syn	-0.811188	7	4	0	0	11
p.233R	mis	-1.0039	8	2	0	1	11
p.189D	mis	0.741221	4	1	1	5	11
p.230P	mis	0.946265	7	2	1	1	11
p.170S	mis	-0.694572	8	3	0	0	11
p.229C	syn	-0.884438	8	3	0	0	11
p.293E	mis	-0.769868	10	1	0	0	11
p.216V	syn	-1.05205	6	5	0	0	11
p.127S	syn	-1.07555	8	3	0	0	11
p.213R	syn	-0.809068	9	2	0	0	11
p.219P	syn	-0.970037	5	6	0	0	11
p.221G	mis	0.683991	6	5	0	0	11
p.239N	syn	-0.944891	6	5	0	0	11
p.223H	mis	0.404921	6	5	0	0	11
p.260C	mis	-1.36113	5	4	2	0	11
p.245L	mis	0.891397	0	10	0	1	11
p.151F	mis	0.918638	5	0	2	4	11
p.160K	mis	0.947496	5	4	0	2	11
p.146S	mis	-0.007372	6	4	1	0	11
p.182R	mis	-1.0794	6	5	0	0	11
p.269C	mis	-0.735651	5	5	0	1	11
p.140S	mis	-1.6365	5	5	0	1	11
p.229R	mis	0.71932	8	3	0	0	11
p.127C	mis	0.911608	6	2	1	2	11
p.161G	mis	0.920642	4	5	0	1	10
p.7577117_7577118ins	fs	1.03759	10	0	0	0	10
p.171D	mis	-1.013	7	3	0	0	10
p.130I	mis	0.721008	6	2	0	2	10
p.292N	mis	-0.803463	5	4	0	1	10
p.294G	mis	-0.844741	6	4	0	0	10
p.7577508_7577509ins	fs	1.01657	3	5	0	2	10
p.131N	syn	-0.826224	7	3	0	0	10
p.7578219_7578220ins	fs	1.01466	1	0	1	8	10
p.265M	mis	-0.940878	5	5	0	0	10
p.286E	syn	-0.65783	8	2	0	0	10
p.179H	syn	-0.573835	5	5	0	0	10
p.206L	syn	-0.899578	7	3	0	0	10
p.194V	mis	-0.643298	5	3	0	2	10
p.204G	mis	0.671905	5	2	1	2	10
p.7578391_7578392ins	fs	1.06998	4	6	0	0	10
p.7578547_7578548del	fs	1.01137	1	0	2	7	10
p.7577515_7577516ins	fs	1.03821	2	4	4	0	10
p.145V	mis	-0.807549	6	4	0	0	10
p.165K	mis	-0.983203	2	0	1	7	10
p.7578512_7578513del	fs	1.08056	1	1	7	1	10
p.211N	mis	-0.970493	4	4	1	1	10
p.211S	mis	-0.981703	5	4	1	0	10
p.298D	mis	-1.16227	7	3	0	0	10
p.240F	mis	0.975601	2	0	2	6	10
p.184G	mis	-0.618187	5	3	0	2	10
p.185S	syn	-0.709121	7	3	0	0	10
p.271G	mis	0.440461	5	5	0	0	10
p.181R	syn	-1	7	3	0	0	10
p.233D	mis	1.00031	5	3	0	2	10
p.7578201_7578202del	fs	1.04752	4	0	2	4	10
p.7578247_7578248del	fs	1.04106	5	0	1	4	10
p.239H	mis	-1.03084	3	1	2	4	10
p.7577083_7577084del	fs	1.0722	6	0	0	4	10
p.243V	mis	-0.207048	6	3	0	0	9
p.183P	mis	-1.03229	5	4	0	0	9
p.160T	mis	-0.717246	5	3	1	0	9
p.227S	syn	-0.904007	5	4	0	0	9
p.142F	mis	0.922631	5	3	1	0	9
p.7577506_7577507ins	fs	1.02507	0	1	2	6	9
p.148Y	mis	0.366442	5	3	1	0	9
p.212I	mis	1.06162	4	3	1	1	9
p.7578217_7578218ins	fs	1.06185	4	1	2	2	9
p.285D	mis	-0.24456	4	2	1	2	9
p.264I	mis	-0.810553	4	4	0	1	9
p.212S	mis	-0.985927	6	3	0	0	9
p.153A	mis	-0.572379	5	4	0	0	9
p.212V	mis	0.76233	3	1	1	4	9
p.197A	mis	-0.671295	7	1	0	1	9
p.231N	mis	0.441079	5	2	1	1	9
p.224V	mis	0.723776	3	1	1	4	9
p.222Q	mis	-1.35132	5	4	0	0	9
p.137P	mis	-0.536341	5	4	0	0	9
p.216A	mis	-1.11499	4	4	0	1	9
p.260A	mis	-1.56859	6	3	0	0	9
p.192Q	syn	-1.29778	5	4	0	0	9
p.180G	mis	0.211273	4	4	0	1	9
p.167L	mis	-0.358144	5	4	0	0	9
p.192L	mis	-0.95488	4	3	1	1	9
p.7578432_7578433ins	fs	1.03824	0	5	1	3	9
p.145M	mis	-1.49325	5	3	0	1	9
p.7578470_7578471ins	fs	1.06546	1	4	1	3	9
p.226V	mis	-0.953403	5	4	0	0	9
p.164Q	mis	0.944103	3	5	0	1	9
p.165L	mis	-0.388817	4	4	0	1	9
p.165P	mis	0.697062	5	3	0	1	9
p.176C	syn	-1.80052	7	2	0	0	9
p.219R	mis	0.825921	3	1	2	3	9
p.181S	mis	0.714111	7	2	0	0	9
p.292K	syn	-0.869402	5	4	0	0	9
p.231P	mis	0.989548	6	0	0	3	9
p.294D	mis	-0.356189	5	3	0	1	9
p.7577512_7577513del	fs	0.98119	3	0	1	5	9
p.289P	mis	0.0447099	5	3	0	1	9
p.7578404_7578405ins	fs	1.03556	0	8	0	1	9
p.210N	syn	-0.877378	6	3	0	0	9
p.7577057_7577058ins	fs	1.11773	7	0	0	2	9
p.7577120_7577121ins	fs	0.962299	6	2	1	0	9
p.7577093_7577094ins	fs	1.04122	6	2	0	1	9
p.7578460_7578461ins	fs	0.98088	6	1	1	1	9
p.190A	mis	0.859391	3	3	0	3	9
p.191H	mis	-0.3125	4	3	0	2	9
p.207G	mis	0.102818	5	3	0	1	9
p.207H	mis	-0.599082	3	2	0	3	8
p.204A	mis	-0.822203	4	4	0	0	8
p.303T	mis	-1.05995	4	4	0	0	8
p.247K	mis	0.219312	4	3	0	1	8
p.292E	mis	-0.409568	5	3	0	0	8
p.147E	mis	0.989255	4	4	0	0	8
p.208A	mis	-0.069724	4	0	0	4	8
p.212Y	mis	-0.922905	4	3	0	1	8
p.294Q	mis	-1.50424	2	2	0	4	8
p.177F	mis	0.998021	4	3	1	0	8
p.219T	mis	0.286009	4	2	1	1	8
p.214P	mis	0.656259	3	1	1	3	8
p.298V	mis	-1.00814	4	4	0	0	8
p.306R	syn	-0.891372	5	3	0	0	8
p.191T	mis	-1.00206	4	4	0	0	8
p.231S	mis	0.460876	4	4	0	0	8
p.7577575_7577576ins	fs	1.02317	0	5	0	3	8
p.164K	syn	-1.59611	4	4	0	0	8
p.230N	mis	0.841544	5	3	0	0	8
p.7577564_7577565ins	fs	0.990392	0	0	5	3	8
p.284S	mis	-0.983276	5	0	0	3	8
p.235T	mis	-0.942152	4	4	0	0	8
p.7577595_7577596del	fs	0.971098	0	8	0	0	8
p.222T	mis	-0.875472	4	4	0	0	8
p.200S	mis	-0.783173	4	3	0	1	8
p.129D	mis	-1.30672	3	4	0	1	8
p.204Q	mis	-0.823416	3	1	2	2	8
p.269G	mis	0.523592	4	3	0	1	8
p.152A	mis	0.772277	5	3	0	0	8
p.238C	syn	-0.850552	4	4	0	0	8
p.181G	mis	0.760909	5	3	0	0	8
p.7578205_7578206ins	fs	0.956561	7	0	1	0	8
p.7577525_7577526ins	fs	0.971029	2	1	2	3	8
p.223P	syn	-1.41145	4	4	0	0	8
p.227P	mis	0.577856	6	1	0	1	8
p.202G	mis	-1.17397	5	3	0	0	8
p.228Y	mis	-0.325464	4	3	0	1	8
p.7577562_7577563del	fs	0.920995	4	1	0	3	8
p.228D	syn	-1.15711	5	3	0	0	8
p.209I	mis	-1.25738	5	2	1	0	8
p.7578461_7578462del	fs	1.01992	4	1	3	0	8
p.227C	mis	-0.835381	4	3	0	1	8
p.7577510_7577511del	fs	1.02212	2	2	1	3	8
p.7577117_7577118del	fs	1.19037	2	1	0	5	8
p.139Q	mis	0.403483	4	3	0	1	8
p.7578279_7578280ins	fs	0.98201	1	2	1	4	8
p.7578220_7578221del	fs	1.12036	6	0	1	1	8
p.7578271_7578272ins	fs	1.018	4	3	0	1	8
p.186H	mis	-1.33762	4	4	0	0	8
p.7577547_7577548ins	fs	0.969079	5	3	0	0	8
p.7577069_7577070ins	fs	1.00426	3	2	1	2	8
p.7577562_7577563ins	fs	0.993498	6	1	1	0	8
p.7577089_7577090del	fs	1.03239	3	0	1	4	8
p.7578250_7578251ins	fs	1.03589	6	0	0	2	8
p.7577559_7577560del	fs	1.06022	3	0	1	4	8
p.7577076_7577077del	fs	1.06037	5	0	1	2	8
p.7578188_7578189ins	fs	0.402921	2	4	0	2	8
p.7578247_7578248ins	fs	0.989786	7	0	0	1	8
p.199G	syn	-0.538366	5	2	0	0	7
p.235K	mis	-1.24988	4	0	1	2	7
p.221A	mis	-0.545366	4	3	0	0	7
p.210H	mis	-1.18173	3	4	0	0	7
p.214H	syn	-1.01994	4	3	0	0	7
p.226A	mis	-0.745309	4	3	0	0	7
p.204V	mis	-1.02058	4	2	0	1	7
p.266A	mis	-0.665172	3	2	1	1	7
p.255M	mis	0.56374	3	3	0	1	7
p.209S	mis	-1.01842	4	2	1	0	7
p.225F	mis	-1.32453	5	2	0	0	7
p.132K	syn	-0.814324	4	3	0	0	7
p.191P	syn	-1.31068	4	3	0	0	7
p.162T	mis	0.954034	4	3	0	0	7
p.150T	syn	-1.17819	4	3	0	0	7
p.243R	mis	-0.935947	5	2	0	0	7
p.273I	mis	1.03749	7	0	0	0	7
p.277S	mis	-0.171496	4	2	1	0	7
p.269T	mis	-1.01073	3	2	1	1	7
p.289V	mis	-1.02556	2	3	0	2	7
p.128A	mis	-1.45857	3	2	1	1	7
p.137M	mis	-0.724642	3	4	0	0	7
p.150A	mis	-0.781129	5	2	0	0	7
p.202P	mis	-1.16855	2	3	1	1	7
p.263I	mis	-0.994127	4	3	0	0	7
p.296N	mis	-0.669362	3	3	0	1	7
p.287G	mis	-1.03799	4	3	0	0	7
p.166A	mis	-1.36846	4	3	0	0	7
p.224G	mis	-0.0330871	3	3	0	1	7
p.284A	mis	-0.812819	4	3	0	0	7
p.191R	mis	-0.747621	4	3	0	0	7
p.302V	mis	-1.10214	4	3	0	0	7
p.159G	mis	0.807466	2	2	0	3	7
p.174M	mis	-0.575961	5	2	0	0	7
p.7577511_7577512del	fs	0.963095	4	0	1	2	7
p.7577099_7577100ins	fs	1.17575	4	1	1	1	7
p.7577074_7577075ins	fs	1.0765	0	0	2	5	7
p.7578206_7578207ins	fs	1.03203	1	4	0	2	7
p.7577598_7577599ins	fs	0.993113	7	0	0	0	7
p.7577520_7577521ins	fs	0.984814	5	0	0	2	7
p.7577526_7577527ins	fs	1.03234	4	0	1	2	7
p.7577505_7577506ins	fs	1.04262	5	2	0	0	7
p.7577583_7577584ins	fs	0.976182	6	1	0	0	7
p.7578267_7578268ins	fs	1.0082	2	0	1	4	7
p.7578457_7578458ins	fs	1.06476	3	0	0	4	7
p.7578240_7578241del	fs	1.0307	1	0	2	4	7
p.7578458_7578459ins	fs	1.03027	3	2	1	1	7
p.7577557_7577558ins	fs	0.985629	0	4	1	2	7
p.131H	mis	0.587623	4	3	0	0	7
p.7577141_7577142ins	fs	1.02075	5	0	0	2	7
p.7577518_7577519ins	fs	0.955603	1	4	1	1	7
p.7577550_7577551ins	fs	1.02682	6	1	0	0	7
p.254M	mis	0.772033	2	2	1	2	7
p.7577530_7577531ins	fs	0.982228	2	3	1	1	7
p.297R	mis	-1.19797	4	3	0	0	7
p.247Y	mis	0.693805	3	3	0	1	7
p.148H	mis	-1.27856	2	1	0	4	7
p.298E	syn	-1.53757	4	3	0	0	7
p.129T	mis	-0.920715	4	3	0	0	7
p.260P	mis	-0.571751	3	3	1	0	7
p.7578461_7578462ins	fs	1.02071	2	5	0	0	7
p.7578479_7578480del	fs	0.950044	2	1	0	4	7
p.7577511_7577512ins	fs	1.02696	6	0	1	0	7
p.7577120_7577121del	fs	0.948191	5	1	1	0	7
p.7577574_7577575ins	fs	0.99888	6	1	0	0	7
p.299Q	mis	-1.15245	4	2	0	0	6
p.185G	mis	-1.04051	4	2	0	0	6
p.299P	mis	-1.02792	3	3	0	0	6
p.136L	mis	0.535622	2	1	3	0	6
p.305K	syn	-0.972322	3	3	0	0	6
p.268H	mis	-1.04696	3	3	0	0	6
p.164T	mis	0.354766	3	2	1	0	6
p.305T	mis	-1.14545	3	1	1	1	6
p.189G	mis	0.786149	4	2	0	0	6
p.252I	mis	-1.44304	4	2	0	0	6
p.223R	mis	0.743463	4	1	0	1	6
p.7577043_7577044ins	fs	1.09889	0	5	0	1	6
p.7577096_7577097del	fs	0.989637	3	0	1	2	6
p.296H	syn	-1.13207	4	2	0	0	6
p.161P	mis	0.664923	3	2	1	0	6
p.7577521_7577522ins	fs	1.02184	0	5	0	1	6
p.296Q	mis	-1.08718	2	3	0	1	6
p.186E	mis	-1.38109	1	1	0	4	6
p.210D	mis	-0.8788	3	3	0	0	6
p.7578505_7578506del	fs	1.00853	0	0	1	5	6
p.7577106_7577107ins	fs	1.0181	0	2	2	2	6
p.283S	mis	-0.284952	2	1	0	3	6
p.150K	mis	-0.922384	3	3	0	0	6
p.297P	mis	-0.940048	3	3	0	0	6
p.7578190_7578191ins	fs	0.964609	4	2	0	0	6
p.7577122_7577123del	fs	1.02302	3	1	1	1	6
p.300P	syn	-1.16547	2	4	0	0	6
p.186G	mis	-0.610752	3	3	0	0	6
p.263H	mis	-1.05084	4	2	0	0	6
p.198D	mis	-0.387618	3	1	0	2	6
p.260Y	mis	-0.90596	3	3	0	0	6
p.164R	mis	-0.640906	2	2	0	2	6
p.252H	mis	0.637275	4	2	0	0	6
p.7577036_7577037del	fs	1.10879	3	1	0	2	6
p.185I	mis	-1.12565	3	3	0	0	6
p.7578236_7578237ins	fs	1.03606	2	3	1	0	6
p.165Q	syn	-0.932306	3	3	0	0	6
p.7577563_7577564del	fs	0.992749	3	1	0	2	6
p.7577604_7577605del	fs	1.02684	3	2	0	1	6
p.7578242_7578243ins	fs	0.970995	0	6	0	0	6
p.7578486_7578487del	fs	1.06982	1	2	1	2	6
p.7577582_7577583del	fs	1.04848	3	1	1	1	6
p.7577090_7577091ins	fs	1.07984	6	0	0	0	6
p.7578443_7578444ins	fs	0.96794	2	1	1	2	6
p.7578472_7578473ins	fs	0.991962	6	0	0	0	6
p.268N	syn	-1.18994	3	3	0	0	6
p.7578527_7578528del	fs	1.0846	3	0	1	2	6
p.7577581_7577582ins	fs	1.06059	1	2	0	3	6
p.188P	mis	-0.976437	4	2	0	0	6
p.7578205_7578206del	fs	1.10054	2	0	2	2	6
p.254L	mis	-1.09575	3	1	1	1	6
p.7578527_7578528ins	fs	1.07088	2	4	0	0	6
p.7578232_7578233del	fs	0.945359	6	0	0	0	6
p.7577533_7577534ins	fs	1.01095	0	6	0	0	6
p.7577058_7577059ins	fs	1.0291	1	4	0	1	6
p.7578542_7578543ins	fs	0.96902	1	3	0	2	6
p.7578379_7578380del	fs	0.999824	4	0	1	1	6
p.165H	mis	-1.11125	3	1	1	1	6
p.7577601_7577602ins	fs	0.953226	5	0	0	1	6
p.161F	mis	1.06816	3	1	0	2	6
p.7578524_7578525ins	fs	0.891402	2	3	1	0	6
p.7577091_7577092ins	fs	1.01754	1	2	1	2	6
p.7578445_7578446ins	fs	0.981473	3	1	0	2	6
p.7578396_7578397ins	fs	0.993252	2	1	1	2	6
p.7578430_7578431ins	fs	1.04449	6	0	0	0	6
p.291M	mis	-0.658276	3	3	0	0	6
p.168D	mis	0.778785	3	2	0	0	5
p.131D	mis	0.897784	2	1	0	2	5
p.262G	syn	-0.908813	3	2	0	0	5
p.131T	mis	1.08368	2	1	0	2	5
p.305M	mis	-0.639081	4	1	0	0	5
p.271A	mis	0.477345	3	2	0	0	5
p.301A	mis	-1.70552	3	2	0	0	5
p.301Q	mis	-0.997215	3	2	0	0	5
p.192K	mis	-1.15052	4	1	0	0	5
p.190H	mis	-0.651193	4	1	0	0	5
p.256S	mis	0.182932	3	2	0	0	5
p.200D	mis	-1.0396	3	2	0	0	5
p.290P	mis	0.0115519	3	0	0	2	5
p.7577593_7577594del	fs	0.945785	2	1	1	1	5
p.166S	syn	-0.710192	3	2	0	0	5
p.289I	mis	-0.695562	4	0	0	1	5
p.193H	syn	-1.23841	2	3	0	0	5
p.297H	syn	-0.905946	3	2	0	0	5
p.180Q	mis	0.050479	3	2	0	0	5
p.7577139_7577140ins	fs	1.03643	1	1	2	1	5
p.293V	mis	-0.975421	3	2	0	0	5
p.303S	syn	-1.15772	4	1	0	0	5
p.225D	mis	-1.16684	3	2	0	0	5
p.138S	mis	-1.10097	4	1	0	0	5
p.259A	mis	0.794195	2	1	1	1	5
p.186D	syn	-1.01525	3	2	0	0	5
p.7578256_7578257ins	fs	1.01738	2	2	1	0	5
p.300A	mis	-1.08452	2	2	1	0	5
p.291T	mis	-0.818479	2	3	0	0	5
p.277R	mis	-0.81034	3	2	0	0	5
p.304T	syn	-0.963168	3	2	0	0	5
p.7577589_7577590ins	fs	1.04658	2	0	1	2	5
p.7578423_7578424ins	fs	0.993659	0	1	2	2	5
p.7578220_7578221ins	fs	0.998969	3	0	0	2	5
p.235N	syn	-1.4369	4	1	0	0	5
p.7578249_7578250ins	fs	1.0318	0	1	1	3	5
p.7578405_7578406del	fs	0.996784	2	1	1	1	5
p.230S	mis	-0.906123	3	2	0	0	5
p.7577578_7577579ins	fs	0.965998	1	4	0	0	5
p.7578411_7578412del	fs	0.998252	2	0	2	1	5
p.7578467_7578468ins	fs	0.955065	1	2	1	1	5
p.7578197_7578198ins	fs	0.880372	2	1	0	2	5
p.7578424_7578425ins	fs	1.00779	3	1	0	1	5
p.7577502_7577503ins	fs	0.985596	3	1	0	1	5
p.7577607_7577608del	fs	1.05362	2	2	0	1	5
p.233L	mis	-0.957372	3	2	0	0	5
p.260T	mis	-0.962594	3	1	1	0	5
p.291Q	mis	-0.839925	2	2	0	1	5
p.200K	mis	-0.730965	3	2	0	0	5
p.165E	mis	-0.554975	3	2	0	0	5
p.208H	mis	0.00104425	3	2	0	0	5
p.272K	mis	0.948714	3	0	1	1	5
p.225V	syn	-1.10468	4	1	0	0	5
p.7578196_7578197ins	fs	1.01531	0	0	1	4	5
p.228V	mis	-0.533283	3	2	0	0	5
p.7577529_7577530ins	fs	0.957358	4	1	0	0	5
p.7577119_7577120ins	fs	0.97772	3	1	0	1	5
p.7577121_7577122ins	fs	1.03646	0	5	0	0	5
p.7577125_7577126del	fs	1.0471	4	0	1	0	5
p.7577548_7577549ins	fs	1.02564	0	4	0	1	5
p.7577070_7577071ins	fs	1.02506	3	1	1	0	5
p.7577524_7577525ins	fs	0.970582	1	0	1	3	5
p.7577568_7577569ins	fs	1.0351	5	0	0	0	5
p.7578509_7578510ins	fs	0.951021	1	4	0	0	5
p.7577128_7577129ins	fs	0.904957	5	0	0	0	5
p.7578192_7578193del	fs	1.06313	3	0	1	1	5
p.7578268_7578269del	fs	0.911458	3	1	0	1	5
p.7577041_7577042ins	fs	1.01202	5	0	0	0	5
p.7577538_7577539del	fs	1.00294	5	0	0	0	5
p.7578515_7578516ins	fs	1.00473	0	3	0	2	5
p.7577527_7577528ins	fs	0.996383	0	5	0	0	5
p.7578229_7578230ins	fs	1.05012	3	1	1	0	5
p.7577559_7577560ins	fs	1.0245	3	0	0	2	5
p.7578523_7578524ins	fs	1.08429	3	2	0	0	5
p.7577531_7577532del	fs	1.04152	3	0	1	1	5
p.7578398_7578399del	fs	1.11414	3	1	1	0	5
p.7577598_7577599del	fs	0.978437	3	2	0	0	5
p.7578513_7578514ins	fs	1.06307	1	2	2	0	5
p.303I	mis	-0.916694	3	2	0	0	5
p.7578546_7578547ins	fs	1.00024	0	0	0	5	5
p.7578481_7578482ins	fs	1.03686	5	0	0	0	5
p.7577088_7577089ins	fs	1.0496	0	4	0	1	5
p.285A	mis	-0.642113	3	1	0	1	5
p.292I	mis	-0.980991	4	1	0	0	5
p.7578487_7578488del	fs	1.10283	3	2	0	0	5
p.142A	mis	-0.312309	3	2	0	0	5
p.184D	syn	-0.795152	3	2	0	0	5
p.170K	mis	-0.0061231	1	1	0	3	5
p.228A	mis	-0.491161	2	3	0	0	5
p.288N	syn	-1.1892	3	2	0	0	5
p.149T	mis	-0.236782	2	3	0	0	5
p.244F	mis	1.00844	1	0	1	3	5
p.200I	mis	-0.222602	3	2	0	0	5
p.207E	mis	-0.867365	3	2	0	0	5
p.198Q	mis	-1.03377	3	2	0	0	5
p.7577538_7577539ins	fs	1.0285	1	0	1	3	5
p.7578280_7578281del	fs	1.02995	3	0	0	2	5
p.7578449_7578450ins	fs	1.00196	1	2	0	2	5
p.7577151_7577152ins	fs	1.0566	0	2	0	3	5
p.7578533_7578534ins	fs	1.03623	1	2	0	2	5
p.7577503_7577504ins	fs	0.987782	0	1	1	3	5
p.7577064_7577065del	fs	1.06891	1	1	0	3	5
p.7578235_7578236ins	fs	0.9727	2	1	0	2	5
p.7577584_7577585ins	fs	0.991805	1	3	0	1	5
p.7578410_7578411ins	fs	0.920043	1	4	0	0	5
p.221Q	mis	-0.79186	2	2	0	0	4
p.149Y	mis	-0.587056	3	0	0	1	4
p.7577137_7577138ins	fs	0.976743	1	0	0	3	4
p.128R	mis	-0.525337	2	2	0	0	4
p.232M	mis	0.725456	3	0	0	1	4
p.167P	mis	-1.4236	4	0	0	0	4
p.252V	mis	-0.911633	3	1	0	0	4
p.263K	mis	-1.0819	3	1	0	0	4
p.215S	syn	-1.01718	2	2	0	0	4
p.7577516_7577517ins	fs	0.946957	1	0	2	1	4
p.7578277_7578278del	fs	1.14505	4	0	0	0	4
p.7577037_7577038ins	fs	1.05345	0	3	0	1	4
p.7577549_7577550ins	fs	1.00367	0	1	2	1	4
p.150R	mis	-0.901175	3	1	0	0	4
p.232L	mis	-0.417431	2	2	0	0	4
p.7577558_7577559del	fs	0.931201	1	1	0	2	4
p.284K	mis	-0.973118	2	2	0	0	4
p.235H	mis	-0.55559	1	1	0	2	4
p.160R	mis	0.323935	3	0	1	0	4
p.154Y	mis	0.596882	4	0	0	0	4
p.126F	mis	-0.951007	3	1	0	0	4
p.207Y	mis	-1.05999	3	1	0	0	4
p.7578243_7578244ins	fs	1.0668	0	4	0	0	4
p.7578287_7578288ins	fs	0.992355	1	2	1	0	4
p.220F	mis	-0.664005	3	1	0	0	4
p.276F	mis	0.861235	0	0	0	4	4
p.303C	mis	-1.01126	2	2	0	0	4
p.136K	mis	-1.12365	2	1	0	1	4
p.199A	mis	-0.785025	2	2	0	0	4
p.7577095_7577096del	fs	1.18584	0	0	0	4	4
p.7577105_7577106ins	fs	0.965288	4	0	0	0	4
p.146L	mis	-0.692514	2	2	0	0	4
p.7578436_7578437ins	fs	1.03125	4	0	0	0	4
p.7578433_7578434ins	fs	0.950942	4	0	0	0	4
p.154A	mis	0.305258	1	2	0	1	4
p.195K	mis	0.935355	1	0	1	2	4
p.236F	mis	-0.994555	2	2	0	0	4
p.7577565_7577566del	fs	1.02715	1	0	1	2	4
p.7577025_7577026ins	fs	1.08228	0	3	0	1	4
p.153H	mis	-0.509223	2	1	0	1	4
p.306P	mis	-1.31538	3	1	0	0	4
p.7577112_7577113ins	fs	0.966652	1	2	1	0	4
p.7578373_7578374del	fs	1.12581	1	1	0	2	4
p.148G	mis	-0.930622	3	1	0	0	4
p.7577094_7577095ins	fs	0.999157	1	2	0	1	4
p.201V	mis	-1.23604	3	0	0	1	4
p.174T	mis	-0.579885	2	1	1	0	4
p.7578501_7578502del	fs	1.04411	0	0	1	3	4
p.7578506_7578507ins	fs	1.13675	1	1	0	2	4
p.7577084_7577085del	fs	1.0722	0	3	0	1	4
p.7578488_7578489ins	fs	1.04274	0	4	0	0	4
p.147F	mis	-0.46349	2	2	0	0	4
p.209R	syn	-1.06687	2	2	0	0	4
p.7578218_7578219ins	fs	1.01027	0	3	0	1	4
p.7577534_7577535del	fs	1.03143	1	1	0	2	4
p.7577075_7577076ins	fs	1.01614	4	0	0	0	4
p.7578187_7578188ins	fs	0.311979	4	0	0	0	4
p.7577522_7577523ins	fs	1.02635	2	1	0	1	4
p.7578473_7578474del	fs	1.0013	4	0	0	0	4
p.7578534_7578535ins	fs	1.06559	0	0	1	3	4
p.7578535_7578536ins	fs	1.01904	4	0	0	0	4
p.296V	mis	-0.709577	4	0	0	0	4
p.7578244_7578245ins	fs	1.06011	4	0	0	0	4
p.234Y	syn	-1.02728	2	2	0	0	4
p.215K	mis	0.971344	2	2	0	0	4
p.168N	mis	0.674572	2	2	0	0	4
p.7578262_7578263ins	fs	1.00614	2	1	0	1	4
p.7577536_7577537ins	fs	1.01885	2	2	0	0	4
p.7578377_7578378del	fs	0.878197	1	1	1	1	4
p.7578230_7578231ins	fs	1.03837	2	1	0	1	4
p.7578179_7578180ins	fs	0.954948	1	2	0	1	4
p.7577142_7577143ins	fs	0.853239	0	4	0	0	4
p.7578237_7578238del	fs	1.00963	2	0	1	1	4
p.7578419_7578420ins	fs	1.02622	1	3	0	0	4
p.7578213_7578214ins	fs	1.02598	2	0	0	2	4
p.7577050_7577051del	fs	0.963198	2	0	1	1	4
p.7578379_7578380ins	fs	1.07174	2	1	0	1	4
p.7578424_7578425del	fs	1.05769	2	0	1	1	4
p.7577087_7577088ins	fs	0.955658	2	1	1	0	4
p.7577034_7577035ins	fs	0.960417	3	0	0	1	4
p.7577147_7577148del	fs	1.1338	3	0	0	1	4
p.7578483_7578484del	fs	1.12055	3	0	0	1	4
p.7577571_7577572del	fs	1.0482	3	1	0	0	4
p.7577590_7577591ins	fs	1.021	1	1	0	2	4
p.7577042_7577043del	fs	0.936291	1	0	1	2	4
p.7578265_7578266del	fs	1.00456	2	0	0	2	4
p.7577560_7577561ins	fs	0.973617	0	3	1	0	4
p.7578464_7578465ins	fs	0.981855	1	3	0	0	4
p.7578202_7578203ins	fs	1.11808	2	1	0	1	4
p.7578182_7578183del	fs	1.02283	1	0	3	0	4
p.7578374_7578375ins	fs	0.952549	1	1	0	2	4
p.7577569_7577570ins	fs	0.968246	0	2	1	1	4
p.7577136_7577137ins	fs	1.06958	0	1	1	2	4
p.7578284_7578285ins	fs	0.980075	3	1	0	0	4
p.7578517_7578518ins	fs	1.0076	3	0	0	1	4
p.7577105_7577106del	fs	1.12578	2	1	0	1	4
p.7578263_7578264del	fs	0.905012	2	1	1	0	4
p.7578435_7578436ins	fs	1.00323	0	2	1	1	4
p.7577146_7577147ins	fs	1.00154	1	0	1	2	4
p.154C	mis	0.226371	3	1	0	0	4
p.7577093_7577094del	fs	1.21842	2	0	1	1	4
p.289H	mis	-0.900678	2	2	0	0	4
p.294V	mis	-1.16692	2	2	0	0	4
p.148D	syn	-1.15142	2	2	0	0	4
p.169K	mis	-0.415163	2	2	0	0	4
p.288T	mis	-0.800331	2	2	0	0	4
p.287V	mis	-0.387514	2	2	0	0	4
p.223T	mis	0.584211	1	1	1	1	4
p.7578200_7578201ins	fs	0.99488	0	3	0	1	4
p.7577061_7577062del	fs	1.08428	1	0	1	2	4
p.266T	mis	0.932777	0	0	1	3	4
p.301T	mis	-1.11882	1	1	1	1	4
p.186V	mis	-1.44815	2	2	0	0	4
p.296C	mis	-1.17275	0	4	0	0	4
p.153R	mis	-0.63839	3	1	0	0	4
p.7577084_7577085ins	fs	1.07359	2	2	0	0	4
p.7577577_7577578ins	fs	1.01102	3	0	1	0	4
p.305R	mis	-0.937254	2	2	0	0	4
p.7577605_7577606ins	fs	0.986154	2	0	1	1	4
p.7578511_7578512ins	fs	1.04259	2	2	0	0	4
p.7578381_7578382ins	fs	1.06484	3	0	0	1	4
p.7577574_7577575del	fs	1.03048	2	2	0	0	4
p.7578189_7578190del	fs	0.996504	2	0	0	2	4
p.7577589_7577590del	fs	1.02264	1	1	1	1	4
p.7578207_7578208ins	fs	1.01437	2	0	1	1	4
p.7578396_7578397del	fs	0.963198	0	0	2	2	4
p.200Y	mis	0.724843	2	0	0	2	4
p.126Y	syn	-0.910388	3	1	0	0	4
p.7578443_7578444del	fs	0.940162	0	0	0	3	3
p.148V	mis	-0.271235	1	2	0	0	3
p.7578459_7578460ins	fs	0.987568	0	0	0	3	3
p.7578434_7578435ins	fs	0.984801	0	3	0	0	3
p.7578448_7578449del	fs	0.990629	0	1	0	2	3
p.7578507_7578508ins	fs	1.03141	1	1	0	1	3
p.170R	mis	-0.404689	2	1	0	0	3
p.163F	mis	-1.16731	2	1	0	0	3
p.225G	mis	-1.26182	2	1	0	0	3
p.129A	syn	-0.984099	3	0	0	0	3
p.170P	mis	0.0919187	2	1	0	0	3
p.212C	mis	-1.0605	1	0	2	0	3
p.287A	mis	-1.08361	1	1	0	1	3
p.178L	mis	-0.449504	1	1	1	0	3
p.223A	mis	-0.530833	2	1	0	0	3
p.7577572_7577573ins	fs	1.00458	1	2	0	0	3
p.248M	mis	0.985193	3	0	0	0	3
p.7578429_7578430ins	fs	1.02661	0	3	0	0	3
p.7578278_7578279ins	fs	1.01653	1	2	0	0	3
p.7577125_7577126ins	fs	0.991425	0	0	0	3	3
p.7578482_7578483ins	fs	1.04149	0	3	0	0	3
p.7578536_7578537ins	fs	1.016	0	2	0	1	3
p.7578521_7578522ins	fs	1.00253	0	3	0	0	3
p.295H	mis	-0.987879	2	1	0	0	3
p.268Y	mis	-0.229058	2	1	0	0	3
p.140N	mis	-0.0519233	1	1	1	0	3
p.152K	mis	1.16719	1	0	1	1	3
p.245E	mis	1.00126	1	1	0	1	3
p.7577580_7577581del	fs	0.888995	1	1	0	1	3
p.7577134_7577135ins	fs	1.06421	1	0	1	1	3
p.7578514_7578515del	fs	0.877023	1	2	0	0	3
p.7578268_7578269ins	fs	0.985393	1	1	0	1	3
p.7578478_7578479del	fs	1.03933	1	2	0	0	3
p.7578401_7578402ins	fs	1.01602	0	3	0	0	3
p.7578251_7578252ins	fs	0.997821	0	3	0	0	3
p.7578275_7578276ins	fs	0.984938	0	2	0	1	3
p.7578501_7578502ins	fs	1.05957	0	0	1	2	3
p.7578495_7578496ins	fs	0.958261	0	1	1	1	3
p.7578406_7578407ins	fs	1.11021	1	0	0	2	3
p.7578518_7578519ins	fs	0.961669	0	3	0	0	3
p.222A	mis	-1.06857	2	1	0	0	3
p.7577031_7577032ins	fs	0.990569	1	0	0	2	3
p.224A	mis	0.91753	2	0	0	1	3
p.7578541_7578542ins	fs	1.01106	1	0	1	1	3
p.7577068_7577069del	fs	0.945533	2	0	0	1	3
p.7577032_7577033del	fs	1.04404	2	0	1	0	3
p.7578508_7578509ins	fs	1.03374	2	1	0	0	3
p.7577056_7577057del	fs	0.979527	2	0	0	1	3
p.7577035_7577036del	fs	0.988621	2	0	0	1	3
p.7577062_7577063del	fs	1.0118	2	0	1	0	3
p.7577123_7577124ins	fs	0.991985	2	0	0	1	3
p.7578427_7578428ins	fs	1.02195	2	1	0	0	3
p.7578212_7578213del	fs	1.05187	2	0	0	1	3
p.250N	mis	0.867155	1	2	0	0	3
p.7578439_7578440ins	fs	1.00518	1	1	0	1	3
p.7578535_7578536del	fs	1.11135	1	1	0	1	3
p.192P	mis	-0.777881	1	1	0	1	3
p.7577535_7577536ins	fs	1.02027	1	0	1	1	3
p.7577043_7577044del	fs	0.877511	1	0	1	1	3
p.7577594_7577595ins	fs	1.03518	1	0	0	2	3
p.7578448_7578449ins	fs	0.930433	1	0	0	2	3
p.263S	mis	-1.0185	1	1	0	1	3
p.7577075_7577076del	fs	1.03407	2	1	0	0	3
p.7577150_7577151ins	fs	1.02098	1	0	0	2	3
p.7578547_7578548ins	fs	1.03484	2	0	0	1	3
p.7578504_7578505del	fs	0.887295	2	1	0	0	3
p.190N	mis	-0.172533	2	1	0	0	3
p.190F	mis	0.0722883	2	0	0	1	3
p.180A	mis	-0.176574	1	1	0	1	3
p.7578245_7578246ins	fs	1.00431	1	2	0	0	3
p.224Q	mis	-1.28176	1	0	0	2	3
p.195L	mis	-1.11715	1	1	0	1	3
p.7577586_7577587del	fs	1.14232	1	0	1	1	3
p.195V	mis	-0.36836	1	2	0	0	3
p.7578505_7578506ins	fs	1.06581	2	0	0	1	3
p.7578183_7578184ins	fs	1.02394	1	0	0	2	3
p.7577145_7577146ins	fs	1.00084	1	1	1	0	3
p.7577143_7577144ins	fs	0.962947	1	0	0	2	3
p.7578179_7578180del	fs	1.09959	1	1	1	0	3
p.7578184_7578185ins	fs	0.984848	1	0	1	1	3
p.7577499_7577500ins	fs	0.985097	1	0	0	2	3
p.262C	mis	-0.666547	1	1	1	0	3
p.7577086_7577087ins	fs	0.950451	2	0	0	1	3
p.227T	mis	-1.11751	2	1	0	0	3
p.7578484_7578485del	fs	1.1392	1	1	0	1	3
p.219H	mis	-0.206451	1	1	0	1	3
p.7578226_7578227ins	fs	0.992092	3	0	0	0	3
p.7577087_7577088del	fs	1.0617	0	3	0	0	3
p.7577073_7577074ins	fs	1.03885	0	3	0	0	3
p.7577068_7577069ins	fs	1.01396	0	1	0	2	3
p.7578412_7578413ins	fs	1.01466	3	0	0	0	3
p.7577540_7577541ins	fs	1.00664	0	1	0	2	3
p.7578203_7578204ins	fs	1.04394	0	3	0	0	3
p.7577595_7577596ins	fs	0.97057	3	0	0	0	3
p.7578502_7578503ins	fs	1.05266	3	0	0	0	3
p.7578469_7578470ins	fs	1.07763	3	0	0	0	3
p.7577078_7577079del	fs	1.06037	0	3	0	0	3
p.7577602_7577603ins	fs	1.00604	0	3	0	0	3
p.7577556_7577557ins	fs	1.0144	2	0	0	1	3
p.7578415_7578416del	fs	0.923519	2	0	0	1	3
p.7577100_7577101ins	fs	0.711714	2	0	0	1	3
p.7578283_7578284del	fs	1.05281	2	1	0	0	3
p.7578400_7578401ins	fs	1.02358	2	0	1	0	3
p.7578191_7578192ins	fs	1.03456	0	1	1	1	3
p.7577019_7577020del	fs	1.20373	1	0	1	1	3
p.7578409_7578410ins	fs	1.00031	3	0	0	0	3
p.7577032_7577033ins	fs	0.986721	0	0	1	2	3
p.7577528_7577529ins	fs	0.997274	1	2	0	0	3
p.7578402_7578403ins	fs	0.948003	2	1	0	0	3
p.206F	mis	-1.25844	1	2	0	0	3
p.7577136_7577137del	fs	0.882184	2	0	1	0	3
p.7578466_7578467ins	fs	1.02566	2	0	0	1	3
p.7578394_7578395ins	fs	0.957951	2	0	0	1	3
p.7578418_7578419ins	fs	1.01649	2	0	0	1	3
p.7578454_7578455ins	fs	0.999994	2	0	0	1	3
p.7578468_7578469ins	fs	1.03546	2	0	1	0	3
p.7577572_7577573del	fs	1.06414	2	0	0	1	3
p.7577062_7577063ins	fs	0.948048	3	0	0	0	3
p.7577022_7577023ins	fs	0.937016	0	0	2	1	3
p.7577092_7577093ins	fs	0.926635	2	0	0	1	3
p.7577601_7577602del	fs	1.02338	0	3	0	0	3
p.7577571_7577572ins	fs	0.997324	3	0	0	0	3
p.7578280_7578281ins	fs	1.02457	3	0	0	0	3
p.7577040_7577041ins	fs	1.05757	0	1	1	1	3
p.7577546_7577547ins	fs	0.958038	0	0	0	3	3
p.7577044_7577045ins	fs	1.01393	0	0	1	2	3
p.7578514_7578515ins	fs	1.0143	3	0	0	0	3
p.7577592_7577593ins	fs	1.00675	2	1	0	0	3
p.7578277_7578278ins	fs	1.03545	3	0	0	0	3
p.305E	mis	-0.803076	2	1	0	0	3
p.296R	mis	-1.07076	2	1	0	0	3
p.244I	mis	1.02131	3	0	0	0	3
p.228P	mis	-0.935733	2	1	0	0	3
p.154I	mis	1.07361	0	2	0	1	3
p.195M	mis	-0.620531	3	0	0	0	3
p.159F	mis	0.937953	2	1	0	0	3
p.256R	mis	0.963749	1	0	1	1	3
p.288K	mis	-1.07881	1	2	0	0	3
p.257M	mis	-0.950939	1	0	0	2	3
p.254D	mis	0.944708	0	3	0	0	3
p.234F	mis	-0.536695	2	1	0	0	3
p.306L	mis	-0.874705	2	0	0	1	3
p.7578394_7578395del	fs	1.17328	1	0	1	1	3
p.286I	mis	1.0189	0	0	0	3	3
p.144K	mis	0.142616	2	1	0	0	3
p.168Q	mis	0.968087	1	2	0	0	3
p.7578529_7578530ins	fs	1.08506	1	1	0	1	3
p.142R	mis	-0.0251002	1	1	0	1	3
p.7577509_7577510ins	fs	1.07105	1	2	0	0	3
p.229F	mis	-0.181451	2	1	0	0	3
p.201S	mis	-0.893904	2	1	0	0	3
p.184V	mis	-1.39272	1	2	0	0	3
p.129G	mis	-0.868265	1	1	0	1	3
p.140P	mis	-0.881465	2	1	0	0	3
p.150P	mis	-1.02169	2	1	0	0	3
p.7577563_7577564ins	fs	0.954161	1	2	0	0	3
p.208D	syn	-1.4249	2	1	0	0	3
p.269I	mis	-0.849271	2	1	0	0	3
p.188Q	mis	-1.04309	1	0	1	1	3
p.304N	mis	-0.904229	1	1	0	1	3
p.142T	mis	0.0785516	1	2	0	0	3
p.302A	mis	-0.820924	2	1	0	0	3
p.210Y	mis	-0.986011	2	1	0	0	3
p.233P	mis	-0.713815	2	1	0	0	3
p.7577109_7577110ins	fs	0.97019	1	2	0	0	3
p.184E	mis	-0.672319	1	0	1	1	3
p.273N	mis	1.00963	2	1	0	0	3
p.210T	mis	-0.672874	2	1	0	0	3
p.270F	syn	-0.890685	1	2	0	0	3
p.7577541_7577542ins	fs	1.01896	2	0	0	0	2
p.7578382_7578383ins	fs	0.995664	2	0	0	0	2
p.7578286_7578287ins	fs	0.992199	2	0	0	0	2
p.7577592_7577593del	fs	1.03152	2	0	0	0	2
p.7577532_7577533ins	fs	0.977329	2	0	0	0	2
p.7577030_7577031ins	fs	0.974989	2	0	0	0	2
p.7578526_7578527del	fs	1.03501	2	0	0	0	2
p.7577063_7577064ins	fs	1.00426	2	0	0	0	2
p.7578406_7578407del	fs	0.996784	0	2	0	0	2
p.7578428_7578429del	fs	1.05346	0	0	0	2	2
p.7577507_7577508ins	fs	1.03966	2	0	0	0	2
p.7578241_7578242ins	fs	1.02119	2	0	0	0	2
p.7578530_7578531ins	fs	0.988545	0	2	0	0	2
p.7578428_7578429ins	fs	1.00015	0	1	0	1	2
p.7578496_7578497ins	fs	0.947465	2	0	0	0	2
p.7578464_7578465del	fs	1.11647	1	0	0	1	2
p.7577606_7577607ins	fs	1.02143	2	0	0	0	2
p.7578194_7578195del	fs	0.886339	0	0	0	2	2
p.7577063_7577064del	fs	1.0118	0	2	0	0	2
p.7577132_7577133ins	fs	1.04251	2	0	0	0	2
p.7578500_7578501ins	fs	1.0226	2	0	0	0	2
p.7577557_7577558del	fs	1.11005	2	0	0	0	2
p.7578487_7578488ins	fs	0.980839	2	0	0	0	2
p.7578416_7578417del	fs	0.914983	2	0	0	0	2
p.7577102_7577103ins	fs	0.146479	2	0	0	0	2
p.7577055_7577056ins	fs	0.972812	0	2	0	0	2
p.7577150_7577151del	fs	0.961721	1	0	1	0	2
p.7577048_7577049ins	fs	0.98785	2	0	0	0	2
p.7578437_7578438ins	fs	1.00446	0	0	0	2	2
p.7577130_7577131ins	fs	0.998929	1	0	0	1	2
p.7577083_7577084ins	fs	0.991563	1	0	0	1	2
p.7577550_7577551del	fs	0.967357	1	1	0	0	2
p.7577107_7577108ins	fs	0.993689	1	0	0	1	2
p.7577019_7577020ins	fs	1.07539	0	2	0	0	2
p.7578238_7578239ins	fs	1.02189	2	0	0	0	2
p.7578490_7578491ins	fs	1.08149	1	0	0	1	2
p.7578210_7578211ins	fs	0.932746	0	1	0	1	2
p.7577126_7577127ins	fs	0.990959	1	0	0	1	2
p.7577052_7577053del	fs	0.975476	0	0	0	2	2
p.7578512_7578513ins	fs	1.06557	1	1	0	0	2
p.7577554_7577555ins	fs	0.988117	0	2	0	0	2
p.7578550_7578551del	fs	0.989703	1	0	0	1	2
p.7578493_7578494ins	fs	1.04534	1	0	1	0	2
p.7578550_7578551ins	fs	1.03143	1	0	1	0	2
p.7578551_7578552ins	fs	0.958654	1	0	0	1	2
p.7577542_7577543del	fs	0.914596	0	0	1	1	2
p.7578276_7578277ins	fs	1.09029	1	1	0	0	2
p.7577543_7577544ins	fs	1.06207	0	0	0	2	2
p.7578211_7578212del	fs	1.13918	1	1	0	0	2
p.7578208_7578209ins	fs	1.00455	1	1	0	0	2
p.7578249_7578250del	fs	1.0714	1	1	0	0	2
p.7577046_7577047ins	fs	0.997907	0	2	0	0	2
p.7577542_7577543ins	fs	1.02634	0	1	0	1	2
p.7578248_7578249ins	fs	1.02203	0	2	0	0	2
p.7578221_7578222ins	fs	0.985717	0	1	0	1	2
p.7578466_7578467del	fs	1.01479	1	1	0	0	2
p.7578224_7578225del	fs	0.897773	0	0	0	2	2
p.7578224_7578225ins	fs	1.02663	0	1	0	1	2
p.7577078_7577079ins	fs	1.03347	1	0	0	1	2
p.7578198_7578199del	fs	1.06364	1	0	0	1	2
p.7577085_7577086ins	fs	1.05378	0	0	0	2	2
p.7578455_7578456ins	fs	1.0252	0	1	0	1	2
p.7578511_7578512del	fs	1.16463	2	0	0	0	2
p.7578457_7578458del	fs	1.04151	0	2	0	0	2
p.7577593_7577594ins	fs	1.04287	0	1	1	0	2
p.7578546_7578547del	fs	1.00403	1	0	1	0	2
p.7577149_7577150ins	fs	1.01945	0	1	0	1	2
p.7578378_7578379ins	fs	1.06191	0	0	0	2	2
p.7578264_7578265ins	fs	1.0335	0	2	0	0	2
p.7577577_7577578del	fs	1.16472	0	0	0	2	2
p.7577513_7577514ins	fs	0.971802	0	0	0	2	2
p.7577128_7577129del	fs	1.0106	0	0	1	1	2
p.7577512_7577513ins	fs	0.995609	0	2	0	0	2
p.7577115_7577116del	fs	1.06007	0	0	0	2	2
p.7577578_7577579del	fs	0.960476	1	0	1	0	2
p.7577509_7577510del	fs	1.00431	0	0	1	1	2
p.7577124_7577125ins	fs	1.03636	0	2	0	0	2
p.7577131_7577132ins	fs	0.993336	0	1	1	0	2
p.7578383_7578384ins	fs	0.979871	0	0	0	2	2
p.7577069_7577070del	fs	0.945533	1	0	1	0	2
p.7578386_7578387ins	fs	1.0312	0	1	1	0	2
p.7578415_7578416ins	fs	1.00456	1	1	0	0	2
p.7577585_7577586ins	fs	0.968397	0	1	1	0	2
p.7578283_7578284ins	fs	0.998465	0	0	1	1	2
p.7578288_7578289ins	fs	1.0514	0	1	0	1	2
p.7577580_7577581ins	fs	1.00817	1	0	0	1	2
p.7577103_7577104ins	fs	0.838729	0	2	0	0	2
p.7578223_7578224ins	fs	1.01089	1	0	0	1	2
p.7577553_7577554ins	fs	0.988002	1	0	0	1	2
p.7577097_7577098ins	fs	1.03932	0	2	0	0	2
p.7578181_7578182del	fs	1.11398	1	1	0	0	2
p.7578269_7578270ins	fs	1.03326	0	1	0	1	2
p.7578380_7578381ins	fs	0.997805	0	0	1	1	2
p.7578186_7578187del	fs	1.05329	0	0	0	2	2
p.7577500_7577501ins	fs	1.01801	0	1	1	0	2
p.7578180_7578181ins	fs	0.997734	1	0	1	0	2
p.7578374_7578375del	fs	1.06432	1	0	0	1	2
p.7578239_7578240del	fs	1.03328	1	0	0	1	2
p.7577147_7577148ins	fs	0.94614	1	0	1	0	2
p.7578525_7578526ins	fs	1.00768	0	2	0	0	2
p.7577056_7577057ins	fs	1.14188	1	0	0	1	2
p.7578421_7578422ins	fs	1.00373	1	0	0	1	2
p.7578178_7578179ins	fs	0.903933	1	1	0	0	2
p.7578450_7578451ins	fs	1.00805	1	0	1	0	2
p.7578274_7578275ins	fs	1.00176	1	0	0	1	2
p.7578451_7578452del	fs	1.0497	1	0	0	1	2
p.7578421_7578422del	fs	0.893281	1	0	0	1	2
p.7578452_7578453ins	fs	0.979736	1	0	0	1	2
p.7577054_7577055del	fs	1.02603	1	1	0	0	2
p.7577546_7577547del	fs	1.05474	1	1	0	0	2
p.7578420_7578421ins	fs	0.978842	1	1	0	0	2
p.7577140_7577141del	fs	0.988018	1	1	0	0	2
p.7577140_7577141ins	fs	1.00444	1	1	0	0	2
p.7577054_7577055ins	fs	1.0022	1	1	0	0	2
p.7577089_7577090ins	fs	0.969821	0	0	1	1	2
p.7577060_7577061ins	fs	0.949404	2	0	0	0	2
p.7578211_7578212ins	fs	0.925344	2	0	0	0	2
p.7577088_7577089del	fs	1.0617	0	1	0	1	2
p.7578226_7578227del	fs	0.931536	2	0	0	0	2
p.7578289_7578290ins	fs	1.01408	1	0	0	1	2
p.7577076_7577077ins	fs	0.992099	1	0	1	0	2
p.7577152_7577153del	fs	0.949982	0	0	1	1	2
p.7578215_7578216ins	fs	1.09626	0	2	0	0	2
p.149X	non	1.00117	0	0	0	2	2
p.7577077_7577078ins	fs	1.11109	0	0	1	1	2
p.226R	mis	-0.278718	2	0	0	0	2
p.171A	mis	-0.625692	1	1	0	0	2
p.281P	mis	0.916172	0	1	0	1	2
p.229W	mis	-0.596428	1	0	1	0	2
p.299V	mis	-1.22247	1	1	0	0	2
p.184A	mis	-0.598848	1	1	0	0	2
p.201P	mis	-0.97078	1	1	0	0	2
p.221V	mis	-0.958586	2	0	0	0	2
p.182W	mis	-1.69604	2	0	0	0	2
p.270K	mis	1.06634	0	0	0	2	2
p.179F	mis	1.03811	1	0	0	1	2
p.229N	mis	0.234002	1	1	0	0	2
p.172L	mis	0.329694	2	0	0	0	2
p.290G	mis	-0.525069	2	0	0	0	2
p.139M	mis	0.720056	2	0	0	0	2
p.294A	mis	-0.822632	1	1	0	0	2
p.158Q	mis	1.13674	1	1	0	0	2
p.210K	mis	-0.93974	1	1	0	0	2
p.295F	mis	-0.825927	2	0	0	0	2
p.268K	mis	-0.37008	0	1	0	1	2
p.199K	mis	-0.769795	1	1	0	0	2
p.207V	mis	-1.03131	1	1	0	0	2
p.176V	mis	1.02646	0	0	0	2	2
p.176L	mis	0.968823	0	0	0	2	2
p.264V	mis	-0.926921	0	1	0	1	2
p.176P	mis	0.952106	2	0	0	0	2
p.173W	mis	1.08284	0	1	0	1	2
p.296P	mis	-1.1321	1	1	0	0	2
p.177A	mis	-0.245493	1	1	0	0	2
p.186Y	mis	-0.810136	1	1	0	0	2
p.300H	mis	-0.916949	2	0	0	0	2
p.289R	mis	-0.831582	1	1	0	0	2
p.271P	mis	1.03925	1	1	0	0	2
p.7577044_7577045del	fs	0.891538	1	0	0	1	2
p.206M	mis	-1.49536	1	1	0	0	2
p.279X	non	0.91302	0	0	1	1	2
p.288D	mis	0.514377	1	1	0	0	2
p.188M	mis	-1.05311	2	0	0	0	2
p.198V	mis	-0.461749	1	1	0	0	2
p.265V	mis	0.0271976	1	1	0	0	2
p.169L	mis	-0.717897	0	0	2	0	2
p.142N	mis	1.07776	2	0	0	0	2
p.298G	mis	-0.931298	2	0	0	0	2
p.278V	mis	0.901594	0	0	0	2	2
p.295R	mis	-1.08149	1	1	0	0	2
p.149A	mis	-0.18131	1	1	0	0	2
p.304S	mis	-1.01608	1	1	0	0	2
p.299R	mis	-0.898468	1	1	0	0	2
p.298A	mis	-0.873661	1	1	0	0	2
p.206S	mis	-1.12608	2	0	0	0	2
p.259F	mis	1.01086	1	0	0	1	2
p.297D	mis	-1.16878	1	1	0	0	2
p.200P	mis	-0.500303	1	1	0	0	2
p.229G	mis	0.896134	1	1	0	0	2
p.200T	mis	-0.972812	1	1	0	0	2
p.273Y	mis	1.00147	0	2	0	0	2
p.155F	mis	0.945391	1	0	0	1	2
p.300R	mis	-1.39419	1	1	0	0	2
p.222R	mis	-1.04139	1	1	0	0	2
p.138E	mis	0.786127	0	0	0	2	2
p.180V	mis	0.09534	1	1	0	0	2
p.266Q	mis	0.85231	2	0	0	0	2
p.209G	mis	-1.14919	1	0	0	1	2
p.128P	syn	-0.665891	1	1	0	0	2
p.248H	mis	0.999181	0	0	0	2	2
p.7578554_7578555ins	fs	1.03937	0	0	0	2	2
p.7577111_7577112ins	fs	0.967273	0	1	1	0	2
p.7578230_7578231del	fs	1.25885	0	2	0	0	2
p.7578416_7578417ins	fs	0.988458	1	1	0	0	2
p.7578231_7578232ins	fs	1.03169	1	0	0	1	2
p.7578259_7578260ins	fs	1.07084	1	1	0	0	2
p.7578442_7578443ins	fs	0.949187	1	0	1	0	2
p.7578393_7578394ins	fs	1.05107	1	0	0	1	2
p.7577541_7577542del	fs	1.06967	1	1	0	0	2
p.7578229_7578230del	fs	1.07125	1	0	1	0	2
p.7577029_7577030ins	fs	0.977146	0	1	0	1	2
p.7578382_7578383del	fs	1.07677	1	0	1	0	2
p.7578422_7578423ins	fs	1.01307	1	1	0	0	2
p.7578449_7578450del	fs	1.10385	1	0	0	1	2
p.7577517_7577518del	fs	0.950352	1	1	0	0	2
p.7578395_7578396ins	fs	0.984137	1	1	0	0	2
p.7577529_7577530del	fs	1.00336	1	1	0	0	2
p.7578433_7578434del	fs	1.00001	1	0	0	1	2
p.7578233_7578234ins	fs	0.96431	1	1	0	0	2
p.7578237_7578238ins	fs	1.00545	0	2	0	0	2
p.7578207_7578208del	fs	1.03189	0	0	1	1	2
p.7577525_7577526del	fs	1.09082	1	0	0	1	2
p.7577051_7577052ins	fs	0.945434	1	0	0	1	2
p.7577523_7577524del	fs	0.928762	1	0	0	1	2
p.200N	syn	-0.837993	1	1	0	0	2
p.7578232_7578233ins	fs	1.07783	1	0	0	1	2
p.159I	mis	1.05418	0	0	0	2	2
p.7577504_7577505ins	fs	0.984557	1	0	0	1	2
p.244E	mis	0.993191	1	1	0	0	2
p.148A	mis	-1.29992	1	1	0	0	2
p.290S	mis	-1.02555	1	1	0	0	2
p.210I	mis	-1.07285	1	1	0	0	2
p.205Y	syn	-1.19246	1	1	0	0	2
p.225L	mis	-1.34072	1	1	0	0	2
p.306G	mis	-0.859214	2	0	0	0	2
p.290F	mis	-1.36637	0	0	0	2	2
p.268F	mis	0.507487	1	1	0	0	2
p.297N	mis	-0.869745	1	1	0	0	2
p.207A	mis	-0.567419	1	1	0	0	2
p.247F	mis	0.99421	1	1	0	0	2
p.226N	mis	-0.452568	1	1	0	0	2
p.235M	mis	-0.724816	0	1	0	1	2
p.264P	mis	-0.982026	1	1	0	0	2
p.126G	mis	0.930002	1	1	0	0	2
p.167K	mis	-2.10822	1	1	0	0	2
p.208I	mis	0.943183	0	1	0	1	2
p.189S	mis	-0.744215	1	1	0	0	2
p.153F	mis	-1.11522	1	1	0	0	2
p.182G	mis	-1.41389	2	0	0	0	2
p.292G	mis	-0.577113	1	1	0	0	2
p.198E	syn	-1.22304	1	1	0	0	2
p.302W	mis	-0.956967	1	0	0	1	2
p.295A	mis	-0.455207	2	0	0	0	2
p.173R	mis	1.08382	0	0	0	2	2
p.264Q	mis	-0.437909	0	1	0	1	2
p.185C	mis	-0.765291	1	1	0	0	2
p.7578503_7578504ins	fs	0.99071	0	1	0	0	1
p.7578532_7578533ins	fs	1.08876	1	0	0	0	1
p.7577066_7577067del	fs	0.996039	1	0	0	0	1
p.7578288_7578289del	fs	0.999162	1	0	0	0	1
p.7578271_7578272del	fs	0.929394	1	0	0	0	1
p.7577108_7577109ins	fs	0.97055	1	0	0	0	1
p.7577576_7577577del	fs	1.0061	1	0	0	0	1
p.7578218_7578219del	fs	0.985085	0	1	0	0	1
p.7578509_7578510del	fs	1.08348	1	0	0	0	1
p.7578199_7578200ins	fs	0.971012	1	0	0	0	1
p.7578200_7578201del	fs	0.91441	1	0	0	0	1
p.7577138_7577139ins	fs	0.995467	1	0	0	0	1
p.7578388_7578389ins	fs	1.06746	1	0	0	0	1
p.7578491_7578492ins	fs	0.961061	0	0	0	1	1
p.7577104_7577105ins	fs	1.00503	1	0	0	0	1
p.7578491_7578492del	fs	1.09156	1	0	0	0	1
p.7578215_7578216del	fs	0.93214	0	0	0	1	1
p.7578209_7578210ins	fs	1.02267	0	1	0	0	1
p.7578260_7578261ins	fs	1.06962	0	1	0	0	1
p.7578402_7578403del	fs	0.952318	0	1	0	0	1
p.7578270_7578271ins	fs	1.02131	0	1	0	0	1
p.7577597_7577598del	fs	0.958906	0	1	0	0	1
p.7578253_7578254del	fs	1.14207	1	0	0	0	1
p.7578216_7578217del	fs	1.07266	0	1	0	0	1
p.7578385_7578386ins	fs	1.06458	0	0	0	1	1
p.7577579_7577580ins	fs	0.958255	0	0	0	1	1
p.7578399_7578400ins	fs	1.11533	0	0	0	1	1
p.7577581_7577582del	fs	0.854697	0	0	0	1	1
p.7578258_7578259ins	fs	1.0186	0	0	0	1	1
p.7577560_7577561del	fs	1.05147	0	1	0	0	1
p.7578258_7578259del	fs	0.951616	0	0	1	0	1
p.7577587_7577588ins	fs	1.00474	0	0	0	1	1
p.7578281_7578282ins	fs	0.964519	0	1	0	0	1
p.7577566_7577567del	fs	0.957531	0	1	0	0	1
p.7578254_7578255ins	fs	1.03378	0	0	0	1	1
p.7578274_7578275del	fs	0.927091	0	1	0	0	1
p.7577532_7577533del	fs	1.04152	0	1	0	0	1
p.7578498_7578499del	fs	0.93915	0	0	0	1	1
p.7578463_7578464del	fs	1.01992	0	1	0	0	1
p.7578483_7578484ins	fs	1.01803	0	0	0	1	1
p.282E	mis	1.01202	0	1	0	0	1
p.7578390_7578391del	fs	1.00662	1	0	0	0	1
p.7578453_7578454ins	fs	0.99451	1	0	0	0	1
p.7577071_7577072ins	fs	1.00082	0	0	1	0	1
p.158Y	mis	0.997162	0	1	0	0	1
p.181I	mis	-0.11351	1	0	0	0	1
p.128T	mis	-1.12018	1	0	0	0	1
p.128H	mis	-1.00483	0	0	0	1	1
p.295T	mis	-0.955921	1	0	0	0	1
p.7578195_7578196del	fs	0.924922	1	0	0	0	1
p.279A	mis	0.0838382	1	0	0	0	1
p.7577033_7577034ins	fs	0.991041	0	0	0	1	1
p.7578465_7578466ins	fs	0.952018	0	1	0	0	1
p.280N	mis	0.898656	0	0	0	1	1
p.219A	mis	0.814713	0	0	0	1	1
p.7577536_7577537del	fs	0.969257	0	1	0	0	1
p.129P	mis	-0.871609	1	0	0	0	1
p.7578545_7578546del	fs	0.834716	1	0	0	0	1
p.7577104_7577105del	fs	0.987751	1	0	0	0	1
p.7578197_7578198del	fs	1.02414	1	0	0	0	1
p.7577539_7577540ins	fs	1.02466	0	0	0	1	1
p.7578252_7578253del	fs	0.959541	1	0	0	0	1
p.7578409_7578410del	fs	0.939467	1	0	0	0	1
p.7577552_7577553ins	fs	1.00163	0	0	0	1	1
p.7578278_7578279del	fs	1.0253	0	0	0	1	1
p.7578500_7578501del	fs	0.99177	0	1	0	0	1
p.7577545_7577546ins	fs	0.976602	0	1	0	0	1
p.7578250_7578251del	fs	1.07641	1	0	0	0	1
p.7577096_7577097ins	fs	1.05756	1	0	0	0	1
p.7578214_7578215ins	fs	1.0061	1	0	0	0	1
p.7578497_7578498del	fs	0.873762	1	0	0	0	1
p.7578516_7578517ins	fs	0.99937	0	0	0	1	1
p.7578499_7578500del	fs	0.997271	1	0	0	0	1
p.7577092_7577093del	fs	1.05381	1	0	0	0	1
p.7577545_7577546del	fs	1.03264	0	0	0	1	1
p.7578553_7578554ins	fs	1.02504	1	0	0	0	1
p.7577080_7577081ins	fs	0.972608	1	0	0	0	1
p.7578377_7578378ins	fs	1.06834	0	1	0	0	1
p.7578528_7578529ins	fs	1.05586	1	0	0	0	1
p.7577135_7577136ins	fs	1.11869	1	0	0	0	1
p.7578531_7578532ins	fs	1.04129	0	0	1	0	1
p.7578446_7578447del	fs	1.32481	1	0	0	0	1
p.7577603_7577604del	fs	1.003	1	0	0	0	1
p.7577586_7577587ins	fs	0.990428	1	0	0	0	1
p.7578384_7578385del	fs	0.940714	1	0	0	0	1
p.7578494_7578495ins	fs	1.00805	0	1	0	0	1
p.7577530_7577531del	fs	0.960751	1	0	0	0	1
p.7577503_7577504del	fs	1.07283	1	0	0	0	1
p.7577141_7577142del	fs	1.23418	1	0	0	0	1
p.7578519_7578520del	fs	1.07902	0	0	0	1	1
p.7578267_7578268del	fs	1.01105	0	1	0	0	1
p.7578371_7578372ins	fs	1.01576	0	1	0	0	1
p.7577570_7577571del	fs	1.00094	0	1	0	0	1
p.7578372_7578373del	fs	1.08793	0	0	0	1	1
p.7578270_7578271del	fs	1.11597	0	0	0	1	1
p.7577065_7577066ins	fs	1.0252	0	0	1	0	1
p.7577573_7577574ins	fs	0.991869	0	1	0	0	1
p.7577537_7577538del	fs	0.986068	1	0	0	0	1
p.7578544_7578545ins	fs	0.996588	0	0	0	1	1
p.7578520_7578521del	fs	1.14085	1	0	0	0	1
p.7578536_7578537del	fs	1.03234	1	0	0	0	1
p.297Q	mis	-0.810866	0	0	0	1	1
p.7578234_7578235ins	fs	1.01381	1	0	0	0	1
p.7578540_7578541del	fs	0.960074	0	0	0	1	1
p.7577533_7577534del	fs	1.08402	1	0	0	0	1
p.7577522_7577523del	fs	0.987646	1	0	0	0	1
p.7578234_7578235del	fs	1.02808	1	0	0	0	1
p.7577042_7577043ins	fs	1.07479	1	0	0	0	1
p.7577591_7577592del	fs	1.1181	1	0	0	0	1
p.7578239_7578240ins	fs	0.996934	0	1	0	0	1
p.7578238_7578239del	fs	1.00963	0	1	0	0	1
p.7578545_7578546ins	fs	1.03348	0	0	0	1	1
p.7578385_7578386del	fs	1.03869	0	0	0	1	1
p.7578542_7578543del	fs	1.0437	0	0	0	1	1
p.7578228_7578229ins	fs	1.00716	0	1	0	0	1
p.7578422_7578423del	fs	1.01898	1	0	0	0	1
p.7578227_7578228ins	fs	1.03921	0	1	0	0	1
p.7578425_7578426ins	fs	1.02947	0	1	0	0	1
p.7578426_7578427ins	fs	0.968344	0	1	0	0	1
p.7578194_7578195ins	fs	1.03585	0	0	1	0	1
p.7577520_7577521del	fs	1.0758	0	0	0	1	1
p.7578497_7578498ins	fs	1.04111	0	0	0	1	1
p.7577558_7577559ins	fs	1.01442	1	0	0	0	1
p.7577516_7577517del	fs	1.05103	0	0	0	1	1
p.7578516_7578517del	fs	0.699859	1	0	0	0	1
p.7577072_7577073ins	fs	1.0123	1	0	0	0	1
p.7578403_7578404del	fs	1.07652	1	0	0	0	1
p.7578519_7578520ins	fs	1.01692	1	0	0	0	1
p.7578378_7578379del	fs	0.878197	0	1	0	0	1
p.7578193_7578194del	fs	1.06313	0	1	0	0	1
p.7577030_7577031del	fs	1.06511	1	0	0	0	1
p.7578468_7578469del	fs	0.94134	1	0	0	0	1
p.7577553_7577554del	fs	1.03563	1	0	0	0	1
p.7578469_7578470del	fs	0.873781	1	0	0	0	1
p.7578188_7578189del	fs	1.07174	1	0	0	0	1
p.7577548_7577549del	fs	1.01002	0	0	0	1	1
p.7578520_7578521ins	fs	1.00509	1	0	0	0	1
p.7577024_7577025ins	fs	0.953317	1	0	0	0	1
p.7577588_7577589del	fs	0.920097	1	0	0	0	1
p.7578549_7578550del	fs	1.01137	0	0	0	1	1
p.7578263_7578264ins	fs	1.00218	1	0	0	0	1
p.7578275_7578276del	fs	0.983948	0	0	1	0	1
p.7578481_7578482del	fs	0.950044	0	1	0	0	1
p.7578196_7578197del	fs	0.924922	0	1	0	0	1
p.7578240_7578241ins	fs	0.996235	0	1	0	0	1
p.7577576_7577577ins	fs	1.00962	0	0	0	1	1
p.7578202_7578203del	fs	1.04752	0	1	0	0	1
p.7578286_7578287del	fs	0.973247	0	0	0	1	1
p.7577154_7577155del	fs	1.04333	1	0	0	0	1
p.7577547_7577548del	fs	1.01569	1	0	0	0	1
p.7577144_7577145del	fs	1.0967	1	0	0	0	1
p.7577607_7577608ins	fs	1.01252	0	0	0	1	1
p.7578523_7578524del	fs	1.04695	0	0	0	1	1
p.7578460_7578461del	fs	1.27328	1	0	0	0	1
p.7578537_7578538ins	fs	0.962468	0	0	0	1	1
p.7578177_7578178ins	fs	0.825342	0	1	0	0	1
p.233N	mis	-0.235645	1	0	0	0	1
p.7577111_7577112del	fs	1.01088	1	0	0	0	1
p.7578459_7578460del	fs	0.920983	0	0	0	1	1
p.7577060_7577061del	fs	0.918756	0	1	0	0	1
p.7578407_7578408del	fs	0.996784	0	1	0	0	1
p.145K	mis	0.745155	0	0	0	1	1
p.7577113_7577114del	fs	0.980792	0	1	0	0	1
p.7578437_7578438del	fs	0.961027	0	0	0	1	1
p.7577095_7577096ins	fs	0.980176	0	0	0	1	1
p.7577107_7577108del	fs	1.07752	0	0	0	1	1
p.7577059_7577060ins	fs	1.02126	0	1	0	0	1
p.7577098_7577099del	fs	0.989637	0	1	0	0	1
p.7577129_7577130del	fs	1.0106	0	1	0	0	1
p.7578407_7578408ins	fs	0.96019	0	1	0	0	1
p.7577113_7577114ins	fs	1.07588	0	0	0	1	1
p.259I	mis	1.05288	0	0	1	0	1
p.7577501_7577502ins	fs	1.01601	0	1	0	0	1
p.7577501_7577502del	fs	0.956023	0	0	0	1	1
p.213I	mis	1.00367	1	0	0	0	1
p.7577064_7577065ins	fs	1.07069	0	1	0	0	1
p.7577507_7577508del	fs	1.0455	0	0	0	1	1
p.148X	non	1.07737	0	1	0	0	1
p.262R	mis	0.762222	1	0	0	0	1
p.206W	mis	-1.03037	0	0	0	1	1
p.195P	mis	1.087	0	0	0	1	1
p.282X	non	0.989337	0	1	0	0	1
p.238H	mis	1.04098	0	1	0	0	1
p.7577126_7577127del	fs	1.0471	0	1	0	0	1
p.199Q	mis	-0.222565	1	0	0	0	1
[truncated: 3,411 more rows]

## Sheet: Fig5c
Figure 5c
variant	class	rfs	conservation_score	umd_records	iarc_records	tcga_records	genie_records	sum_records
p.175H	mis	0.979173	0.882	3428	1221	931	2834	8414
p.248Q	mis	0.779848	0.805	2562	946	623	1866	5997
p.273H	mis	0.88696	0.844	2361	863	541	1735	5500
p.273C	mis	0.862356	0.844	2214	718	614	1818	5364
p.248W	mis	0.881249	0.805	2003	744	494	1546	4787
p.282W	mis	0.944405	0.692	1605	592	434	1397	4028
p.213X	non	0.963218	0.917	1252	339	437	1226	3254
p.220C	mis	0.870112	0.349	1260	402	330	955	2947
p.245S	mis	0.914056	0.721	1193	459	259	900	2811
p.196X	non	0.907995	0.763	869	244	293	857	2263
p.249S	mis	0.990041	0.806	958	443	265	282	1948
p.306X	non	0.936619	0.13	630	165	216	607	1618
p.285K	mis	0.948481	0.597	518	186	170	502	1376
p.157F	mis	0.928488	-0.152	592	210	129	414	1345
p.179R	mis	0.874067	0.923	578	175	142	369	1264
p.237I	mis	0.973847	0.925	529	198	119	414	1260
p.163C	mis	0.942501	0.436	508	169	135	405	1217
p.273L	mis	0.661122	0.844	455	155	98	422	1130
p.176F	mis	0.957447	0.936	461	205	114	296	1076
p.245D	mis	0.990564	0.721	482	163	97	302	1044
p.241F	mis	0.852472	0.959	383	114	116	391	1004
p.234C	mis	0.882658	-0.018	405	147	88	281	921
p.192X	non	0.929462	-0.104	326	112	110	364	912
p.193R	mis	0.899486	0.857	363	101	134	309	907
p.195T	mis	0.839178	0.648	366	108	102	308	884
p.179Y	mis	1.04069	0.923	344	115	66	288	813
p.158L	mis	0.942945	0.879	332	102	61	298	793
p.286K	mis	0.902966	0.951	315	98	111	225	749
p.272M	mis	0.981304	0.67	327	114	71	227	739
p.278S	mis	0.875735	0.944	315	94	99	231	739
p.158H	mis	0.889062	0.879	315	114	65	227	721
p.238Y	mis	0.834329	0.936	298	92	80	242	712
p.280T	mis	1.08354	0.917	276	108	74	239	697
p.176Y	mis	0.985852	0.936	281	103	75	212	671
p.173L	mis	1.03247	0.897	271	93	74	217	655
p.236C	mis	0.914959	-0.261	267	89	91	208	655
p.248L	mis	1.00305	0.805	303	123	38	188	652
p.152L	mis	0.96705	0.74	265	84	70	210	629
p.132N	mis	0.925547	0.862	238	74	82	232	626
p.216M	mis	1.05367	0.831	284	83	52	202	621
p.205C	mis	0.950105	0.82	293	123	66	137	619
p.245C	mis	0.965628	0.721	278	91	53	185	607
p.173M	mis	0.91665	0.897	248	78	65	215	606
p.266E	mis	0.820981	0.941	230	92	78	203	603
p.151S	mis	1.0339	0.312	245	104	61	189	599
p.266R	mis	0.862275	0.941	237	76	71	214	598
p.135Y	mis	0.981272	0.842	228	94	58	216	596
p.146X	non	0.999497	-0.665	242	114	66	171	593
p.298X	non	0.76692	-1.945	235	72	62	220	589
p.194R	mis	1.03751	0.721	235	69	74	197	575
p.275Y	mis	0.990809	0.936	250	86	60	163	559
p.214R	mis	0.963249	0.213	229	84	68	170	551
p.280K	mis	1.01099	0.917	213	77	78	181	549
p.245V	mis	0.91023	0.721	246	83	54	165	548
p.141Y	mis	0.956795	0.599	230	103	56	155	544
p.278L	mis	0.832088	0.944	241	86	44	167	538
p.132R	mis	0.901199	0.862	210	66	53	200	529
p.127F	mis	0.970454	0.958	178	31	86	232	527
p.242F	mis	1.00968	0.936	221	90	43	149	503
p.135F	mis	1.09839	0.842	194	65	64	169	492
p.154V	mis	0.948156	0.187	196	68	45	180	489
p.294X	non	0.875287	-1.507	190	64	70	158	482
p.244D	mis	0.974978	0.887	186	68	37	156	447
p.161T	mis	1.07853	0.702	188	82	43	125	438
p.272L	mis	0.706985	0.67	177	52	58	145	432
p.159V	mis	0.97921	0.549	164	57	48	144	413
p.249M	mis	0.953645	0.806	171	71	35	131	408
p.277F	mis	0.706734	0.876	165	54	37	148	404
p.193L	mis	0.949905	0.857	191	66	56	90	403
p.204X	non	0.856752	-1.243	161	50	48	140	399
p.266V	mis	0.105762	0.941	156	62	54	124	396
p.213Q	mis	0.79965	0.917	174	41	52	127	394
p.244S	mis	0.881728	0.887	170	71	37	116	394
p.238F	mis	0.945733	0.936	151	47	53	139	390
p.275F	mis	0.489612	0.936	153	54	39	142	388
p.242Y	mis	0.797343	0.936	164	59	35	127	385
p.244C	mis	0.936836	0.887	149	58	46	123	376
p.193Y	mis	0.944895	0.857	155	43	53	125	376
p.246V	mis	0.823115	0.773	157	61	36	118	372
p.190L	mis	1.00778	0.517	157	52	36	123	368
p.250L	mis	0.865331	0.586	153	53	35	119	360
p.136X	non	0.974423	0.651	131	50	49	128	358
p.165X	non	0.971562	0.459	148	49	37	116	350
p.239D	mis	0.784298	0.746	134	52	40	119	345
p.183X	non	0.960485	-0.878	128	42	44	129	343
p.271K	mis	0.949162	0.785	126	38	49	123	336
p.159P	mis	1.09482	0.549	144	33	51	107	335
p.280G	mis	0.304741	0.917	138	46	43	100	327
p.213L	mis	-0.0362752	0.917	133	41	38	115	327
p.241C	mis	0.899464	0.959	135	35	46	107	323
p.278R	mis	-0.012985	0.944	121	44	37	114	316
p.274F	mis	0.863308	0.315	142	34	25	113	314
p.281E	mis	0.263428	0.883	135	55	27	96	313
p.144X	non	0.996404	0.235	143	47	41	81	312
p.179L	mis	0.861075	0.923	127	47	38	93	305
p.167X	non	0.910995	0.418	122	45	40	94	301
p.267W	mis	0.67248	0.809	125	33	30	112	300
p.282G	mis	0.833657	0.692	133	50	23	75	281
p.198X	non	0.87117	0.57	104	26	43	107	280
p.138V	mis	1.12052	0.268	121	53	28	75	277
p.249G	mis	0.763884	0.806	113	57	25	80	275
p.143M	mis	0.87281	0.345	120	35	28	91	274
p.239S	mis	0.82983	0.746	112	34	24	99	269
p.126C	mis	0.99903	-0.044	98	22	23	120	263
p.281N	mis	0.825551	0.883	116	37	20	84	257
p.279E	mis	0.597378	0.829	109	52	22	70	253
p.259Y	mis	0.989476	0.119	101	37	35	79	252
p.281H	mis	0.894169	0.883	100	43	25	84	252
p.234H	mis	0.755664	-0.018	116	33	29	73	251
p.134L	mis	0.978865	-0.146	99	29	29	94	251
p.246I	mis	0.87158	0.773	114	48	20	65	247
p.283P	mis	0.954572	0.375	100	36	17	92	245
p.151H	mis	0.81241	0.312	98	41	24	76	239
p.249W	mis	0.890271	0.806	100	50	20	68	238
p.179Q	mis	1.05491	0.923	91	30	21	89	231
p.195F	mis	1.00719	0.648	93	34	39	64	230
p.215R	mis	0.915362	0.853	96	31	28	72	227
p.215I	mis	0.825824	0.853	91	27	33	75	226
p.156P	mis	0.774832	-1.364	92	46	20	67	225
p.181C	mis	0.954165	-0.141	101	31	25	67	224
p.255F	mis	0.981586	0.316	101	42	24	57	224
p.242S	mis	0.968087	0.936	89	36	28	69	222
p.248G	mis	0.8926	0.805	89	27	25	77	218
p.273P	mis	0.915756	0.844	100	38	10	69	217
p.175G	mis	1.03938	0.882	93	24	27	73	217
p.172F	mis	0.998459	0.502	77	20	27	93	217
p.241Y	mis	0.97249	0.959	92	23	30	71	216
p.194F	mis	0.846951	0.721	91	29	24	72	216
p.278T	mis	0.0418488	0.944	86	34	26	69	215
p.166X	non	1.15381	0.209	90	34	22	69	215
p.258X	non	0.958389	0.951	74	28	32	81	215
p.132E	mis	1.05596	0.862	84	25	23	82	214
p.168R	mis	1.01853	0.587	78	24	24	87	213
p.171X	non	1.06685	0.179	88	24	33	65	210
p.176S	mis	1.00385	0.936	85	35	23	63	206
p.262V	mis	0.213119	0.722	81	17	35	72	205
p.278A	mis	-0.0667616	0.944	86	30	25	63	204
p.280I	mis	0.0152307	0.917	72	26	21	80	199
p.266X	non	1.00573	0.941	81	29	26	58	194
p.175L	mis	0.788861	0.882	74	30	18	70	192
p.270L	mis	0.787948	0.572	72	33	16	70	191
p.224D	mis	0.72792	0.771	74	9	28	78	189
p.163H	mis	0.951498	0.436	78	28	17	64	187
p.216L	mis	1.02137	0.831	56	16	31	83	186
p.176W	mis	1.00607	0.936	69	21	14	76	180
p.283C	mis	-0.0793752	0.375	115	29	3	33	180
p.271X	non	1.04773	0.785	64	20	23	73	180
p.181H	mis	0.59776	-0.141	80	33	15	51	179
p.286X	non	1.04613	0.951	64	24	22	69	179
p.215G	mis	0.902762	0.853	73	14	24	67	178
p.285X	non	0.962249	0.597	72	25	22	59	178
p.158P	mis	1.06385	0.879	72	23	18	61	174
p.155N	mis	1.08837	-0.352	82	34	17	40	173
p.273S	mis	-0.261095	0.844	64	19	21	67	171
p.238S	mis	0.951537	0.936	74	32	10	52	168
p.135W	mis	1.04977	0.842	69	28	12	55	164
p.179D	mis	1.02804	0.923	72	24	14	53	163
p.274A	mis	0.914392	0.315	66	21	20	55	162
p.265P	mis	0.932259	0.731	62	23	22	55	162
p.135R	mis	0.927065	0.842	66	19	24	52	161
p.177L	mis	0.897072	0.788	79	35	9	37	160
p.249T	mis	1.02048	0.806	76	32	15	37	160
p.151R	mis	0.836423	0.312	65	22	12	60	159
p.130V	mis	0.762055	0.709	63	24	24	48	159
p.138P	mis	1.01076	0.268	71	33	14	39	157
p.267P	mis	0.965318	0.809	80	20	15	42	157
p.199V	mis	0.681174	0.643	52	10	22	72	156
p.181P	mis	1.09166	-0.141	64	24	20	47	155
p.130F	mis	1.00697	0.709	63	17	24	50	154
p.280S	mis	0.405604	0.917	67	30	20	36	153
p.270S	mis	0.99678	0.572	60	19	18	55	152
p.175C	mis	-0.759063	0.882	71	29	13	39	152
p.195N	mis	0.794667	0.648	54	21	18	58	151
p.151T	mis	1.13248	0.312	57	22	17	54	150
p.290H	mis	-0.853419	-2.762	75	34	4	36	149
p.211I	mis	0.872048	0.616	62	21	18	48	149
p.220H	mis	0.590701	0.349	68	20	13	46	147
p.158C	mis	0.745239	0.879	65	22	15	45	147
p.179N	mis	0.857261	0.923	70	25	12	40	147
p.164E	mis	1.00237	0.654	68	25	12	41	146
p.287X	non	0.928077	-0.891	56	16	19	54	145
p.151A	mis	0.967297	0.312	57	20	21	47	145
p.176R	mis	1.00985	0.936	55	15	11	62	143
p.281Y	mis	0.277504	0.883	51	11	22	58	142
p.244V	mis	0.931945	0.887	59	24	9	50	142
p.220S	mis	0.7443	0.349	73	17	14	38	142
p.238R	mis	0.743423	0.936	59	24	16	41	140
p.196P	mis	0.922231	0.763	64	20	13	43	140
p.158G	mis	1.01587	0.879	62	23	12	42	139
p.180K	mis	0.967929	0.539	48	13	13	62	136
p.248P	mis	1.0136	0.805	64	19	13	40	136
p.126X	non	0.966188	-0.044	63	30	12	31	136
p.275R	mis	0.588217	0.936	62	16	16	40	134
p.245R	mis	0.958013	0.721	63	19	17	35	134
p.281G	mis	0.578893	0.883	59	18	9	47	133
p.163N	mis	0.956821	0.436	58	25	15	33	131
p.155P	mis	0.991849	-0.352	56	23	12	39	130
p.152S	mis	1.08371	0.74	56	35	12	27	130
p.270C	mis	0.0424135	0.572	54	27	7	42	130
p.180X	non	1.02792	0.539	49	21	13	46	129
p.205H	mis	1.03524	0.82	51	13	9	55	128
p.221X	non	0.807766	0.567	51	12	21	42	126
p.127Y	mis	0.456492	0.958	43	12	20	50	125
p.215N	mis	0.980498	0.853	55	20	20	29	124
p.235S	mis	-1.01145	0.402	63	22	1	37	123
p.257P	mis	0.969533	0.612	44	16	13	49	122
p.282P	mis	0.876138	0.692	63	22	7	28	120
p.205D	mis	0.762872	0.82	49	19	9	43	120
p.249K	mis	0.910814	0.806	58	34	6	21	119
p.161D	mis	0.930484	0.702	49	23	11	35	118
p.277Y	mis	0.762708	0.876	55	28	8	27	118
p.133K	mis	1.05014	0.886	45	23	10	39	117
p.236X	non	1.02769	-0.261	54	22	13	28	117
p.286G	mis	0.789227	0.951	47	21	15	33	116
p.177R	mis	0.967248	0.788	54	19	9	34	116
p.220N	mis	0.897549	0.349	53	18	17	27	115
p.236H	mis	0.763885	-0.261	45	18	15	35	113
p.259V	mis	0.930244	0.119	43	21	17	32	113
p.157G	mis	0.840605	-0.152	41	15	12	44	112
p.234X	non	0.977658	-0.018	51	13	10	38	112
p.155I	mis	0.942468	-0.352	57	26	4	23	110
p.257Q	mis	0.849541	0.612	50	21	13	25	109
p.197M	mis	1.0201	0.482	37	11	10	51	109
p.237K	mis	0.960818	0.925	44	12	14	39	109
p.208V	mis	0.740545	0.457	44	18	15	31	108
p.255T	mis	0.731005	0.316	41	17	14	36	108
p.285V	mis	0.592158	0.597	53	21	12	22	108
p.282Q	mis	0.64637	0.692	53	30	7	17	107
p.174W	mis	1.03449	-0.01	39	16	16	36	107
p.143A	mis	0.923379	0.345	44	21	7	35	107
p.145P	mis	0.988652	-0.281	45	24	11	26	106
p.163X	non	0.955453	0.436	37	19	7	43	106
p.234N	mis	0.843091	-0.018	48	16	11	30	105
p.236N	mis	0.812789	-0.261	49	21	8	27	105
p.141W	mis	0.947228	0.599	43	14	11	37	105
p.141R	mis	1.09712	0.599	41	18	9	37	105
p.273G	mis	0.799979	0.844	52	19	10	23	104
p.164X	non	1.0552	0.654	47	25	18	14	104
p.131I	mis	0.877145	0.482	38	8	16	41	103
p.209X	non	0.915132	-2.824	46	18	12	26	102
p.193P	mis	0.969206	0.857	47	19	10	25	101
p.136E	mis	1.03463	0.651	42	9	20	30	101
p.132Q	mis	1.08897	0.862	50	19	8	24	101
p.173A	mis	0.859699	0.897	49	19	11	22	101
p.242R	mis	0.858728	0.936	50	14	8	28	100
p.241A	mis	0.832749	0.959	42	14	9	34	99
p.224X	non	0.980392	0.771	33	12	11	42	98
p.251N	mis	0.908857	0.681	43	21	9	24	97
p.251S	mis	0.967808	0.681	45	26	5	21	97
p.173G	mis	0.98876	0.897	43	16	11	26	96
p.278H	mis	-0.218403	0.944	37	15	17	27	96
p.139N	mis	0.906399	0.49	39	17	9	31	96
p.172D	mis	0.91181	0.502	33	12	9	42	96
p.126D	mis	0.824014	-0.044	38	7	16	34	95
p.157D	mis	1.14264	-0.152	40	16	5	34	95
p.199E	mis	1.00838	0.643	36	15	8	36	95
p.205S	mis	0.657883	0.82	41	20	14	19	94
p.274L	mis	0.919111	0.315	38	16	12	28	94
p.134C	mis	1.14322	-0.146	39	9	14	32	94
p.145Q	mis	0.960457	-0.281	37	20	9	27	93
p.240R	mis	1.02541	0.823	45	18	5	24	92
p.156H	mis	-0.534168	-1.364	46	19	3	23	91
p.258D	mis	0.891537	0.951	36	12	14	28	90
p.267Q	mis	0.782488	0.809	46	16	4	23	89
p.274G	mis	-0.0354436	0.315	28	10	17	34	89
p.241P	mis	0.724073	0.959	33	12	18	25	88
p.276P	mis	1.01197	0.898	41	19	7	21	88
p.246T	mis	0.816443	0.773	36	14	6	31	87
p.255N	mis	0.967434	0.316	40	11	15	21	87
p.135S	mis	1.06547	0.842	39	16	7	25	87
p.276D	mis	0.0242509	0.898	36	14	9	27	86
p.240G	mis	0.797736	0.823	34	21	8	22	85
p.281V	mis	0.0588859	0.883	40	5	12	27	84
p.194P	mis	0.819431	0.721	36	15	9	24	84
p.246R	mis	0.901825	0.773	35	15	8	26	84
p.247I	mis	0.920621	0.843	40	8	11	24	83
p.177S	mis	1.12283	0.788	41	19	6	16	82
p.178P	mis	0.860807	0.797	30	12	8	32	82
p.127P	mis	1.03515	0.958	30	8	5	39	82
p.178D	mis	1.0356	0.797	27	9	6	40	82
p.235D	mis	0.825983	0.402	32	12	4	34	82
p.283H	mis	-0.546218	0.375	46	18	5	12	81
p.218G	mis	0.893155	0.414	34	13	10	24	81
p.255S	mis	0.966407	0.316	33	10	11	27	81
p.232T	mis	0.742041	0.04	37	16	6	22	81
p.237V	mis	0.780242	0.925	34	13	17	17	81
p.193D	mis	1.04601	0.857	32	15	9	24	80
p.132M	mis	1.00865	0.862	32	15	9	24	80
p.246L	mis	0.800415	0.773	30	9	12	29	80
p.236D	mis	1.02295	-0.261	35	9	13	23	80
p.286Q	mis	0.810387	0.951	32	16	11	21	80
p.162F	mis	0.924132	0.395	34	18	6	21	79
p.305X	non	0.836898	0.674	35	18	8	18	79
p.197G	mis	0.995889	0.482	35	22	6	15	78
p.272E	mis	0.826528	0.67	34	12	7	25	78
p.187S	mis	1.0884	-1.159	35	18	5	20	78
p.252P	mis	0.72197	0.002	38	9	9	22	78
p.291X	non	0.999482	0.058	34	12	7	24	77
p.275W	mis	0.909232	0.936	34	10	9	24	77
p.254N	mis	0.909509	0.741	28	13	4	31	76
p.184N	mis	-0.967678	-0.152	41	32	0	3	76
p.271Q	mis	0.789207	0.785	25	6	14	31	76
p.238G	mis	1.03832	0.936	30	12	7	27	76
p.257R	mis	0.918293	0.612	26	4	12	34	76
p.176X	non	0.992632	0.936	32	10	9	24	75
p.203L	mis	0.85014	0.348	28	11	12	24	75
p.245A	mis	1.03485	0.721	34	15	4	21	74
p.196Q	mis	0.266574	0.763	24	10	3	37	74
p.270V	mis	0.0565053	0.572	25	9	13	26	73
p.176G	mis	0.889563	0.936	28	7	11	27	73
p.286V	mis	0.383291	0.951	30	7	10	24	71
p.130R	mis	0.956356	0.709	21	11	12	27	71
p.232F	mis	0.922	0.04	28	11	9	23	71
p.134V	mis	1.08627	-0.146	27	12	10	22	71
p.271V	mis	0.601083	0.785	30	9	11	20	70
p.272G	mis	0.641843	0.67	32	7	11	20	70
p.205F	mis	0.923303	0.82	24	10	10	26	70
p.242W	mis	0.991991	0.936	28	16	4	21	69
p.274D	mis	0.741363	0.315	30	10	8	21	69
p.157I	mis	-0.952392	-0.152	30	19	0	20	69
p.287K	mis	-0.544961	-0.891	31	17	6	15	69
p.141X	non	0.872488	0.599	33	21	3	11	68
p.190S	mis	0.816874	0.517	28	14	6	20	68
p.159D	mis	1.01382	0.549	30	14	5	19	68
p.156C	mis	-1.24157	-1.364	36	18	4	9	67
p.135X	non	1.02354	0.842	24	10	9	24	67
p.168P	mis	0.908936	0.587	32	14	7	14	67
p.190T	mis	0.356102	0.517	20	6	7	33	66
p.126H	mis	1.04191	-0.044	22	3	8	33	66
p.145R	mis	1.16568	-0.281	25	14	8	19	66
p.220X	non	0.840508	0.349	23	5	8	30	66
p.232S	mis	0.928982	0.04	30	8	9	18	65
p.195S	mis	1.00654	0.648	30	7	5	23	65
p.132T	mis	0.887144	0.862	23	6	9	27	65
p.234D	mis	0.963011	-0.018	32	6	6	21	65
p.213P	mis	0.987641	0.917	26	8	13	18	65
p.254S	mis	0.858031	0.741	26	9	12	18	65
p.250S	mis	-0.170179	0.586	36	20	3	5	64
p.126N	mis	0.79021	-0.044	29	7	8	20	64
p.194H	mis	0.771446	0.721	23	6	8	26	63
p.270I	mis	0.782336	0.572	31	14	5	12	62
p.160I	mis	-0.671849	0.355	33	17	6	6	62
p.232N	mis	0.868006	0.04	29	16	4	13	62
p.242G	mis	0.994611	0.936	28	8	7	18	61
p.246K	mis	0.734889	0.773	27	11	9	14	61
p.179P	mis	0.985319	0.923	21	6	8	26	61
p.205X	non	0.993208	0.82	23	8	3	27	61
p.284P	mis	-0.0218326	0.024	28	12	1	20	61
p.290C	mis	-0.806546	-2.762	34	13	5	9	61
p.243I	mis	-0.079635	0.659	38	15	3	5	61
p.251F	mis	0.91171	0.681	18	9	10	23	60
p.162N	mis	0.967234	0.395	30	5	11	14	60
p.278F	mis	0.912681	0.944	25	13	7	15	60
p.131Y	mis	1.00761	0.482	23	13	13	9	58
p.147G	mis	0.988262	0.38	22	9	6	21	58
p.133T	mis	1.05673	0.886	24	7	6	20	57
p.223L	mis	0.983316	0.944	25	6	8	18	57
p.170M	mis	-1.42855	0.397	25	13	3	16	57
p.168L	mis	1.01176	0.587	18	9	9	20	56
p.276G	mis	0.520098	0.898	18	7	10	21	56
p.143G	mis	1.17307	0.345	28	8	6	13	55
p.253P	mis	0.930382	0.258	18	7	5	25	55
p.259N	mis	0.458566	0.119	30	20	3	2	55
p.254T	mis	0.632579	0.741	22	11	5	16	54
p.144P	mis	1.05298	0.235	22	7	4	21	54
p.130P	mis	1.00465	0.709	26	4	3	21	54
p.238W	mis	0.993993	0.936	26	7	8	13	54
p.287D	mis	-0.815739	-0.891	23	6	9	16	54
p.218E	mis	0.836017	0.414	22	11	4	16	53
p.229X	non	0.960791	-1.714	23	8	5	17	53
p.197E	mis	0.95202	0.482	22	8	6	17	53
p.220D	mis	0.960106	0.349	20	5	6	22	53
p.280X	non	1.00718	0.917	28	9	3	13	53
p.218M	mis	0.821853	0.414	25	17	2	8	52
p.239T	mis	0.90556	0.746	27	11	5	8	51
p.127T	mis	0.842708	0.958	24	4	5	18	51
p.154S	mis	-0.0337873	0.187	25	15	2	9	51
p.153S	mis	-0.703578	-2.824	27	21	0	3	51
p.199X	non	1.00643	0.643	21	6	8	16	51
p.216G	mis	0.960811	0.831	21	5	10	15	51
p.248R	syn	-1.07108	0.805	27	22	0	0	49
p.276V	mis	0.628187	0.898	26	13	1	9	49
p.202C	mis	-1.28226	-1.325	23	10	3	13	49
p.163D	mis	0.97896	0.436	15	5	9	20	49
p.135G	mis	0.960241	0.842	25	9	2	13	49
p.201X	non	0.956212	-0.886	20	8	5	16	49
p.222L	mis	-0.670719	-2.467	28	9	1	11	49
p.244G	syn	-0.884933	0.887	31	18	0	0	49
p.169I	mis	-0.892349	0.196	27	16	2	4	49
p.256P	mis	0.894886	0.818	19	4	9	17	49
p.244R	mis	0.951695	0.887	16	7	3	22	48
p.252F	mis	-0.832335	0.002	27	16	1	4	48
p.171G	mis	0.896408	0.179	18	10	3	17	48
p.197L	mis	0.935293	0.482	19	5	5	19	48
p.244A	mis	0.965565	0.887	22	11	0	15	48
p.206X	non	1.11234	-2.814	19	11	2	15	47
p.137Q	mis	0.952351	0.23	14	6	9	18	47
p.282R	syn	-1.00993	0.692	28	19	0	0	47
p.193N	mis	0.54025	0.857	16	4	4	23	47
p.161S	mis	0.916042	0.702	20	2	12	12	46
p.131S	mis	0.938649	0.482	21	9	4	12	46
p.136P	mis	1.02119	0.651	12	4	11	19	46
p.134S	mis	0.927144	-0.146	18	3	7	18	46
p.189V	mis	-0.840564	0.032	28	17	0	1	46
p.139X	non	1.03568	0.49	24	8	6	8	46
p.156G	mis	1.00559	-1.364	15	8	4	19	46
p.161V	mis	0.61846	0.702	28	15	1	2	46
p.130H	mis	0.760469	0.709	27	6	2	11	46
p.205N	mis	1.08844	0.82	18	4	9	15	46
p.239K	mis	0.849522	0.746	17	10	4	14	45
p.253A	mis	0.858429	0.258	13	6	9	17	45
p.289F	mis	-1.07584	-2.823	24	12	3	6	45
p.265R	mis	0.743373	0.731	16	5	9	15	45
p.275G	mis	0.653402	0.936	23	8	3	11	45
p.157L	mis	1.04623	-0.152	15	9	6	15	45
p.152R	mis	0.96411	0.74	22	7	2	13	44
p.154G	syn	-1.06267	0.187	24	20	0	0	44
p.190R	mis	0.935057	0.517	16	6	3	19	44
p.133R	mis	1.01061	0.886	16	7	6	15	44
p.277X	non	0.91128	0.876	17	9	5	13	44
p.177P	syn	-1.56338	0.788	23	20	0	0	43
p.173E	mis	0.954125	0.897	18	4	3	18	43
p.276S	mis	-0.0792331	0.898	19	21	1	2	43
p.152T	mis	0.839491	0.74	18	10	6	8	42
p.171K	mis	-0.895277	0.179	23	10	5	4	42
p.234S	mis	0.90064	-0.018	23	8	3	8	42
p.275S	mis	0.698905	0.936	18	3	6	15	42
p.257V	mis	0.97086	0.612	20	7	6	9	42
p.132X	non	1.13718	0.862	13	3	9	16	41
p.151P	syn	-0.488233	0.312	23	18	0	0	41
p.159A	syn	-1.18508	0.549	22	19	0	0	41
p.285Q	mis	-0.697074	0.597	17	8	5	11	41
p.140I	mis	-0.359193	0.52	20	16	1	4	41
p.241T	mis	0.851559	0.959	19	9	3	10	41
p.144L	mis	0.219015	0.235	25	12	1	2	40
p.178Y	mis	-0.811802	0.797	25	12	0	3	40
p.152P	syn	-0.528789	0.74	22	18	0	0	40
p.198K	mis	-0.930994	0.57	21	17	0	1	39
p.245G	syn	-0.996177	0.721	23	16	0	0	39
p.253I	mis	0.775181	0.258	19	10	2	8	39
p.168Y	mis	-1.06106	0.587	23	16	0	0	39
p.279R	mis	-0.427355	0.829	21	10	4	3	38
p.155T	syn	-1.31448	-0.352	20	18	0	0	38
p.182X	non	1.00313	-0.816	19	7	5	7	38
p.236S	mis	1.00231	-0.261	18	3	5	12	38
p.298K	mis	-0.463055	-1.945	19	10	0	8	37
p.286A	mis	0.413022	0.951	15	2	2	18	37
p.226G	syn	-1.31456	0.831	19	18	0	0	37
p.247N	syn	-1.11114	0.843	20	17	0	0	37
p.142L	mis	0.866398	0.735	18	13	2	4	37
p.202H	mis	-1.10089	-1.325	22	12	0	3	37
p.277G	mis	0.543044	0.876	20	8	2	7	37
p.214Y	mis	0.794153	0.213	20	11	2	4	37
p.276T	mis	0.410247	0.898	20	13	0	3	36
p.138T	mis	0.801264	0.268	18	10	3	5	36
p.209K	mis	-0.768268	-2.824	17	10	3	6	36
p.141G	mis	1.05018	0.599	13	2	9	12	36
p.292X	non	1.0478	-1.734	16	4	6	10	36
p.143E	mis	0.841341	0.345	18	7	5	6	36
p.269N	mis	-0.0135486	0.188	20	12	0	3	35
p.141F	mis	0.993135	0.599	12	7	3	13	35
p.152Q	mis	0.707686	0.74	16	5	4	10	35
p.153P	syn	-1.3306	-2.824	21	14	0	0	35
p.173V	syn	-1.23493	0.897	18	17	0	0	35
p.126S	mis	1.0766	-0.044	9	3	5	18	35
p.178Q	mis	0.889081	0.797	15	6	7	7	35
p.242X	non	1.0108	0.936	15	4	3	12	34
p.227F	mis	-0.0510194	0.282	17	13	0	4	34
p.162S	mis	1.12814	0.395	17	9	3	5	34
p.151L	mis	0.041433	0.312	20	12	1	1	34
p.147D	mis	0.960154	0.38	16	8	1	9	34
p.150I	mis	-0.507618	-1.148	22	12	0	0	34
p.199R	mis	-1.1276	0.643	20	13	0	1	34
p.172A	mis	-0.507201	0.502	18	12	1	2	33
p.166L	mis	-1.50227	0.209	21	12	0	0	33
p.296Y	mis	-0.859973	-2.767	19	11	0	3	33
p.216E	mis	0.997656	0.831	13	7	3	10	33
p.211A	mis	0.877458	0.616	12	7	4	10	33
p.219S	mis	0.723701	0.621	20	8	0	5	33
p.154D	mis	-0.461747	0.187	16	10	1	6	33
p.136H	mis	0.836262	0.651	16	8	2	7	33
p.177H	mis	0.826594	0.788	11	5	3	14	33
p.213G	mis	1.10105	0.917	15	5	3	10	33
p.157A	mis	0.994336	-0.152	12	2	2	16	32
p.172I	mis	-2.17242	0.502	18	13	0	1	32
p.149F	mis	-0.354847	-1.877	17	11	0	4	32
p.137L	syn	-1.1227	0.23	17	15	0	0	32
p.250P	syn	-0.847523	0.586	17	15	0	0	32
p.230I	mis	-0.586194	0.562	16	14	0	2	32
p.208N	mis	-0.916702	0.457	12	8	3	8	31
p.163S	mis	1.14155	0.436	12	5	3	11	31
p.224K	mis	-0.0797668	0.771	15	8	0	8	31
p.251L	mis	1.0008	0.681	15	7	2	7	31
p.164N	mis	0.824394	0.654	17	10	1	3	31
p.153L	mis	-0.445668	-2.824	15	10	2	3	30
p.215T	mis	1.07588	0.853	12	4	2	12	30
p.161A	syn	-1.23487	0.702	18	12	0	0	30
p.203E	mis	0.850282	0.348	14	10	0	6	30
p.167H	mis	-0.770828	0.418	16	12	1	1	30
p.275X	non	1.0593	0.936	13	3	6	7	29
p.267G	mis	0.743764	0.809	10	3	8	8	29
p.262S	mis	0.268097	0.722	14	7	0	8	29
p.272A	mis	0.854137	0.67	12	9	3	5	29
p.155A	mis	-1.2129	-0.352	16	11	0	2	29
p.217G	mis	0.906671	-0.934	11	6	4	8	29
p.158S	mis	0.302056	0.879	12	5	3	9	29
p.175S	mis	0.502436	0.882	18	10	0	0	28
p.147I	mis	-0.425019	0.38	17	10	0	1	28
p.208G	mis	0.748294	0.457	14	6	6	2	28
p.238X	non	1.0081	0.936	13	7	1	7	28
p.298Q	mis	-0.36714	-1.945	16	10	1	1	28
p.300L	mis	-0.822803	-1.074	17	10	0	1	28
p.265L	syn	-1.04943	0.731	15	13	0	0	28
p.256A	mis	0.692322	0.818	12	11	0	5	28
p.139E	mis	0.963194	0.49	17	3	2	6	28
p.160V	mis	-0.661073	0.355	14	10	2	2	28
p.256I	mis	0.898077	0.818	11	5	4	7	27
p.243L	mis	-0.814125	0.659	15	12	0	0	27
p.254F	mis	0.941867	0.741	9	7	2	9	27
p.203M	mis	0.689364	0.348	13	4	2	8	27
p.219L	mis	0.592467	0.621	17	8	0	2	27
p.192H	mis	-1.01385	-0.104	16	8	1	2	27
p.295L	mis	-1.10031	-2.797	15	10	0	1	26
p.293G	syn	-0.918264	-1.591	16	10	0	0	26
p.128S	mis	-0.260208	-0.62	12	8	2	4	26
p.299L	syn	-0.997206	-1.393	16	10	0	0	26
p.243T	mis	0.745257	0.659	15	9	1	1	26
p.166T	mis	-1.1261	0.209	13	13	0	0	26
p.170T	syn	-1.13292	0.397	14	12	0	0	26
p.196G	mis	0.970104	0.763	10	3	1	12	26
p.174S	mis	0.417368	-0.01	13	10	0	3	26
p.191L	mis	-0.730742	-0.484	15	7	2	2	26
p.214D	mis	0.915763	0.213	15	4	0	7	26
p.145L	syn	-1.02792	-0.281	13	13	0	0	26
p.254V	mis	-1.01964	0.741	17	6	2	1	26
p.142S	mis	-0.447874	0.735	15	9	1	0	25
p.251T	mis	0.798742	0.681	10	6	1	8	25
p.215C	mis	-0.211257	0.853	12	9	2	2	25
p.159T	mis	-1.01054	0.549	13	8	0	4	25
p.283R	syn	-0.889016	0.375	15	10	0	0	25
p.162I	syn	-1.5956	0.395	15	10	0	0	25
p.141C	syn	-1.17287	0.599	12	13	0	0	25
p.162M	mis	-1.5625	0.395	12	10	1	2	25
p.293W	mis	-0.705417	-1.591	12	6	0	7	25
p.291N	mis	-0.589332	0.058	11	6	1	7	25
p.294K	mis	-1.2386	-1.507	15	6	0	4	25
p.228N	mis	-0.89374	-0.292	13	8	1	3	25
p.192R	mis	-0.838914	-0.104	12	11	2	0	25
p.286D	mis	0.597491	0.951	16	4	1	4	25
p.293R	mis	-0.785055	-1.591	16	8	0	1	25
p.140T	syn	-0.864025	0.52	13	11	0	0	24
p.305N	mis	-0.834772	0.674	14	10	0	0	24
p.247S	mis	-1.0421	0.843	15	9	0	0	24
p.272V	syn	-0.834686	0.67	15	9	0	0	24
p.172V	syn	-1.19889	0.502	12	12	0	0	24
p.186N	mis	-0.731859	-0.051	14	5	0	5	24
p.175P	mis	0.94539	0.882	12	8	0	4	24
p.239Y	mis	-0.0928445	0.746	11	10	0	3	24
p.249R	syn	-0.818501	0.806	14	10	0	0	24
p.225I	mis	-1.03148	-0.086	14	5	2	3	24
p.224E	syn	1.04396	0.771	24	0	0	0	24
p.259H	mis	0.920762	0.119	11	5	2	6	24
p.289L	syn	-1.21798	-2.823	15	9	0	0	24
p.133I	mis	-0.894819	0.886	10	8	1	5	24
p.144R	mis	0.343869	0.235	12	11	0	1	24
p.157V	syn	-0.735176	-0.152	12	12	0	0	24
p.134I	mis	0.923851	-0.146	13	2	2	7	24
p.250A	mis	-0.45733	0.586	13	11	0	0	24
p.237L	mis	0.893657	0.925	14	5	2	2	23
p.184H	mis	-0.422948	-0.152	11	5	3	4	23
p.191S	mis	-0.647364	-0.484	13	5	1	4	23
p.155S	mis	-0.824873	-0.352	12	9	1	1	23
p.247D	mis	0.480632	0.843	12	8	1	2	23
p.251V	mis	0.221811	0.681	12	9	0	2	23
p.222P	syn	-0.883468	-2.467	13	10	0	0	23
p.256K	mis	1.00744	0.818	8	5	3	7	23
p.131K	mis	-0.248899	0.482	8	4	1	10	23
p.174K	mis	-0.831364	-0.01	13	9	0	1	23
p.159S	mis	0.0462205	0.549	12	9	0	2	23
p.149S	syn	-0.777028	-1.877	13	10	0	0	23
p.257L	syn	-1.06873	0.612	13	10	0	0	23
p.158R	syn	-0.982208	0.879	13	10	0	0	23
p.228H	mis	-0.731797	-0.292	7	2	2	12	23
p.290L	mis	-0.652935	-2.762	12	8	0	2	22
p.282L	mis	-0.576604	0.692	11	8	1	2	22
p.274I	mis	-1.24946	0.315	12	8	0	2	22
p.148N	mis	-0.951877	-2.809	13	5	2	2	22
p.301P	syn	-1.07926	-1.003	16	6	0	0	22
p.267L	mis	0.059658	0.809	12	2	3	5	22
p.167R	mis	-0.927708	0.418	12	10	0	0	22
p.169V	mis	-0.797949	0.196	13	8	0	1	22
p.156L	mis	-0.605638	-1.364	12	8	1	1	22
p.304A	mis	-0.703314	-0.896	12	10	0	0	22
p.218A	mis	0.167086	0.414	10	8	0	3	21
p.287E	syn	-0.912949	-0.891	13	8	0	0	21
p.139K	syn	-1.20799	0.49	12	9	0	0	21
p.231T	syn	-0.986244	0.721	12	9	0	0	21
p.233Y	mis	-0.986161	0.544	13	7	1	0	21
p.303N	mis	-1.11482	-0.89	11	8	0	2	21
p.156R	syn	-0.964714	-1.364	14	7	0	0	21
p.168H	syn	-1.30834	0.587	11	10	0	0	21
p.211T	syn	-1.14793	0.616	12	9	0	0	21
p.201F	mis	-1.071	-0.886	11	10	0	0	21
p.174G	mis	0.997844	-0.01	9	4	3	5	21
p.240C	mis	0.938447	0.823	10	5	3	3	21
p.281A	mis	0.94949	0.883	9	6	4	2	21
p.243K	mis	-1.17091	0.659	15	5	0	1	21
p.221K	mis	-0.808098	0.567	11	7	0	3	21
p.214L	mis	0.599546	0.213	8	0	4	9	21
p.163Y	syn	-1.3668	0.436	13	7	0	0	20
p.269S	syn	-0.78946	0.188	11	9	0	0	20
p.217M	mis	-0.279314	-0.934	15	4	0	1	20
p.297Y	mis	-1.05541	-2.294	12	7	1	0	20
p.223S	mis	0.712923	0.944	14	4	1	1	20
p.130L	syn	-0.733691	0.709	12	8	0	0	20
p.242C	syn	-0.880543	0.936	15	5	0	0	20
p.250T	mis	0.550837	0.586	11	9	0	0	20
p.214Q	mis	-0.949769	0.213	8	6	2	4	20
p.226D	mis	-1.02855	0.831	12	5	2	1	20
p.247T	mis	0.869723	0.843	7	9	0	4	20
p.229Y	mis	-1.05566	-1.714	12	3	1	4	20
p.148E	mis	-1.40247	-2.809	8	6	1	5	20
p.230A	mis	-0.644979	0.562	8	4	0	8	20
p.136Q	syn	-0.605638	0.651	10	9	0	0	19
p.207N	mis	-0.560333	-0.55	12	6	0	1	19
p.252L	syn	-0.963154	0.002	12	7	0	0	19
p.178N	mis	0.401545	0.797	10	7	0	2	19
p.253S	mis	0.784569	0.258	9	7	2	1	19
p.283L	mis	-0.563782	0.375	9	8	0	2	19
p.183L	mis	-1.41169	-0.878	13	5	0	1	19
p.253T	syn	-0.862468	0.258	10	9	0	0	19
p.288S	mis	-0.74668	0.11	10	8	0	1	19
p.262D	mis	0.7202	0.722	13	6	0	0	19
p.217A	mis	-0.645164	-0.934	8	6	0	5	19
p.259E	mis	0.659049	0.119	10	5	1	3	19
p.292R	mis	-1.05141	-1.734	10	9	0	0	19
p.268S	mis	-0.909408	-0.167	10	9	0	0	19
p.239I	mis	0.872234	0.746	10	2	2	5	19
p.228E	mis	-0.75762	-0.292	11	6	1	1	19
p.302E	mis	-1.15597	-1.556	10	8	0	1	19
p.185R	mis	-1.13144	-0.129	9	10	0	0	19
p.300S	mis	-1.01462	-1.074	12	4	0	3	19
p.218L	mis	0.430521	0.414	8	4	1	6	19
p.253N	mis	0.972082	0.258	8	3	4	4	19
p.259G	mis	0.0155218	0.119	10	5	0	3	18
p.143V	syn	-1.16287	0.345	11	7	0	0	18
p.187R	mis	1.07171	-1.159	8	0	4	6	18
p.264R	mis	0.79406	0.141	11	7	0	0	18
p.226S	mis	-1.10139	0.831	10	7	0	1	18
p.136R	mis	-1.5392	0.651	9	9	0	0	18
p.277W	mis	-0.615971	0.876	8	6	1	3	18
p.250F	mis	1.06978	0.586	9	5	1	3	18
p.287Q	mis	-1.04749	-0.891	5	1	4	8	18
p.138A	syn	-0.94842	0.268	9	9	0	0	18
p.273R	syn	-1.091	0.844	11	7	0	0	18
p.240S	syn	-0.86688	0.823	11	7	0	0	18
p.212L	mis	-1.06321	-1.696	11	7	0	0	18
p.146R	mis	-1.56285	-0.665	10	8	0	0	18
p.240I	mis	1.01011	0.823	10	8	0	0	18
p.129V	mis	-0.896987	-2.824	9	7	0	2	18
p.184Y	mis	-1.46076	-0.152	10	7	0	1	18
p.182S	mis	-0.988002	-0.816	9	9	0	0	18
p.222S	mis	-0.87377	-2.467	10	5	0	3	18
p.301S	mis	-1.27826	-1.003	9	8	0	1	18
p.291K	syn	-1.04851	0.058	9	9	0	0	18
p.144Q	syn	0.0809064	0.235	9	8	0	0	17
p.267R	syn	-0.81317	0.809	11	6	0	0	17
p.245F	mis	1.05666	0.721	6	2	0	9	17
p.285E	syn	-0.68272	0.597	10	7	0	0	17
p.189T	mis	-0.92569	0.032	11	5	0	1	17
p.172G	mis	0.789822	0.502	10	5	1	1	17
p.196R	syn	-0.780205	0.763	10	7	0	0	17
p.202S	mis	-0.952301	-1.325	8	9	0	0	17
p.160L	mis	-0.857176	0.355	9	8	0	0	17
p.274V	syn	-0.882557	0.315	11	6	0	0	17
p.204K	mis	-1.11853	-1.243	11	6	0	0	17
p.135C	syn	-0.982608	0.842	10	7	0	0	17
p.203V	syn	-1.12564	0.348	10	7	0	0	17
p.295S	mis	-1.23181	-2.797	9	7	0	1	17
p.270Y	mis	-0.731833	0.572	9	7	0	1	17
p.221E	syn	-0.835335	0.567	9	7	0	0	16
p.165R	mis	-0.79511	0.459	8	6	0	2	16
p.260F	mis	-0.910535	-1.593	8	6	1	1	16
p.144H	mis	0.452	0.235	8	5	0	3	16
p.231A	mis	0.508281	0.721	7	5	0	4	16
p.181L	mis	-0.169487	-0.141	9	7	0	0	16
p.221D	mis	-0.903471	0.567	10	6	0	0	16
p.174R	syn	-0.506284	-0.01	10	6	0	0	16
p.209T	mis	-0.908678	-2.824	7	6	1	2	16
p.277C	syn	-0.843498	0.876	9	7	0	0	16
p.241S	syn	-1.06685	0.959	10	6	0	0	16
p.290R	syn	-1.10647	-2.762	8	8	0	0	16
p.208E	mis	0.37205	0.457	9	5	1	1	16
p.251I	syn	-0.554522	0.681	11	5	0	0	16
p.291R	mis	-1.18578	0.058	9	6	0	1	16
p.147A	mis	0.52329	0.38	8	5	0	3	16
p.196L	mis	-0.436009	0.763	7	2	1	6	16
p.193Q	mis	0.769651	0.857	5	4	3	4	16
p.301L	mis	-1.02134	-1.003	11	5	0	0	16
p.254I	syn	-0.895334	0.741	10	6	0	0	16
p.264L	syn	-1.01078	0.141	10	6	0	0	16
p.162V	mis	-0.901741	0.395	8	8	0	0	16
p.141S	mis	0.837764	0.599	8	4	2	2	16
p.271D	mis	-0.916325	0.785	7	6	0	3	16
p.279G	syn	-0.835149	0.829	9	6	0	0	15
p.217E	mis	0.894519	-0.934	7	5	0	3	15
p.236Y	syn	-0.538052	-0.261	10	5	0	0	15
p.245N	mis	1.00176	0.721	6	4	2	3	15
p.232V	mis	-1.26685	0.04	8	7	0	0	15
p.260S	syn	-1.39984	-1.593	8	7	0	0	15
p.217L	mis	-0.879286	-0.934	7	5	1	2	15
p.279W	mis	-0.406612	0.829	6	5	0	4	15
p.143L	mis	0.189886	0.345	10	5	0	0	15
p.177T	mis	0.761684	0.788	7	3	0	5	15
p.139T	mis	0.210162	0.49	7	3	2	3	15
p.237T	mis	0.537706	0.925	5	4	0	6	15
p.237R	mis	0.888795	0.925	7	6	2	0	15
p.296D	mis	-0.878987	-2.767	8	6	0	1	15
p.170A	mis	-0.604022	0.397	7	7	0	1	15
p.283G	mis	-0.271139	0.375	9	5	0	1	15
p.142H	mis	-1.02439	0.735	9	4	0	2	15
p.296L	mis	-1.14991	-2.767	7	8	0	0	15
p.281D	syn	-1.01247	0.883	9	6	0	0	15
p.195I	syn	-1.04885	0.648	10	5	0	0	15
p.178R	mis	0.76264	0.797	10	4	0	1	15
p.137V	mis	0.0233935	0.23	9	5	0	1	15
p.265Q	mis	0.629568	0.731	4	4	2	5	15
p.268I	mis	0.6952	-0.167	6	2	3	4	15
p.210S	mis	-1.19779	-0.905	8	7	0	0	15
p.228G	mis	-0.774804	-0.292	9	6	0	0	15
p.255I	syn	-0.440186	0.316	7	7	0	0	14
p.187C	mis	0.864519	-1.159	5	6	1	2	14
p.302G	syn	-0.94257	-1.556	10	4	0	0	14
p.294E	syn	-1.13696	-1.507	7	7	0	0	14
p.250H	mis	0.931232	0.586	6	2	2	4	14
p.180D	mis	0.877327	0.539	8	3	2	1	14
p.171E	syn	-1.47389	0.179	8	6	0	0	14
p.138D	mis	0.581898	0.268	9	3	0	2	14
p.175R	syn	-0.91942	0.882	9	5	0	0	14
p.240T	mis	-0.46715	0.823	8	6	0	0	14
p.178H	syn	-1.94196	0.797	8	6	0	0	14
p.169T	mis	-1.22822	0.196	8	5	1	0	14
p.295P	syn	-1.12344	-2.797	8	6	0	0	14
p.217V	syn	-1.08798	-0.934	8	6	0	0	14
p.284T	syn	-1.13761	0.024	7	7	0	0	14
p.201L	syn	-1.20816	-0.886	9	5	0	0	14
p.231I	mis	-1.17924	0.721	8	5	0	1	14
p.256T	syn	-1.14824	0.818	8	6	0	0	14
p.232I	syn	-0.952133	0.04	8	6	0	0	14
p.275C	syn	-1.14608	0.936	8	6	0	0	14
p.158F	mis	1.12891	0.879	7	1	1	5	14
p.229S	mis	-0.602677	-1.714	7	5	1	1	14
p.128L	mis	-0.619894	-0.62	6	5	0	2	13
p.204D	mis	-0.630462	-1.243	5	2	1	5	13
p.211P	mis	0.879685	0.616	2	1	1	9	13
p.198G	mis	-0.532905	0.57	7	4	1	1	13
p.167Q	syn	-0.614481	0.418	8	5	0	0	13
p.218V	syn	-0.889194	0.414	7	6	0	0	13
p.194I	mis	-1.10144	0.721	5	6	0	2	13
p.202L	mis	-0.639851	-1.325	7	5	0	1	13
p.225A	mis	-1.18299	-0.086	8	4	1	0	13
p.133L	mis	-1.76175	0.886	8	5	0	0	13
p.271E	syn	-1.12616	0.785	10	3	0	0	13
p.182Y	mis	-0.980543	-0.816	7	4	0	2	13
p.146G	mis	0.989205	-0.665	3	2	3	5	13
p.285G	mis	0.758828	0.597	8	5	0	0	13
p.142P	syn	-1.22067	0.735	7	6	0	0	13
p.288Y	mis	-0.720297	0.11	6	6	0	1	13
p.279V	mis	-0.601798	0.829	6	5	1	1	13
p.189P	mis	0.632149	0.032	5	5	0	3	13
p.140A	mis	-1.37947	0.52	6	6	1	0	13
p.149P	mis	-0.454777	-1.877	8	5	0	0	13
p.255V	mis	-0.972183	0.316	8	5	0	0	13
p.304I	mis	-0.965016	-0.896	6	5	0	2	13
p.259D	syn	-0.972653	0.119	7	6	0	0	13
p.306Q	mis	-0.657336	0.13	5	2	1	4	12
p.278P	syn	-1.01247	0.944	8	4	0	0	12
p.194L	syn	-0.780962	0.721	6	6	0	0	12
p.133V	mis	-1.20577	0.886	7	5	0	0	12
p.171Q	mis	-1.28115	0.179	7	4	0	1	12
p.235Y	mis	0.322342	0.402	6	5	0	1	12
p.302R	mis	-1.1011	-1.556	8	3	0	1	12
p.202R	syn	-0.976694	-1.325	7	5	0	0	12
p.233H	syn	-1.01021	0.544	6	6	0	0	12
p.156S	mis	-0.39152	-1.364	5	4	0	3	12
p.146C	mis	-1.32828	-0.665	5	3	1	3	12
p.263D	mis	-0.745104	-0.759	8	4	0	0	12
p.269R	mis	0.341087	0.188	6	3	1	2	12
p.235I	mis	-1.09929	0.402	6	6	0	0	12
p.203A	mis	-1.34015	0.348	6	6	0	0	12
p.230T	syn	-1.04554	0.562	8	4	0	0	12
p.190P	syn	-1	0.517	7	5	0	0	12
p.197V	syn	-0.768083	0.482	6	6	0	0	12
p.188V	mis	-0.886031	-1.377	6	4	0	2	12
p.185N	mis	-1.52164	-0.129	7	2	0	3	12
p.276A	syn	-0.88149	0.898	8	4	0	0	12
p.153T	mis	-0.192988	-2.824	7	5	0	0	12
p.251M	mis	0.901278	0.681	8	0	1	3	12
p.280R	syn	-1.08759	0.917	7	5	0	0	12
p.204E	syn	-1.08901	-1.243	7	5	0	0	12
p.166P	mis	-1.422	0.209	6	6	0	0	12
p.189A	syn	-1.11385	0.032	7	5	0	0	12
p.164M	mis	0.731807	0.654	6	5	1	0	12
p.266K	mis	0.932727	0.941	4	0	2	6	12
p.167E	mis	-0.301579	0.418	10	1	0	1	12
p.240N	mis	-0.550788	0.823	6	4	0	2	12
p.284I	mis	-1.1819	0.024	5	2	0	5	12
p.140S	mis	-1.6365	0.52	5	5	0	1	11
p.219P	syn	-0.970037	0.621	5	6	0	0	11
p.293E	mis	-0.769868	-1.591	10	1	0	0	11
p.160K	mis	0.947496	0.355	5	4	0	2	11
p.223H	mis	0.404921	0.944	6	5	0	0	11
p.182R	mis	-1.0794	-0.816	6	5	0	0	11
p.269C	mis	-0.735651	0.188	5	5	0	1	11
p.239N	syn	-0.944891	0.746	6	5	0	0	11
p.146S	mis	-0.00737202	-0.665	6	4	1	0	11
p.229R	mis	0.71932	-1.714	8	3	0	0	11
p.127C	mis	0.911608	0.958	6	2	1	2	11
p.229C	syn	-0.884438	-1.714	8	3	0	0	11
p.230P	mis	0.946265	0.562	7	2	1	1	11
p.170S	mis	-0.694572	0.397	8	3	0	0	11
p.208Y	mis	-0.500024	0.457	6	2	0	3	11
p.127S	syn	-1.07555	0.958	8	3	0	0	11
p.213R	syn	-0.809068	0.917	9	2	0	0	11
p.245L	mis	0.891397	0.721	0	10	0	1	11
p.266G	syn	-1.08364	0.941	7	4	0	0	11
p.221G	mis	0.683991	0.567	6	5	0	0	11
p.182C	syn	-1.55377	-0.816	7	4	0	0	11
p.291E	mis	-0.232814	0.058	5	3	0	3	11
p.233R	mis	-1.0039	0.544	8	2	0	1	11
p.233Q	mis	0.529171	0.544	7	4	0	0	11
p.189D	mis	0.741221	0.032	4	1	1	5	11
p.188L	syn	-0.811188	-1.377	7	4	0	0	11
p.147V	syn	-0.965803	0.38	6	5	0	0	11
p.139R	mis	-1.09318	0.49	7	4	0	0	11
p.292T	mis	-0.896933	-1.734	5	5	0	1	11
p.151F	mis	0.918638	0.312	5	0	2	4	11
p.216V	syn	-1.05205	0.831	6	5	0	0	11
p.260C	mis	-1.36113	-1.593	5	4	2	0	11
p.207D	syn	-1.21803	-0.55	6	5	0	0	11
p.271G	mis	0.440461	0.785	5	5	0	0	10
p.181R	syn	-1	-0.141	7	3	0	0	10
p.240F	mis	0.975601	0.823	2	0	2	6	10
p.184G	mis	-0.618187	-0.152	5	3	0	2	10
p.165K	mis	-0.983203	0.459	2	0	1	7	10
p.233D	mis	1.00031	0.544	5	3	0	2	10
p.239H	mis	-1.03084	0.746	3	1	2	4	10
p.171D	mis	-1.013	0.179	7	3	0	0	10
p.298D	mis	-1.16227	-1.945	7	3	0	0	10
p.211N	mis	-0.970493	0.616	4	4	1	1	10
p.185S	syn	-0.709121	-0.129	7	3	0	0	10
p.211S	mis	-0.981703	0.616	5	4	1	0	10
p.130I	mis	0.721008	0.709	6	2	0	2	10
p.265M	mis	-0.940878	0.731	5	5	0	0	10
p.204G	mis	0.671905	-1.243	5	2	1	2	10
p.194V	mis	-0.643298	0.721	5	3	0	2	10
p.179H	syn	-0.573835	0.923	5	5	0	0	10
p.292N	mis	-0.803463	-1.734	5	4	0	1	10
p.206L	syn	-0.899579	-2.814	7	3	0	0	10
p.161G	mis	0.920642	0.702	4	5	0	1	10
p.131N	syn	-0.826224	0.482	7	3	0	0	10
p.286E	syn	-0.65783	0.951	8	2	0	0	10
p.294G	mis	-0.84474	-1.507	6	4	0	0	10
p.145V	mis	-0.807549	-0.281	6	4	0	0	10
p.165L	mis	-0.388817	0.459	4	4	0	1	9
p.137P	mis	-0.536341	0.23	5	4	0	0	9
p.231P	mis	0.989548	0.721	6	0	0	3	9
p.294D	mis	-0.356189	-1.507	5	3	0	1	9
p.181S	mis	0.714111	-0.141	7	2	0	0	9
p.167L	mis	-0.358143	0.418	5	4	0	0	9
p.219R	mis	0.825921	0.621	3	1	2	3	9
p.176C	syn	-1.80052	0.936	7	2	0	0	9
p.165P	mis	0.697062	0.459	5	3	0	1	9
p.207G	mis	0.102818	-0.55	5	3	0	1	9
p.164Q	mis	0.944103	0.654	3	5	0	1	9
p.226V	mis	-0.953403	0.831	5	4	0	0	9
p.145M	mis	-1.49325	-0.281	5	3	0	1	9
p.292K	syn	-0.869402	-1.734	5	4	0	0	9
p.210N	syn	-0.877378	-0.905	6	3	0	0	9
p.289P	mis	0.0447099	-2.823	5	3	0	1	9
p.191H	mis	-0.3125	-0.484	4	3	0	2	9
p.190A	mis	0.859391	0.517	3	3	0	3	9
p.142F	mis	0.922631	0.735	5	3	1	0	9
p.285D	mis	-0.24456	0.597	4	2	1	2	9
p.231N	mis	0.441079	0.721	5	2	1	1	9
p.212I	mis	1.06162	-1.696	4	3	1	1	9
p.148Y	mis	0.366442	-2.809	5	3	1	0	9
p.224V	mis	0.723776	0.771	3	1	1	4	9
p.243V	mis	-0.207048	0.659	6	3	0	0	9
p.153A	mis	-0.572379	-2.824	5	4	0	0	9
p.227S	syn	-0.904007	0.282	5	4	0	0	9
p.160T	mis	-0.717246	0.355	5	3	1	0	9
p.183P	mis	-1.03229	-0.878	5	4	0	0	9
p.264I	mis	-0.810553	0.141	4	4	0	1	9
p.192L	mis	-0.95488	-0.104	4	3	1	1	9
p.222Q	mis	-1.35132	-2.467	5	4	0	0	9
p.180G	mis	0.211273	0.539	4	4	0	1	9
p.192Q	syn	-1.29778	-0.104	5	4	0	0	9
p.260A	mis	-1.56859	-1.593	6	3	0	0	9
p.197A	mis	-0.671295	0.482	7	1	0	1	9
p.216A	mis	-1.11499	0.831	4	4	0	1	9
p.212S	mis	-0.985927	-1.696	6	3	0	0	9
p.212V	mis	0.76233	-1.696	3	1	1	4	9
p.269G	mis	0.523592	0.188	4	3	0	1	8
p.181G	mis	0.760909	-0.141	5	3	0	0	8
p.204A	mis	-0.822203	-1.243	4	4	0	0	8
p.129D	mis	-1.30672	-2.824	3	4	0	1	8
p.204Q	mis	-0.823416	-1.243	3	1	2	2	8
p.191T	mis	-1.00206	-0.484	4	4	0	0	8
p.284S	mis	-0.983276	0.024	5	0	0	3	8
p.227C	mis	-0.835381	0.282	4	3	0	1	8
p.222T	mis	-0.875473	-2.467	4	4	0	0	8
p.228Y	mis	-0.325464	-0.292	4	3	0	1	8
p.186H	mis	-1.33762	-0.051	4	4	0	0	8
p.139Q	mis	0.403483	0.49	4	3	0	1	8
p.223P	syn	-1.41145	0.944	4	4	0	0	8
p.227P	mis	0.577856	0.282	6	1	0	1	8
p.202G	mis	-1.17397	-1.325	5	3	0	0	8
p.228D	syn	-1.15711	-0.292	5	3	0	0	8
p.209I	mis	-1.25738	-2.824	5	2	1	0	8
p.235T	mis	-0.942152	0.402	4	4	0	0	8
p.177F	mis	0.998021	0.788	4	3	1	0	8
p.231S	mis	0.460876	0.721	4	4	0	0	8
p.219T	mis	0.286009	0.621	4	2	1	1	8
p.200S	mis	-0.783173	0.166	4	3	0	1	8
p.238C	syn	-0.850552	0.936	4	4	0	0	8
p.164K	syn	-1.59611	0.654	4	4	0	0	8
p.152A	mis	0.772277	0.74	5	3	0	0	8
p.214P	mis	0.656259	0.213	3	1	1	3	8
p.230N	mis	0.841544	0.562	5	3	0	0	8
p.208A	mis	-0.069724	0.457	4	0	0	4	8
p.298V	mis	-1.00814	-1.945	4	4	0	0	8
p.294Q	mis	-1.50424	-1.507	2	2	0	4	8
p.147E	mis	0.989255	0.38	4	4	0	0	8
p.292E	mis	-0.409568	-1.734	5	3	0	0	8
p.247K	mis	0.219312	0.843	4	3	0	1	8
p.303T	mis	-1.05995	-0.89	4	4	0	0	8
p.207H	mis	-0.599082	-0.55	3	2	0	3	8
p.306R	syn	-0.891372	0.13	5	3	0	0	8
p.212Y	mis	-0.922905	-1.696	4	3	0	1	8
p.202P	mis	-1.16855	-1.325	2	3	1	1	7
p.296N	mis	-0.669362	-2.767	3	3	0	1	7
p.166A	mis	-1.36846	0.209	4	3	0	0	7
p.191R	mis	-0.747621	-0.484	4	3	0	0	7
p.247Y	mis	0.693805	0.843	3	3	0	1	7
p.199G	syn	-0.538366	0.643	5	2	0	0	7
p.129T	mis	-0.920715	-2.824	4	3	0	0	7
p.150T	syn	-1.17819	-1.148	4	3	0	0	7
p.174M	mis	-0.575961	-0.01	5	2	0	0	7
p.263I	mis	-0.994127	-0.759	4	3	0	0	7
p.269T	mis	-1.01073	0.188	3	2	1	1	7
p.137M	mis	-0.724642	0.23	3	4	0	0	7
p.273I	mis	1.03749	0.844	7	0	0	0	7
p.277S	mis	-0.171496	0.876	4	2	1	0	7
p.289V	mis	-1.02556	-2.823	2	3	0	2	7
p.150A	mis	-0.781129	-1.148	5	2	0	0	7
p.287G	mis	-1.03799	-0.891	4	3	0	0	7
p.266A	mis	-0.665172	0.941	3	2	1	1	7
p.159G	mis	0.807466	0.549	2	2	0	3	7
p.284A	mis	-0.812819	0.024	4	3	0	0	7
p.148H	mis	-1.27856	-2.809	2	1	0	4	7
p.254M	mis	0.772033	0.741	2	2	1	2	7
p.225F	mis	-1.32453	-0.086	5	2	0	0	7
p.128A	mis	-1.45857	-0.62	3	2	1	1	7
p.132K	syn	-0.814324	0.862	4	3	0	0	7
p.255M	mis	0.56374	0.316	3	3	0	1	7
p.210H	mis	-1.18173	-0.905	3	4	0	0	7
p.131H	mis	0.587623	0.482	4	3	0	0	7
p.297R	mis	-1.19797	-2.294	4	3	0	0	7
p.243R	mis	-0.935946	0.659	5	2	0	0	7
p.162T	mis	0.954034	0.395	4	3	0	0	7
p.260P	mis	-0.571751	-1.593	3	3	1	0	7
p.209S	mis	-1.01842	-2.824	4	2	1	0	7
p.224G	mis	-0.0330871	0.771	3	3	0	1	7
p.302V	mis	-1.10214	-1.556	4	3	0	0	7
p.191P	syn	-1.31068	-0.484	4	3	0	0	7
p.204V	mis	-1.02058	-1.243	4	2	0	1	7
p.221A	mis	-0.545366	0.567	4	3	0	0	7
p.214H	syn	-1.01994	0.213	4	3	0	0	7
p.226A	mis	-0.745309	0.831	4	3	0	0	7
p.235K	mis	-1.24988	0.402	4	0	1	2	7
p.298E	syn	-1.53757	-1.945	4	3	0	0	7
p.299P	mis	-1.02792	-1.393	3	3	0	0	6
p.164R	mis	-0.640906	0.654	2	2	0	2	6
p.252H	mis	0.637275	0.002	4	2	0	0	6
p.161P	mis	0.664923	0.702	3	2	1	0	6
p.305T	mis	-1.14545	0.674	3	1	1	1	6
p.223R	mis	0.743463	0.944	4	1	0	1	6
p.165Q	syn	-0.932306	0.459	3	3	0	0	6
p.164T	mis	0.354766	0.654	3	2	1	0	6
p.260Y	mis	-0.90596	-1.593	3	3	0	0	6
p.136L	mis	0.535622	0.651	2	1	3	0	6
p.305K	syn	-0.972322	0.674	3	3	0	0	6
p.268H	mis	-1.04696	-0.167	3	3	0	0	6
p.189G	mis	0.786149	0.032	4	2	0	0	6
p.252I	mis	-1.44304	0.002	4	2	0	0	6
p.161F	mis	1.06816	0.702	3	1	0	2	6
p.185I	mis	-1.12565	-0.129	3	3	0	0	6
p.299Q	mis	-1.15245	-1.393	4	2	0	0	6
p.185G	mis	-1.04051	-0.129	4	2	0	0	6
p.283S	mis	-0.284952	0.375	2	1	0	3	6
p.198D	mis	-0.387618	0.57	3	1	0	2	6
p.268N	syn	-1.18994	-0.167	3	3	0	0	6
p.254L	mis	-1.09575	0.741	3	1	1	1	6
p.165H	mis	-1.11125	0.459	3	1	1	1	6
p.188P	mis	-0.976436	-1.377	4	2	0	0	6
p.186E	mis	-1.38109	-0.051	1	1	0	4	6
p.210D	mis	-0.8788	-0.905	3	3	0	0	6
p.291M	mis	-0.658275	0.058	3	3	0	0	6
p.150K	mis	-0.922384	-1.148	3	3	0	0	6
p.297P	mis	-0.940048	-2.294	3	3	0	0	6
p.296H	syn	-1.13207	-2.767	4	2	0	0	6
p.300P	syn	-1.16547	-1.074	2	4	0	0	6
p.186G	mis	-0.610752	-0.051	3	3	0	0	6
p.263H	mis	-1.05084	-0.759	4	2	0	0	6
p.296Q	mis	-1.08718	-2.767	2	3	0	1	6
p.198Q	mis	-1.03377	0.57	3	2	0	0	5
p.225V	syn	-1.10468	-0.086	4	1	0	0	5
p.277R	mis	-0.81034	0.876	3	2	0	0	5
p.228V	mis	-0.533283	-0.292	3	2	0	0	5
p.292I	mis	-0.980991	-1.734	4	1	0	0	5
p.207E	mis	-0.867365	-0.55	3	2	0	0	5
p.142A	mis	-0.312309	0.735	3	2	0	0	5
p.184D	syn	-0.795152	-0.152	3	2	0	0	5
p.170K	mis	-0.00612308	0.397	1	1	0	3	5
p.288N	syn	-1.1892	0.11	3	2	0	0	5
p.225D	mis	-1.16684	-0.086	3	2	0	0	5
p.259A	mis	0.794195	0.119	2	1	1	1	5
p.233L	mis	-0.957372	0.544	3	2	0	0	5
p.303S	syn	-1.15772	-0.89	4	1	0	0	5
p.293V	mis	-0.975421	-1.591	3	2	0	0	5
p.260T	mis	-0.962594	-1.593	3	1	1	0	5
p.290P	mis	0.0115519	-2.762	3	0	0	2	5
p.180Q	mis	0.0504789	0.539	3	2	0	0	5
p.291Q	mis	-0.839925	0.058	2	2	0	1	5
p.303I	mis	-0.916694	-0.89	3	2	0	0	5
p.244F	mis	1.00844	0.887	1	0	1	3	5
p.230S	mis	-0.906123	0.562	3	2	0	0	5
p.304T	syn	-0.963169	-0.896	3	2	0	0	5
p.235N	syn	-1.4369	0.402	4	1	0	0	5
p.149T	mis	-0.236782	-1.877	2	3	0	0	5
p.228A	mis	-0.491161	-0.292	2	3	0	0	5
p.200I	mis	-0.222602	0.166	3	2	0	0	5
p.186D	syn	-1.01525	-0.051	3	2	0	0	5
p.285A	mis	-0.642113	0.597	3	1	0	1	5
p.200D	mis	-1.0396	0.166	3	2	0	0	5
p.131D	mis	0.897784	0.482	2	1	0	2	5
p.262G	syn	-0.908813	0.722	3	2	0	0	5
p.131T	mis	1.08368	0.482	2	1	0	2	5
p.305M	mis	-0.639081	0.674	4	1	0	0	5
p.301A	mis	-1.70552	-1.003	3	2	0	0	5
p.271A	mis	0.477345	0.785	3	2	0	0	5
p.301Q	mis	-0.997215	-1.003	3	2	0	0	5
p.192K	mis	-1.15052	-0.104	4	1	0	0	5
p.256S	mis	0.182932	0.818	3	2	0	0	5
p.168D	mis	0.778785	0.587	3	2	0	0	5
p.190H	mis	-0.651193	0.517	4	1	0	0	5
p.138S	mis	-1.10097	0.268	4	1	0	0	5
p.200K	mis	-0.730965	0.166	3	2	0	0	5
p.300A	mis	-1.08452	-1.074	2	2	1	0	5
p.193H	syn	-1.23841	0.857	2	3	0	0	5
p.289I	mis	-0.695562	-2.823	4	0	0	1	5
p.166S	syn	-0.710192	0.209	3	2	0	0	5
p.297H	syn	-0.905946	-2.294	3	2	0	0	5
p.165E	mis	-0.554975	0.459	3	2	0	0	5
p.208H	mis	0.00104425	0.457	3	2	0	0	5
p.272K	mis	0.948714	0.67	3	0	1	1	5
p.291T	mis	-0.818479	0.058	2	3	0	0	5
p.232L	mis	-0.417431	0.04	2	2	0	0	4
p.223T	mis	0.584211	0.944	1	1	1	1	4
p.215K	mis	0.971344	0.853	2	2	0	0	4
p.128R	mis	-0.525337	-0.62	2	2	0	0	4
p.232M	mis	0.725456	0.04	3	0	0	1	4
p.235H	mis	-0.55559	0.402	1	1	0	2	4
p.199A	mis	-0.785025	0.643	2	2	0	0	4
p.234Y	syn	-1.02728	-0.018	2	2	0	0	4
p.186V	mis	-1.44815	-0.051	2	2	0	0	4
p.301T	mis	-1.11882	-1.003	1	1	1	1	4
p.266T	mis	0.932777	0.941	0	0	1	3	4
p.200Y	mis	0.724843	0.166	2	0	0	2	4
p.289H	mis	-0.900678	-2.823	2	2	0	0	4
p.126Y	syn	-0.910388	-0.044	3	1	0	0	4
p.287V	mis	-0.387514	-0.891	2	2	0	0	4
p.288T	mis	-0.800331	0.11	2	2	0	0	4
p.148D	syn	-1.15142	-2.809	2	2	0	0	4
p.294V	mis	-1.16692	-1.507	2	2	0	0	4
p.305R	mis	-0.937254	0.674	2	2	0	0	4
p.168N	mis	0.674572	0.587	2	2	0	0	4
p.154A	mis	0.305258	0.187	1	2	0	1	4
p.167P	mis	-1.4236	0.418	4	0	0	0	4
p.149Y	mis	-0.587056	-1.877	3	0	0	1	4
p.209R	syn	-1.06687	-2.824	2	2	0	0	4
p.303C	mis	-1.01126	-0.89	2	2	0	0	4
p.284K	mis	-0.973118	0.024	2	2	0	0	4
p.306P	mis	-1.31538	0.13	3	1	0	0	4
p.154Y	mis	0.596882	0.187	4	0	0	0	4
p.252V	mis	-0.911633	0.002	3	1	0	0	4
p.126F	mis	-0.951007	-0.044	3	1	0	0	4
p.263K	mis	-1.0819	-0.759	3	1	0	0	4
p.147F	mis	-0.46349	0.38	2	2	0	0	4
p.215S	syn	-1.01718	0.853	2	2	0	0	4
p.236F	mis	-0.994555	-0.261	2	2	0	0	4
p.146L	mis	-0.692514	-0.665	2	2	0	0	4
p.148G	mis	-0.930622	-2.809	3	1	0	0	4
p.201V	mis	-1.23604	-0.886	3	0	0	1	4
p.174T	mis	-0.579884	-0.01	2	1	1	0	4
p.136K	mis	-1.12365	0.651	2	1	0	1	4
p.153H	mis	-0.509223	-2.824	2	1	0	1	4
p.169K	mis	-0.415163	0.196	2	2	0	0	4
p.160R	mis	0.323935	0.355	3	0	1	0	4
p.207Y	mis	-1.05999	-0.55	3	1	0	0	4
p.154C	mis	0.226371	0.187	3	1	0	0	4
p.220F	mis	-0.664005	0.349	3	1	0	0	4
p.276F	mis	0.861235	0.898	0	0	0	4	4
p.195K	mis	0.935355	0.648	1	0	1	2	4
p.296V	mis	-0.709577	-2.767	4	0	0	0	4
p.221Q	mis	-0.791859	0.567	2	2	0	0	4
p.296C	mis	-1.17275	-2.767	0	4	0	0	4
p.153R	mis	-0.63839	-2.824	3	1	0	0	4
p.150R	mis	-0.901175	-1.148	3	1	0	0	4
p.144K	mis	0.142616	0.235	2	1	0	0	3
p.228P	mis	-0.935733	-0.292	2	1	0	0	3
p.206F	mis	-1.25844	-2.814	1	2	0	0	3
p.219H	mis	-0.206451	0.621	1	1	0	1	3
p.227T	mis	-1.11751	0.282	2	1	0	0	3
p.268Y	mis	-0.229058	-0.167	2	1	0	0	3
p.286I	mis	1.0189	0.951	0	0	0	3	3
p.305E	mis	-0.803076	0.674	2	1	0	0	3
p.244I	mis	1.02131	0.887	3	0	0	0	3
p.229F	mis	-0.181451	-1.714	2	1	0	0	3
p.142R	mis	-0.0251002	0.735	1	1	0	1	3
p.150P	mis	-1.02169	-1.148	2	1	0	0	3
p.208D	syn	-1.4249	0.457	2	1	0	0	3
p.269I	mis	-0.849271	0.188	2	1	0	0	3
p.140P	mis	-0.881465	0.52	2	1	0	0	3
p.195V	mis	-0.36836	0.648	1	2	0	0	3
p.154I	mis	1.07361	0.187	0	2	0	1	3
p.257M	mis	-0.950939	0.612	1	0	0	2	3
p.296R	mis	-1.07076	-2.767	2	1	0	0	3
p.254D	mis	0.944708	0.741	0	3	0	0	3
p.263S	mis	-1.0185	-0.759	1	1	0	1	3
p.288K	mis	-1.07881	0.11	1	2	0	0	3
p.159F	mis	0.937953	0.549	2	1	0	0	3
p.201S	mis	-0.893904	-0.886	2	1	0	0	3
p.195M	mis	-0.620531	0.648	3	0	0	0	3
p.192P	mis	-0.777881	-0.104	1	1	0	1	3
p.306L	mis	-0.874705	0.13	2	0	0	1	3
p.262C	mis	-0.666547	0.722	1	1	1	0	3
p.256R	mis	0.963749	0.818	1	0	1	1	3
p.195L	mis	-1.11715	0.648	1	1	0	1	3
p.188Q	mis	-1.04309	-1.377	1	0	1	1	3
p.302A	mis	-0.820924	-1.556	2	1	0	0	3
p.168Q	mis	0.968087	0.587	1	2	0	0	3
p.304N	mis	-0.904229	-0.896	1	1	0	1	3
p.295H	mis	-0.987879	-2.797	2	1	0	0	3
p.178L	mis	-0.449504	0.797	1	1	1	0	3
p.223A	mis	-0.530833	0.944	2	1	0	0	3
p.129A	syn	-0.984099	-2.824	3	0	0	0	3
p.163F	mis	-1.16731	0.436	2	1	0	0	3
p.248M	mis	0.985193	0.805	3	0	0	0	3
p.222A	mis	-1.06857	-2.467	2	1	0	0	3
p.224A	mis	0.91753	0.771	2	0	0	1	3
p.212C	mis	-1.0605	-1.696	1	0	2	0	3
p.190N	mis	-0.172533	0.517	2	1	0	0	3
p.190F	mis	0.0722883	0.517	2	0	0	1	3
p.180A	mis	-0.176574	0.539	1	1	0	1	3
p.224Q	mis	-1.28176	0.771	1	0	0	2	3
p.170R	mis	-0.404689	0.397	2	1	0	0	3
p.142T	mis	0.0785516	0.735	1	2	0	0	3
p.287A	mis	-1.08361	-0.891	1	1	0	1	3
p.250N	mis	0.867155	0.586	1	2	0	0	3
p.170P	mis	0.0919187	0.397	2	1	0	0	3
p.273N	mis	1.00963	0.844	2	1	0	0	3
p.148V	mis	-0.271235	-2.809	1	2	0	0	3
p.210Y	mis	-0.986011	-0.905	2	1	0	0	3
p.210T	mis	-0.672874	-0.905	2	1	0	0	3
p.184E	mis	-0.672319	-0.152	1	0	1	1	3
p.270F	syn	-0.890685	0.572	1	2	0	0	3
p.233P	mis	-0.713815	0.544	2	1	0	0	3
p.184V	mis	-1.39272	-0.152	1	2	0	0	3
p.152K	mis	1.16719	0.74	1	0	1	1	3
p.225G	mis	-1.26182	-0.086	2	1	0	0	3
p.245E	mis	1.00126	0.721	1	1	0	1	3
p.129G	mis	-0.868265	-2.824	1	1	0	1	3
p.140N	mis	-0.0519233	0.52	1	1	1	0	3
p.234F	mis	-0.536695	-0.018	2	1	0	0	3
p.158Q	mis	1.13674	0.879	1	1	0	0	2
p.200P	mis	-0.500303	0.166	1	1	0	0	2
p.210K	mis	-0.93974	-0.905	1	1	0	0	2
p.179F	mis	1.03811	0.923	1	0	0	1	2
p.302W	mis	-0.956967	-1.556	1	0	0	1	2
p.189S	mis	-0.744215	0.032	1	1	0	0	2
p.186Y	mis	-0.810136	-0.051	1	1	0	0	2
p.298A	mis	-0.873661	-1.945	1	1	0	0	2
p.298G	mis	-0.931298	-1.945	2	0	0	0	2
p.148A	mis	-1.29992	-2.809	1	1	0	0	2
p.176L	mis	0.968823	0.936	0	0	0	2	2
p.210I	mis	-1.07285	-0.905	1	1	0	0	2
p.221V	mis	-0.958586	0.567	2	0	0	0	2
p.271P	mis	1.03925	0.785	1	1	0	0	2
p.297N	mis	-0.869745	-2.294	1	1	0	0	2
p.184A	mis	-0.598848	-0.152	1	1	0	0	2
p.273Y	mis	1.00147	0.844	0	2	0	0	2
p.265V	mis	0.0271976	0.731	1	1	0	0	2
p.198V	mis	-0.461749	0.57	1	1	0	0	2
p.304S	mis	-1.01608	-0.896	1	1	0	0	2
p.288D	mis	0.514377	0.11	1	1	0	0	2
p.126G	mis	0.930002	-0.044	1	1	0	0	2
p.198E	syn	-1.22304	0.57	1	1	0	0	2
p.153F	mis	-1.11522	-2.824	1	1	0	0	2
p.278V	mis	0.901594	0.944	0	0	0	2	2
p.248H	mis	0.999181	0.805	0	0	0	2	2
p.155F	mis	0.945391	-0.352	1	0	0	1	2
p.289R	mis	-0.831582	-2.823	1	1	0	0	2
p.138E	mis	0.786127	0.268	0	0	0	2	2
p.229W	mis	-0.596428	-1.714	1	0	1	0	2
p.182W	mis	-1.69604	-0.816	2	0	0	0	2
p.176V	mis	1.02646	0.936	0	0	0	2	2
p.207A	mis	-0.567419	-0.55	1	1	0	0	2
p.201P	mis	-0.97078	-0.886	1	1	0	0	2
p.279X	non	0.91302	0.829	0	0	1	1	2
p.270K	mis	1.06634	0.572	0	0	0	2	2
p.229N	mis	0.234002	-1.714	1	1	0	0	2
p.171A	mis	-0.625692	0.179	1	1	0	0	2
p.200T	mis	-0.972812	0.166	1	1	0	0	2
p.149A	mis	-0.18131	-1.877	1	1	0	0	2
p.229G	mis	0.896134	-1.714	1	1	0	0	2
p.172L	mis	0.329694	0.502	2	0	0	0	2
p.299V	mis	-1.22247	-1.393	1	1	0	0	2
p.159I	mis	1.05418	0.549	0	0	0	2	2
p.207V	mis	-1.03131	-0.55	1	1	0	0	2
p.290G	mis	-0.525069	-2.762	2	0	0	0	2
p.281P	mis	0.916172	0.883	0	1	0	1	2
p.264V	mis	-0.926921	0.141	0	1	0	1	2
p.300H	mis	-0.91695	-1.074	2	0	0	0	2
p.182G	mis	-1.41389	-0.816	2	0	0	0	2
p.290S	mis	-1.02555	-2.762	1	1	0	0	2
p.205Y	syn	-1.19246	0.82	1	1	0	0	2
p.225L	mis	-1.34072	-0.086	1	1	0	0	2
p.295R	mis	-1.08149	-2.797	1	1	0	0	2
p.247F	mis	0.99421	0.843	1	1	0	0	2
p.206M	mis	-1.49536	-2.814	1	1	0	0	2
p.290F	mis	-1.36637	-2.762	0	0	0	2	2
p.208I	mis	0.943183	0.457	0	1	0	1	2
p.188M	mis	-1.05311	-1.377	2	0	0	0	2
p.199K	mis	-0.769795	0.643	1	1	0	0	2
p.180V	mis	0.09534	0.539	1	1	0	0	2
p.295F	mis	-0.825927	-2.797	2	0	0	0	2
p.185C	mis	-0.765291	-0.129	1	1	0	0	2
p.142N	mis	1.07776	0.735	2	0	0	0	2
p.295A	mis	-0.455207	-2.797	2	0	0	0	2
p.268F	mis	0.507487	-0.167	1	1	0	0	2
p.149X	non	1.00117	-1.877	0	0	0	2	2
p.169L	mis	-0.717897	0.196	0	0	2	0	2
p.206S	mis	-1.12608	-2.814	2	0	0	0	2
p.306G	mis	-0.859214	0.13	2	0	0	0	2
p.177A	mis	-0.245493	0.788	1	1	0	0	2
p.292G	mis	-0.577113	-1.734	1	1	0	0	2
p.296P	mis	-1.1321	-2.767	1	1	0	0	2
p.266Q	mis	0.85231	0.941	2	0	0	0	2
p.226N	mis	-0.452568	0.831	1	1	0	0	2
p.222R	mis	-1.04139	-2.467	1	1	0	0	2
p.300R	mis	-1.39419	-1.074	1	1	0	0	2
p.176P	mis	0.952106	0.936	2	0	0	0	2
p.299R	mis	-0.898468	-1.393	1	1	0	0	2
p.268K	mis	-0.37008	-0.167	0	1	0	1	2
p.128P	syn	-0.665891	-0.62	1	1	0	0	2
p.226R	mis	-0.278718	0.831	2	0	0	0	2
p.139M	mis	0.720056	0.49	2	0	0	0	2
p.244E	mis	0.993191	0.887	1	1	0	0	2
p.294A	mis	-0.822632	-1.507	1	1	0	0	2
p.264P	mis	-0.982026	0.141	1	1	0	0	2
p.167K	mis	-2.10822	0.418	1	1	0	0	2
p.264Q	mis	-0.437909	0.141	0	1	0	1	2
p.209G	mis	-1.14919	-2.824	1	0	0	1	2
p.200N	syn	-0.837993	0.166	1	1	0	0	2
p.173W	mis	1.08284	0.897	0	1	0	1	2
p.259F	mis	1.01086	0.119	1	0	0	1	2
p.235M	mis	-0.724816	0.402	0	1	0	1	2
p.297D	mis	-1.16878	-2.294	1	1	0	0	2
p.173R	mis	1.08382	0.897	0	0	0	2	2
p.184C	mis	0.944845	-0.152	0	0	0	1	1
p.134Y	mis	-0.587211	-0.146	1	0	0	0	1
p.292Q	mis	-0.930492	-1.734	0	1	0	0	1
p.279M	mis	0.695486	0.829	1	0	0	0	1
p.279A	mis	0.0838382	0.829	1	0	0	0	1
p.155M	mis	1.00125	-0.352	0	1	0	0	1
p.128F	mis	-0.657486	-0.62	0	0	0	1	1
p.128H	mis	-1.00483	-0.62	0	0	0	1	1
p.288H	mis	-1.47343	0.11	1	0	0	0	1
p.249I	mis	0.999993	0.806	1	0	0	0	1
p.233N	mis	-0.235645	0.544	1	0	0	0	1
p.192E	mis	-0.809607	-0.104	1	0	0	0	1
p.250R	mis	0.778653	0.586	0	0	1	0	1
p.301X	non	1.01998	-1.003	0	0	0	1	1
p.203G	mis	-0.59703	0.348	1	0	0	0	1
p.203W	mis	0.950413	0.348	0	1	0	0	1
p.282H	mis	1.00392	0.692	0	0	1	0	1
p.265T	mis	0.988423	0.731	0	0	1	0	1
p.234A	mis	1.05436	-0.018	1	0	0	0	1
p.232K	mis	0.962094	0.04	1	0	0	0	1
p.171N	mis	0.652482	0.179	1	0	0	0	1
p.199Q	mis	-0.222565	0.643	1	0	0	0	1
p.206W	mis	-1.03037	-2.814	0	0	0	1	1
p.272W	mis	0.952343	0.67	0	0	0	1	1
p.177Y	mis	0.999758	0.788	1	0	0	0	1
p.290Q	mis	-1.34696	-2.762	1	0	0	0	1
p.177I	mis	0.994209	0.788	0	1	0	0	1
p.282X	non	0.989337	0.692	0	1	0	0	1
p.226C	mis	0.0747324	0.831	1	0	0	0	1
p.150X	non	1.03241	-1.148	0	0	0	1	1
p.219V	mis	1.08901	0.621	1	0	0	0	1
p.190V	mis	1.00006	0.517	0	0	0	1	1
p.213I	mis	1.00367	0.917	1	0	0	0	1
p.195Y	mis	0.926464	0.648	0	1	0	0	1
p.145K	mis	0.745155	-0.281	0	0	0	1	1
p.259I	mis	1.05288	0.119	0	0	1	0	1
p.139V	mis	0.551103	0.49	1	0	0	0	1
p.245T	mis	1.04643	0.721	1	0	0	0	1
p.180E	syn	-1.18893	0.539	1	0	0	0	1
p.227A	mis	-1.55607	0.282	1	0	0	0	1
p.243N	mis	0.761874	0.659	1	0	0	0	1
p.134F	syn	-1.14475	-0.146	0	1	0	0	1
p.259S	mis	-0.904987	0.119	0	1	0	0	1
p.244N	mis	1.0399	0.887	0	0	0	1	1
p.173Q	mis	0.911713	0.897	0	0	0	1	1
p.244H	mis	0.996965	0.887	1	0	0	0	1
p.212F	syn	-1.1336	-1.696	1	0	0	0	1
p.195P	mis	1.087	0.648	0	0	0	1	1
p.300T	mis	-0.983313	-1.074	1	0	0	0	1
p.268P	mis	1.00221	-0.167	1	0	0	0	1
p.253D	mis	1.0325	0.258	0	0	0	1	1
p.195A	mis	0.902663	0.648	0	0	0	1	1
p.268D	mis	-1.06886	-0.167	1	0	0	0	1
p.245H	mis	0.926868	0.721	0	1	0	0	1
p.245Y	mis	0.981804	0.721	0	0	0	1	1
p.264G	mis	1.07567	0.141	1	0	0	0	1
p.245I	mis	1.0517	0.721	0	0	0	1	1
p.190I	mis	1.03351	0.517	0	0	0	1	1
p.159L	mis	1.10942	0.549	0	0	0	1	1
p.262H	mis	0.565449	0.722	0	1	0	0	1
p.159H	mis	1.21454	0.549	0	0	0	1	1
p.168C	mis	-0.225649	0.587	1	0	0	0	1
p.168V	mis	0.871946	0.587	0	1	0	0	1
p.174I	mis	1.08045	-0.01	1	0	0	0	1
p.142Y	mis	1.03056	0.735	1	0	0	0	1
p.263Y	mis	-0.699154	-0.759	1	0	0	0	1
p.238H	mis	1.04098	0.936	0	1	0	0	1
p.174E	mis	0.969554	-0.01	0	0	0	1	1
p.275T	mis	0.975651	0.936	1	0	0	0	1
p.238T	mis	0.990312	0.936	1	0	0	0	1
p.154R	mis	0.45879	0.187	1	0	0	0	1
p.275H	mis	1.07671	0.936	0	1	0	0	1
p.282E	mis	1.01202	0.692	0	1	0	0	1
p.158Y	mis	0.997162	0.879	0	1	0	0	1
p.148X	non	1.07737	-2.809	0	1	0	0	1
p.181I	mis	-0.11351	-0.141	1	0	0	0	1
p.208T	mis	0.953216	0.457	0	0	0	1	1
p.201M	mis	-1.23518	-0.886	1	0	0	0	1
p.227Y	mis	-0.607177	0.282	1	0	0	0	1
p.129P	mis	-0.871609	-2.824	1	0	0	0	1
p.199I	mis	0.991458	0.643	0	0	0	1	1
p.166G	mis	-1.465	0.209	0	1	0	0	1
p.129S	mis	-0.898975	-2.824	1	0	0	0	1
p.199L	mis	0.998089	0.643	0	1	0	0	1
p.219A	mis	0.814713	0.621	0	0	0	1	1
p.280N	mis	0.898656	0.917	0	0	0	1	1
p.220Y	syn	-0.912115	0.349	1	0	0	0	1
p.239M	mis	-1.42765	0.746	1	0	0	0	1
p.295T	mis	-0.955921	-2.797	1	0	0	0	1
p.159Y	mis	0.914182	0.549	1	0	0	0	1
p.188X	non	0.963615	-1.377	0	0	0	1	1
p.132V	mis	1.1036	0.862	1	0	0	0	1
p.197T	mis	0.766607	0.482	1	0	0	0	1
p.147L	mis	-2.33651	0.38	0	0	0	1	1
p.299M	mis	-0.856284	-1.393	1	0	0	0	1
p.293A	mis	-0.730656	-1.591	1	0	0	0	1
p.171V	mis	0.622128	0.179	0	1	0	0	1
p.183S	syn	-1.07123	-0.878	1	0	0	0	1
p.131M	mis	0.979547	0.482	1	0	0	0	1
p.219C	mis	1.07231	0.621	0	1	0	0	1
p.262R	mis	0.762222	0.722	1	0	0	0	1
p.150S	mis	-1.9514	-1.148	1	0	0	0	1
p.242N	mis	1.09007	0.936	0	0	0	1	1
p.150N	mis	-0.599238	-1.148	0	1	0	0	1
p.276Y	mis	1.01752	0.898	0	0	0	1	1
p.149C	mis	-0.143798	-1.877	1	0	0	0	1
p.183T	mis	-0.776899	-0.878	0	0	0	1	1
p.272Q	mis	1.03919	0.67	0	0	0	1	1
p.216W	mis	1.00959	0.831	0	1	0	0	1
p.282M	mis	-0.381029	0.692	1	0	0	0	1
p.216R	mis	1.04181	0.831	0	0	0	1	1
p.275L	mis	1.08463	0.936	0	0	0	1	1
p.175F	mis	1.08978	0.882	0	0	0	1	1
p.158I	mis	0.91987	0.879	1	0	0	0	1
p.297Q	mis	-0.810866	-2.294	0	0	0	1	1
p.128T	mis	-1.12018	-0.62	1	0	0	0	1
p.293F	mis	-0.9119	-1.591	0	0	0	0	0
p.293S	mis	-0.901571	-1.591	0	0	0	0	0
p.293Y	mis	-0.63796	-1.591	0	0	0	0	0
p.293H	mis	-0.805419	-1.591	0	0	0	0	0
p.293N	mis	-0.533554	-1.591	0	0	0	0	0
p.293X	non	1.0154	-1.591	0	0	0	0	0
p.292M	mis	-1.2059	-1.734	0	0	0	0	0
p.293P	mis	-0.78003	-1.591	0	0	0	0	0
p.293I	mis	-1.00088	-1.591	0	0	0	0	0
p.293L	mis	-0.127944	-1.591	0	0	0	0	0
p.293M	mis	-0.436276	-1.591	0	0	0	0	0
p.293K	mis	-0.681028	-1.591	0	0	0	0	0
p.293T	mis	-1.67329	-1.591	0	0	0	0	0
p.293Q	mis	-1.57437	-1.591	0	0	0	0	0
p.293D	mis	-0.246079	-1.591	0	0	0	0	0
p.293C	mis	-1.14905	-1.591	0	0	0	0	0
p.291V	mis	-0.688573	0.058	0	0	0	0	0
p.294T	mis	-1.00606	-1.507	0	0	0	0	0
p.292Y	mis	-0.439787	-1.734	0	0	0	0	0
p.291Y	mis	-0.368341	0.058	0	0	0	0	0
p.292W	mis	-0.0997423	-1.734	0	0	0	0	0
p.291F	mis	-0.588224	0.058	0	0	0	0	0
p.291D	mis	0.141927	0.058	0	0	0	0	0
p.291C	mis	-0.571076	0.058	0	0	0	0	0
p.291H	mis	-0.712386	0.058	0	0	0	0	0
p.291L	mis	-0.863604	0.058	0	0	0	0	0
p.291W	mis	-0.504751	0.058	0	0	0	0	0
p.291G	mis	-0.419973	0.058	0	0	0	0	0
p.291A	mis	-0.688835	0.058	0	0	0	0	0
p.291P	mis	-0.364997	0.058	0	0	0	0	0
p.290W	mis	-0.977113	-2.762	0	0	0	0	0
p.292C	mis	-1.01093	-1.734	0	0	0	0	0
p.292F	mis	-0.53013	-1.734	0	0	0	0	0
p.287L	mis	-1.06012	-0.891	0	0	0	0	0
p.292S	mis	-1.14999	-1.734	0	0	0	0	0
p.289W	mis	-0.705123	-2.823	0	0	0	0	0
p.290M	mis	-0.756879	-2.762	0	0	0	0	0
p.290X	non	1.00413	-2.762	0	0	0	0	0
p.287H	mis	-1.01148	-0.891	0	0	0	0	0
p.287N	mis	-0.801471	-0.891	0	0	0	0	0
p.287I	mis	-0.69322	-0.891	0	0	0	0	0
p.288M	mis	-0.555284	0.11	0	0	0	0	0
p.289N	mis	-0.954325	-2.823	0	0	0	0	0
p.289D	mis	-0.176777	-2.823	0	0	0	0	0
p.291S	mis	-1.11691	0.058	0	0	0	0	0
p.290V	mis	-0.935484	-2.762	0	0	0	0	0
p.290I	mis	-0.880366	-2.762	0	0	0	0	0
p.290A	mis	-1.03697	-2.762	0	0	0	0	0
p.290T	mis	-1.13273	-2.762	0	0	0	0	0
p.290Y	mis	-0.706108	-2.762	0	0	0	0	0
p.290D	mis	-0.387706	-2.762	0	0	0	0	0
p.290N	mis	-1.10769	-2.762	0	0	0	0	0
p.289Q	mis	-1.30118	-2.823	0	0	0	0	0
p.287C	mis	-1.21383	-0.891	0	0	0	0	0
p.287F	mis	-0.933538	-0.891	0	0	0	0	0
p.287Y	mis	-0.902293	-0.891	0	0	0	0	0
p.288Q	mis	-1.06091	0.11	0	0	0	0	0
p.290E	mis	-0.0926447	-2.762	0	0	0	0	0
p.290K	mis	-1.52834	-2.762	0	0	0	0	0
p.288R	mis	-1.60096	0.11	0	0	0	0	0
p.288X	non	0.91025	0.11	0	0	0	0	0
p.288W	mis	-0.0275064	0.11	0	0	0	0	0
p.288E	mis	0.636145	0.11	0	0	0	0	0
p.288I	mis	-0.58009	0.11	0	0	0	0	0
p.288P	mis	0.619902	0.11	0	0	0	0	0
p.288F	mis	0.0588699	0.11	0	0	0	0	0
p.288V	mis	-0.555594	0.11	0	0	0	0	0
p.288L	mis	-0.300885	0.11	0	0	0	0	0
p.288C	mis	-0.471078	0.11	0	0	0	0	0
p.288G	mis	-0.933858	0.11	0	0	0	0	0
p.288A	mis	-0.599483	0.11	0	0	0	0	0
p.291I	mis	-0.339867	0.058	0	0	0	0	0
p.283X	non	1.03944	0.375	0	0	0	0	0
p.292P	mis	-0.144713	-1.734	0	0	0	0	0
p.285H	mis	0.989231	0.597	0	0	0	0	0
p.283W	mis	0.717038	0.375	0	0	0	0	0
p.294P	mis	-1.69897	-1.507	0	0	0	0	0
p.282K	mis	-0.73151	0.692	0	0	0	0	0
p.281M	mis	0.964178	0.883	0	0	0	0	0
p.281W	mis	1.08793	0.883	0	0	0	0	0
p.281Q	mis	0.996048	0.883	0	0	0	0	0
p.281K	mis	0.8825	0.883	0	0	0	0	0
p.281F	mis	0.952907	0.883	0	0	0	0	0
p.281L	mis	0.926985	0.883	0	0	0	0	0
p.281I	mis	0.989083	0.883	0	0	0	0	0
p.281C	mis	0.978105	0.883	0	0	0	0	0
p.281R	mis	0.975291	0.883	0	0	0	0	0
p.281S	mis	0.685374	0.883	0	0	0	0	0
p.281T	mis	0.961997	0.883	0	0	0	0	0
p.280M	mis	1.01338	0.917	0	0	0	0	0
p.284Q	mis	-0.741	0.024	0	0	0	0	0
p.285C	mis	0.209463	0.597	0	0	0	0	0
p.292A	mis	-0.287107	-1.734	0	0	0	0	0
p.285F	mis	0.946273	0.597	0	0	0	0	0
p.287P	mis	1.01701	-0.891	0	0	0	0	0
p.287T	mis	-0.711349	-0.891	0	0	0	0	0
p.286M	mis	0.981448	0.951	0	0	0	0	0
p.286W	mis	1.00249	0.951	0	0	0	0	0
p.286Y	mis	1.05507	0.951	0	0	0	0	0
p.286F	mis	0.954833	0.951	0	0	0	0	0
p.286C	mis	0.879036	0.951	0	0	0	0	0
p.286H	mis	0.975462	0.951	0	0	0	0	0
p.286N	mis	1.07434	0.951	0	0	0	0	0
p.286L	mis	0.953922	0.951	0	0	0	0	0
p.286R	mis	1.00899	0.951	0	0	0	0	0
p.286S	mis	1.07682	0.951	0	0	0	0	0
p.286P	mis	0.962149	0.951	0	0	0	0	0
p.286T	mis	0.913803	0.951	0	0	0	0	0
p.285Y	mis	1.06975	0.597	0	0	0	0	0
p.280W	mis	1.03006	0.917	0	0	0	0	0
p.280C	mis	0.828684	0.917	0	0	0	0	0
p.280F	mis	0.890709	0.917	0	0	0	0	0
p.280Y	mis	1.06018	0.917	0	0	0	0	0
p.282C	mis	0.26317	0.692	0	0	0	0	0
p.282F	mis	1.06387	0.692	0	0	0	0	0
p.282S	mis	0.983521	0.692	0	0	0	0	0
p.282Y	mis	0.945159	0.692	0	0	0	0	0
p.282D	mis	0.944023	0.692	0	0	0	0	0
p.282N	mis	1.03332	0.692	0	0	0	0	0
p.282I	mis	0.893181	0.692	0	0	0	0	0
p.282V	mis	1.07638	0.692	0	0	0	0	0
p.287R	mis	-0.263652	-0.891	0	0	0	0	0
p.287W	mis	-0.539682	-0.891	0	0	0	0	0
p.287M	mis	-0.850503	-0.891	0	0	0	0	0
p.292D	mis	-0.403118	-1.734	0	0	0	0	0
p.292H	mis	-0.666815	-1.734	0	0	0	0	0
p.292V	mis	-0.648952	-1.734	0	0	0	0	0
p.292L	mis	-1.42547	-1.734	0	0	0	0	0
p.283N	mis	-0.865524	0.375	0	0	0	0	0
p.283D	mis	0.922074	0.375	0	0	0	0	0
p.283Y	mis	0.55408	0.375	0	0	0	0	0
p.282A	mis	0.967148	0.692	0	0	0	0	0
p.280D	mis	0.853498	0.917	0	0	0	0	0
p.280H	mis	1.04338	0.917	0	0	0	0	0
p.280V	mis	1.00834	0.917	0	0	0	0	0
p.281X	non	1.04839	0.883	0	0	0	0	0
p.282T	mis	1.03387	0.692	0	0	0	0	0
p.283M	mis	-0.190365	0.375	0	0	0	0	0
p.289Y	mis	-0.783308	-2.823	0	0	0	0	0
p.283T	mis	-0.338062	0.375	0	0	0	0	0
p.283E	mis	0.902592	0.375	0	0	0	0	0
p.283K	mis	-1.66338	0.375	0	0	0	0	0
p.283F	mis	0.667697	0.375	0	0	0	0	0
p.283V	mis	-0.178275	0.375	0	0	0	0	0
p.283I	mis	-0.29199	0.375	0	0	0	0	0
p.283A	mis	0.374097	0.375	0	0	0	0	0
p.289M	mis	-1.18913	-2.823	0	0	0	0	0
p.213W	mis	0.961023	0.917	0	0	0	0	0
p.289X	non	0.973514	-2.823	0	0	0	0	0
p.221W	mis	0.686306	0.567	0	0	0	0	0
p.212A	mis	-0.843842	-1.696	0	0	0	0	0
p.212P	mis	0.258423	-1.696	0	0	0	0	0
p.212T	mis	-0.948641	-1.696	0	0	0	0	0
p.212D	mis	-0.512891	-1.696	0	0	0	0	0
p.212H	mis	-0.979083	-1.696	0	0	0	0	0
p.212N	mis	-0.7907	-1.696	0	0	0	0	0
p.216C	mis	-1.40621	0.831	0	0	0	0	0
p.216D	mis	0.933185	0.831	0	0	0	0	0
p.252C	mis	-0.498589	0.002	0	0	0	0	0
p.221Y	mis	-0.860501	0.567	0	0	0	0	0
p.221C	mis	-0.970414	0.567	0	0	0	0	0
p.221H	mis	-0.910683	0.567	0	0	0	0	0
p.221N	mis	-1.31337	0.567	0	0	0	0	0
p.221I	mis	-1.23899	0.567	0	0	0	0	0
p.221L	mis	-0.676841	0.567	0	0	0	0	0
p.212R	mis	-0.855221	-1.696	0	0	0	0	0
p.212G	mis	-0.811972	-1.696	0	0	0	0	0
p.212K	mis	-0.537057	-1.696	0	0	0	0	0
p.213A	mis	0.871817	0.917	0	0	0	0	0
p.210V	mis	-0.932829	-0.905	0	0	0	0	0
p.211W	mis	1.02795	0.616	0	0	0	0	0
p.211R	mis	0.946292	0.616	0	0	0	0	0
p.213N	mis	0.994131	0.917	0	0	0	0	0
p.211M	mis	0.895634	0.616	0	0	0	0	0
p.213V	mis	1.06793	0.917	0	0	0	0	0
p.213T	mis	1.01656	0.917	0	0	0	0	0
p.212Q	mis	-1.17776	-1.696	0	0	0	0	0
p.213E	mis	0.862244	0.917	0	0	0	0	0
p.213K	mis	0.920411	0.917	0	0	0	0	0
p.212W	mis	-1.05211	-1.696	0	0	0	0	0
p.212X	non	1.00805	-1.696	0	0	0	0	0
p.212M	mis	-1.9728	-1.696	0	0	0	0	0
p.212E	mis	-0.846172	-1.696	0	0	0	0	0
p.221M	mis	-1.201	0.567	0	0	0	0	0
p.221R	mis	-0.813703	0.567	0	0	0	0	0
p.210Q	mis	-1.0518	-0.905	0	0	0	0	0
p.221S	mis	-1.17371	0.567	0	0	0	0	0
p.223Y	mis	0.919769	0.944	0	0	0	0	0
p.223D	mis	0.177997	0.944	0	0	0	0	0
p.223N	mis	0.678018	0.944	0	0	0	0	0
p.222H	mis	-0.592616	-2.467	0	0	0	0	0
p.222F	mis	0.559087	-2.467	0	0	0	0	0
p.222C	mis	-0.761581	-2.467	0	0	0	0	0
p.222Y	mis	-0.642332	-2.467	0	0	0	0	0
p.222D	mis	-0.48928	-2.467	0	0	0	0	0
p.222N	mis	-0.922739	-2.467	0	0	0	0	0
p.222I	mis	-0.376144	-2.467	0	0	0	0	0
p.222X	non	0.982744	-2.467	0	0	0	0	0
p.222V	mis	-0.274502	-2.467	0	0	0	0	0
p.222M	mis	-0.82188	-2.467	0	0	0	0	0
p.222W	mis	0.838775	-2.467	0	0	0	0	0
p.222G	mis	-0.710478	-2.467	0	0	0	0	0
p.223G	mis	1.0044	0.944	0	0	0	0	0
p.223C	mis	0.557589	0.944	0	0	0	0	0
p.223I	mis	0.963228	0.944	0	0	0	0	0
p.220K	mis	0.938142	0.349	0	0	0	0	0
p.221P	mis	0.915576	0.567	0	0	0	0	0
p.221T	mis	-1.43247	0.567	0	0	0	0	0
p.220W	mis	-0.84989	0.349	0	0	0	0	0
p.220M	mis	0.892159	0.349	0	0	0	0	0
p.220E	mis	1.04827	0.349	0	0	0	0	0
p.220Q	mis	1.13507	0.349	0	0	0	0	0
p.220V	mis	0.780484	0.349	0	0	0	0	0
p.223V	mis	0.765137	0.944	0	0	0	0	0
p.220L	mis	0.797443	0.349	0	0	0	0	0
p.220I	mis	0.93431	0.349	0	0	0	0	0
p.221F	mis	-0.612751	0.567	0	0	0	0	0
p.222K	mis	-1.10079	-2.467	0	0	0	0	0
p.220R	mis	0.976781	0.349	0	0	0	0	0
p.222E	mis	-0.952298	-2.467	0	0	0	0	0
p.210F	mis	-0.97733	-0.905	0	0	0	0	0
p.210E	mis	-0.814105	-0.905	0	0	0	0	0
p.289E	mis	-0.89515	-2.823	0	0	0	0	0
p.307P	mis	-1.39343	-0.351	0	0	0	0	0
p.214C	mis	1.01385	0.213	0	0	0	0	0
p.214G	mis	1.12087	0.213	0	0	0	0	0
p.214S	mis	0.357606	0.213	0	0	0	0	0
p.214A	mis	1.04846	0.213	0	0	0	0	0
p.214T	mis	1.10448	0.213	0	0	0	0	0
p.214N	mis	0.000724557	0.213	0	0	0	0	0
p.213H	mis	0.703202	0.917	0	0	0	0	0
p.285N	mis	1.06933	0.597	0	0	0	0	0
p.213M	mis	0.94834	0.917	0	0	0	0	0
p.213C	mis	1.04542	0.917	0	0	0	0	0
p.213F	mis	1.01145	0.917	0	0	0	0	0
p.215H	mis	0.989325	0.853	0	0	0	0	0
p.215Y	mis	0.850776	0.853	0	0	0	0	0
p.213Y	mis	0.96781	0.917	0	0	0	0	0
p.215P	mis	1.04639	0.853	0	0	0	0	0
p.214I	mis	0.806899	0.213	0	0	0	0	0
p.214V	mis	0.970001	0.213	0	0	0	0	0
p.214F	mis	0.905856	0.213	0	0	0	0	0
p.252E	mis	0.475166	0.002	0	0	0	0	0
p.289K	mis	-1.01163	-2.823	0	0	0	0	0
p.289C	mis	-0.971617	-2.823	0	0	0	0	0
p.289G	mis	-0.717549	-2.823	0	0	0	0	0
p.289S	mis	-1.2457	-2.823	0	0	0	0	0
p.289A	mis	-0.584151	-2.823	0	0	0	0	0
p.289T	mis	-1.10184	-2.823	0	0	0	0	0
p.252R	mis	-0.159977	0.002	0	0	0	0	0
p.214K	mis	1.06062	0.213	0	0	0	0	0
p.196S	mis	1.02047	0.763	0	0	0	0	0
p.215D	mis	1.09281	0.853	0	0	0	0	0
p.214X	non	0.983507	0.213	0	0	0	0	0
p.214M	mis	-0.397131	0.213	0	0	0	0	0
p.214W	mis	1.00586	0.213	0	0	0	0	0
p.214E	mis	0.846954	0.213	0	0	0	0	0
p.216Y	mis	0.931372	0.831	0	0	0	0	0
p.216N	mis	0.934061	0.831	0	0	0	0	0
p.210W	mis	-0.924706	-0.905	0	0	0	0	0
p.216X	non	1.07097	0.831	0	0	0	0	0
p.211K	mis	1.09978	0.616	0	0	0	0	0
p.211X	non	1.06927	0.616	0	0	0	0	0
p.211E	mis	1.06085	0.616	0	0	0	0	0
p.211Q	mis	1.01525	0.616	0	0	0	0	0
p.211F	mis	0.526046	0.616	0	0	0	0	0
p.211V	mis	0.975475	0.616	0	0	0	0	0
p.211L	mis	0.990806	0.616	0	0	0	0	0
p.211C	mis	0.444705	0.616	0	0	0	0	0
p.211G	mis	0.602353	0.616	0	0	0	0	0
p.211Y	mis	0.0915247	0.616	0	0	0	0	0
p.211D	mis	-0.595085	0.616	0	0	0	0	0
p.211H	mis	-0.231994	0.616	0	0	0	0	0
p.210M	mis	-1.42875	-0.905	0	0	0	0	0
p.210R	mis	-0.920076	-0.905	0	0	0	0	0
p.210X	non	0.933301	-0.905	0	0	0	0	0
p.216F	mis	0.996847	0.831	0	0	0	0	0
p.213D	mis	1.15794	0.917	0	0	0	0	0
p.213S	mis	0.959221	0.917	0	0	0	0	0
p.215M	mis	0.868629	0.853	0	0	0	0	0
p.216I	mis	0.812112	0.831	0	0	0	0	0
p.216S	mis	0.906831	0.831	0	0	0	0	0
p.216P	mis	0.851612	0.831	0	0	0	0	0
p.216T	mis	0.202375	0.831	0	0	0	0	0
p.216Q	mis	0.976324	0.831	0	0	0	0	0
p.216K	mis	0.965705	0.831	0	0	0	0	0
p.215W	mis	1.04275	0.853	0	0	0	0	0
p.215A	mis	-0.302548	0.853	0	0	0	0	0
p.215X	non	1.08319	0.853	0	0	0	0	0
p.215E	mis	0.928354	0.853	0	0	0	0	0
p.215Q	mis	1.11821	0.853	0	0	0	0	0
p.215F	mis	0.986727	0.853	0	0	0	0	0
p.215V	mis	1.00535	0.853	0	0	0	0	0
p.215L	mis	1.02513	0.853	0	0	0	0	0
p.287S	mis	-0.919012	-0.891	0	0	0	0	0
p.302D	mis	-2.5452	-1.556	0	0	0	0	0
p.283Q	mis	0.248183	0.375	0	0	0	0	0
p.299G	mis	-1.02289	-1.393	0	0	0	0	0
p.299A	mis	-1.28184	-1.393	0	0	0	0	0
p.299T	mis	-0.262716	-1.393	0	0	0	0	0
p.299E	mis	-0.899012	-1.393	0	0	0	0	0
p.299K	mis	-1.31041	-1.393	0	0	0	0	0
p.298Y	mis	-1.04541	-1.945	0	0	0	0	0
p.298F	mis	-2.32178	-1.945	0	0	0	0	0
p.298C	mis	-1.07016	-1.945	0	0	0	0	0
p.298H	mis	-1.11676	-1.945	0	0	0	0	0
p.298N	mis	-1.19936	-1.945	0	0	0	0	0
p.298I	mis	-1.09433	-1.945	0	0	0	0	0
p.298L	mis	-1.14627	-1.945	0	0	0	0	0
p.298M	mis	-1.41873	-1.945	0	0	0	0	0
p.298W	mis	-0.990056	-1.945	0	0	0	0	0
p.298R	mis	-1.29437	-1.945	0	0	0	0	0
p.298S	mis	-0.723489	-1.945	0	0	0	0	0
p.299S	mis	-0.825932	-1.393	0	0	0	0	0
p.299I	mis	-1.44199	-1.393	0	0	0	0	0
p.261R	mis	-0.969803	-1.06	0	0	0	0	0
p.280A	mis	0.933183	0.917	0	0	0	0	0
p.261I	mis	0.559261	-1.06	0	0	0	0	0
p.261T	mis	0.95785	-1.06	0	0	0	0	0
p.261N	mis	0.0615612	-1.06	0	0	0	0	0
p.261G	mis	-0.937521	-1.06	0	0	0	0	0
p.260W	mis	-0.654499	-1.593	0	0	0	0	0
p.261F	mis	0.95397	-1.06	0	0	0	0	0
p.261V	mis	0.977747	-1.06	0	0	0	0	0
p.261L	mis	1.00732	-1.06	0	0	0	0	0
p.261A	mis	0.942699	-1.06	0	0	0	0	0
p.261P	mis	0.999834	-1.06	0	0	0	0	0
p.261Y	mis	1.0373	-1.06	0	0	0	0	0
p.261D	mis	0.849958	-1.06	0	0	0	0	0
p.261H	mis	0.879247	-1.06	0	0	0	0	0
p.280E	mis	0.903553	0.917	0	0	0	0	0
p.280P	mis	0.98869	0.917	0	0	0	0	0
p.298P	mis	-0.944615	-1.945	0	0	0	0	0
p.298T	mis	-1.19824	-1.945	0	0	0	0	0
p.299W	mis	-0.749399	-1.393	0	0	0	0	0
p.299X	non	0.888738	-1.393	0	0	0	0	0
p.299C	mis	-0.510043	-1.393	0	0	0	0	0
p.299Y	mis	-0.936316	-1.393	0	0	0	0	0
p.299D	mis	-1.86957	-1.393	0	0	0	0	0
p.297X	non	0.935053	-2.294	0	0	0	0	0
p.297W	mis	-0.841945	-2.294	0	0	0	0	0
p.294R	mis	-0.807896	-1.507	0	0	0	0	0
p.295Q	mis	-1.219	-2.797	0	0	0	0	0
p.295W	mis	-0.782992	-2.797	0	0	0	0	0
p.295X	non	0.936578	-2.797	0	0	0	0	0
p.295E	mis	-1.56405	-2.797	0	0	0	0	0
p.295K	mis	-1.19975	-2.797	0	0	0	0	0
p.295V	mis	-1.29169	-2.797	0	0	0	0	0
p.295I	mis	-1.20264	-2.797	0	0	0	0	0
p.295C	mis	-0.828874	-2.797	0	0	0	0	0
p.295G	mis	-1.3046	-2.797	0	0	0	0	0
p.299F	mis	-0.984186	-1.393	0	0	0	0	0
p.299H	mis	-1.20551	-1.393	0	0	0	0	0
p.300N	mis	-1.36661	-1.074	0	0	0	0	0
p.300E	mis	-1.0134	-1.074	0	0	0	0	0
p.297M	mis	-1.34164	-2.294	0	0	0	0	0
p.299N	mis	-0.624503	-1.393	0	0	0	0	0
p.300Q	mis	-1.29206	-1.074	0	0	0	0	0
p.300M	mis	0.0323254	-1.074	0	0	0	0	0
p.300W	mis	-1.72457	-1.074	0	0	0	0	0
p.300X	non	1.01171	-1.074	0	0	0	0	0
p.300K	mis	-1.29752	-1.074	0	0	0	0	0
p.300D	mis	-0.921678	-1.074	0	0	0	0	0
p.300F	mis	-0.983275	-1.074	0	0	0	0	0
p.300V	mis	-1.72738	-1.074	0	0	0	0	0
p.300I	mis	-1.2214	-1.074	0	0	0	0	0
p.300C	mis	-0.505669	-1.074	0	0	0	0	0
p.300G	mis	-0.366886	-1.074	0	0	0	0	0
p.300Y	mis	-0.948071	-1.074	0	0	0	0	0
p.261S	syn	-0.04463	-1.06	0	0	0	0	0
p.262N	mis	-0.391295	0.722	0	0	0	0	0
p.285I	mis	0.982094	0.597	0	0	0	0	0
p.262Q	mis	0.64439	0.722	0	0	0	0	0
p.262A	mis	0.388441	0.722	0	0	0	0	0
p.263R	mis	-0.970114	-0.759	0	0	0	0	0
p.263N	syn	-1.07033	-0.759	0	0	0	0	0
p.259T	mis	-0.346669	0.119	0	0	0	0	0
p.264K	mis	0.862242	0.141	0	0	0	0	0
p.265W	mis	1.11494	0.731	0	0	0	0	0
p.265G	mis	0.991591	0.731	0	0	0	0	0
p.265S	mis	1.09102	0.731	0	0	0	0	0
p.265A	mis	0.99532	0.731	0	0	0	0	0
p.265E	mis	1.04935	0.731	0	0	0	0	0
p.265K	mis	1.03113	0.731	0	0	0	0	0
p.264H	mis	-0.6402	0.141	0	0	0	0	0
p.264W	mis	0.992385	0.141	0	0	0	0	0
p.264M	mis	-0.966218	0.141	0	0	0	0	0
p.264X	non	0.985318	0.141	0	0	0	0	0
p.262K	mis	1.03988	0.722	0	0	0	0	0
p.262X	non	0.981565	0.722	0	0	0	0	0
p.262Y	mis	0.87232	0.722	0	0	0	0	0
p.262M	mis	0.714754	0.722	0	0	0	0	0
p.263M	mis	-1.28862	-0.759	0	0	0	0	0
p.263X	non	1	-0.759	0	0	0	0	0
p.263W	mis	-0.0487683	-0.759	0	0	0	0	0
p.263E	mis	-1.16943	-0.759	0	0	0	0	0
p.263Q	mis	-0.987349	-0.759	0	0	0	0	0
p.263T	mis	-0.876976	-0.759	0	0	0	0	0
p.263F	mis	-1.30818	-0.759	0	0	0	0	0
p.263V	mis	-1.02693	-0.759	0	0	0	0	0
p.263L	mis	-1.3076	-0.759	0	0	0	0	0
p.263C	mis	-0.864518	-0.759	0	0	0	0	0
p.263G	mis	-0.881696	-0.759	0	0	0	0	0
p.263A	mis	-1.04469	-0.759	0	0	0	0	0
p.263P	mis	0.881909	-0.759	0	0	0	0	0
p.262E	mis	0.888458	0.722	0	0	0	0	0
p.262W	mis	1.09112	0.722	0	0	0	0	0
p.264F	mis	0.652224	0.141	0	0	0	0	0
p.264C	mis	-0.942776	0.141	0	0	0	0	0
p.264Y	mis	0.789804	0.141	0	0	0	0	0
p.264D	mis	0.740186	0.141	0	0	0	0	0
p.260N	mis	-1.30963	-1.593	0	0	0	0	0
p.259X	non	1.0129	0.119	0	0	0	0	0
p.259M	mis	0.961962	0.119	0	0	0	0	0
p.259W	mis	0.974363	0.119	0	0	0	0	0
p.259Q	mis	0.972431	0.119	0	0	0	0	0
p.259K	mis	1.06412	0.119	0	0	0	0	0
p.259L	mis	0.957465	0.119	0	0	0	0	0
p.259C	mis	0.979456	0.119	0	0	0	0	0
p.259R	mis	1.04883	0.119	0	0	0	0	0
p.259P	mis	0.966225	0.119	0	0	0	0	0
p.260E	mis	-1.32899	-1.593	0	0	0	0	0
p.260M	mis	-1.26966	-1.593	0	0	0	0	0
p.260X	non	1.01634	-1.593	0	0	0	0	0
p.261C	mis	-0.819616	-1.06	0	0	0	0	0
p.262T	mis	1.14704	0.722	0	0	0	0	0
p.260H	mis	-1.14852	-1.593	0	0	0	0	0
p.260D	mis	-1.58956	-1.593	0	0	0	0	0
p.260R	mis	-0.47882	-1.593	0	0	0	0	0
p.262L	mis	1.01607	0.722	0	0	0	0	0
p.264N	mis	0.404501	0.141	0	0	0	0	0
p.264S	mis	0.213307	0.141	0	0	0	0	0
p.264A	mis	-0.919557	0.141	0	0	0	0	0
p.264T	mis	-1.61663	0.141	0	0	0	0	0
p.264E	mis	0.504523	0.141	0	0	0	0	0
p.262F	mis	0.808583	0.722	0	0	0	0	0
p.262I	mis	1.0004	0.722	0	0	0	0	0
p.260G	mis	-1.63523	-1.593	0	0	0	0	0
p.262P	mis	0.945451	0.722	0	0	0	0	0
p.260Q	mis	-1.75087	-1.593	0	0	0	0	0
p.260K	mis	-1.68473	-1.593	0	0	0	0	0
p.260V	mis	-1.17586	-1.593	0	0	0	0	0
p.260L	mis	-0.78803	-1.593	0	0	0	0	0
p.260I	mis	-0.990777	-1.593	0	0	0	0	0
p.295Y	mis	-1.58073	-2.797	0	0	0	0	0
p.295D	mis	-1.36115	-2.797	0	0	0	0	0
p.295N	mis	-0.957181	-2.797	0	0	0	0	0
p.301W	mis	-0.993922	-1.003	0	0	0	0	0
p.301C	mis	-1.74912	-1.003	0	0	0	0	0
p.301Y	mis	-0.964601	-1.003	0	0	0	0	0
p.301D	mis	-1.2524	-1.003	0	0	0	0	0
p.301N	mis	-0.819898	-1.003	0	0	0	0	0
p.301R	mis	-1.13781	-1.003	0	0	0	0	0
p.301V	mis	-0.747259	-1.003	0	0	0	0	0
p.302H	mis	-1.65769	-1.556	0	0	0	0	0
p.302Y	mis	-0.939046	-1.556	0	0	0	0	0
p.302S	mis	-0.912552	-1.556	0	0	0	0	0
p.303V	mis	-1.00742	-0.89	0	0	0	0	0
p.303R	mis	-0.78202	-0.89	0	0	0	0	0
p.303M	mis	-0.923972	-0.89	0	0	0	0	0
p.303K	mis	-1.12642	-0.89	0	0	0	0	0
p.303W	mis	-1.03381	-0.89	0	0	0	0	0
p.303X	non	0.86871	-0.89	0	0	0	0	0
p.301F	mis	-0.752075	-1.003	0	0	0	0	0
p.301M	mis	-0.921279	-1.003	0	0	0	0	0
p.294Y	mis	-1.30979	-1.507	0	0	0	0	0
p.301H	mis	-1.22962	-1.003	0	0	0	0	0
p.305I	mis	-0.57774	0.674	0	0	0	0	0
p.305Y	mis	-0.503552	0.674	0	0	0	0	0
p.304Y	mis	-0.382239	-0.896	0	0	0	0	0
p.304D	mis	-0.84293	-0.896	0	0	0	0	0
p.304H	mis	-1.31895	-0.896	0	0	0	0	0
p.304P	mis	-1.01368	-0.896	0	0	0	0	0
p.302N	mis	-0.998225	-1.556	0	0	0	0	0
p.302X	non	0.950146	-1.556	0	0	0	0	0
p.302I	mis	-0.92292	-1.556	0	0	0	0	0
p.302L	mis	-1.40721	-1.556	0	0	0	0	0
p.302M	mis	-1.52428	-1.556	0	0	0	0	0
p.302P	mis	-0.942989	-1.556	0	0	0	0	0
p.302T	mis	-1.07362	-1.556	0	0	0	0	0
p.302Q	mis	-1.27512	-1.556	0	0	0	0	0
p.302K	mis	-1.20733	-1.556	0	0	0	0	0
p.303E	mis	-1.03556	-0.89	0	0	0	0	0
p.303Q	mis	-1.21647	-0.89	0	0	0	0	0
p.303F	mis	-1.33274	-0.89	0	0	0	0	0
p.303L	mis	-0.454427	-0.89	0	0	0	0	0
p.284M	mis	-1.47772	0.024	0	0	0	0	0
p.284N	mis	-0.885268	0.024	0	0	0	0	0
p.284W	mis	0.498007	0.024	0	0	0	0	0
p.284X	non	0.998248	0.024	0	0	0	0	0
p.284F	mis	-0.464335	0.024	0	0	0	0	0
p.284C	mis	-1.13432	0.024	0	0	0	0	0
p.284Y	mis	-0.125946	0.024	0	0	0	0	0
p.284D	mis	0.84505	0.024	0	0	0	0	0
p.284H	mis	-1.18882	0.024	0	0	0	0	0
p.284R	mis	-0.817658	0.024	0	0	0	0	0
p.284V	mis	-1.14236	0.024	0	0	0	0	0
p.284L	mis	-1.58728	0.024	0	0	0	0	0
p.284G	mis	-0.498348	0.024	0	0	0	0	0
p.284E	mis	0.962414	0.024	0	0	0	0	0
p.285M	mis	0.900847	0.597	0	0	0	0	0
p.285T	mis	1.04344	0.597	0	0	0	0	0
p.285P	mis	0.984816	0.597	0	0	0	0	0
p.285S	mis	0.708994	0.597	0	0	0	0	0
p.303G	mis	-1.07555	-0.89	0	0	0	0	0
p.302F	mis	-0.590255	-1.556	0	0	0	0	0
p.303A	mis	-1.10384	-0.89	0	0	0	0	0
p.303P	mis	-1.45079	-0.89	0	0	0	0	0
p.303Y	mis	-1.15141	-0.89	0	0	0	0	0
p.303D	mis	-0.548098	-0.89	0	0	0	0	0
p.303H	mis	-0.644879	-0.89	0	0	0	0	0
p.220A	mis	0.842916	0.349	0	0	0	0	0
p.285R	mis	1.0721	0.597	0	0	0	0	0
p.302C	mis	0.416109	-1.556	0	0	0	0	0
p.294W	mis	-1.17037	-1.507	0	0	0	0	0
p.294S	mis	-1.04542	-1.507	0	0	0	0	0
p.280L	mis	1.03388	0.917	0	0	0	0	0
p.285L	mis	1.10626	0.597	0	0	0	0	0
p.285W	mis	0.937867	0.597	0	0	0	0	0
p.305S	mis	-0.755166	0.674	0	0	0	0	0
p.306K	mis	-1.8768	0.13	0	0	0	0	0
p.306E	mis	-0.516126	0.13	0	0	0	0	0
p.305V	mis	0.0323254	0.674	0	0	0	0	0
p.297S	mis	-1.49132	-2.294	0	0	0	0	0
p.297A	mis	-0.826497	-2.294	0	0	0	0	0
p.297T	mis	-1.3716	-2.294	0	0	0	0	0
p.296X	non	1.07331	-2.767	0	0	0	0	0
p.296M	mis	-1.09418	-2.767	0	0	0	0	0
p.296W	mis	-0.85823	-2.767	0	0	0	0	0
p.296E	mis	-0.235095	-2.767	0	0	0	0	0
p.296K	mis	-0.837118	-2.767	0	0	0	0	0
p.296F	mis	-0.723267	-2.767	0	0	0	0	0
p.296I	mis	-1.18535	-2.767	0	0	0	0	0
p.296G	mis	-0.995082	-2.767	0	0	0	0	0
p.296S	mis	-1.12511	-2.767	0	0	0	0	0
p.301K	mis	-1.63597	-1.003	0	0	0	0	0
p.301E	mis	-1.4768	-1.003	0	0	0	0	0
p.301G	mis	-1.19643	-1.003	0	0	0	0	0
p.297G	mis	-1.22617	-2.294	0	0	0	0	0
p.297C	mis	-1.08521	-2.294	0	0	0	0	0
p.297I	mis	0.196434	-2.294	0	0	0	0	0
p.294M	mis	-1.07705	-1.507	0	0	0	0	0
p.294F	mis	-0.862318	-1.507	0	0	0	0	0
p.294C	mis	-0.514147	-1.507	0	0	0	0	0
p.294H	mis	-0.861979	-1.507	0	0	0	0	0
p.294N	mis	-0.644938	-1.507	0	0	0	0	0
p.294I	mis	-1.67991	-1.507	0	0	0	0	0
p.294L	mis	-1.14878	-1.507	0	0	0	0	0
p.295M	mis	-0.342038	-2.797	0	0	0	0	0
p.297V	mis	-0.605276	-2.294	0	0	0	0	0
p.296T	mis	-1.26909	-2.767	0	0	0	0	0
p.297E	mis	-0.636536	-2.294	0	0	0	0	0
p.296A	mis	-1.16916	-2.767	0	0	0	0	0
p.297K	mis	-1.17521	-2.294	0	0	0	0	0
p.297L	mis	-0.99153	-2.294	0	0	0	0	0
p.297F	mis	-0.705163	-2.294	0	0	0	0	0
p.305C	mis	-0.67532	0.674	0	0	0	0	0
p.305L	mis	-0.68223	0.674	0	0	0	0	0
p.306T	mis	-0.814542	0.13	0	0	0	0	0
p.305W	mis	-0.588398	0.674	0	0	0	0	0
p.301I	mis	-1.38489	-1.003	0	0	0	0	0
p.305F	mis	-0.588394	0.674	0	0	0	0	0
p.307T	mis	-0.879325	-0.351	0	0	0	0	0
p.306H	mis	-0.488998	0.13	0	0	0	0	0
p.306W	mis	-1.01201	0.13	0	0	0	0	0
p.306M	mis	-1.02243	0.13	0	0	0	0	0
p.306C	mis	-0.7063	0.13	0	0	0	0	0
p.306F	mis	-0.845232	0.13	0	0	0	0	0
p.306S	mis	-0.778803	0.13	0	0	0	0	0
p.306Y	mis	-0.766715	0.13	0	0	0	0	0
p.306D	mis	-0.687254	0.13	0	0	0	0	0
p.306N	mis	-0.56635	0.13	0	0	0	0	0
p.306V	mis	1.00419	0.13	0	0	0	0	0
p.306I	mis	-0.821151	0.13	0	0	0	0	0
p.306A	mis	-1.82414	0.13	0	0	0	0	0
p.305D	mis	-0.459955	0.674	0	0	0	0	0
p.305H	mis	-0.697463	0.674	0	0	0	0	0
p.304G	mis	-0.922969	-0.896	0	0	0	0	0
p.304K	mis	-1.03307	-0.896	0	0	0	0	0
p.305G	mis	-0.753521	0.674	0	0	0	0	0
p.305A	mis	-1.03607	0.674	0	0	0	0	0
p.305P	mis	-0.727701	0.674	0	0	0	0	0
p.305Q	mis	-0.936792	0.674	0	0	0	0	0
p.304M	mis	-1.22503	-0.896	0	0	0	0	0
p.304R	mis	-1.33003	-0.896	0	0	0	0	0
p.304W	mis	-0.836421	-0.896	0	0	0	0	0
p.304C	mis	-1.14236	-0.896	0	0	0	0	0
p.304X	non	1.03211	-0.896	0	0	0	0	0
p.304E	mis	-1.1634	-0.896	0	0	0	0	0
p.304Q	mis	-1.38576	-0.896	0	0	0	0	0
p.304F	mis	-0.977052	-0.896	0	0	0	0	0
p.304V	mis	-0.89671	-0.896	0	0	0	0	0
p.304L	mis	-1.68005	-0.896	0	0	0	0	0
p.220G	mis	0.910595	0.349	0	0	0	0	0
p.219M	mis	0.915258	0.621	0	0	0	0	0
p.217K	mis	0.869856	-0.934	0	0	0	0	0
p.248A	mis	0.967689	0.805	0	0	0	0	0
p.248S	mis	1.07827	0.805	0	0	0	0	0
p.248Y	mis	1.00023	0.805	0	0	0	0	0
p.248D	mis	0.91543	0.805	0	0	0	0	0
p.248N	mis	0.88575	0.805	0	0	0	0	0
[truncated: 1,779 more rows]
