# Supplementary material for: Deep CRISPR mutagenesis characterizes the functional diversity of TP53 mutations
Source: Nat Genet. 2025 Jan 7;57(1):140–53. doi: 10.1038/s41588-024-02039-4 (PMC11735402; doi:10.1038/s41588-024-02039-4)
Supplement: Supplementary file 11 — Statistical source data Fig. 6. [file 41588_2024_2039_MOESM11_ESM.xlsx]

## Sheet: Fig6a
Figure 6a
rfs_crispr:	RFS from this CRISPR screen
rfs_kotler_orig:	RFS_H1299 data from Kotler et al., 2018 (DOI: 10.1016/j.molcel.2018.06.012)
rfs_kotler	rfs_kotler_orig rescaled as for rfs_crispr (nonsense_median = +1, synonymous_median = -1)
rfs_giacomelli_orig	A549_p53NULL_Nutlin-3_Z-score data from Giacomelli et al., 2018 (DOI: 10.1038/s41588-018-0204-y)
rfs_giacomelli	rfs_giacomelli_orig rescaled as for rfs_crispr (nonsense_median = +1, synonymous_median = -1)
records_total	patient samples with this variant in the UMD TP53 mutation database (https://p53.fr/tp53-database)
mutation_class	missense (mis), synonymous (syn), nonsense (non)
substitution_type	single nucleotide variant (snv), double nucleotide variant (dnv), triple nucleotide variant (tnv)
variant	rfs_crispr	rfs_kotler_orig	rfs_kotler	rfs_giacomelli_orig	rfs_giacomelli	records_total	mutation_class	substitution_type
p.126A	1.08528	0.593132	1.12845	1.26008	1.13676	0	mis	dnv
p.126C	0.99903	0.383219	0.977268	1.11052	0.925752	98	mis	snv
p.126D	0.824014	0.274262	0.898798	0.994299	0.761779	38	mis	snv
p.126E	0.945491	0.343909	0.948957	1.64851	1.68479	0	mis	dnv
p.126F	-0.951007	-3.43779	-1.77461	0.211255	-0.342996	3	mis	snv
p.126G	0.930002	0.657083	1.1745	1.3359	1.24374	1	mis	dnv
p.126H	1.04191	-0.284061	0.496695	0.803245	0.492226	22	mis	snv
p.126I	1.06389	0.496104	1.05857	1.22139	1.08217	0	mis	dnv
p.126K	0.966601	0.488711	1.05324	1.73059	1.80059	0	mis	dnv
p.126L	1.02417	0.383714	0.977624	1.47836	1.44473	0	mis	dnv
p.126M	1.07928			1.40825	1.34581	0	mis	tnv
p.126N	0.79021	-0.323779	0.46809	1.02769	0.808888	29	mis	snv
p.126P	0.934019	0.569007	1.11107	1.1818	1.02632	0	mis	dnv
p.126Q	1.05879	0.789478	1.26985	1.4795	1.44634	0	mis	dnv
p.126R	1.03492	0.704367	1.20856	1.70489	1.76434	0	mis	dnv
p.126S	1.0766	0.221771	0.860994	1.18349	1.0287	9	mis	snv
p.126T	1.0833	0.675666	1.18789	1.28348	1.16978	0	mis	dnv
p.126V	0.8566	0.0706385	0.752149	1.62817	1.65609	0	mis	dnv
p.126W	-0.684001	-2.30838	-0.961211	0.54722	0.131009	0	mis	dnv
p.126X	0.877685	0.341697	0.947364	0.254644	-0.281779	64	non	dnv
p.126Y	-0.910388	-2.90653	-1.392	-0.094709	-0.774671	3	syn	snv
p.127A	0.54924	-2.46804	-1.0762	0.0239242	-0.607295	0	mis	snv
p.127C	0.911608	-1.99058	-0.732334	0.816277	0.510613	6	mis	snv
p.127D	1.0616	0.616047	1.14495	1.64592	1.68114	0	mis	dnv
p.127E	1.05162			1.41749	1.35885	0	mis	tnv
p.127F	0.970454	0.322858	0.933796	1.03962	0.82572	185	mis	snv
p.127G	0.93357	0.841773	1.30752	1.73223	1.80291	0	mis	dnv
p.127H	1.00008	0.250729	0.881849	1.4378	1.3875	0	mis	dnv
p.127I	0.922922	0.813105	1.28687	1.13303	0.957511	0	mis	dnv
p.127K	0.989791			1.20913	1.06487	0	mis	tnv
p.127L	0.948961	0.132223	0.796502	1.38463	1.31248	0	mis	dnv
p.127M	0.920132			0.935135	0.678307	0	mis	tnv
p.127N	0.952414	0.26777	0.894122	1.19126	1.03967	0	mis	dnv
p.127P	1.03515	0.175221	0.827469	0.944569	0.691617	30	mis	snv
p.127Q	0.848303			2.10422	2.32774	0	mis	tnv
p.127R	0.960257	0.64493	1.16575	1.70011	1.75759	0	mis	dnv
p.127S	-1.05049	-2.67245	-1.22342	-0.0387437	-0.695711	8	syn	snv
p.127T	0.842708	0.579044	1.1183	0.57956	0.176636	24	mis	snv
p.127V	0.999143	0.335273	0.942738	1.38052	1.30669	0	mis	dnv
p.127W	1.003	0.711274	1.21353	1.76461	1.84859	0	mis	dnv
p.127X	1.10749	0.499084	1.06071	1.25275	1.12642	0	non	dnv
p.127Y	0.456492	-0.113209	0.619742	0.534524	0.113096	43	mis	snv
p.128A	-1.45857	-2.5133	-1.1088	0.619227	0.232601	3	mis	snv
p.128C	-0.538865	-3.31481	-1.68604	0.670986	0.305626	0	mis	dnv
p.128D	-0.727607	-3.79001	-2.02828	0.0560377	-0.561987	0	mis	dnv
p.128E	-0.306065			1.17071	1.01068	0	mis	tnv
p.128F	-0.657486	-1.75776	-0.564659	-0.0394823	-0.696754	0	mis	dnv
p.128G	-0.847506	-2.64096	-1.20074	0.435618	-0.0264477	0	mis	dnv
p.128H	-1.00483	-2.54586	-1.13225	-0.280393	-1.03665	0	mis	snv
p.128I	-1.0444	-2.51126	-1.10733	-0.117158	-0.806344	0	mis	dnv
p.128K	-0.510008			-1.16274	-2.28152	0	mis	tnv
p.128L	-0.619894	-2.12827	-0.831499	0.970016	0.727518	6	mis	snv
p.128M	-0.492436			0.293421	-0.22707	0	mis	tnv
p.128N	-0.304141	-2.70285	-1.24531	-0.460416	-1.29064	0	mis	dnv
p.128P	-0.62942	-2.98674	-1.44977	0.931122	0.672644	1	syn	snv
p.128Q	-0.699905	-3.41661	-1.75936	0.658518	0.288035	0	mis	dnv
p.128R	-0.525337	-1.38358	-0.295175	0.651009	0.277442	2	mis	snv
p.128S	-0.260208	-2.44855	-1.06217	-0.0149005	-0.662072	12	mis	snv
p.128T	-1.12018	-3.1849	-1.59248	-0.0489665	-0.710134	1	mis	snv
p.128V	-0.8712	-2.95442	-1.42649	0.83534	0.537508	0	mis	dnv
p.128W	-1.08867			0.654599	0.282506	0	mis	tnv
p.128X	1.00932	0.706158	1.20985	0.781701	0.461831	0	non	tnv
p.128Y	-1.34183	-3.81591	-2.04694	-0.188951	-0.907634	0	mis	dnv
p.129A	-0.971609	-2.50056	-1.09962	-0.29788	-1.06132	3	syn	snv
p.129C	-1.53767	-2.38661	-1.01755	0.975381	0.735088	0	mis	dnv
p.129D	-1.30672	-2.73008	-1.26492	-0.121662	-0.812698	3	mis	snv
p.129E	-1.33559	-3.68709	-1.95415	0.132476	-0.454143	0	mis	dnv
p.129F	-0.993174	-2.4705	-1.07797	1.16976	1.00934	0	mis	dnv
p.129G	-0.868265	-2.7524	-1.28099	0.682678	0.322122	1	mis	snv
p.129H	-0.767778	-3.77171	-2.0151	-0.218759	-0.94969	0	mis	dnv
p.129I	-0.662892	-3.04917	-1.49473	-1.20791	-2.34525	0	mis	dnv
p.129K	-0.69178			0.0373716	-0.588322	0	mis	tnv
p.129L	-0.354761	-2.54485	-1.13152	0.638173	0.259331	0	mis	dnv
p.129M	-0.981976			-0.0919556	-0.770787	0	mis	tnv
p.129N	-0.184156	-3.08286	-1.51899	-0.126341	-0.819299	0	mis	dnv
p.129P	-0.871609	-3.44468	-1.77957	1.07998	0.882671	1	mis	snv
p.129Q	-1.60778			-0.0907331	-0.769062	0	mis	tnv
p.129R	-0.435969	-2.59449	-1.16727	0.839408	0.543248	0	mis	dnv
p.129S	-0.898975	-2.32003	-0.969601	0.376803	-0.109429	1	mis	snv
p.129T	-0.920715	-2.59107	-1.16481	-0.578654	-1.45746	4	mis	snv
p.129V	-0.896987	-2.89436	-1.38324	-0.780354	-1.74203	9	mis	snv
p.129W	-0.654317			0.873035	0.590692	0	mis	tnv
p.129X	1.03445	0.470808	1.04035	1.41486	1.35513	0	non	tnv
p.129Y	-0.203747	-2.60908	-1.17778	0.258545	-0.276275	0	mis	dnv
p.130A	0.96231	-0.268743	0.507727	1.61952	1.64388	0	mis	dnv
p.130C	1.08522	-1.91615	-0.678734	0.472239	0.0252197	0	mis	dnv
p.130D	1.02539	0.424153	1.00675	1.85802	1.98038	0	mis	dnv
p.130E	0.996215			1.68087	1.73044	0	mis	tnv
p.130F	1.00697	-0.683404	0.209089	0.341382	-0.159402	63	mis	snv
p.130G	1.25513	0.547683	1.09571	2.00699	2.19055	0	mis	dnv
p.130H	0.760469	0.510494	1.06893	0.835899	0.538297	27	mis	snv
p.130I	0.721008	-2.45419	-1.06622	-0.351666	-1.1372	6	mis	snv
p.130K	1.03953			1.14428	0.973384	0	mis	tnv
p.130L	-0.776637	-2.42626	-1.04611	-0.242047	-0.982547	12	syn	snv
p.130M	-0.0462741			-0.686054	-1.60898	0	mis	dnv
p.130N	0.908594	0.590335	1.12643	1.56849	1.5719	0	mis	dnv
p.130P	1.00465	0.120131	0.787793	1.40472	1.34083	28	mis	snv
p.130Q	0.926177	0.449766	1.0252	1.63659	1.66797	0	mis	dnv
p.130R	0.956356	-0.186622	0.56687	1.92426	2.07384	21	mis	snv
p.130S	0.912749	0.718152	1.21849	1.232	1.09715	1	mis	dnv
p.130T	0.915442	-0.318144	0.472149	1.36954	1.29119	0	mis	dnv
p.130V	0.762055	-0.258826	0.514869	1.36666	1.28713	63	mis	snv
p.130W	1.02827			2.06344	2.2702	0	mis	tnv
p.130X	1.03783	0.64898	1.16867	1.70575	1.76555	0	non	tnv
p.130Y	1.49047	0.4775	1.04517	1.44215	1.39363	0	mis	dnv
p.131A	1.08062	-1.45575	-0.347151	-0.31822	-1.09002	0	mis	dnv
p.131C	0.976706	-1.29786	-0.233443	0.0806153	-0.527311	0	mis	dnv
p.131D	0.897784	-2.11294	-0.820462	-0.335877	-1.11493	2	mis	snv
p.131E	0.961478	-0.883596	0.0649113	-0.131903	-0.827147	0	mis	dnv
p.131F	1.07566	0.433752	1.01366	1.43018	1.37675	0	mis	dnv
p.131G	-0.198849	-3.13127	-1.55386	0.628338	0.245455	0	mis	dnv
p.131H	0.587623	-2.07771	-0.795083	0.947565	0.695843	4	mis	snv
p.131I	0.877145	0.29877	0.916449	1.14908	0.980152	38	mis	snv
p.131K	-0.248899	-2.06134	-0.783297	-0.135883	-0.832762	8	mis	snv
p.131L	0.843342	0.507753	1.06696	1.54586	1.53996	0	mis	dnv
p.131M	0.979547	-0.648377	0.234316	1.1627	0.999371	0	mis	dnv
p.131N	-0.826224	-2.23194	-0.906164	-0.161955	-0.869547	7	syn	snv
p.131P	1.05158	-0.119844	0.614964	1.4411	1.39216	0	mis	dnv
p.131Q	0.602113	-1.12806	-0.111153	0.890049	0.614696	0	mis	dnv
p.131R	0.147884	-1.76425	-0.569333	0.396694	-0.0813651	0	mis	dnv
p.131S	0.938649	-1.96091	-0.710966	-0.152874	-0.856735	22	mis	snv
p.131T	1.08368	-1.50996	-0.386191	0.864503	0.578654	2	mis	snv
p.131V	0.896194	0.160918	0.817168	1.38894	1.31856	0	mis	dnv
p.131W	1.09865			1.35618	1.27235	0	mis	tnv
p.131X	1.02089	0.551327	1.09834	1.88858	2.02349	0	non	tnv
p.131Y	1.00761	0.385317	0.978779	0.723025	0.379046	23	mis	snv
p.132A	1.00527	0.272563	0.897574	2.0197	2.20849	0	mis	dnv
p.132C	1.01059			1.64898	1.68546	0	mis	tnv
p.132D	0.877192	0.150329	0.809541	1.65313	1.69131	0	mis	dnv
p.132E	1.05596	0.475881	1.044	0.968568	0.725475	84	mis	snv
p.132F	0.973884			1.38376	1.31125	0	mis	tnv
p.132G	1.20841	0.91019	1.35679	1.65852	1.69891	0	mis	dnv
p.132H	1.10288	0.416917	1.00154	1.91459	2.0602	0	mis	dnv
p.132I	0.955523	0.436994	1.016	1.03821	0.823733	0	mis	dnv
p.132K	-0.814324	-1.3794	-0.292168	-0.140333	-0.839041	4	syn	snv
p.132L	1.04085			1.45531	1.41221	2	mis	dnv
p.132M	1.00865	-0.154918	0.589704	0.709734	0.360294	32	mis	snv
p.132N	0.925547	0.29869	0.916391	0.849871	0.55801	238	mis	snv
p.132P	1.03399	0.449396	1.02493	1.84472	1.96162	0	mis	dnv
p.132Q	1.08897	0.760761	1.24917	1.38799	1.31723	50	mis	snv
p.132R	0.901199	0.464527	1.03583	1.41585	1.35653	210	mis	snv
p.132S	0.971315	0.303823	0.920087	1.83083	1.94202	0	mis	dnv
p.132T	0.887144	-0.616676	0.257147	0.915509	0.650617	23	mis	snv
p.132V	1.1036	0.260957	0.889215	1.59278	1.60616	0	mis	dnv
p.132W	1.13668	0.66632	1.18116	1.38898	1.31863	1	mis	dnv
p.132X	1.11374	0.485966	1.05127	0.833317	0.534654	13	non	tnv
p.132Y	0.977072	0.472912	1.04186	1.76941	1.85536	0	mis	dnv
p.133A	1.07485	-1.66377	-0.496965	0.455234	0.00122787	0	mis	dnv
p.133C	0.951154			0.805621	0.495578	0	mis	tnv
p.133D	0.903087			1.48182	1.44961	0	mis	tnv
p.133E	1.03298	0.466914	1.03755	1.23186	1.09695	0	mis	dnv
p.133F	1.26895	-1.86003	-0.638311	0.538288	0.118406	0	mis	dnv
p.133G	1.24384	0.651592	1.17055	1.52661	1.5128	0	mis	dnv
p.133H	1.05877			1.10439	0.917108	0	mis	tnv
p.133I	-0.819245	-2.255	-0.922767	-0.208162	-0.934738	10	mis	snv
p.133K	1.05014	0.242837	0.876166	0.968154	0.724893	45	mis	snv
p.133L	-1.76175	-3.41273	-1.75656	0.25427	-0.282306	8	mis	snv
p.133N	0.88527	0.233062	0.869125	1.23593	1.10269	0	mis	dnv
p.133P	1.0002	0.596245	1.13069	1.39744	1.33057	0	mis	dnv
p.133Q	1.06887	-0.388155	0.421727	1.11694	0.934816	0	mis	dnv
p.133R	1.01061	0.165258	0.820294	0.955356	0.706835	16	mis	snv
p.133S	0.92755	0.999807	1.42133	1.63582	1.66688	1	mis	dnv
p.133T	1.05673	0.0624542	0.746254	0.735427	0.396545	24	mis	snv
p.133V	-1.20577	-2.91784	-1.40015	-0.168798	-0.879202	7	mis	snv
p.133W	0.781895	0.43319	1.01326	1.43813	1.38796	0	mis	dnv
p.133X	1.00536	0.648701	1.16847	1.62846	1.6565	0	non	tnv
p.133Y	0.707589			0.218122	-0.333306	0	mis	tnv
p.134A	0.925002	0.64327	1.16456	1.65162	1.68917	0	mis	dnv
p.134C	1.14322	0.221244	0.860614	1.26198	1.13944	39	mis	snv
p.134D	1.08887	0.341005	0.946866	1.11414	0.930864	0	mis	dnv
p.134E	0.918866			1.43649	1.38566	0	mis	tnv
p.134F	-1.14475	-2.73801	-1.27063	0.258411	-0.276465	0	syn	snv
p.134G	0.921283	0.60342	1.13586	1.30499	1.20013	0	mis	dnv
p.134H	0.861225	0.58889	1.12539	1.73152	1.80191	0	mis	dnv
p.134I	0.923851	0.185553	0.834909	0.695978	0.340887	13	mis	snv
p.134K	1.18346			1.71378	1.77687	0	mis	tnv
p.134L	0.951502	0.492905	1.05626	0.772299	0.448566	99	mis	snv
p.134M	1.14952			1.50347	1.48015	0	mis	dnv
p.134N	0.927046	0.714845	1.2161	1.60523	1.62372	0	mis	dnv
p.134P	0.876835	0.676562	1.18853	1.79295	1.88858	0	mis	dnv
p.134Q	0.962074			1.43022	1.37681	0	mis	tnv
p.134R	1.16139	0.582747	1.12097	1.84602	1.96345	0	mis	dnv
p.134S	0.927144	0.563832	1.10735	1.19166	1.04023	18	mis	snv
p.134T	0.923629	0.147169	0.807265	1.74268	1.81765	0	mis	dnv
p.134V	1.08627	0.150116	0.809388	1.54251	1.53524	27	mis	snv
p.134W	1.15207	-2.20293	-0.88527	0.693695	0.337665	0	mis	dnv
p.134X	1.12682	0.648422	1.16827	1.02741	0.808495	0	non	dnv
p.134Y	-0.587211	-2.563	-1.14459	-0.247636	-0.990431	1	mis	snv
p.135A	-0.0652688	-2.7402	-1.27221	1.18986	1.0377	0	mis	dnv
p.135C	-0.982608	-1.82942	-0.61627	-1.39897	-2.61481	14	syn	snv
p.135D	0.901133	0.486888	1.05193	1.57705	1.58397	0	mis	dnv
p.135E	0.908821			1.48355	1.45205	0	mis	tnv
p.135F	1.09839	-0.242534	0.526603	0.842385	0.547448	194	mis	snv
p.135G	0.960241	0.287461	0.908304	0.647809	0.272927	25	mis	snv
p.135H	0.982996	0.527689	1.08132	1.95271	2.11397	0	mis	dnv
p.135I	-0.364556	-2.58953	-1.16369	0.356767	-0.137697	0	mis	dnv
p.135K	0.962284			1.00303	0.7741	0	mis	tnv
p.135L	1.02131	-1.93549	-0.692658	1.2027	1.05581	0	mis	dnv
p.135M	0.908287			1.33148	1.2375	0	mis	tnv
p.135N	1.054	0.618985	1.14707	1.47115	1.43456	0	mis	dnv
p.135P	1.11467	0.460774	1.03312	2.03931	2.23616	0	mis	dnv
p.135Q	0.979789			2.02954	2.22237	0	mis	tnv
p.135R	0.927065	0.201596	0.846464	0.925264	0.664379	66	mis	snv
p.135S	1.06547	-0.703482	0.194629	0.645409	0.26954	39	mis	snv
p.135T	-0.0764415	-2.52499	-1.11721	0.708422	0.358443	0	mis	dnv
p.135V	-1.06306	-2.80343	-1.31775	-0.092589	-0.77168	0	mis	dnv
p.135W	1.04977	0.586454	1.12364	1.55849	1.55778	69	mis	snv
p.135X	1.02993	-0.224044	0.539919	0.633541	0.252796	25	non	dnv
p.135Y	0.981272	0.186819	0.835821	0.755927	0.425467	228	mis	snv
p.136A	0.213959	-2.63821	-1.19876	0.439128	-0.0214964	0	mis	dnv
p.136C	0.702897			-1.04736	-2.11873	0	mis	tnv
p.136D	0.989625	0.619824	1.14767	1.37503	1.29894	0	mis	dnv
p.136E	1.03463	-0.0856369	0.639599	1.26083	1.13782	42	mis	snv
p.136F	0.988579			0.306266	-0.208948	0	mis	tnv
p.136G	0.0594261	-3.05782	-1.50096	-0.791277	-1.75744	0	mis	dnv
p.136H	0.836262	-1.70243	-0.524812	0.0415933	-0.582366	16	mis	snv
p.136I	-0.216571	-2.03744	-0.766086	0.209509	-0.345459	0	mis	dnv
p.136K	-1.12365	-1.75267	-0.560994	-0.343325	-1.12544	2	mis	snv
p.136L	0.535622	-1.94491	-0.699441	-0.624311	-1.52187	2	mis	snv
p.136M	-0.620722			-1.00885	-2.06441	0	mis	tnv
p.136N	0.813604	-2.20101	-0.883884	0.854509	0.564554	0	mis	dnv
p.136P	1.02119	-0.160296	0.58583	1.1984	1.04973	12	mis	snv
p.136Q	-0.605638	-3.13643	-1.55758	0.487926	0.0473525	10	syn	snv
p.136R	-1.5392	-2.37397	-1.00845	-0.120161	-0.810581	9	mis	snv
p.136S	-0.808138	-2.35663	-0.995964	-0.0042824	-0.647091	0	mis	dnv
p.136T	0.43885	-1.92948	-0.688328	-0.365264	-1.15639	0	mis	dnv
p.136V	-0.300772	-3.15858	-1.57353	-0.743997	-1.69073	0	mis	dnv
p.136W	0.978192			1.26162	1.13893	0	mis	tnv
p.136X	0.979545	0.353763	0.956054	0.428932	-0.0358813	131	non	dnv
p.136Y	0.938851	-1.22106	-0.178128	-0.0948	-0.7748	0	mis	dnv
p.137A	-3.60352	-2.33093	-0.977453	-0.417891	-1.23064	0	mis	dnv
p.137C	-0.696527			-0.118204	-0.807819	0	mis	tnv
p.137D	1.01873			1.42431	1.36847	0	mis	tnv
p.137E	1.16245	0.699856	1.20531	0.731525	0.391039	0	mis	dnv
p.137F	-0.0053656	-2.87041	-1.36599	-0.656885	-1.56783	0	mis	dnv
p.137G	1.00592	-0.364047	0.43909	0.822701	0.519676	0	mis	dnv
p.137H	0.466605	-2.07889	-0.795935	-0.250217	-0.994072	0	mis	dnv
p.137I	-0.602493	-1.98672	-0.729558	0.479337	0.0352336	0	mis	dnv
p.137K	-0.439609	-3.6532	-1.92975	-0.407955	-1.21662	0	mis	dnv
p.137L	-1.15719	-2.10942	-0.817922	-0.457731	-1.28685	17	syn	snv
p.137M	-0.724642	-2.97338	-1.44015	0.029515	-0.599407	3	mis	snv
p.137N	0.795388			-0.5109	-1.36186	0	mis	tnv
p.137P	-0.536341	-2.83287	-1.33895	-0.354628	-1.14138	5	mis	snv
p.137Q	0.952351	-3.00686	-1.46426	-0.891522	-1.89887	14	mis	snv
p.137R	-0.219035	-1.5141	-0.389172	-0.544263	-1.40893	0	mis	snv
p.137S	-1.65619	-2.44012	-1.0561	-0.0940333	-0.773718	0	mis	dnv
p.137T	-0.0464875	-3.01007	-1.46657	1.11014	0.925219	0	mis	dnv
p.137V	0.0233935	-2.78093	-1.30154	-0.321616	-1.09481	9	mis	snv
p.137W	0.829727	-2.53955	-1.1277	0.815128	0.508992	0	mis	dnv
p.137X	0.978238	0.27922	0.902368	1.02252	0.801591	0	non	tnv
p.137Y	0.246371			-0.5226	-1.37837	0	mis	tnv
p.138A	-0.950483	-2.56138	-1.14342	0.250845	-0.287138	9	syn	snv
p.138C	0.8606	-2.01031	-0.746548	0.0268087	-0.603225	0	mis	dnv
p.138D	0.581898	-2.31358	-0.964956	-0.182973	-0.8992	9	mis	snv
p.138E	0.786127	-2.73868	-1.27111	0.263796	-0.268867	0	mis	dnv
p.138F	0.6116	-3.38121	-1.73387	-0.421418	-1.23562	0	mis	dnv
p.138G	-0.802855	-3.08687	-1.52188	1.19465	1.04445	0	mis	snv
p.138H	-0.944969	-2.6888	-1.23519	-0.553381	-1.4218	0	mis	dnv
p.138I	1.07966	0.410431	0.996866	1.77779	1.86718	0	mis	dnv
p.138K	-0.374765			0.109375	-0.486735	0	mis	tnv
p.138L	1.05266	-0.344688	0.453032	1.14733	0.977683	0	mis	dnv
p.138M	-0.487629			0.519023	0.0912257	0	mis	tnv
p.138N	-1.48514	-3.37696	-1.7308	-1.74023	-3.0963	0	mis	dnv
p.138P	1.01076	0.386778	0.979831	1.29514	1.18622	71	mis	snv
p.138Q	-1.12426			0.972633	0.731211	0	mis	tnv
p.138R	-1.00596	-2.3642	-1.00142	0.574598	0.169635	0	mis	dnv
p.138S	-1.10097	-2.73784	-1.27051	-0.0892301	-0.766941	4	mis	snv
p.138T	0.801264	-2.08657	-0.801469	-0.846991	-1.83604	18	mis	snv
p.138V	1.12052	0.202183	0.846887	0.336011	-0.166981	124	mis	snv
p.138W	0.90099			0.347413	-0.150893	0	mis	tnv
p.138X	1.08538	0.732243	1.22863	1.36784	1.2888	0	non	tnv
p.138Y	0.416716	-2.75611	-1.28367	1.09894	0.909416	0	mis	dnv
p.139A	0.00609358	-3.23859	-1.63115	0.236947	-0.306748	0	mis	dnv
p.139C	0.829984			0.666115	0.298753	0	mis	tnv
p.139D	0.917302	0.353291	0.955714	1.34174	1.25197	0	mis	dnv
p.139E	0.963194	-0.996332	-0.0162808	0.337302	-0.165159	17	mis	snv
p.139F	0.941121			1.27405	1.15647	0	mis	tnv
p.139G	0.134121	-1.6308	-0.473221	0.482221	0.039303	0	mis	dnv
p.139H	0.443711	-1.8565	-0.635768	0.75526	0.424526	0	mis	dnv
p.139I	0.992844	-0.74324	0.165995	0.0718901	-0.539621	0	mis	dnv
p.139K	-1.20799	-2.12271	-0.827497	-0.211823	-0.939904	12	syn	snv
p.139L	1.02819			1.56945	1.57325	0	mis	dnv
p.139M	0.720056	-2.71906	-1.25698	-0.524414	-1.38093	2	mis	snv
p.139N	0.906399	-2.1306	-0.833181	-0.294726	-1.05687	41	mis	snv
p.139P	1.05679	0.509461	1.06819	1.39286	1.3241	0	mis	dnv
p.139Q	0.403483	-2.46037	-1.07068	0.671507	0.306361	4	mis	snv
p.139R	-1.09318	-3.03188	-1.48228	0.900415	0.629321	7	mis	snv
p.139S	0.378312	-2.57681	-1.15454	0.129906	-0.457769	0	mis	dnv
p.139T	0.210162	-2.08479	-0.800188	0.432091	-0.0314246	7	mis	snv
p.139V	0.551103	-3.00747	-1.4647	0.241744	-0.299979	0	mis	dnv
p.139W	1.08759	0.3887	0.981216	1.2148	1.07287	1	mis	dnv
p.139X	1.04737	0.610902	1.14124	1.0152	0.791268	24	non	tnv
p.139Y	0.946627	0.100767	0.773847	0.936129	0.679709	0	mis	dnv
p.140A	-1.37947	-2.65685	-1.21218	0.321925	-0.186854	6	mis	snv
p.140C	-0.8675	-3.45256	-1.78525	-0.0582743	-0.723267	0	mis	dnv
p.140D	0.821335	-1.35974	-0.278007	1.17929	1.02278	0	mis	dnv
p.140E	0.969355			-0.263856	-1.01332	0	mis	tnv
p.140F	1.04228	-1.35527	-0.274787	0.282742	-0.242136	0	mis	dnv
p.140G	0.184691	-2.49525	-1.0958	0.614675	0.226179	0	mis	dnv
p.140H	0.640441	-3.19149	-1.59723	0.694558	0.338884	0	mis	dnv
p.140I	-0.359193	-2.03805	-0.766521	-1.09143	-2.18092	21	mis	snv
p.140K	-0.299179	-2.92962	-1.40863	0.553621	0.140039	0	mis	dnv
p.140L	0.20521	-2.07758	-0.794995	-0.243371	-0.984415	0	mis	dnv
p.140M	-0.19249	-1.9866	-0.729468	-1.0268	-2.08973	0	mis	dnv
p.140N	-0.0519233	-3.1975	-1.60156	-0.192483	-0.912618	1	mis	snv
p.140P	-0.881465	-2.63756	-1.19829	0.68198	0.321137	2	mis	snv
p.140Q	-0.10691			1.24757	1.11912	0	mis	tnv
p.140R	-1.08664	-3.71326	-1.973	0.70463	0.353094	0	mis	dnv
p.140S	-1.6365	-2.33911	-0.983342	0.447967	-0.0090244	5	mis	snv
p.140T	-0.967047	-2.85236	-1.35298	0.135063	-0.450493	13	syn	snv
p.140V	-0.625333	-2.01591	-0.75058	0.648969	0.274563	0	mis	dnv
p.140W	0.96832			0.339566	-0.161966	0	mis	tnv
p.140X	0.945279	0.559874	1.10449	1.89977	2.03929	0	non	tnv
p.140Y	1.07622	-1.22694	-0.182361	0.637651	0.258595	0	mis	dnv
p.141A	-1.74822	-2.62368	-1.18829	0.894954	0.621617	0	mis	dnv
p.141C	-1.17287	-2.4165	-1.03908	-1.80684	-3.19027	12	syn	snv
p.141D	1.05419	0.501368	1.06236	2.05767	2.26206	0	mis	dnv
p.141E	0.988378			1.55389	1.55129	0	mis	tnv
p.141F	0.993135	-1.5385	-0.406747	-0.303797	-1.06967	12	mis	snv
p.141G	1.05018	0.158415	0.815365	1.48149	1.44915	13	mis	snv
p.141H	1.03694	0.214582	0.855816	1.55503	1.55289	0	mis	dnv
p.141I	-0.22127	-2.4136	-1.037	0.351317	-0.145386	0	mis	dnv
p.141K	0.949789			1.67225	1.71828	0	mis	tnv
p.141L	1.07513	-0.556911	0.300189	1.52241	1.50687	0	mis	dnv
p.141M	0.910912			-0.32244	-1.09597	0	mis	tnv
p.141N	1.02482	0.578695	1.11805	1.29067	1.17992	0	mis	dnv
p.141P	0.948161	0.0621278	0.746019	1.8195	1.92603	0	mis	dnv
p.141Q	1.2059			1.81413	1.91846	0	mis	tnv
p.141R	1.09712	0.410497	0.996914	1.29486	1.18583	41	mis	snv
p.141S	0.837764	-2.50396	-1.10207	0.82475	0.522567	8	mis	snv
p.141T	-0.756744	-2.55342	-1.13769	0.122593	-0.468086	0	mis	dnv
p.141V	-3.15182	-3.11847	-1.54464	0.355504	-0.139478	0	mis	dnv
p.141W	0.947228	-0.0059759	0.696971	0.483966	0.0417653	43	mis	snv
p.141X	0.909083	0.508045	1.06717	0.448822	-0.0078192	33	non	dnv
p.141Y	0.956795	-0.0458874	0.668227	0.782147	0.46246	230	mis	snv
p.142A	-0.312309	-2.27267	-0.935494	0.350737	-0.146204	3	mis	snv
p.142C	-0.573981	-3.20771	-1.60891	-0.0773634	-0.750199	0	mis	dnv
p.142D	1.16147	-1.83555	-0.620685	0.241602	-0.300179	0	mis	dnv
p.142E	0.631049			-0.333062	-1.11096	0	mis	tnv
p.142F	0.922631	-1.58527	-0.440432	0.830216	0.530279	5	mis	dnv
p.142G	0.952681	-3.18679	-1.59384	-0.0244902	-0.675601	0	mis	dnv
p.142H	-1.02439	-2.14974	-0.846965	-0.296591	-1.0595	9	mis	snv
p.142I	0.340157	-1.97603	-0.721855	-0.0689828	-0.738375	1	mis	dnv
p.142K	0.985296			-0.35646	-1.14397	0	mis	tnv
p.142L	0.866398	-2.39053	-1.02038	0.683313	0.323018	18	mis	snv
p.142M	0.47698			-0.277718	-1.03287	0	mis	tnv
p.142N	1.07776	-2.03962	-0.767651	0.464123	0.0137691	2	mis	dnv
p.142P	-1.24972	-2.56456	-1.14571	0.30073	-0.216757	7	syn	snv
p.142Q	-1.06653	-2.02624	-0.758017	-0.028772	-0.681643	0	mis	dnv
p.142R	-0.0251002	-2.95713	-1.42844	0.195798	-0.364803	1	mis	snv
p.142S	-0.447874	-2.53285	-1.12288	0.344758	-0.15464	15	mis	snv
p.142T	0.0785516	-2.58122	-1.15771	-0.0646673	-0.732286	1	mis	snv
p.142V	-0.734902	-2.63655	-1.19756	0.593372	0.196123	0	mis	dnv
p.142W	0.863175			1.30752	1.2037	0	mis	tnv
p.142X	0.988968	0.757459	1.24679	1.5403	1.53212	0	non	tnv
p.142Y	1.03056	-1.51243	-0.387976	0.402693	-0.0729016	0	mis	dnv
p.143A	0.923379	0.243957	0.876972	0.960811	0.714532	45	mis	snv
p.143C	0.902747			1.41281	1.35225	0	mis	tnv
p.143D	0.926061	0.355635	0.957403	1.42742	1.37285	0	mis	dnv
p.143E	0.841341	0.270998	0.896447	0.98181	0.744159	18	mis	snv
p.143F	1.10847	0.55804	1.10317	1.2388	1.10674	0	mis	dnv
p.143G	1.17307	-0.722991	0.180579	1.09772	0.907687	29	mis	snv
p.143H	0.935549			1.94916	2.10897	0	mis	tnv
p.143I	-0.548299	-2.79957	-1.31496	0.267229	-0.264024	0	mis	dnv
p.143K	0.924867	0.486737	1.05182	1.19042	1.03849	0	mis	dnv
p.143L	0.189886	-2.42803	-1.04738	0.669061	0.30291	10	mis	snv
p.143M	0.87281	-1.33071	-0.2571	0.929135	0.669841	120	mis	snv
p.143N	1.13235			1.65018	1.68714	0	mis	tnv
p.143P	1.16507	0.716216	1.21709	2.0956	2.31557	0	mis	dnv
p.143Q	0.98272	0.539635	1.08992	1.21029	1.06651	0	mis	dnv
p.143R	1.07087	0.264463	0.891741	1.44832	1.40235	0	mis	dnv
p.143S	1.08264	0.108446	0.779377	1.93707	2.0919	0	mis	dnv
p.143T	1.01991	-0.554102	0.302212	1.02853	0.810075	0	mis	dnv
p.143V	-1.13152	-2.67197	-1.22307	-0.0918985	-0.770706	12	syn	snv
p.143W	0.989373	0.157231	0.814512	2.14046	2.37886	0	mis	dnv
p.143X	0.979761	0.213574	0.85509	1.79201	1.88725	0	non	tnv
p.143Y	1.08125			1.50596	1.48366	0	mis	tnv
p.144A	1.08785	-2.35472	-0.994587	1.24448	1.11475	0	mis	dnv
p.144C	0.791785			0.615467	0.227296	0	mis	tnv
p.144D	0.628708	-2.31252	-0.964196	0.753506	0.422051	0	mis	dnv
p.144E	-1.33887	-2.18208	-0.870255	0.854213	0.564136	0	mis	snv
p.144F	0.154971			0.198413	-0.361113	0	mis	tnv
p.144G	0.795276	-1.74287	-0.553934	0.921251	0.658718	0	mis	dnv
p.144H	0.452	-2.52008	-1.11368	0.320228	-0.189248	8	mis	snv
p.144I	1.06215			0.353465	-0.142355	0	mis	tnv
p.144K	0.142616	-2.12035	-0.825793	-0.0554661	-0.719305	2	mis	snv
p.144L	0.219015	-2.33684	-0.981713	0.100056	-0.499882	25	mis	snv
p.144M	0.246969			1.14084	0.968534	0	mis	dnv
p.144N	-1.19252	-3.17624	-1.58624	-0.039665	-0.697011	0	mis	dnv
p.144P	1.05298	0.0565574	0.742007	1.57875	1.58636	23	mis	snv
p.144Q	0.0809064	-2.41762	-1.03989	-0.258022	-1.00509	9	syn	snv
p.144R	0.343869	-1.71349	-0.532776	0.213258	-0.34017	12	mis	snv
p.144S	-0.724015	-1.86828	-0.644252	0.509804	0.0782194	0	mis	dnv
p.144T	-0.0858025	-2.65355	-1.2098	1.0261	0.806643	0	mis	dnv
p.144V	1.08825	-1.46001	-0.350219	0.594837	0.19819	0	mis	dnv
p.144W	1.01444	0.361924	0.961932	1.01857	0.796022	0	mis	dnv
p.144X	0.984322	0.222657	0.861632	0.0742748	-0.536257	143	non	tnv
p.144Y	0.0499142	-1.44535	-0.339661	0.068427	-0.544507	0	mis	dnv
p.145A	1.30076	-0.476089	0.358397	1.40746	1.34469	0	mis	dnv
p.145C	0.00301377			0.607803	0.216483	0	mis	tnv
p.145D	1.24595			1.49761	1.47188	0	mis	tnv
p.145E	1.01513	0.689467	1.19783	1.71468	1.77815	0	mis	dnv
p.145F	0.748247	-1.88289	-0.654778	0.579939	0.17717	0	mis	dnv
p.145G	1.05056	0.0642514	0.747549	1.61146	1.63252	0	mis	dnv
p.145H	0.927112	0.479331	1.04649	1.11143	0.927031	0	mis	dnv
p.145I	-1.03163	-3.79954	-2.03514	-0.0550661	-0.71874	0	mis	dnv
p.145K	0.745155	0.392859	0.984211	1.10874	0.923242	0	mis	dnv
p.145L	-0.94875	-1.95784	-0.708758	0.142501	-0.439999	14	syn	snv
p.145M	-1.49325	-2.27963	-0.940509	-0.29273	-1.05405	5	mis	snv
p.145N	0.966186			2.27096	2.56299	0	mis	tnv
p.145P	0.988652	0.234383	0.870077	1.13311	0.957617	45	mis	snv
p.145Q	0.960457	0.152787	0.811312	0.863885	0.577782	37	mis	snv
p.145R	1.16568	-0.169847	0.578952	0.843699	0.549302	28	mis	snv
p.145S	0.945007	0.310945	0.925217	1.36138	1.27968	0	mis	dnv
p.145T	1.11079	-1.2296	-0.18428	1.37421	1.29778	1	mis	dnv
p.145V	-0.807549	-2.62167	-1.18684	0.528872	0.105121	6	mis	snv
p.145W	1.06173	0.513205	1.07088	1.77415	1.86204	0	mis	dnv
p.145X	0.826929	0.666344	1.18117	1.50781	1.48628	0	non	tnv
p.145Y	0.753762			-0.420851	-1.23482	0	mis	tnv
p.146A	1.00129	-2.44462	-1.05934	0.356973	-0.137406	0	mis	dnv
p.146C	-1.32828	-2.40547	-1.03114	0.0350542	-0.591592	5	mis	snv
p.146D	1.05915			1.51411	1.49517	0	mis	tnv
p.146E	0.934307	-3.233	-1.62712	0.563721	0.154289	0	mis	dnv
p.146F	-1.25747	-3.20563	-1.60741	0.753577	0.422151	0	mis	dnv
p.146G	0.989205	-1.64511	-0.48353	1.30207	1.196	3	mis	snv
p.146H	-1.59574			0.0202962	-0.612414	0	mis	tnv
p.146I	-1.55535			0.40495	-0.0697168	0	mis	tnv
p.146K	-0.758088	-2.52383	-1.11638	0.030777	-0.597627	0	mis	dnv
p.146L	-0.692514	-2.75768	-1.2848	0.0742489	-0.536293	2	mis	snv
p.146M	-2.66417			-0.128177	-0.82189	0	mis	dnv
p.146N	0.720007			-0.522533	-1.37828	0	mis	tnv
p.146P	0.974352	0.271189	0.896585	1.88544	2.01907	0	mis	dnv
p.146Q	-0.112934	-2.60869	-1.1775	0.133211	-0.453105	0	mis	dnv
p.146R	-1.56285	-2.81392	-1.3253	0.0187177	-0.614641	10	mis	snv
p.146S	-0.007372	-1.96949	-0.717147	0.683316	0.323022	6	mis	snv
p.146T	0.408942	-1.67011	-0.501535	1.05194	0.843102	0	mis	dnv
p.146V	-1.27153	-1.6748	-0.504912	1.35639	1.27264	0	mis	dnv
p.146X	1.01983	0.419222	1.0032	0.82112	0.517446	242	non	dnv
p.146Y	-2.52576	-2.47528	-1.08142	0.423543	-0.0434849	0	mis	dnv
p.147A	0.52329	-1.83232	-0.618354	-0.130809	-0.825604	9	mis	snv
p.147C	-2.0704	-2.2331	-0.906997	1.09649	0.905951	0	mis	dnv
p.147D	0.960154	0.206398	0.849922	1.25825	1.13419	16	mis	snv
p.147E	0.989255	0.529525	1.08264	1.32138	1.22324	4	mis	dnv
p.147F	-0.46349	-2.51084	-1.10703	0.365387	-0.125535	2	mis	snv
p.147G	0.988262	-0.687843	0.205892	1.27437	1.15693	22	mis	snv
p.147H	0.9544	-0.509744	0.334159	1.00275	0.773702	0	mis	dnv
p.147I	-0.425019	-2.02673	-0.758374	0.141219	-0.441807	17	mis	snv
p.147K	1.02671			2.36318	2.69309	0	mis	tnv
p.147L	-2.33651	-3.41224	-1.75621	1.15957	0.994957	0	mis	snv
p.147M	-1.08132	-2.76466	-1.28983	0.256782	-0.278763	0	mis	dnv
p.147N	0.897805	-1.49532	-0.375651	0.911208	0.644548	0	mis	dnv
p.147P	1.18046	0.308927	0.923763	1.73444	1.80602	0	mis	dnv
p.147Q	1.04074			1.82128	1.92855	0	mis	tnv
p.147R	0.835972	0.297304	0.915393	1.90319	2.04411	0	mis	dnv
p.147S	1.1128	-1.50373	-0.381705	0.346835	-0.15171	0	mis	dnv
p.147T	-2.68004	-2.60903	-1.17774	0.410742	-0.0615452	0	mis	dnv
p.147V	-1.0073	-2.30082	-0.955771	0.200135	-0.358683	6	syn	snv
p.147W	0.997719			1.67187	1.71774	0	mis	tnv
p.147X	0.917703	0.229865	0.866823	1.75346	1.83286	0	non	tnv
p.147Y	1.19221	-0.120642	0.614389	1.30183	1.19567	0	mis	dnv
p.148A	-1.29992	-2.97504	-1.44134	0.388664	-0.0926935	1	mis	snv
p.148C	-0.625653	-1.89462	-0.663228	1.0498	0.840089	0	mis	dnv
p.148D	-1.15142	-2.22623	-0.902053	-0.626115	-1.52442	2	syn	snv
p.148E	-1.40247	-2.45935	-1.06994	-0.606309	-1.49647	8	mis	snv
p.148F	0.895849	-1.03509	-0.0441948	1.24607	1.117	0	mis	dnv
p.148G	-0.930622	-3.18799	-1.59471	0.137519	-0.447027	3	mis	snv
p.148H	-1.27856	-2.51831	-1.11241	0.319999	-0.189572	2	mis	snv
p.148I	0.0546619	-2.19049	-0.876306	1.0677	0.865344	0	mis	dnv
p.148K	-0.34112	-3.27374	-1.65646	0.730552	0.389666	0	mis	dnv
p.148L	0.12647	-2.33382	-0.979536	0.990294	0.756128	0	mis	dnv
p.148M	-0.157493			0.256075	-0.27976	0	mis	tnv
p.148N	-0.951877	-0.0318401	0.678344	-0.214051	-0.943047	13	mis	snv
p.148P	1.16509	0.099785	0.77314	1.35728	1.2739	0	mis	dnv
p.148Q	-0.73176	-3.287	-1.66601	0.867043	0.582237	0	mis	dnv
p.148R	-2.72049	-3.14464	-1.56349	0.58735	0.187626	0	mis	dnv
p.148S	-0.727216	-2.54225	-1.12965	1.25286	1.12657	0	mis	dnv
p.148T	-3.44426	-1.47103	-0.358158	0.817615	0.512501	0	mis	dnv
p.148V	-0.271235	-2.63312	-1.19509	1.2081	1.06342	1	mis	snv
p.148W	0.901414			0.360869	-0.131909	0	mis	tnv
p.148X	1.04401	0.705028	1.20903	1.16519	1.00289	0	non	tnv
p.148Y	0.366442	-1.18616	-0.152991	0.586789	0.186835	5	mis	snv
p.149A	-0.18131	-2.54652	-1.13272	0.410299	-0.0621695	1	mis	snv
p.149C	-0.143798	-2.7373	-1.27012	0.396523	-0.0816058	1	mis	snv
p.149D	-2.72394	-2.67975	-1.22868	0.881013	0.601947	0	mis	dnv
p.149E	-0.734831			0.331633	-0.173158	0	mis	tnv
p.149F	-0.354847	-1.96072	-0.710828	0.957755	0.710221	18	mis	snv
p.149G	-0.943737	-3.56133	-1.86359	0.539521	0.120146	0	mis	dnv
p.149H	-1.48279	-0.704438	0.19394	1.80539	1.90612	0	mis	dnv
p.149I	-1.64137	-2.21321	-0.892675	1.34241	1.25292	0	mis	dnv
p.149K	-2.9317			0.0677438	-0.545471	0	mis	tnv
p.149L	-2.86711	-1.97625	-0.722015	0.905318	0.636238	0	mis	dnv
p.149M	-1.15767			0.45028	-0.005762	0	mis	tnv
p.149N	-0.684178	-3.13776	-1.55853	0.7685	0.443206	0	mis	dnv
p.149P	-0.454777	-1.45567	-0.347097	0.437941	-0.0231702	8	mis	snv
p.149Q	-0.617677			0.439138	-0.0214812	0	mis	tnv
p.149R	-2.12382	-4.49236	-2.53411	1.0115	0.786041	0	mis	dnv
p.149S	-0.779633	-2.14854	-0.846099	0.249657	-0.288816	13	syn	snv
p.149T	-0.236782	-2.85607	-1.35566	-0.564057	-1.43686	2	mis	snv
p.149V	-2.7582	-2.47833	-1.08361	0.955585	0.707159	0	mis	dnv
p.149W	-0.981734	-1.49542	-0.375722	0.549334	0.133991	0	mis	dnv
p.149X	1.04894	0.414787	1	1.40066	1.3351	0	non	dnv
p.149Y	-0.587056	-1.75458	-0.562369	-0.232998	-0.969779	3	mis	snv
p.150A	-0.781129	-2.50367	-1.10186	-0.095759	-0.776153	5	mis	snv
p.150C	-0.99104			1.06718	0.864598	0	mis	tnv
p.150D	-1.04562			-0.2978	-1.06121	0	mis	tnv
p.150E	-0.919668	-2.90893	-1.39373	0.783752	0.464725	0	mis	dnv
p.150F	-1.21403			0.591558	0.193564	0	mis	tnv
p.150G	-0.915068	-2.77514	-1.29737	0.916179	0.651562	0	mis	dnv
p.150H	-1.14798			1.25257	1.12617	0	mis	tnv
p.150I	-0.507618	-1.94845	-0.701991	-0.381604	-1.17944	22	mis	snv
p.150K	-0.922384	-1.98654	-0.729427	-0.0676026	-0.736428	3	mis	snv
p.150L	-2.71731	-2.77875	-1.29998	0.655523	0.28381	0	mis	dnv
p.150M	0.0556661	-2.80304	-1.31747	-0.685646	-1.60841	0	mis	dnv
p.150N	-0.599238	-2.99749	-1.45751	0.0264494	-0.603732	1	mis	dnv
p.150P	-1.02169	-2.19112	-0.876762	1.29841	1.19084	2	mis	snv
p.150Q	-0.834324			1.18707	1.03376	0	mis	dnv
p.150R	-0.901175	-2.85	-1.35129	0.230633	-0.315656	3	mis	snv
p.150S	-1.9514	-2.17464	-0.864897	0.686165	0.327042	1	mis	snv
p.150T	-1.25818	-2.21744	-0.895716	0.477392	0.0324905	4	syn	snv
p.150V	-2.47965	-3.11006	-1.53858	0.0582674	-0.558841	0	mis	dnv
p.150W	-0.273676			0.766326	0.440139	0	mis	tnv
p.150X	1.0617	0.386365	0.979534	1.65791	1.69804	0	non	dnv
p.150Y	-0.897661			0.316481	-0.194535	0	mis	tnv
p.151A	0.967297			1.12952	0.952564	57	mis	snv
p.151C	1.06763	-1.05349	-0.0574421	-0.269144	-1.02078	0	mis	dnv
p.151D	0.976333	0.680129	1.1911	0.950109	0.699433	0	mis	dnv
p.151E	1.00265			1.83412	1.94666	0	mis	tnv
p.151F	0.918638	0.421229	1.00464	1.49579	1.46932	5	mis	dnv
p.151G	1.01911	0.27547	0.899668	1.30551	1.20086	0	mis	dnv
p.151H	0.81241	-0.900089	0.0530334	0.414052	-0.0568754	101	mis	snv
p.151I	0.982892	-1.42441	-0.324578	0.196558	-0.36373	0	mis	dnv
p.151K	0.930037			1.09617	0.905511	0	mis	tnv
p.151L	0.041433	-2.3666	-1.00314	-0.067337	-0.736053	22	mis	snv
p.151M	1.06195			1.42576	1.37051	0	mis	tnv
p.151N	1.08025	0.585694	1.12309	1.22519	1.08754	0	mis	dnv
p.151P	-0.591603	-2.07472	-0.792935	-0.206178	-0.931939	25	syn	snv
p.151Q	0.872105	0.249257	0.880789	1.32944	1.23462	0	mis	dnv
p.151R	0.836423	-0.318906	0.4716	0.941182	0.686838	65	mis	snv
p.151S	1.0339	0.377523	0.973166	0.819505	0.515167	245	mis	snv
p.151T	1.13248	-0.855639	0.0850461	1.00686	0.779501	57	mis	snv
p.151V	0.581329	-2.34906	-0.99051	0.689075	0.331147	0	mis	dnv
p.151W	1.02389			1.63443	1.66492	0	mis	tnv
p.151X	1.07598	0.83236	1.30074	1.4903	1.46158	0	non	tnv
p.151Y	1.03188	0.681695	1.19223	1.20592	1.06035	0	mis	dnv
p.152A	0.772277	-2.17419	-0.864573	0.946251	0.69399	5	mis	snv
p.152C	1.00584			1.13935	0.966434	0	mis	tnv
p.152D	1.00442			1.13345	0.958103	0	mis	tnv
p.152E	0.880952	-1.84325	-0.626226	1.11405	0.930737	0	mis	dnv
p.152F	0.895652			1.9264	2.07685	0	mis	tnv
p.152G	1.06175	-1.4994	-0.378591	0.659537	0.289473	0	mis	dnv
p.152H	1.09157	-0.0813145	0.642712	1.46452	1.42521	0	mis	dnv
p.152I	1.17129			0.865282	0.579753	0	mis	tnv
p.152K	1.16719	-1.14256	-0.121597	0.980727	0.742631	1	mis	dnv
p.152L	0.96705	-1.19083	-0.156354	0.631624	0.250092	269	mis	snv
p.152M	1.04565			1.27551	1.15853	0	mis	dnv
p.152N	1.13474			1.27766	1.16157	0	mis	tnv
p.152P	-0.794364	-2.10673	-0.815985	0.534876	0.113592	22	syn	snv
p.152Q	0.707686	-1.298	-0.233543	0.176674	-0.391785	16	mis	snv
p.152R	0.96411	-0.273962	0.503969	1.01801	0.795239	22	mis	snv
p.152S	1.08371	-1.01373	-0.0288121	0.745382	0.410589	56	mis	snv
p.152T	0.839491	-2.06543	-0.786241	0.307962	-0.206554	18	mis	snv
p.152V	1.11134	-0.386594	0.422851	1.3648	1.28451	0	mis	dnv
p.152W	0.964726	0.609947	1.14056	1.43622	1.38528	0	mis	dnv
p.152X	1.06194	0.699129	1.20479	2.59747	3.02365	0	non	tnv
p.152Y	1.0562			1.61485	1.63729	0	mis	tnv
p.153A	-0.572379	-2.53487	-1.12433	1.01676	0.793475	5	mis	snv
p.153C	-1.15567	-2.52473	-1.11703	-2.33788	-3.9395	0	mis	dnv
p.153D	-1.2815	-2.27077	-0.934127	0.34771	-0.150474	0	mis	dnv
p.153E	-0.986747			-0.380976	-1.17856	0	mis	tnv
p.153F	-1.11522	-2.17841	-0.86761	-0.0638745	-0.731168	1	mis	dnv
p.153G	-0.209393	-2.43504	-1.05243	0.601305	0.207315	0	mis	dnv
p.153H	-0.509223	-3.10516	-1.53505	-0.47101	-1.30558	2	mis	snv
p.153I	-0.902127	-3.39583	-1.74439	-0.095049	-0.775151	0	mis	dnv
p.153K	-2.14534			0.109276	-0.486875	0	mis	tnv
p.153L	-0.445668	-2.81108	-1.32326	-1.58131	-2.87208	15	mis	snv
p.153M	-3.28438			-0.306347	-1.07327	0	mis	tnv
p.153N	-2.28313	-3.00481	-1.46278	-0.240379	-0.980193	0	mis	dnv
p.153P	-1.32837	-2.30841	-0.961238	0.0460193	-0.576122	21	syn	snv
p.153Q	-0.692547	-2.72823	-1.26359	-1.31127	-2.49108	0	mis	dnv
p.153R	-0.63839	-2.73609	-1.26925	-0.456193	-1.28468	3	mis	snv
p.153S	-0.703578	-1.98254	-0.726543	-1.0203	-2.08056	27	mis	snv
p.153T	-0.192988	-2.16755	-0.859788	-0.771446	-1.72946	7	mis	snv
p.153V	-0.0026313	-1.63937	-0.479398	1.24879	1.12083	0	mis	dnv
p.153W	-0.326427			-1.61534	-2.92008	0	mis	tnv
p.153X	0.975242	0.971503	1.40095	1.37121	1.29355	0	non	tnv
p.153Y	-0.982515	-2.51343	-1.10889	-0.562239	-1.4343	0	mis	dnv
p.154A	0.305258	-2.18179	-0.870041	0.461492	0.0100575	1	mis	snv
p.154C	0.226371	-0.789467	0.132703	-0.381404	-1.17916	3	mis	snv
p.154D	-0.461747	-2.09008	-0.803995	-0.654487	-1.56445	16	mis	snv
p.154E	-0.316316	-2.80037	-1.31554	-1.28102	-2.4484	0	mis	dnv
p.154F	0.375778	-2.44127	-1.05692	-0.479214	-1.31716	0	mis	dnv
p.154G	-1.20603	-2.39138	-1.02099	-0.578793	-1.45765	24	syn	snv
p.154H	-0.235383			-0.287513	-1.04669	0	mis	dnv
p.154I	1.07361	0.0745458	0.754963	1.5229	1.50757	4	mis	dnv
p.154K	0.479088			-0.498085	-1.34378	0	mis	tnv
p.154L	0.486824	-1.34919	-0.27041	1.51024	1.4897	0	mis	dnv
p.154M	-0.192931			-0.12904	-0.823108	0	mis	tnv
p.154N	-2.32376	-2.68745	-1.23422	0.548437	0.132725	0	mis	dnv
p.154P	0.669467			1.4391	1.38933	0	mis	dnv
p.154Q	0.323882			-0.238615	-0.977703	0	mis	tnv
p.154R	0.45879	-2.61623	-1.18293	0.540856	0.122029	1	mis	snv
p.154S	-0.0337873	-2.46498	-1.074	0.00748007	-0.630496	25	mis	snv
p.154T	0.655715	-2.26878	-0.932698	0.169544	-0.401844	0	mis	dnv
p.154V	0.948156	-0.472247	0.361164	0.990541	0.756478	199	mis	snv
p.154W	0.763627	-1.2258	-0.181546	-0.54086	-1.40413	0	mis	dnv
p.154X	1.00517	0.390744	0.982687	1.55222	1.54893	0	non	tnv
p.154Y	0.596882	-2.23362	-0.907372	-2.26801	-3.84093	0	mis	dnv
p.155A	-1.2129	-2.09275	-0.805917	0.0697984	-0.542572	16	mis	snv
p.155C	-2.27131	-3.0369	-1.48589	-2.03712	-3.51516	0	mis	dnv
p.155D	0.915669	0.289477	0.909756	1.36064	1.27863	0	mis	dnv
p.155E	1.01949			1.40032	1.33462	0	mis	tnv
p.155F	0.945391	0.597625	1.13168	0.92198	0.659747	1	mis	dnv
p.155G	0.993839	-0.789424	0.132734	0.929402	0.670218	0	mis	dnv
p.155H	1.07201	0.050981	0.737991	1.40713	1.34423	1	mis	dnv
p.155I	0.942468	-0.942593	0.0224223	0.690571	0.333258	57	mis	snv
p.155K	1.06122	0.26188	0.88988	1.52382	1.50887	0	mis	dnv
p.155L	0.97648	-2.39566	-1.02407	-1.14954	-2.2629	0	mis	dnv
p.155M	1.00125	-0.991402	-0.0127299	1.13855	0.965295	1	mis	dnv
p.155N	1.08837	-0.500637	0.340717	0.35191	-0.14455	82	mis	snv
p.155P	0.991849	-2.02401	-0.75641	0.929846	0.670844	56	mis	snv
p.155Q	0.981672			1.18121	1.02549	0	mis	tnv
p.155R	0.837135	0.403343	0.991761	1.51246	1.49283	0	mis	dnv
p.155S	-0.824873	-1.93284	-0.690748	-0.249069	-0.992453	12	mis	snv
p.155T	-1.25451	-2.40276	-1.02918	-0.324537	-1.09893	21	syn	snv
p.155V	0.385428	-1.72391	-0.540281	-0.872606	-1.87218	0	mis	dnv
p.155W	1.08421			0.780905	0.460708	0	mis	tnv
p.155X	0.942697	0.640491	1.16255	0.103667	-0.494788	0	non	tnv
p.155Y	1.12278	0.549035	1.09669	1.57714	1.5841	0	mis	dnv
p.156A	0.368216	-1.60696	-0.456053	1.51622	1.49814	0	mis	dnv
p.156C	-1.24157	-2.56137	-1.14342	-0.353476	-1.13976	36	mis	snv
p.156D	1.19464	0.524858	1.07928	1.13456	0.959671	0	mis	dnv
p.156E	1.06424			1.67594	1.72348	0	mis	tnv
p.156F	-0.853188	-2.58185	-1.15816	-0.848657	-1.8384	0	mis	dnv
p.156G	1.00559	-0.557278	0.299925	0.745907	0.41133	15	mis	snv
p.156H	-0.534168	-2.72443	-1.26085	-0.273923	-1.02752	46	mis	snv
p.156I	-1.06224	-3.26779	-1.65218	0.626159	0.24238	0	mis	dnv
p.156K	-0.778852			-0.233397	-0.970342	0	mis	tnv
p.156L	-0.605638	-2.47135	-1.07859	-1.64468	-2.96148	12	mis	snv
p.156M	-1.00576			-0.788079	-1.75293	0	mis	tnv
p.156N	-0.457973	-2.79161	-1.30924	0.373606	-0.113938	0	mis	dnv
p.156P	0.774832	-0.624998	0.251153	1.58968	1.60179	92	mis	snv
p.156Q	-0.769186	-2.96693	-1.4355	0.235636	-0.308597	0	mis	dnv
p.156R	-0.893648	-2.29114	-0.948798	-0.472768	-1.30806	14	syn	snv
p.156S	-0.39152	-2.28778	-0.946381	-0.787066	-1.7515	5	mis	snv
p.156T	-2.64535	-2.64794	-1.20576	1.16845	1.00748	0	mis	dnv
p.156V	-2.77691	-2.00125	-0.740021	-1.90991	-3.33568	0	mis	dnv
p.156W	-1.86034	-1.86805	-0.64409	1.63009	1.6588	0	mis	dnv
p.156X	0.992279	0.553561	1.09995	1.27157	1.15297	0	non	tnv
p.156Y	-1.75667	-2.85021	-1.35144	1.44754	1.40124	0	mis	dnv
p.157A	0.994336			0.232989	-0.312332	12	mis	snv
p.157C	0.703727	-1.7532	-0.561376	-1.0318	-2.09678	0	mis	dnv
p.157D	1.14264	0.486479	1.05164	0.169312	-0.402172	40	mis	snv
p.157E	1.08335	0.514547	1.07185	0.881617	0.602799	0	mis	dnv
p.157F	0.928488	0.498262	1.06012	0.250011	-0.288315	592	mis	snv
p.157G	0.840605	0.371926	0.969135	0.430482	-0.0336938	41	mis	snv
p.157H	1.25726	0.241361	0.875103	0.892786	0.618557	0	mis	dnv
p.157I	-0.952392	-2.4237	-1.04427	-0.568235	-1.44276	30	mis	snv
p.157K	0.856581			1.45132	1.40658	0	mis	tnv
p.157L	1.04623	-1.81079	-0.602851	1.06922	0.867489	15	mis	snv
p.157M	1.19565	0.340237	0.946313	1.12434	0.945257	0	mis	dnv
p.157N	0.992624	0.534744	1.0864	0.298788	-0.219498	0	mis	dnv
p.157P	0.74924			1.45792	1.41589	0	mis	dnv
p.157Q	0.980142			1.91794	2.06491	0	mis	tnv
p.157R	0.888422	0.391245	0.983048	1.21738	1.07652	0	mis	dnv
p.157S	0.940956	0.360689	0.961042	1.13295	0.957397	1	mis	dnv
p.157T	0.524678	0.0494831	0.736912	0.760434	0.431826	0	mis	dnv
p.157V	-1.26987	-2.53267	-1.12275	-0.525905	-1.38303	24	syn	snv
p.157W	0.995273			1.43882	1.38894	0	mis	tnv
p.157X	0.884143	0.751353	1.2424	0.807214	0.497827	0	non	tnv
p.157Y	1.06802	0.216768	0.857391	1.16538	1.00315	0	mis	dnv
p.158A	1.0574	-1.09603	-0.0880812	-0.269536	-1.02133	0	mis	dnv
p.158C	0.745239	-1.78478	-0.584116	0.281736	-0.243556	65	mis	snv
p.158D	1.15327	0.536145	1.08741	1.20619	1.06073	0	mis	dnv
p.158E	1.00772			1.34556	1.25736	0	mis	tnv
p.158F	1.12891	0.306453	0.921982	1.89531	2.03299	7	mis	dnv
p.158G	1.01587	0.300881	0.917968	1.25049	1.12324	62	mis	snv
p.158H	0.889062	-0.597958	0.270627	0.202605	-0.3552	315	mis	snv
p.158I	0.91987	-1.65397	-0.489909	-0.138526	-0.836492	0	mis	dnv
p.158K	-0.892571			-2.21343	-3.76391	0	mis	tnv
p.158L	0.942945	0.00913495	0.707854	0.902511	0.632278	333	mis	snv
p.158M	1.10964			1.19637	1.04688	0	mis	tnv
p.158N	1.13967	-0.0015427	0.700164	0.798983	0.486213	0	mis	dnv
p.158P	1.06385	0.0579688	0.743024	1.12634	0.948067	73	mis	snv
p.158Q	1.13674	-0.380522	0.427224	0.940683	0.686134	1	mis	dnv
p.158R	-1.03636	-2.38889	-1.0192	-0.563461	-1.43602	13	syn	snv
p.158S	0.302056	-2.10459	-0.814443	-0.492105	-1.33535	12	mis	snv
p.158T	1.00823	-0.8738	0.0719664	0.920524	0.657692	0	mis	dnv
p.158V	0.750936	-2.31171	-0.96361	0.293206	-0.227373	1	mis	dnv
p.158W	0.977069	0.60828	1.13936	1.82352	1.9317	0	mis	dnv
p.158X	1.02405	0.467683	1.0381	2.35178	2.67701	0	non	tnv
p.158Y	0.997162	0.316178	0.928986	0.437966	-0.0231358	1	mis	dnv
p.159A	-1.28261	-2.54208	-1.12952	-0.335578	-1.11451	22	syn	snv
p.159C	-0.465002	-3.11549	-1.54249	-0.71958	-1.65628	0	mis	dnv
p.159D	1.01382	0.369568	0.967437	0.0640293	-0.550712	30	mis	snv
p.159E	1.08715	0.0505118	0.737653	1.01943	0.79724	0	mis	dnv
p.159F	0.937953	0.405998	0.993674	0.403097	-0.0723315	2	mis	dnv
p.159G	0.807466	-2.02466	-0.756882	-0.262756	-1.01176	2	mis	snv
p.159H	1.21454	0.484572	1.05026	1.40568	1.34218	0	mis	dnv
p.159I	1.05418	0.406902	0.994325	1.52823	1.51509	1	mis	dnv
p.159K	1.04721			1.50879	1.48765	0	mis	tnv
p.159L	1.10942	0.425017	1.00737	1.43438	1.38267	0	mis	dnv
p.159M	0.946368			1.5174	1.49981	0	mis	tnv
p.159N	0.973226	-0.76219	0.152348	0.956555	0.708527	0	mis	dnv
p.159P	1.09482	0.251821	0.882635	0.66033	0.290592	144	mis	snv
p.159Q	1.12172			1.36704	1.28767	0	mis	tnv
p.159R	1.08989	0.26325	0.890867	1.30267	1.19686	0	mis	dnv
p.159S	0.0462205	-2.73599	-1.26918	-0.512561	-1.36421	14	mis	snv
p.159T	-1.01054	-2.24377	-0.91468	-0.970387	-2.01014	13	mis	snv
p.159V	0.97921	0.308574	0.923509	0.675328	0.311752	168	mis	snv
p.159W	0.824021			1.30744	1.20359	0	mis	tnv
p.159X	0.984358	0.463138	1.03483	1.21055	1.06687	0	non	tnv
p.159Y	0.914182	-0.0722005	0.649276	1.1126	0.928688	0	mis	dnv
p.160A	0.956653	-1.65489	-0.49057	-0.692381	-1.61791	0	mis	dnv
p.160C	-0.766149			-0.279445	-1.03531	0	mis	tnv
p.160D	0.956593			1.21428	1.07214	0	mis	tnv
p.160E	0.584937	-2.97137	-1.4387	-2.7048	-4.45718	0	mis	dnv
p.160F	0.734207	-1.64028	-0.480053	-1.52048	-2.78625	0	mis	dnv
p.160G	0.924825	-0.054121	0.662297	1.28652	1.17406	0	mis	dnv
p.160H	0.986899			1.36296	1.28191	0	mis	tnv
p.160I	-0.686371	-2.75481	-1.28273	-0.215088	-0.94451	44	mis	snv
p.160K	0.947496	-1.69098	-0.516563	0.335946	-0.167072	5	mis	snv
p.160L	-0.857176	-2.53021	-1.12098	-1.21628	-2.35707	9	mis	snv
p.160N	0.941312	0.210592	0.852943	0.880477	0.601191	0	mis	dnv
p.160P	0.98789	0.454886	1.02888	1.06777	0.865439	0	mis	dnv
p.160Q	-1.59432	-3.15956	-1.57423	-0.518388	-1.37243	0	mis	dnv
p.160R	0.323935	-2.39724	-1.02521	-0.694384	-1.62074	3	mis	snv
p.160S	0.827165	-1.83633	-0.621244	0.119597	-0.472313	0	mis	dnv
p.160T	-0.717246	-1.06549	-0.0660858	-0.445911	-1.27017	5	mis	snv
p.160V	-0.661073	-2.8504	-1.35157	0.0437201	-0.579366	14	mis	snv
p.160W	0.942443	-0.557724	0.299603	1.35042	1.26422	0	mis	dnv
p.160X	0.980509	0.491531	1.05527	1.81692	1.92238	0	non	tnv
p.160Y	0.707462			0.154742	-0.422729	0	mis	tnv
p.161A	-1.24535	-2.68855	-1.23501	-0.20903	-0.935964	18	syn	snv
p.161C	-1.0407	-3.11572	-1.54266	-0.773789	-1.73277	0	mis	dnv
p.161D	0.930484	0.305459	0.921266	0.312505	-0.200145	49	mis	snv
p.161E	1.05672	0.498699	1.06044	0.939561	0.684551	0	mis	dnv
p.161F	1.06816	0.583857	1.12177	0.634121	0.253614	3	mis	dnv
p.161G	0.920642	-1.86827	-0.644248	0.388088	-0.0935062	5	mis	snv
p.161H	0.870139	0.545244	1.09396	1.63423	1.66464	0	mis	dnv
p.161I	0.957392	0.50737	1.06668	0.861881	0.574954	0	mis	dnv
p.161K	1.04296			1.29516	1.18626	0	mis	tnv
p.161L	1.12428	-2.34686	-0.98893	1.08273	0.886538	0	mis	dnv
p.161M	1.21448			1.70391	1.76295	0	mis	tnv
p.161N	0.982197	0.331496	0.940017	0.293278	-0.227271	0	mis	dnv
p.161P	0.664923	-2.5519	-1.1366	-0.500603	-1.34734	3	mis	snv
p.161Q	1.21156			2.1631	2.4108	0	mis	tnv
p.161R	1.07365	0.250883	0.88196	1.60233	1.61963	0	mis	dnv
p.161S	0.916042	-1.84631	-0.628432	-0.257688	-1.00461	20	mis	snv
p.161T	1.07853	-0.357393	0.443882	0.147318	-0.433202	188	mis	snv
p.161V	0.61846	-2.42424	-1.04466	-2.47256	-4.12951	29	mis	snv
p.161W	1.19247			1.42011	1.36255	0	mis	tnv
p.161X	0.981088	0.327878	0.937412	1.99277	2.1705	0	non	tnv
p.161Y	0.840872	0.363475	0.963049	0.401354	-0.0747904	0	mis	dnv
p.162A	0.922427	-2.39249	-1.02179	0.744466	0.409296	0	mis	dnv
p.162C	-1.06351	-2.3917	-1.02122	-1.16456	-2.2841	0	mis	dnv
p.162D	0.920826	0.365125	0.964237	1.76329	1.84673	0	mis	dnv
p.162E	0.980195			1.53603	1.52609	0	mis	tnv
p.162F	0.924132	-0.588194	0.277659	0.789363	0.47264	34	mis	snv
p.162G	0.740263	0.278869	0.902116	2.0697	2.27903	0	mis	dnv
p.162H	0.901789	0.274424	0.898914	1.55918	1.55876	0	mis	dnv
p.162I	-1.5956	-2.60135	-1.17221	-0.445143	-1.26909	15	syn	snv
p.162K	1.05221	-1.13084	-0.113154	0.976679	0.73692	0	mis	dnv
p.162L	-0.907193	-2.80833	-1.32127	0.0679202	-0.545222	0	mis	snv
p.162M	-1.5625	-3.14937	-1.56689	-0.215417	-0.944975	12	mis	snv
p.162N	0.967234	0.404857	0.992852	0.522253	0.0957826	30	mis	snv
p.162P	1.08259			1.65742	1.69735	0	mis	dnv
p.162Q	0.913041			0.785809	0.467626	0	mis	tnv
p.162R	0.211599	-2.68999	-1.23605	0.334311	-0.169379	1	mis	dnv
p.162S	1.12814	-0.825403	0.106822	1.01051	0.784657	17	mis	snv
p.162T	0.954034	-2.83315	-1.33915	0.325779	-0.181417	4	mis	snv
p.162V	-0.901741	-3.57751	-1.87524	-1.28716	-2.45707	8	mis	snv
p.162W	0.856673			2.0547	2.25787	0	mis	tnv
p.162X	0.990101	0.332148	0.940487	1.10235	0.914231	0	non	tnv
p.162Y	1.23934	0.244252	0.877185	1.58718	1.59826	0	mis	dnv
p.163A	0.956233	0.215907	0.85677	1.32128	1.22311	0	mis	dnv
p.163C	0.942501	0.125449	0.791623	1.28257	1.16849	508	mis	snv
p.163D	0.97896	0.300654	0.917805	0.537611	0.117451	15	mis	snv
p.163E	0.764685	0.499084	1.06071	1.42849	1.37437	0	mis	dnv
p.163F	-1.16731	-2.83331	-1.33926	-1.02473	-2.08681	2	mis	snv
p.163G	0.861779	0.404433	0.992547	1.60424	1.62233	0	mis	dnv
p.163H	0.951498	-0.0724428	0.649102	0.67086	0.305449	78	mis	snv
p.163I	0.9821	0.473151	1.04204	2.05551	2.25902	0	mis	dnv
p.163K	0.919761	0.303117	0.919579	1.6039	1.62185	0	mis	dnv
p.163L	1.11745	0.346821	0.951054	1.73169	1.80215	0	mis	dnv
p.163M	1.03958			0.929655	0.670575	0	mis	tnv
p.163N	0.956821	0.180501	0.831271	1.0457	0.834305	58	mis	snv
p.163P	0.938955	0.268789	0.894856	1.67349	1.72002	0	mis	dnv
p.163Q	1.08058	0.501995	1.06281	0.709518	0.35999	0	mis	dnv
p.163R	0.985716	0.666429	1.18124	1.41489	1.35519	0	mis	dnv
p.163S	1.14155	0.0348181	0.726351	0.871271	0.588202	12	mis	snv
p.163T	1.07712	0.368357	0.966565	1.65753	1.69751	0	mis	dnv
p.163V	1.19024	0.500443	1.06169	1.27662	1.1601	0	mis	dnv
p.163W	1.00756	0.455826	1.02956	1.38862	1.31811	0	mis	dnv
p.163X	0.999687	0.287876	0.908602	0.452162	-0.003106	38	non	dnv
p.163Y	-1.3668	-2.84942	-1.35087	-0.412501	-1.22304	13	syn	snv
p.164A	-0.0824678	-2.25013	-0.919266	0.18737	-0.376694	0	mis	dnv
p.164C	0.469762			-1.04504	-2.11547	0	mis	tnv
p.164D	1.30808	0.376866	0.972693	1.98231	2.15573	0	mis	dnv
p.164E	1.00237	0.456634	1.03014	0.771252	0.447088	68	mis	snv
p.164F	0.902422			1.68265	1.73296	0	mis	tnv
p.164G	1.03118	0.208345	0.851324	1.08353	0.887669	0	mis	dnv
p.164H	1.13292	-0.328689	0.464554	1.2587	1.13481	0	mis	dnv
p.164I	0.964445	-1.75333	-0.561472	-0.740683	-1.68606	0	mis	dnv
p.164K	-1.59611	-2.64454	-1.20331	-0.26276	-1.01177	5	syn	snv
p.164L	0.630306			0.173022	-0.396937	0	mis	dnv
p.164M	0.731807	-2.67379	-1.22438	-0.812641	-1.78758	6	mis	snv
p.164N	0.824394	-1.66109	-0.495036	0.135944	-0.449249	19	mis	snv
p.164P	0.91346	-0.670972	0.218043	1.28299	1.16908	0	mis	dnv
p.164Q	0.944103	-1.98654	-0.729429	0.23726	-0.306305	3	mis	snv
p.164R	-0.640906	-2.22884	-0.903928	0.260606	-0.273367	2	mis	snv
p.164S	0.21767	-2.71546	-1.25439	0.55626	0.143762	0	mis	dnv
p.164T	0.354766	-2.4137	-1.03707	-0.561725	-1.43357	3	mis	snv
p.164V	0.787495	-2.24465	-0.915315	-0.841356	-1.82809	0	mis	dnv
p.164W	0.996778	0.724453	1.22302	1.28646	1.17398	0	mis	dnv
p.164X	1.08745	0.404646	0.9927	0.327135	-0.179504	47	non	tnv
p.164Y	0.950025	-0.393109	0.418159	1.26532	1.14415	0	mis	dnv
p.165A	-1.11862	-3.22563	-1.62182	-0.475196	-1.31149	0	mis	dnv
p.165C	-0.949292			-1.03669	-2.10369	0	mis	tnv
p.165D	-1.11443	-1.57137	-0.43042	-1.6106	-2.9134	0	mis	dnv
p.165E	-0.554975	-2.3245	-0.972823	-1.29335	-2.4658	3	mis	snv
p.165F	-0.557342			-2.20528	-3.75241	0	mis	tnv
p.165G	-2.89386	-2.26281	-0.928395	-0.296758	-1.05974	0	mis	dnv
p.165H	-1.11125	-2.48589	-1.08906	-0.390882	-1.19253	3	mis	snv
p.165I	1.13096			1.16087	0.996788	0	mis	tnv
p.165K	-0.983203	-2.31776	-0.967968	-0.8198	-1.79768	2	mis	snv
p.165L	-0.388817	-2.3035	-0.957696	0.530495	0.107411	4	mis	snv
p.165M	-0.927931			-1.29521	-2.46842	0	mis	dnv
p.165N	-2.78989	-3.30591	-1.67963	-1.98803	-3.44591	0	mis	dnv
p.165P	0.697062	-2.00396	-0.74197	0.867887	0.583429	5	mis	snv
p.165Q	-0.932306	-2.56107	-1.1432	-0.265807	-1.01607	3	syn	snv
p.165R	-0.79511	-2.70003	-1.24328	0.179017	-0.388479	8	mis	snv
p.165S	-2.69091	-3.12217	-1.5473	1.2297	1.09389	0	mis	dnv
p.165T	-0.96769	-3.86892	-2.08511	0.518705	0.0907766	0	mis	dnv
p.165V	0.991271	-2.49345	-1.0945	-0.153531	-0.857661	0	mis	dnv
p.165W	-0.716404	-1.81221	-0.603872	-0.309957	-1.07836	0	mis	dnv
p.165X	1.04053	0.0982231	0.772015	0.14874	-0.431196	148	non	tnv
p.165Y	-1.51592	-2.679	-1.22813	-3.08694	-4.99632	0	mis	dnv
p.166A	-1.36846	-2.38186	-1.01413	0.466838	0.0175989	4	mis	snv
p.166C	-0.285745	-3.31991	-1.68971	0.153726	-0.424162	0	mis	dnv
p.166D	-2.48164			-2.07603	-3.57006	0	mis	tnv
p.166E	-2.62291	-2.88516	-1.37661	-1.04097	-2.10973	0	mis	dnv
p.166F	-0.339096	-2.28156	-0.941899	-2.42077	-4.05645	1	mis	dnv
p.166G	-1.465	-2.30596	-0.959472	-0.623328	-1.52049	0	mis	dnv
p.166H	-2.12224			0.77973	0.45905	0	mis	tnv
p.166I	-1.72998	-3.06886	-1.50891	1.71707	1.78151	0	mis	dnv
p.166K	-0.241491	-3.17366	-1.58439	-0.740517	-1.68582	0	mis	dnv
p.166L	-1.50227	-2.48859	-1.091	0.638795	0.260209	21	mis	snv
p.166M	-0.554838			-5.31736	-8.14316	0	mis	tnv
p.166N	-0.682125			-2.47906	-4.13868	0	mis	tnv
p.166P	-1.422	-2.8827	-1.37483	-0.894112	-1.90253	6	mis	snv
p.166Q	-0.70782	-2.76849	-1.29259	-1.31978	-2.50309	0	mis	dnv
p.166R	-0.515092	-4.99379	-2.89524	-0.644781	-1.55075	0	mis	dnv
p.166S	-0.684408	-2.46455	-1.07369	0.0768972	-0.532557	3	syn	snv
p.166T	-1.1261	-3.25629	-1.6439	-0.631612	-1.53217	13	mis	snv
p.166V	0.50803	-3.0312	-1.48179	-0.479106	-1.31701	0	mis	dnv
p.166W	-0.529211	-2.10055	-0.811533	0.433454	-0.0295013	0	mis	dnv
p.166X	0.967112	0.123918	0.79052	0.0659708	-0.547973	90	non	snv
p.166Y	-0.475404	-3.48635	-1.80958	-0.716837	-1.65241	0	mis	dnv
p.167A	-0.470841	-2.92196	-1.40312	0.304642	-0.211238	0	mis	dnv
p.167C	-0.237521			0.828012	0.527169	0	mis	tnv
p.167D	-0.616365	-3.0296	-1.48064	0.00696175	-0.631227	0	mis	dnv
p.167E	-0.301579	-3.62305	-1.90804	-0.136441	-0.83355	10	mis	snv
p.167F	-1.70208			0.0489821	-0.571941	0	mis	tnv
p.167G	-0.439637	-2.6861	-1.23324	-1.74035	-3.09646	0	mis	dnv
p.167H	-0.770828	-2.66853	-1.22059	-0.0244768	-0.675583	16	mis	snv
p.167I	-1.02754			1.0835	0.887635	0	mis	tnv
p.167K	-2.10822	-1.92767	-0.687028	-0.518555	-1.37266	1	mis	snv
p.167L	-0.358144	-3.95175	-2.14477	0.107876	-0.48885	6	mis	snv
p.167M	-0.327149			-1.3587	-2.558	0	mis	dnv
p.167N	-0.862769	-3.38718	-1.73816	-0.442349	-1.26515	0	mis	dnv
p.167P	-1.4236	-2.35896	-0.997643	0.0790497	-0.52952	4	mis	snv
p.167Q	-0.614481	-2.35794	-0.996905	-0.125465	-0.818065	8	syn	snv
p.167R	-0.927708	-2.85873	-1.35758	0.100012	-0.499945	12	mis	snv
p.167S	-0.553296	-2.54452	-1.13128	-0.481955	-1.32103	0	mis	dnv
p.167T	-3.49903	-2.62585	-1.18985	0.67673	0.31373	0	mis	dnv
p.167V	-1.16955	-2.6245	-1.18888	0.868339	0.584065	0	mis	dnv
p.167W	0.308599	-1.6796	-0.508365	-0.430769	-1.24881	0	mis	dnv
p.167X	0.944161	0.293212	0.912446	0.813519	0.506722	122	non	tnv
p.167Y	-0.348468	-2.2234	-0.900012	1.17514	1.01692	0	mis	dnv
p.168A	0.188909	-3.09321	-1.52644	0.369768	-0.119355	0	mis	dnv
p.168C	-0.225649	-2.96853	-1.43665	-0.199902	-0.923085	0	mis	dnv
p.168D	0.778785	-2.10615	-0.815567	0.245439	-0.294766	3	mis	snv
p.168E	0.902503	-0.750311	0.160903	0.883982	0.606136	0	mis	dnv
p.168F	-0.497691	-3.72178	-1.97914	-2.91667	-4.7561	0	mis	dnv
p.168G	0.878454	0.0429495	0.732207	1.22167	1.08257	0	mis	dnv
p.168H	-1.30834	-3.54042	-1.84853	-0.543211	-1.40745	11	syn	snv
p.168I	1.00618	-0.201044	0.556484	1.08309	0.887058	0	mis	dnv
p.168K	1.11081	0.305502	0.921297	0.814813	0.508547	0	mis	dnv
p.168L	1.01176	0.0237498	0.718379	1.11918	0.937969	18	mis	snv
p.168M	0.785973			0.45931	0.00697837	0	mis	tnv
p.168N	0.674572	-2.17758	-0.867008	0.106524	-0.490757	2	mis	snv
p.168P	0.908936	-0.316211	0.47354	0.827699	0.526728	34	mis	snv
p.168Q	0.968087	-1.38102	-0.29333	-0.176035	-0.889412	1	mis	snv
p.168R	1.01853	0.135244	0.798678	1.24194	1.11116	78	mis	snv
p.168S	-0.810524	-2.64539	-1.20393	0.460171	0.0081937	0	mis	dnv
p.168T	1.06967	-0.211538	0.548926	1.11475	0.931726	0	mis	dnv
p.168V	0.871946	-1.17963	-0.14829	0.241144	-0.300826	1	mis	dnv
p.168W	-0.385732			0.464859	0.0148066	0	mis	tnv
p.168X	0.977408	0.525127	1.07947	1.61413	1.63628	0	non	tnv
p.168Y	-1.06106	-2.37838	-1.01163	-1.5127	-2.77527	23	mis	snv
p.169A	-3.5233	-2.67194	-1.22305	-0.260514	-1.0086	0	mis	dnv
p.169C	-0.164686			-2.68611	-4.43081	0	mis	tnv
p.169D	1.12952			0.293107	-0.227513	0	mis	tnv
p.169E	-0.474219	-3.55405	-1.85834	1.09442	0.903032	0	mis	dnv
p.169F	-0.440881	-2.41025	-1.03458	1.3704	1.29241	0	mis	dnv
p.169G	-1.12371	-4.35281	-2.43361	-1.48313	-2.73355	0	mis	dnv
p.169H	-0.551054			0.29989	-0.217943	0	mis	tnv
p.169I	-0.834341	-2.89218	-1.38167	-0.0401257	-0.697661	28	mis	snv
p.169K	-0.415163	-2.90616	-1.39174	-0.690537	-1.61531	2	mis	snv
p.169L	-0.717897	-2.66994	-1.22161	-0.417818	-1.23054	0	mis	snv
p.169N	-0.21599	-2.93333	-1.4113	0.555043	0.142046	0	mis	dnv
p.169P	0.844085	0.694566	1.2015	1.35308	1.26797	0	mis	dnv
p.169Q	-2.43395	-3.38074	-1.73352	-2.18835	-3.72853	0	mis	dnv
p.169R	-0.555458	-1.86932	-0.645001	0.0942897	-0.508018	0	mis	snv
p.169S	-3.35749	-3.3061	-1.67977	-0.285471	-1.04381	0	mis	dnv
p.169T	-1.22822	-2.45273	-1.06517	-1.34338	-2.53638	8	mis	snv
p.169V	-0.797949	-2.41163	-1.03558	-0.514339	-1.36672	13	mis	snv
p.169W	-0.491864	-3.5711	-1.87062	0.316192	-0.194943	0	mis	dnv
p.169X	1.04771	0.354578	0.956641	1.15288	0.985517	2	non	tnv
p.169Y	-1.15629			-0.198942	-0.92173	0	mis	tnv
p.170A	-0.604023	-2.12418	-0.828554	-0.544109	-1.40872	7	mis	snv
p.170C	-2.95862			0.00504351	-0.633933	0	mis	tnv
p.170D	0.704606			-0.347588	-1.13145	0	mis	tnv
p.170E	0.920872	-2.02001	-0.753532	-1.01175	-2.0685	0	mis	dnv
p.170F	-0.348853			1.49765	1.47195	0	mis	tnv
p.170G	-0.924266	-3.39576	-1.74434	-0.668934	-1.58483	0	mis	dnv
p.170H	-1.20903			-0.434262	-1.25374	0	mis	tnv
p.170I	-0.459346	-3.11843	-1.54461	0.7953	0.481017	0	mis	dnv
p.170K	-0.0061231	-3.31141	-1.6836	-0.251661	-0.99611	1	mis	snv
p.170L	-1.14562			-2.53395	-4.21613	0	mis	dnv
p.170M	-1.42855	-2.75295	-1.28139	-0.657415	-1.56858	25	mis	snv
p.170N	-0.503956	-2.49782	-1.09764	-1.75042	-3.11067	0	mis	dnv
p.170P	0.0919187	-2.18643	-0.873389	0.759171	0.430044	2	mis	snv
p.170Q	0.0247636	-2.42264	-1.04351	-1.34845	-2.54354	0	mis	dnv
p.170R	-0.404689	-1.99305	-0.734114	0.316047	-0.195148	2	mis	snv
p.170S	-0.694572	-2.96053	-1.43089	-0.598827	-1.48592	8	mis	snv
p.170T	-1.0495	-2.457	-1.06825	-0.243053	-0.983966	16	syn	snv
p.170V	-0.615104	-2.42017	-1.04172	-0.0821015	-0.756884	0	mis	dnv
p.170W	-0.216363	-2.76335	-1.28888	0.181179	-0.385429	0	mis	dnv
p.170X	1.00855	0.577562	1.11723	1.50116	1.47689	0	non	tnv
p.170Y	-1.16841			-2.14049	-3.66101	0	mis	tnv
p.171A	-0.625692	-2.77773	-1.29924	-1.77938	-3.15152	1	mis	snv
p.171C	-0.445906			1.61349	1.63537	0	mis	tnv
p.171D	-1.013	-3.11405	-1.54145	-0.502772	-1.3504	7	mis	snv
p.171E	-1.47389	-2.23739	-0.910087	-0.177972	-0.892144	8	syn	snv
p.171F	0.952524			0.600355	0.205975	0	mis	tnv
p.171G	0.896408	-0.424414	0.395613	0.745553	0.410831	18	mis	snv
p.171H	-0.180576	-3.33609	-1.70136	-0.549095	-1.41575	0	mis	dnv
p.171I	1.10114			-0.182284	-0.898228	0	mis	tnv
p.171K	-0.895277	-2.39149	-1.02107	-0.618018	-1.51299	23	mis	snv
p.171L	1.10671			-0.157434	-0.863168	0	mis	dnv
p.171M	0.925431	-2.37532	-1.00942	0.605304	0.212957	0	mis	dnv
p.171N	0.652482	-3.6611	-1.93544	1.79376	1.88972	0	mis	dnv
p.171P	0.754493	0.326325	0.936293	1.9622	2.12736	0	mis	dnv
p.171Q	-1.28115	-2.90152	-1.38839	-0.665226	-1.5796	8	mis	snv
p.171R	0.395737	-1.1684	-0.140203	0.414203	-0.0566619	0	mis	dnv
p.171S	-0.91742	-3.30293	-1.67749	0.636657	0.257192	0	mis	dnv
p.171T	-0.670456	-2.37668	-1.0104	0.103282	-0.495331	0	mis	dnv
p.171V	0.622128	-2.91207	-1.39599	-0.281205	-1.03779	1	mis	snv
p.171W	1.10057	-0.424664	0.395433	0.384848	-0.0980785	0	mis	dnv
p.171X	0.996409	-0.118106	0.616215	0.442017	-0.0174197	88	non	tnv
p.171Y	0.885671	-2.8124	-1.32421	-0.304586	-1.07078	0	mis	dnv
p.172A	-0.507201	-2.21654	-0.895069	-0.993423	-2.04264	18	mis	snv
p.172C	0.01776	-3.18997	-1.59614	-1.3415	-2.53373	0	mis	dnv
p.172D	0.91181	0.478359	1.04579	0.830742	0.531021	33	mis	snv
p.172E	1.07265	0.461376	1.03356	1.21339	1.07089	0	mis	dnv
p.172F	0.998459	-0.105421	0.625351	0.611491	0.221687	77	mis	snv
p.172G	0.789822	-1.5731	-0.431664	0.780668	0.460373	10	mis	snv
p.172H	0.993035	-1.69873	-0.522149	-0.863519	-1.85936	0	mis	dnv
p.172I	-2.17242	-2.75503	-1.28289	-0.600464	-1.48823	18	mis	snv
p.172K	0.948923			0.872555	0.590014	0	mis	tnv
p.172L	0.329694	-2.31856	-0.968547	1.05144	0.842393	2	mis	snv
p.172M	0.838202	-3.4219	-1.76317	-0.404583	-1.21186	0	mis	dnv
p.172N	0.939401	-3.36136	-1.71956	-0.745776	-1.69324	0	mis	dnv
p.172P	-0.897632	-2.84694	-1.34908	-2.37223	-3.98796	0	mis	dnv
p.172Q	0.81493			-0.0774656	-0.750343	0	mis	tnv
p.172R	0.940939	-0.995827	-0.0159173	0.884562	0.606954	0	mis	dnv
p.172S	0.705916	-1.98908	-0.731254	-0.18535	-0.902554	0	mis	dnv
p.172T	-0.0526916	-2.61695	-1.18345	-1.56646	-2.85113	0	mis	dnv
p.172V	-1.11963	-3.14772	-1.56571	-0.202121	-0.926216	12	syn	snv
p.172W	0.951547			1.00486	0.77668	0	mis	tnv
p.172X	0.958754	0.842407	1.30797	2.55004	2.95674	0	non	tnv
p.172Y	0.895255	0.238852	0.873295	1.92517	2.07512	0	mis	dnv
p.173A	0.859699	0.102323	0.774967	0.985168	0.748897	49	mis	snv
p.173C	1.15997			0.851538	0.560361	0	mis	tnv
p.173D	0.928144	0.191754	0.839376	1.27013	1.15094	0	mis	dnv
p.173E	0.954125	0.347549	0.951579	0.455824	0.00206056	18	mis	snv
p.173F	0.725911	0.323115	0.933982	1.52728	1.51375	0	mis	dnv
p.173G	0.98876	0.191071	0.838884	0.96342	0.718213	43	mis	snv
p.173H	1.00144			1.37037	1.29237	0	mis	tnv
p.173I	1.01143	-0.0556559	0.661192	1.26023	1.13697	0	mis	dnv
p.173K	0.98378	0.34018	0.946272	2.06654	2.27458	0	mis	dnv
p.173L	1.03247	0.355739	0.957477	0.37255	-0.115429	271	mis	snv
p.173M	0.91665	0.265313	0.892352	1.06636	0.863449	248	mis	snv
p.173N	1.01639			0.936541	0.680291	0	mis	tnv
p.173P	0.848019	-2.11974	-0.825352	0.555441	0.142607	0	mis	dnv
p.173Q	0.911713	0.389095	0.9815	1.98202	2.15532	0	mis	dnv
p.173R	1.08382	0.504052	1.06429	0.921815	0.659513	0	mis	dnv
p.173S	1.11015	0.32417	0.934741	1.54018	1.53195	0	mis	dnv
p.173T	0.853988	0.617041	1.14567	1.87007	1.99737	0	mis	dnv
p.173V	-1.20256	-2.81548	-1.32642	-0.0068256	-0.650679	18	syn	snv
p.173W	1.08284	0.510451	1.0689	1.67566	1.72309	1	mis	dnv
p.173X	1.08276	0.515684	1.07267	1.09906	0.909581	0	non	tnv
p.173Y	1.02185			1.80537	1.9061	0	mis	tnv
p.174A	-0.635909	-2.84828	-1.35005	0.453725	-0.0009007	0	mis	dnv
p.174C	0.870919	-1.8198	-0.609339	0.319244	-0.190636	0	mis	dnv
p.174D	1.01267			1.55429	1.55186	0	mis	tnv
p.174E	0.969554	0.170031	0.823731	1.15532	0.988966	0	mis	dnv
p.174F	0.954071			-0.383871	-1.18264	0	mis	tnv
p.174G	0.997844	-2.07675	-0.794393	-0.229443	-0.964764	9	mis	snv
p.174H	-0.823044			2.08365	2.29872	0	mis	tnv
p.174I	1.08045	-2.00548	-0.743068	0.651631	0.278319	0	mis	dnv
p.174K	-0.831364	-2.64812	-1.20589	-0.441454	-1.26388	13	mis	snv
p.174L	0.838054			-2.23296	-3.79147	1	mis	dnv
p.174M	-0.575961	-3.08608	-1.52131	-1.02799	-2.09142	5	mis	snv
p.174N	1.01773	-0.250083	0.521166	0.962472	0.716876	1	mis	dnv
p.174P	0.913439	0.148604	0.808299	1.38283	1.30995	0	mis	dnv
p.174Q	-0.836225	-1.68106	-0.509418	1.30346	1.19797	0	mis	dnv
p.174R	-0.506284	-2.79214	-1.30962	-0.649646	-1.55762	10	syn	snv
p.174S	0.417368	-2.01722	-0.751519	-0.336967	-1.11647	13	mis	snv
p.174T	-0.579885	-2.79112	-1.30888	-1.20245	-2.33755	2	mis	snv
p.174V	-0.151336	-1.62837	-0.471476	1.03159	0.814389	0	mis	dnv
p.174W	1.03449	-0.104476	0.626032	0.409028	-0.0639637	39	mis	snv
p.174X	1.11774	0.406041	0.993705	1.40554	1.34198	0	non	tnv
p.174Y	1.11128			0.32026	-0.189203	0	mis	tnv
p.175A	-0.908217	-2.09147	-0.804994	0.809014	0.500365	0	mis	dnv
p.175C	-0.759063	-2.68935	-1.23558	-1.20428	-2.34014	71	mis	snv
p.175D	1.21178	0.521291	1.07671	1.15877	0.993829	0	mis	dnv
p.175E	1.0751	0.602915	1.13549	1.28234	1.16817	0	mis	tnv
p.175F	1.08978	0.324907	0.935272	1.2322	1.09743	0	mis	dnv
p.175G	1.03938	0.371632	0.968923	0.968024	0.724708	93	mis	snv
p.175H	0.979173	0.239839	0.874007	0.538396	0.118558	3428	mis	snv
p.175I	0.77795	-2.17197	-0.862973	0.232209	-0.313432	0	mis	dnv
p.175K	0.969552	-2.66961	-1.22137	0.955929	0.707645	0	mis	tnv
p.175L	0.788861	-1.5231	-0.39566	-0.378673	-1.17531	74	mis	snv
p.175M	0.513483	-1.96385	-0.713081	-0.807516	-1.78035	0	mis	tnv
p.175N	0.727183	-2.83386	-1.33966	2.03002	2.22304	0	mis	dnv
p.175P	0.94539	-2.18805	-0.874556	-0.0468186	-0.707104	12	mis	snv
p.175Q	1.15095	-0.418598	0.399802	-0.0549779	-0.718616	4	mis	dnv
p.175R	-1.00033	-2.4335	-1.05132	-0.235373	-0.97313	9	syn	snv
p.175S	0.502436	-2.24934	-0.918693	-0.51857	-1.37268	18	mis	snv
p.175T	-2.2403	-2.87981	-1.37276	-0.854793	-1.84705	0	mis	dnv
p.175V	-0.778753	-2.42642	-1.04623	1.08562	0.890628	0	mis	dnv
p.175W	0.980531	0.0620529	0.745965	0.77142	0.447325	0	mis	dnv
p.175X	0.990846	0.348529	0.952285	-0.474358	-1.31031	0	non	tnv
p.175Y	1.04998	0.280672	0.903414	1.06223	0.85762	0	mis	dnv
p.176A	1.07912			1.02684	0.807686	0	mis	dnv
p.176C	-1.80052	-2.15721	-0.852345	-1.02164	-2.08245	7	syn	snv
p.176D	1.22474	0.411049	0.997311	1.28886	1.17737	0	mis	dnv
p.176E	1.0507			1.09485	0.903648	0	mis	tnv
p.176F	0.957447	0.194357	0.84125	0.448764	-0.0079011	462	mis	snv
p.176G	0.889563	-0.0123552	0.692377	0.610289	0.219991	28	mis	snv
p.176H	1.04089	0.999736	1.42128	1.65938	1.70013	0	mis	dnv
p.176I	0.800641	0.306731	0.922182	0.925356	0.66451	0	mis	dnv
p.176K	0.824243			1.20011	1.05215	0	mis	tnv
p.176L	0.968823	0.344686	0.949517	1.19104	1.03936	0	mis	dnv
p.176M	0.98703			1.07877	0.880957	0	mis	tnv
p.176N	0.972809	0.564123	1.10755	0.779628	0.458905	0	mis	dnv
p.176P	0.952106			1.35132	1.26549	2	mis	dnv
p.176Q	0.947109			0.8424	0.547469	0	mis	tnv
p.176R	1.00985	0.391896	0.983517	0.422445	-0.0450331	55	mis	snv
p.176S	1.00385	0.365455	0.964475	0.757123	0.427154	86	mis	snv
p.176T	0.993775	0.176874	0.828659	2.44718	2.81161	0	mis	dnv
p.176V	1.02646	0.241781	0.875405	0.947266	0.695421	0	mis	dnv
p.176W	1.00607	0.089895	0.766017	1.52673	1.51297	69	mis	snv
p.176X	0.978196	0.557243	1.1026	-0.106543	-0.791368	32	non	dnv
p.176Y	0.985852	-0.615034	0.258329	0.80632	0.496566	281	mis	snv
p.177A	-0.245493	-3.01491	-1.47005	1.29317	1.18344	1	mis	snv
p.177C	1.0806	-2.92687	-1.40665	1.2195	1.0795	0	mis	dnv
p.177D	1.05133	-0.161248	0.585145	-0.344368	-1.12691	0	mis	dnv
p.177E	0.865516			1.05994	0.854391	0	mis	tnv
p.177F	0.998021	-1.44064	-0.33627	-1.06094	-2.1379	4	mis	dnv
p.177G	1.12149	-1.103	-0.0931031	-0.650628	-1.559	0	mis	dnv
p.177H	0.826594	-1.7698	-0.57333	-0.0645842	-0.732169	12	mis	snv
p.177I	0.994209	-1.79505	-0.591515	-1.58222	-2.87335	1	mis	dnv
p.177K	0.987298			0.240488	-0.301751	0	mis	tnv
p.177L	0.897072	-2.05054	-0.775517	-0.304319	-1.0704	86	mis	snv
p.177M	0.992934			0.493149	0.0547211	0	mis	tnv
p.177N	0.991152	0.244985	0.877713	-0.685552	-1.60827	0	mis	dnv
p.177P	-1.11782	-2.51499	-1.11001	-0.262183	-1.01096	25	syn	snv
p.177Q	0.823074	-0.459823	0.370112	0.23099	-0.315153	0	mis	dnv
p.177R	0.967248	-0.43066	0.391115	0.41421	-0.0566524	54	mis	snv
p.177S	1.12283	-1.92463	-0.684835	-0.287306	-1.0464	41	mis	snv
p.177T	0.761684	-2.12111	-0.826342	0.254252	-0.282332	7	mis	snv
p.177V	0.890444	-0.971183	0.00183185	-1.51014	-2.77167	0	mis	dnv
p.177W	0.901767			-2.00244	-3.46623	0	mis	tnv
p.177X	0.948366	0.487998	1.05273	0.29847	-0.219946	0	non	tnv
p.177Y	0.999758	-1.38616	-0.297032	-1.01633	-2.07496	0	mis	dnv
p.178A	0.833321	-2.37033	-1.00583	-0.313429	-1.08326	0	mis	dnv
p.178C	0.245046	-2.50554	-1.10321	-0.393675	-1.19647	0	mis	dnv
p.178D	1.0356	0.0277013	0.721225	-0.0271806	-0.679397	27	mis	snv
p.178E	1.01012	-0.0771035	0.645745	-1.05603	-2.13097	0	mis	dnv
p.178F	-1.11151	-2.88268	-1.37482	-1.0101	-2.06617	0	mis	dnv
p.178G	1.03579	-1.64496	-0.483418	0.274773	-0.25338	0	mis	dnv
p.178H	-1.94196	-1.70231	-0.524725	-0.295956	-1.05861	32	syn	snv
p.178I	0.472278	-2.49279	-1.09402	-0.875126	-1.87574	0	mis	dnv
p.178K	0.905356	-1.8543	-0.63419	-1.58703	-2.88014	0	mis	dnv
p.178L	-0.449504	-3.24037	-1.63243	-0.552975	-1.42123	1	mis	snv
p.178M	0.310798			-0.574684	-1.45185	0	mis	tnv
p.178N	0.401545	-2.04288	-0.770002	-0.0598797	-0.725532	10	mis	snv
p.178P	0.860807	-0.912133	0.0443591	0.964384	0.719573	30	mis	snv
p.178Q	0.889081	-1.11324	-0.100474	-0.440866	-1.26305	18	mis	snv
p.178R	0.76264	-2.75908	-1.28581	-0.363105	-1.15334	10	mis	snv
p.178S	1.14543	-0.707748	0.191557	0.496577	0.0595569	0	mis	dnv
p.178T	0.673665	-2.50656	-1.10394	0.603202	0.209992	0	mis	dnv
p.178V	-1.22943	-2.38553	-1.01678	0.962291	0.71662	0	mis	dnv
p.178W	-1.3724			-2.3598	-3.97042	0	mis	tnv
p.178X	1.03097	0.236543	0.871633	-0.228741	-0.963774	0	non	tnv
p.178Y	-0.811802	-2.6577	-1.21279	-0.487738	-1.32918	25	mis	snv
p.179A	0.987639	0.202469	0.847093	1.69837	1.75513	0	mis	dnv
p.179C	0.939167	0.016817	0.713386	1.20897	1.06465	0	mis	dnv
p.179D	1.02804	0.19742	0.843456	0.28799	-0.234732	72	mis	snv
p.179E	0.959962	0.323762	0.934448	0.525658	0.100587	0	mis	dnv
p.179F	1.03811	0.222102	0.861232	1.28046	1.16552	1	mis	dnv
p.179G	1.08356	0.383468	0.977447	1.38171	1.30836	0	mis	dnv
p.179H	-0.573835	-3.48371	-1.80768	-0.559866	-1.43095	5	syn	snv
p.179I	1.11366	0.382852	0.977004	1.44771	1.40148	0	mis	dnv
p.179K	0.907968	0.412369	0.998262	1.15463	0.987986	0	mis	dnv
p.179L	0.861075	0.431311	1.0119	1.18132	1.02564	128	mis	snv
p.179M	0.91438			1.12987	0.953053	0	mis	tnv
p.179N	0.857261	0.355449	0.957269	0.185562	-0.379245	70	mis	snv
p.179P	0.985319	-0.0177416	0.688497	1.04211	0.829231	21	mis	snv
p.179Q	1.05491	0.0967	0.770918	1.27395	1.15633	91	mis	snv
p.179R	0.874067	0.223427	0.862186	0.220657	-0.329731	578	mis	snv
p.179S	1.17226	0.421303	1.0047	1.59185	1.60484	0	mis	dnv
p.179T	0.953681	0.314467	0.927753	1.59222	1.60537	0	mis	dnv
p.179V	1.12498	0.464678	1.03593	1.06942	0.867762	0	mis	dnv
p.179W	0.846253			1.02176	0.800526	0	mis	tnv
p.179X	0.977838	0.402679	0.991283	0.460995	0.00935543	0	non	tnv
p.179Y	1.04069	0.606344	1.13796	0.976738	0.737004	344	mis	snv
p.180A	-0.176574	-2.19253	-0.877779	1.03982	0.825997	1	mis	snv
p.180C	0.35958			0.572951	0.167312	0	mis	tnv
p.180D	0.877327	-2.23459	-0.908068	0.30351	-0.212835	8	mis	snv
p.180E	-1.18893	-2.96528	-1.43431	0.218445	-0.332851	1	syn	snv
p.180F	0.683469			-0.0140392	-0.660856	0	mis	tnv
p.180G	0.211273	-2.1991	-0.882512	-0.48104	-1.31974	4	mis	snv
p.180H	0.851513	-2.18991	-0.87589	1.94756	2.1067	0	mis	dnv
p.180I	0.1227			0.835942	0.538357	0	mis	tnv
p.180K	0.967929	-0.995035	-0.0153464	0.63302	0.252061	48	mis	snv
p.180L	0.175747			1.16893	1.00816	0	mis	dnv
p.180M	-0.840454	-3.71392	-1.97348	1.13998	0.967323	0	mis	dnv
p.180N	0.763573	-2.44437	-1.05915	-1.03481	-2.10103	0	mis	dnv
p.180P	1.01061	0.624113	1.15076	1.71235	1.77486	0	mis	dnv
p.180Q	0.050479	-2.91419	-1.39751	0.765176	0.438517	3	mis	snv
p.180R	0.741965	-2.64392	-1.20287	1.2602	1.13694	0	mis	dnv
p.180S	-0.418603	-2.92168	-1.40291	0.0358451	-0.590476	0	mis	dnv
p.180T	-0.0929111	-2.01906	-0.752848	0.540259	0.121188	0	mis	dnv
p.180V	0.09534	-2.27002	-0.933587	-0.5519	-1.41971	1	mis	snv
p.180W	0.747067	-2.13589	-0.836986	0.617443	0.230084	0	mis	dnv
p.180X	0.921883	0.400778	0.989914	0.659843	0.289905	49	non	tnv
p.180Y	0.666409	-2.80315	-1.31754	1.18579	1.03195	0	mis	dnv
p.181A	0.721447	-1.98443	-0.727909	0.828703	0.528144	0	mis	dnv
p.181C	0.954165	-2.26948	-0.933198	-0.769998	-1.72742	101	mis	snv
p.181D	0.96662	0.188253	0.836854	0.186974	-0.377252	0	mis	dnv
p.181E	1.04726			0.360024	-0.133102	0	mis	tnv
p.181F	0.723166	-2.10113	-0.811957	0.368111	-0.121691	0	mis	dnv
p.181G	0.760909	-2.07738	-0.794847	0.633342	0.252515	5	mis	snv
p.181H	0.59776	-2.11008	-0.818397	-0.248287	-0.99135	80	mis	snv
p.181I	-0.11351	-2.84874	-1.35038	-0.175361	-0.888461	0	mis	dnv
p.181K	-0.739478			0.699037	0.345203	0	mis	tnv
p.181L	-0.169487	-2.60673	-1.17608	0.234437	-0.310289	9	mis	snv
p.181M	0.654415			-1.83211	-3.22593	0	mis	tnv
p.181N	0.905092	-2.38775	-1.01837	0.223784	-0.325318	0	mis	dnv
p.181P	1.09166	0.145879	0.806337	1.18163	1.02607	64	mis	snv
p.181Q	-0.146555	-3.65478	-1.93089	-0.626504	-1.52497	0	mis	dnv
p.181R	-1.19216	-2.4887	-1.09108	0.0622674	-0.553198	7	syn	snv
p.181S	0.714111	-2.30444	-0.958374	0.470297	0.0224798	7	mis	snv
p.181T	0.575409	-2.5193	-1.11312	0.785634	0.46738	0	mis	dnv
p.181V	0.666807	-1.84976	-0.63092	0.78406	0.465158	0	mis	dnv
p.181W	0.879038	-2.19407	-0.878891	-0.221993	-0.954253	0	mis	dnv
p.181X	0.962579	0.131772	0.796177	1.13829	0.964931	0	non	tnv
p.181Y	0.591454	-2.72078	-1.25823	1.09793	0.907992	1	mis	dnv
p.182A	-0.209731	-3.22649	-1.62243	1.0913	0.898629	0	mis	dnv
p.182C	-1.55377	-2.60123	-1.17212	0.423515	-0.0435243	7	syn	snv
p.182D	-0.317372			-0.194848	-0.915955	0	mis	dnv
p.182E	-0.34609			0.226409	-0.321615	0	mis	tnv
p.182F	-0.965882	-2.42615	-1.04603	0.00116329	-0.639408	0	mis	snv
p.182G	-1.41389	-2.36051	-0.998757	-0.39194	-1.19403	2	mis	snv
p.182H	-1.29225	-3.81959	-2.04959	0.336537	-0.166238	0	mis	dnv
p.182I	-1.42878	-2.63558	-1.19687	0.449257	-0.0072047	0	mis	dnv
p.182K	-0.860083			0.688099	0.32977	0	mis	tnv
p.182L	-1.16863	-2.25609	-0.923557	1.55709	1.5558	0	mis	dnv
p.182M	-0.518498			-0.351159	-1.13649	0	mis	tnv
p.182N	-0.594144	-2.17269	-0.863487	0.314633	-0.197142	0	mis	dnv
p.182P	0.398602	-2.64763	-1.20554	0.286114	-0.237379	0	mis	dnv
p.182Q	-1.7118			0.578309	0.174871	0	mis	tnv
p.182R	-1.0794	-2.8909	-1.38074	-0.203526	-0.928198	6	mis	snv
p.182S	-0.988002	-2.90399	-1.39017	0.488205	0.0477456	9	mis	snv
p.182T	-0.908135	-3.60511	-1.89512	0.347579	-0.150659	0	mis	dnv
p.182V	-0.594688	-2.85815	-1.35716	0.485752	0.044285	0	mis	dnv
p.182W	-1.69604	-2.80622	-1.31976	0.314155	-0.197816	2	mis	snv
p.182X	1.001	0.437311	1.01623	0.941646	0.687493	19	non	dnv
p.182Y	-0.980543	-2.34015	-0.984092	-0.560881	-1.43238	7	mis	snv
p.183A	-1.18717	-2.18309	-0.870979	0.267198	-0.264067	0	mis	snv
p.183C	-0.589005	-2.34981	-0.991049	0.0732999	-0.537632	0	mis	dnv
p.183D	-0.657339			-0.342281	-1.12396	0	mis	tnv
p.183E	-0.85341	-2.58016	-1.15695	0.202307	-0.35562	0	mis	dnv
p.183F	-3.27723	-2.26073	-0.926893	0.280218	-0.245698	0	mis	dnv
p.183G	-0.783864	-2.99536	-1.45598	-0.0134474	-0.660022	0	mis	dnv
p.183H	-2.99122			0.251027	-0.286882	0	mis	tnv
p.183I	-3.05788	-3.0146	-1.46983	0.554804	0.141708	0	mis	dnv
p.183K	-1.43131	-3.49039	-1.81249	-0.0461044	-0.706096	0	mis	dnv
p.183L	-1.41169	-3.3789	-1.7322	0.902687	0.632526	13	mis	snv
p.183M	-1.13171			0.550361	0.13544	0	mis	tnv
p.183N	-1.53745			0.53914	0.119608	0	mis	tnv
p.183P	-1.03229	-2.74734	-1.27735	0.768119	0.442668	5	mis	snv
p.183Q	-0.557655	-3.40886	-1.75378	0.734804	0.395666	0	mis	dnv
p.183R	-0.902667	-2.99072	-1.45263	0.459105	0.0066891	0	mis	dnv
p.183S	-1.03725	-2.16842	-0.860417	0.514358	0.0846438	1	syn	snv
p.183T	-0.776899			0.193156	-0.368531	0	mis	snv
p.183V	-1.11156	-2.22716	-0.902717	0.0349791	-0.591698	0	mis	dnv
p.183W	-0.319591	-3.33507	-1.70063	0.26844	-0.262314	0	mis	dnv
p.183X	0.9168	0.222156	0.861271	0.841658	0.546422	128	non	snv
p.183Y	-0.864634	-3.485	-1.80861	0.845789	0.552251	0	mis	dnv
p.184A	-0.598848	-3.2114	-1.61157	0.699719	0.346165	1	mis	snv
p.184C	0.944845	-1.88645	-0.657342	0.702806	0.35052	0	mis	dnv
p.184D	-0.795152	-2.64558	-1.20407	-0.137761	-0.835413	3	syn	snv
p.184E	-0.672319	-3.04678	-1.49301	-0.314843	-1.08525	1	mis	snv
p.184F	-1.08631	-1.98254	-0.726543	0.560422	0.149635	0	mis	dnv
p.184G	-0.618187	-3.34582	-1.70837	0.153619	-0.424312	5	mis	snv
p.184H	-0.422948	-2.66227	-1.21608	0.190016	-0.372961	11	mis	snv
p.184I	-0.771389	-3.81192	-2.04406	1.04818	0.837801	0	mis	dnv
p.184K	-0.756541	-2.54557	-1.13204	-0.163058	-0.871103	0	mis	dnv
p.184L	-1.51239	-2.80813	-1.32113	0.103012	-0.495713	0	mis	dnv
p.184M	-1.00236			0.98654	0.750833	0	mis	tnv
p.184N	-0.967678	-2.13428	-0.835826	0.459435	0.00715448	41	mis	snv
p.184P	-0.598073	-3.67463	-1.94518	1.04912	0.839123	0	mis	dnv
p.184Q	-0.75148	-3.45994	-1.79056	0.751732	0.419548	0	mis	dnv
p.184R	-0.953449	-2.83308	-1.3391	0.932556	0.674668	0	mis	dnv
p.184S	0.440011	-3.67503	-1.94547	1.20226	1.05518	0	mis	dnv
p.184T	-0.749887	-2.61643	-1.18307	0.607006	0.215359	0	mis	dnv
p.184V	-1.39272	-3.64249	-1.92204	0.868429	0.584192	1	mis	snv
p.184W	-1.40221			0.0669838	-0.546543	0	mis	tnv
p.184X	1.02894	0.298911	0.91655	1.0271	0.808053	0	non	tnv
p.184Y	-1.46076	-2.61132	-1.17939	0.161665	-0.41296	10	mis	snv
p.185A	-0.998815	-2.50853	-1.10536	0.896499	0.623796	0	mis	dnv
p.185C	-0.765291	-2.40673	-1.03205	0.0648267	-0.549587	1	mis	snv
p.185D	-0.674797	-2.5378	-1.12644	0.399151	-0.0778987	0	mis	dnv
p.185E	-0.106781			0.05192	-0.567797	0	mis	tnv
p.185F	-2.02542	-2.58538	-1.16071	0.0796718	-0.528642	0	mis	dnv
p.185G	-1.04051	-3.17561	-1.58579	0.369277	-0.120047	4	mis	snv
p.185H	-1.59859	-2.87844	-1.37177	0.627608	0.244425	0	mis	dnv
p.185I	-1.12565	-2.28814	-0.946639	-0.0296565	-0.682891	3	mis	snv
p.185K	-2.84042	-2.52624	-1.11812	0.845256	0.551499	0	mis	dnv
p.185L	-1.01035	-2.09911	-0.8105	0.602014	0.208315	0	mis	dnv
p.185M	-2.53498	-3.85006	-2.07153	-0.300094	-1.06444	0	mis	dnv
p.185N	-1.52164	-2.88325	-1.37523	-0.293036	-1.05449	7	mis	snv
p.185P	-0.571038	-3.01667	-1.47132	0.647719	0.272799	0	mis	dnv
p.185Q	-1.17047			0.705489	0.354306	0	mis	tnv
p.185R	-0.931535	-2.5919	-1.1654	0.0497691	-0.570831	9	mis	snv
p.185S	-0.709121	-2.62582	-1.18983	-0.742426	-1.68852	7	syn	snv
p.185T	-0.713039	-2.15066	-0.847624	0.855633	0.56614	1	mis	snv
p.185V	-1.24432	-3.5626	-1.8645	0.305833	-0.209558	0	mis	dnv
p.185W	-0.482552	-3.28052	-1.66135	-0.178519	-0.892917	0	mis	dnv
p.185X	1.05607	0.436569	1.01569	1.20503	1.05909	0	non	tnv
p.185Y	-1.79192	-3.44838	-1.78224	1.11373	0.930285	0	mis	dnv
p.186A	-1.62437	-1.90749	-0.672494	0.665088	0.297305	0	mis	snv
p.186C	0.0589961	-2.51241	-1.10815	-0.0929489	-0.772188	0	mis	dnv
p.186D	-1.01525	-2.45225	-1.06483	-0.881693	-1.885	3	syn	snv
p.186E	-1.38109	-2.55326	-1.13758	-0.229766	-0.965219	1	mis	snv
p.186F	-1.36989	-2.75227	-1.2809	-0.0301108	-0.683531	0	mis	dnv
p.186G	-0.610752	-2.23743	-0.910114	-0.23901	-0.978261	3	mis	snv
p.186H	-1.33762	-2.0113	-0.747258	0.45151	-0.0040268	4	mis	snv
p.186I	-1.06201	-2.9923	-1.45377	0.0323133	-0.595459	0	mis	dnv
p.186K	-2.00673	-2.76858	-1.29265	-1.44102	-2.67415	0	mis	dnv
p.186L	-0.870742	-3.63024	-1.91321	0.428313	-0.0367537	0	mis	dnv
p.186M	-1.0963			0.580774	0.178348	0	mis	tnv
p.186N	-0.731859	-1.73601	-0.548991	-0.300296	-1.06473	14	mis	snv
p.186P	-1.19475	-2.02065	-0.75399	-0.0380725	-0.694764	0	mis	dnv
p.186Q	-0.619569	-3.09021	-1.52429	-0.145512	-0.846348	0	mis	dnv
p.186R	-0.691397	-3.30223	-1.67698	0.997596	0.766431	0	mis	dnv
p.186S	-1.98339	-3.18584	-1.59316	-0.123365	-0.815101	0	mis	dnv
p.186T	-0.572768	-2.93092	-1.40957	-0.0391464	-0.69628	0	mis	dnv
p.186V	-1.44815	-2.22713	-0.902699	0.297755	-0.220954	2	mis	snv
p.186W	-1.03833			0.00896783	-0.628397	0	mis	tnv
p.186X	1.00896	0.575834	1.11599	1.41941	1.36155	0	non	tnv
p.186Y	-0.810136	-2.26032	-0.9266	0.253655	-0.283175	1	mis	snv
p.187A	0.918383	-1.8451	-0.627559	0.0552045	-0.563163	1	mis	dnv
p.187C	0.864519	-2.41587	-1.03863	0.108273	-0.488289	5	mis	snv
p.187D	0.37843	-2.13048	-0.833093	-0.173298	-0.88555	15	mis	dnv
p.187E	0.843582	-2.10827	-0.817097	-0.199586	-0.922639	0	mis	dnv
p.187G	-1.01988	-2.95113	-1.42412	0.16457	-0.408861	6	syn	snv
p.187R	1.07171	-3.7774	-2.0192	0.898047	0.62598	8	mis	snv
p.187S	1.0884	-1.90988	-0.674214	-0.424127	-1.23944	35	mis	snv
p.187V	0.889233	-2.31432	-0.965491	0.540868	0.122046	7	mis	dnv
p.188A	-0.349677	-2.73689	-1.26983	0.524643	0.0991543	0	mis	dnv
p.188C	-0.700884			0.35958	-0.133728	0	mis	tnv
p.188D	-0.663272			0.215383	-0.337171	0	mis	tnv
p.188E	0.16981	-1.92096	-0.682198	0.0385456	-0.586666	0	mis	dnv
p.188F	-0.801057	-2.64544	-1.20397	-0.10674	-0.791645	0	mis	dnv
p.188G	-0.960513	-1.86191	-0.639667	0.257971	-0.277085	0	mis	dnv
p.188H	-1.48808	-2.86164	-1.35967	0.243508	-0.29749	0	mis	dnv
p.188I	-0.985703	-1.72172	-0.5387	-0.411253	-1.22127	0	mis	dnv
p.188K	0.943536	-2.87027	-1.36588	-0.379441	-1.17639	0	mis	dnv
p.188L	-0.650071	-2.50312	-1.10146	0.0896822	-0.514519	7	syn	snv
p.188M	-1.05311	-2.61939	-1.1852	-0.343838	-1.12616	2	mis	snv
p.188N	-0.627876			-0.184928	-0.901959	0	mis	tnv
p.188P	-0.976437	-2.45129	-1.06414	-0.0372612	-0.69362	4	mis	snv
p.188Q	-1.04309	-3.21124	-1.61145	-0.533276	-1.39343	1	mis	snv
p.188R	-0.848001	-3.29408	-1.67112	-0.0353255	-0.690889	0	mis	snv
p.188S	-1.20557	-3.15006	-1.56739	1.2315	1.09643	0	mis	dnv
p.188T	-0.292724	-2.97053	-1.43809	0.202362	-0.355543	0	mis	dnv
p.188V	-0.886031	-2.99564	-1.45618	0.487981	0.0474293	6	mis	snv
p.188W	-0.929931	-2.95414	-1.42629	0.701547	0.348744	0	mis	dnv
p.188X	0.93304	0.581754	1.12025	1.49982	1.47501	1	non	tnv
p.188Y	-0.375677			-0.166875	-0.876489	0	mis	tnv
p.189A	-1.07083	-2.20914	-0.889739	-0.0876271	-0.76468	7	syn	snv
p.189C	-1.39879	-3.78905	-2.02758	0.735891	0.397198	0	mis	dnv
p.189D	0.741221	-2.03846	-0.766816	0.0593807	-0.557271	4	mis	snv
p.189E	0.876143	-2.13821	-0.838659	0.321792	-0.187042	0	mis	dnv
p.189F	-0.075091	-2.45489	-1.06673	0.0229373	-0.608687	0	mis	dnv
p.189G	0.786149	-1.58786	-0.442296	1.06723	0.864671	4	mis	snv
p.189H	-0.862282	-3.44625	-1.78071	0.0739032	-0.536781	0	mis	dnv
p.189I	-0.937078	-1.55549	-0.418986	-0.0212562	-0.671039	0	mis	dnv
p.189K	1.08466			1.79686	1.89408	0	mis	tnv
p.189L	0.319884	-3.03904	-1.48743	-0.0826318	-0.757632	0	mis	dnv
p.189M	-1.21161			-0.378151	-1.17457	0	mis	tnv
p.189N	0.956582	-0.958543	0.0109351	-0.135521	-0.832252	0	mis	dnv
p.189P	0.632149	-2.38274	-1.01477	0.955749	0.70739	5	mis	snv
p.189Q	0.357416			0.268724	-0.261914	0	mis	tnv
p.189R	0.940557	-0.404496	0.409958	1.41209	1.35123	0	mis	dnv
p.189S	-0.744215	-2.89961	-1.38701	-0.514804	-1.36737	1	mis	snv
p.189T	-0.92569	-2.66991	-1.22158	-0.683973	-1.60605	11	mis	snv
p.189V	-0.840564	-2.67773	-1.22722	-0.981104	-2.02526	28	mis	snv
p.189W	-0.0471789			0.0338345	-0.593313	0	mis	tnv
p.189X	0.973249	0.552044	1.09886	1.32653	1.23052	0	non	tnv
p.189Y	0.0451169	-3.03832	-1.48691	0.24897	-0.289784	0	mis	dnv
p.190A	0.859391	-2.4528	-1.06522	0.707289	0.356845	3	mis	snv
p.190C	0.990711	-0.22605	0.538474	0.826872	0.525561	0	mis	dnv
p.190D	1.04273	-1.27517	-0.217097	-0.0060158	-0.649537	0	mis	dnv
p.190E	1.11017			1.22836	1.09201	0	mis	tnv
p.190F	0.0722883	-1.93895	-0.69515	0.109578	-0.486448	2	mis	dnv
p.190G	1.05871	-1.45375	-0.345714	0.648278	0.273588	0	mis	dnv
p.190H	-0.651193	-2.39406	-1.02292	-0.456012	-1.28442	4	mis	snv
p.190I	1.03351	0.256568	0.886054	1.39865	1.33226	0	mis	dnv
p.190K	0.831435			0.0348769	-0.591842	0	mis	tnv
p.190L	1.00778	0.0511153	0.738088	1.14775	0.978281	158	mis	snv
p.190M	0.914767			0.848058	0.555452	0	mis	tnv
p.190N	-0.172533	-2.03862	-0.766934	-0.121606	-0.812619	2	mis	dnv
p.190P	-0.902585	-2.58076	-1.15738	0.722154	0.377818	7	syn	snv
p.190Q	1.04722	-0.584818	0.280091	0.779701	0.459009	0	mis	dnv
p.190R	0.935057	-1.14125	-0.120649	0.815907	0.510091	16	mis	snv
p.190S	0.816874	-2.0856	-0.800766	0.237165	-0.306439	28	mis	snv
p.190T	0.356102	0.0634876	0.746999	0.513956	0.0840764	20	mis	snv
p.190V	1.00006	0.379868	0.974855	1.13775	0.964167	0	mis	dnv
p.190W	0.948158			0.190127	-0.372804	0	mis	tnv
p.190X	1.00961	0.461484	1.03363	1.80093	1.89984	0	non	tnv
p.190Y	-0.208759	-2.19177	-0.87723	-0.506697	-1.35593	0	mis	dnv
p.191A	-0.772779	-2.17597	-0.865851	0.037706	-0.587851	0	mis	snv
p.191C	-0.347697	-3.15623	-1.57184	0.167312	-0.404994	0	mis	dnv
p.191D	0.442041	-2.37312	-1.00784	-0.185795	-0.903182	0	mis	dnv
p.191E	0.118817			0.0796504	-0.528672	0	mis	tnv
p.191F	0.862249	-2.90104	-1.38805	-1.00218	-2.05499	0	mis	dnv
p.191G	0.185134	-2.84755	-1.34952	0.868276	0.583977	0	mis	dnv
p.191H	-0.3125	-1.95918	-0.709719	-0.199512	-0.922535	4	mis	snv
p.191I	-0.765464	-3.24711	-1.63729	-0.188651	-0.907211	0	mis	dnv
p.191K	-1.23713			-0.374728	-1.16974	0	mis	tnv
p.191L	-0.730742	-2.54316	-1.1303	0.933082	0.67541	15	mis	snv
p.191M	-0.821847			-0.769543	-1.72677	0	mis	tnv
p.191N	-0.938777	-3.00043	-1.45963	-0.809056	-1.78252	0	mis	dnv
p.191P	-1.32741	-2.74634	-1.27663	0.263644	-0.269082	4	syn	snv
p.191Q	-0.912817	-4.06395	-2.22557	-0.103025	-0.786404	0	mis	dnv
p.191R	-0.747621	-2.14556	-0.84395	-0.110282	-0.796643	4	mis	snv
p.191S	-0.647364	-2.45327	-1.06557	1.11827	0.936683	13	mis	snv
p.191T	-1.00206	-2.30801	-0.960951	-0.184041	-0.900707	4	mis	snv
p.191V	-1.18251	-3.00146	-1.46037	0.832507	0.533512	0	mis	dnv
p.191W	1.06186			1.16523	1.00294	0	mis	tnv
p.191X	1.00544	0.551643	1.09857	1.3598	1.27745	0	non	tnv
p.191Y	0.826113	-1.6351	-0.47632	0.122925	-0.467617	0	mis	dnv
p.192A	-0.659936	-2.62799	-1.1914	0.189391	-0.373843	0	mis	dnv
p.192C	-1.19106			0.538197	0.118277	0	mis	tnv
p.192D	-0.553721	-2.88272	-1.37485	0.301077	-0.216268	0	mis	dnv
p.192E	-0.809607	-3.19562	-1.6002	0.16787	-0.404206	1	mis	snv
p.192F	0.0374701			0.19071	-0.371981	0	mis	tnv
p.192G	-0.784537	-3.03418	-1.48393	-0.153467	-0.857571	0	mis	dnv
p.192H	-1.01385	-2.55554	-1.13922	0.447696	-0.0094077	19	mis	snv
p.192I	0.383682			-0.068802	-0.73812	0	mis	tnv
p.192K	-1.15052	-2.91847	-1.4006	0.0270813	-0.602841	4	mis	snv
p.192L	-0.95488	-2.84074	-1.34462	-0.223292	-0.956085	4	mis	snv
p.192M	-1.06234			-0.391184	-1.19296	0	mis	dnv
p.192N	-1.69184	-2.59469	-1.16741	-0.696435	-1.62363	0	mis	dnv
p.192P	-0.777881	-2.70418	-1.24627	0.305305	-0.210304	1	mis	snv
p.192Q	-1.29778	-2.37126	-1.0065	-0.363758	-1.15427	5	syn	snv
p.192R	-0.838914	-3.45294	-1.78552	0.414918	-0.0556537	12	mis	snv
p.192S	-1.02371	-3.89221	-2.10188	0.995603	0.763619	0	mis	dnv
p.192T	-0.517579	-2.6854	-1.23274	0.425934	-0.0401113	0	mis	dnv
p.192V	0.280546	-2.27913	-0.94015	-0.360182	-1.14922	0	mis	dnv
p.192W	-0.583461	-2.45151	-1.06429	-0.315059	-1.08556	0	mis	dnv
p.192X	0.954977	0.277399	0.901057	1.42354	1.36738	326	non	tnv
p.192Y	-1.27752	-0.723445	0.180252	0.470295	0.0224766	0	mis	dnv
p.193A	0.57532	-2.64164	-1.20123	1.24679	1.11801	0	mis	dnv
p.193C	0.974112	-0.49141	0.347363	0.712419	0.364083	0	mis	dnv
p.193D	1.04601	-0.294592	0.48911	1.04422	0.832215	32	mis	snv
p.193E	1.00494	0.624557	1.15108	1.42606	1.37094	0	mis	dnv
p.193F	0.982915	-2.65019	-1.20739	0.498306	0.0619967	0	mis	dnv
p.193G	1.06274	0.589147	1.12558	1.28639	1.17388	0	mis	dnv
p.193H	-1.23841	-2.84487	-1.34759	0.623068	0.23802	3	syn	snv
p.193I	1.01403	0.24989	0.881245	1.38847	1.3179	0	mis	dnv
p.193K	0.768772	0.502317	1.06304	1.16796	1.00679	0	mis	dnv
p.193L	0.949905	0.340456	0.946471	1.13743	0.963722	191	mis	snv
p.193M	0.793387			-0.308158	-1.07582	0	mis	tnv
p.193N	0.54025	0.175903	0.82796	0.823736	0.521136	16	mis	snv
p.193P	0.969206	-0.20298	0.555089	1.23125	1.09609	47	mis	snv
p.193Q	0.769651	-1.7952	-0.59162	-0.18902	-0.907731	5	mis	snv
p.193R	0.899486	0.378593	0.973937	1.41632	1.3572	363	mis	snv
p.193S	1.05914	0.117835	0.786139	1.24735	1.1188	0	mis	dnv
p.193T	0.926137	0.248338	0.880128	1.76116	1.84372	0	mis	dnv
p.193V	1.05039	-0.160154	0.585932	1.24931	1.12157	0	mis	dnv
p.193W	1.07366			1.57419	1.57994	0	mis	tnv
p.193X	1.05546	0.33057	0.939351	1.31676	1.21673	0	non	tnv
p.193Y	0.944895	0.353528	0.955885	0.810139	0.501953	155	mis	snv
p.194A	1.02468	0.431343	1.01193	1.42254	1.36598	0	mis	dnv
p.194C	1.02735	-1.26341	-0.208627	0.94478	0.691914	0	mis	dnv
p.194D	1.11755	0.112253	0.78212	1.43964	1.3901	0	mis	dnv
p.194E	0.962592			0.917419	0.653312	0	mis	tnv
p.194F	0.846951	0.0768336	0.75661	0.67224	0.307395	91	mis	snv
p.194G	0.99311	0.399067	0.988682	1.46189	1.42149	0	mis	dnv
p.194H	0.771446	-0.0278402	0.681225	1.48842	1.45892	23	mis	snv
p.194I	-1.10144	-2.12272	-0.827505	0.360153	-0.132919	5	mis	snv
p.194K	1.12899			1.3774	1.30228	0	mis	tnv
p.194L	-0.822223	-2.58477	-1.16027	0.743989	0.408624	6	syn	snv
p.194M	0.343813			0.270678	-0.259157	0	mis	dnv
p.194N	0.889709	0.283001	0.905092	1.72646	1.79476	0	mis	dnv
p.194P	0.819431	0.249551	0.881001	1.22771	1.09109	36	mis	snv
p.194Q	0.974655	0.606009	1.13772	1.54482	1.5385	0	mis	dnv
p.194R	1.03751	0.391817	0.983461	1.60356	1.62136	235	mis	snv
p.194S	1.09278	0.452322	1.02704	1.59478	1.60898	0	mis	dnv
p.194T	0.964099	0.130771	0.795456	1.47846	1.44486	0	mis	dnv
p.194V	-0.643298	-2.82591	-1.33393	0.086536	-0.518958	5	mis	snv
p.194W	0.877897			1.36389	1.28323	0	mis	tnv
p.194X	1.08382	0.17114	0.82453	1.63983	1.67254	0	non	tnv
p.194Y	0.978615	0.228991	0.866194	1.5069	1.485	0	mis	dnv
p.195A	0.902663	0.354115	0.956308	1.77597	1.86462	0	mis	dnv
p.195C	1.03803	0.32206	0.933222	1.83995	1.95488	0	mis	dnv
p.195D	0.98306	0.409956	0.996524	1.36994	1.29176	0	mis	dnv
p.195E	0.996306			1.2728	1.15471	0	mis	tnv
p.195F	1.00719	0.239306	0.873623	1.23384	1.09974	93	mis	snv
p.195G	0.932793	0.304943	0.920894	1.0839	0.888199	0	mis	dnv
p.195H	0.838544	0.0815593	0.760014	1.21728	1.07637	0	mis	dnv
p.195I	-1.04885	-3.07295	-1.51185	-0.361385	-1.15092	24	syn	snv
p.195K	0.935355	-0.0741362	0.647882	1.57519	1.58134	1	mis	dnv
p.195L	-1.11715	-3.03001	-1.48093	-0.225886	-0.959745	1	mis	snv
p.195M	-0.620531	-2.366	-1.00271	-0.387051	-1.18713	3	mis	snv
p.195N	0.794667	0.113559	0.78306	0.459795	0.00766336	54	mis	snv
p.195P	1.087	0.389817	0.98202	1.39868	1.3323	0	mis	dnv
p.195Q	1.00972			1.36272	1.28158	0	mis	tnv
p.195R	1.03711	0.407061	0.994439	1.85392	1.9746	0	mis	dnv
p.195S	1.00654	0.273163	0.898006	1.2901	1.17912	30	mis	snv
p.195T	0.839178	0.410418	0.996857	0.959934	0.713295	366	mis	snv
p.195V	-0.36836	-2.33233	-0.978465	0.471992	0.0248709	1	mis	snv
p.195W	0.97101			1.19392	1.04343	0	mis	tnv
p.195X	1.04224	0.273239	0.898061	1.58684	1.59778	0	non	tnv
p.195Y	0.926464	0.517528	1.074	1.55445	1.55209	0	mis	dnv
p.196A	0.323114	-2.43941	-1.05558	-1.09496	-2.18589	0	mis	dnv
p.196C	-0.193554	-2.41269	-1.03634	-0.589013	-1.47207	0	mis	dnv
p.196D	0.963426			1.5234	1.50828	0	mis	tnv
p.196E	1.01028	0.025106	0.719356	1.25513	1.12978	0	mis	dnv
p.196F	0.937847			1.94798	2.1073	0	mis	tnv
p.196G	0.970104	-1.88482	-0.65617	-0.007588	-0.651755	10	mis	snv
p.196H	0.924309	-1.80505	-0.598715	-0.584782	-1.4661	0	mis	dnv
p.196I	0.69805	-2.20744	-0.88852	0.0671506	-0.546308	0	mis	dnv
p.196K	-0.797089	-3.39554	-1.74418	0.825791	0.524036	0	mis	dnv
p.196L	-0.436009	-2.63615	-1.19727	-0.0948191	-0.774827	7	mis	snv
p.196M	0.905446			-0.0664928	-0.734862	0	mis	tnv
p.196N	0.941158			-0.0298062	-0.683102	0	mis	tnv
p.196P	0.922231	-0.13785	0.601996	1.19217	1.04095	64	mis	snv
p.196Q	0.266574	-1.3555	-0.274951	-0.0528673	-0.715638	24	mis	snv
p.196R	-0.879937	-2.68372	-1.23153	-0.368843	-1.16144	10	syn	snv
p.196S	1.02047	-1.35626	-0.275502	0.465119	0.0151735	0	mis	dnv
p.196T	-1.05392	-2.5215	-1.1147	-0.688396	-1.61229	0	mis	dnv
p.196V	0.0906767	-2.94298	-1.41825	-0.0180312	-0.666489	0	mis	dnv
p.196W	0.927233	-1.52351	-0.395952	0.327857	-0.178485	0	mis	dnv
p.196X	0.932607	0.382266	0.976581	0.953469	0.704174	869	non	tnv
p.196Y	1.07208			1.11539	0.932628	0	mis	tnv
p.197A	-0.671295	-2.75716	-1.28443	-0.612537	-1.50526	7	mis	snv
p.197C	-0.32552			-0.162415	-0.870196	0	mis	tnv
p.197D	1.01474	0.518877	1.07497	1.10079	0.912025	0	mis	dnv
p.197E	0.95202	0.340697	0.946644	0.875272	0.593848	22	mis	snv
p.197F	1.00448	-1.19032	-0.155994	-0.249521	-0.993092	0	mis	dnv
p.197G	0.995889	-1.09194	-0.0851342	0.79743	0.484022	35	mis	snv
p.197H	0.917917			1.08985	0.896589	0	mis	tnv
p.197I	-1.03083			-0.473998	-1.3098	0	mis	dnv
p.197K	0.954762	0.171629	0.824882	1.33434	1.24153	0	mis	dnv
p.197L	0.935293	-1.33424	-0.259642	0.0227187	-0.608996	19	mis	snv
p.197M	1.0201	-0.963599	0.00729357	0.491445	0.0523163	37	mis	snv
p.197N	1.15327			0.928803	0.669372	0	mis	tnv
p.197P	1.01164	0.49644	1.05881	0.953595	0.70435	0	mis	dnv
p.197Q	1.07225	0.605692	1.13749	1.28702	1.17477	1	mis	dnv
p.197R	0.946276	0.356671	0.958149	1.09879	0.909206	1	mis	dnv
p.197S	1.2647	-1.0683	-0.0681114	0.87425	0.592405	0	mis	dnv
p.197T	0.766607	-2.31559	-0.966405	-1.17592	-2.30012	0	mis	dnv
p.197V	-0.779904	-1.97867	-0.723755	-0.376725	-1.17256	8	syn	snv
p.197W	0.98772	0.255484	0.885274	1.2431	1.11281	0	mis	dnv
p.197X	1.07868	0.02699	0.720713	1.15445	0.987737	0	non	tnv
p.197Y	0.163115			-0.807912	-1.78091	0	mis	tnv
p.198A	-1.04468	-2.90438	-1.39045	0.384003	-0.0992704	0	mis	snv
p.198C	-0.16131			-0.871513	-1.87064	0	mis	tnv
p.198D	-0.387618	-2.28258	-0.942636	-0.0772724	-0.75007	3	mis	snv
p.198E	-1.22304	-2.61594	-1.18272	0.161824	-0.412736	1	syn	snv
p.198F	0.836296			-0.266122	-1.01651	0	mis	tnv
p.198G	-0.532905	-2.48508	-1.08848	0.0578897	-0.559374	8	mis	snv
p.198H	-0.866656	-2.41245	-1.03617	-0.543597	-1.40799	0	mis	dnv
p.198I	-0.259189	-2.8325	-1.33868	-0.48684	-1.32792	0	mis	dnv
p.198K	-0.930994	-2.06303	-0.784517	-0.127679	-0.821187	21	mis	snv
p.198L	0.272368	-2.6366	-1.1976	-0.169429	-0.880091	0	mis	dnv
p.198M	-0.419201			-0.790422	-1.75623	0	mis	tnv
p.198N	-0.544135	-2.33076	-0.977335	0.44072	-0.0192502	0	mis	dnv
p.198P	-0.64401	-2.64866	-1.20629	-0.352906	-1.13895	0	mis	dnv
p.198Q	-1.03377	-2.11645	-0.822985	0.0197235	-0.613222	3	mis	snv
p.198R	-1.19021	-2.48581	-1.089	-0.220784	-0.952547	0	mis	dnv
p.198S	-0.911474	-2.45757	-1.06866	-0.574384	-1.45143	0	mis	dnv
p.198T	-0.767633	-2.19098	-0.87666	-0.896451	-1.90583	0	mis	dnv
p.198V	-0.461749	-1.79504	-0.591506	-0.0481678	-0.709008	1	mis	snv
p.198W	0.78993			0.238398	-0.304701	0	mis	tnv
p.198X	0.836263	-0.140631	0.599993	0.834742	0.536664	104	non	dnv
p.198Y	-0.168278	-2.80438	-1.31843	-0.463994	-1.29568	0	mis	dnv
p.199A	-0.785025	-2.69824	-1.24199	-0.0796376	-0.753407	2	mis	snv
p.199C	0.334978	-1.87741	-0.650828	-0.172958	-0.88507	0	mis	dnv
p.199D	0.667784	-2.2723	-0.935231	-0.165024	-0.873876	0	mis	dnv
p.199E	1.00838	-1.67481	-0.504922	-0.0446744	-0.704079	36	mis	snv
p.199F	0.951386			0.948124	0.696632	0	mis	tnv
p.199G	-0.181096	-3.3476	-1.70966	-0.187989	-0.906278	5	syn	snv
p.199H	-0.538784			-0.20682	-0.932845	0	mis	tnv
p.199I	0.991458	0.621458	1.14885	1.74028	1.81426	0	mis	dnv
p.199K	-0.769795	-2.78877	-1.30719	0.506587	0.0736804	1	mis	dnv
p.199L	0.998089	-0.305596	0.481186	1.5214	1.50545	0	mis	dnv
p.199M	0.990101			0.198793	-0.360577	0	mis	tnv
p.199N	-0.226151			0.191344	-0.371088	0	mis	tnv
p.199P	0.92697	-1.69962	-0.522786	-0.434879	-1.25461	0	mis	dnv
p.199Q	-0.222565	-2.16565	-0.858419	0.89654	0.623853	0	mis	dnv
p.199R	-1.1276	-2.13767	-0.83827	0.0178135	-0.615916	20	mis	snv
p.199S	-1.10149	-3.09745	-1.5295	-0.0468929	-0.707209	0	mis	dnv
p.199T	0.528874	-1.71911	-0.53682	0.321449	-0.187525	1	mis	dnv
p.199V	0.681174	-0.416821	0.401082	0.766928	0.440988	52	mis	snv
p.199W	0.989214	-0.256641	0.516443	0.769139	0.444108	0	mis	dnv
p.199X	0.819596	-0.086407	0.639045	0.74644	0.412083	21	non	tnv
p.199Y	0.915461			-0.481591	-1.32051	0	mis	tnv
p.200A	-0.863753	-3.11563	-1.54259	-0.192774	-0.913028	0	mis	dnv
p.200C	-0.892344	-3.0272	-1.4789	-0.991562	-2.04002	0	mis	dnv
p.200D	-1.0396	-2.23332	-0.907157	-0.0312687	-0.685165	3	mis	snv
p.200E	-0.242892	-2.8867	-1.37772	-0.0440022	-0.70313	0	mis	dnv
p.200F	0.833191	-1.31149	-0.243254	-0.391491	-1.19339	0	mis	dnv
p.200G	-1.05233	-2.74304	-1.27425	-0.356142	-1.14352	0	mis	dnv
p.200H	-1.22214	-2.0415	-0.769009	-0.225964	-0.959856	0	mis	snv
p.200I	-0.222602	-1.75351	-0.561598	0.635137	0.255048	3	mis	snv
p.200K	-0.730965	-2.21016	-0.890475	0.74424	0.408978	3	mis	snv
p.200L	0.539108	-2.06806	-0.788135	-0.404019	-1.21107	0	mis	dnv
p.200M	-0.0007387	-2.7417	-1.27329	-0.624344	-1.52192	0	mis	dnv
p.200N	-0.837993	-2.76507	-1.29012	-0.780369	-1.74205	1	syn	snv
p.200P	-0.500303	-0.969633	0.00294784	-0.171942	-0.883637	1	mis	dnv
p.200Q	-1.00177	-2.30371	-0.957849	-0.186344	-0.903956	0	mis	dnv
p.200R	-0.861247	-1.36993	-0.285341	-0.320792	-1.09365	0	mis	dnv
p.200S	-0.783173	-2.82246	-1.33145	0.142283	-0.440306	4	mis	snv
p.200T	-0.972812	-2.29619	-0.952438	0.250601	-0.287484	1	mis	snv
p.200V	-0.679835	-2.41502	-1.03801	-0.429048	-1.24638	0	mis	dnv
p.200W	1.03128			0.756078	0.425681	0	mis	tnv
p.200X	0.998254	0.285777	0.907091	1.35243	1.26706	0	non	tnv
p.200Y	0.724843	-2.10739	-0.816461	-0.316774	-1.08798	2	mis	snv
p.201A	-0.602586	-3.42001	-1.76181	0.779767	0.459102	0	mis	dnv
p.201C	-0.719441	-3.55681	-1.86033	0.793081	0.477887	0	mis	dnv
p.201D	-0.610615			-1.00024	-2.05226	0	mis	tnv
p.201E	-0.612153	-1.35062	-0.271436	-0.262517	-1.01143	0	mis	dnv
p.201F	-1.071	-2.38681	-1.0177	0.350193	-0.146972	12	mis	snv
p.201G	-1.13922	-2.76993	-1.29362	-0.0033909	-0.645833	0	mis	dnv
p.201H	-1.16332			-0.0171815	-0.66529	0	mis	tnv
p.201I	-0.53459	-3.51773	-1.83219	0.405898	-0.0683796	0	mis	dnv
p.201K	-1.48957	-4.16814	-2.30061	-0.387142	-1.18726	0	mis	dnv
p.201L	-1.20816	-2.3203	-0.969797	-0.180204	-0.895293	9	syn	snv
p.201M	-1.23518	-2.22816	-0.903437	0.137246	-0.447412	1	mis	snv
p.201N	-0.526924			-0.815001	-1.79091	0	mis	tnv
p.201P	-0.97078	-3.46425	-1.79367	0.303015	-0.213534	1	mis	dnv
p.201Q	0.104533	-2.54091	-1.12868	-0.695371	-1.62213	0	mis	dnv
p.201R	-1.24534	-3.66366	-1.93728	-0.692231	-1.6177	0	mis	dnv
p.201S	-0.893904	-2.71367	-1.2531	0.0361101	-0.590102	2	mis	snv
p.201T	-1.24735	-3.7013	-1.96439	-0.258478	-1.00573	0	mis	dnv
p.201V	-1.23604	-2.67306	-1.22386	-0.127042	-0.820288	3	mis	snv
p.201W	-1.13066	-3.06587	-1.50676	-0.240019	-0.979686	0	mis	snv
p.201X	0.926293	0.0735688	0.754259	1.05937	0.853583	20	non	dnv
p.201Y	-1.03913	-2.73014	-1.26496	-0.686106	-1.60906	0	mis	dnv
p.202A	-1.00239	-3.53275	-1.843	0.933384	0.675836	0	mis	dnv
p.202C	-1.28226	-1.80683	-0.599997	-1.0594	-2.13573	23	mis	snv
p.202D	-1.08076	-4.12129	-2.26686	-0.239035	-0.978297	0	mis	dnv
p.202E	-0.847582			-1.38113	-2.58964	0	mis	tnv
p.202F	-0.76171	-1.87625	-0.649995	-0.365869	-1.15724	0	mis	dnv
p.202G	-1.17397	-2.07222	-0.791135	-1.0364	-2.10328	5	mis	snv
p.202H	-1.10089	-2.30115	-0.956008	-0.508834	-1.35895	22	mis	snv
p.202I	1.07318	-1.94108	-0.696685	-1.81312	-3.19912	0	mis	dnv
p.202K	-1.18927			-0.638825	-1.54235	0	mis	tnv
p.202L	-0.639851	-2.1998	-0.883011	-0.19588	-0.917411	7	mis	snv
p.202M	-0.866069			-0.767845	-1.72438	0	mis	tnv
p.202N	-0.836896	-1.79126	-0.588783	-1.60217	-2.90151	0	mis	dnv
p.202P	-1.16855	-1.88182	-0.654003	-0.190476	-0.909786	6	mis	snv
p.202Q	-0.712984			-0.247075	-0.98964	0	mis	dnv
p.202R	-0.895605	-2.6238	-1.18838	-0.265593	-1.01577	7	syn	snv
p.202S	-0.952301	-2.32013	-0.969677	-0.465774	-1.2982	8	mis	snv
p.202T	-0.648832	-3.02963	-1.48066	-0.475689	-1.31219	0	mis	dnv
p.202V	0.401355	-2.53768	-1.12635	0.508763	0.0767501	0	mis	dnv
p.202W	0.786543	-2.90576	-1.39144	-0.968038	-2.00683	0	mis	dnv
p.202X	0.98348	0.209044	0.851828	1.12215	0.942165	0	non	tnv
p.202Y	-0.719296	-2.96194	-1.4319	-0.145086	-0.845746	0	mis	dnv
p.203A	-1.34015	-3.14988	-1.56726	-1.14279	-2.25338	6	mis	snv
p.203C	-0.767867			0.899433	0.627935	0	mis	tnv
p.203D	1.03828	0.0865838	0.763632	1.12346	0.944015	0	mis	dnv
p.203E	0.850282	-0.451711	0.375954	0.962437	0.716825	14	mis	snv
p.203F	1.10146	-0.168689	0.579786	1.13238	0.956595	0	mis	dnv
p.203G	-0.59703	-1.79541	-0.591772	-0.792459	-1.75911	1	mis	snv
p.203H	0.965187			0.0616438	-0.554078	0	mis	tnv
p.203I	0.699122	-2.9946	-1.45542	0.0607549	-0.555332	0	mis	dnv
p.203K	-0.849351	-2.92628	-1.40622	-0.296766	-1.05975	0	mis	dnv
p.203L	0.85014	-0.994373	-0.0148698	0.158451	-0.417495	28	mis	snv
p.203M	0.689364	-1.06771	-0.0676876	-0.134897	-0.831371	13	mis	snv
p.203N	1.02459			1.0676	0.865203	0	mis	tnv
p.203P	-0.772377	-0.700103	0.197063	-0.103222	-0.786682	0	mis	dnv
p.203Q	-0.965885	-1.92199	-0.68294	-0.487059	-1.32823	0	mis	dnv
p.203R	0.900558	-2.29529	-0.951788	0.183864	-0.38164	0	mis	dnv
p.203S	-1.21696	-1.77219	-0.575052	-0.20181	-0.925776	0	mis	dnv
p.203T	-0.677112	-4.36975	-2.44581	-0.727366	-1.66727	0	mis	dnv
p.203V	-1.0492	-2.46405	-1.07333	-0.347778	-1.13172	14	syn	snv
p.203W	0.950413	0.397527	0.987573	1.37231	1.2951	0	mis	dnv
p.203X	1.04934	0.446948	1.02317	1.44092	1.3919	0	non	tnv
p.203Y	1.00211			1.16067	0.996506	0	mis	tnv
p.204A	-0.822203	-2.43302	-1.05098	-0.172342	-0.884201	4	mis	snv
p.204C	-1.23342			-0.368305	-1.16068	0	mis	tnv
p.204D	-0.630462	-1.98751	-0.730125	0.00034846	-0.640557	5	mis	snv
p.204E	-1.08901	-2.34636	-0.988567	-0.21041	-0.937911	7	syn	snv
p.204F	0.483985			-0.54928	-1.41601	0	mis	tnv
p.204G	0.671905	-2.24531	-0.915792	0.562664	0.152797	5	mis	snv
p.204H	-1.16959	-2.59497	-1.16761	0.264275	-0.268192	0	mis	dnv
p.204I	-0.830057			-0.523038	-1.37899	0	mis	tnv
p.204K	-1.11853	-2.35684	-0.996115	-0.237079	-0.975538	11	mis	snv
p.204L	-1.2854			-0.3849	-1.18409	0	mis	dnv
p.204M	-1.00088	-2.04429	-0.771017	-0.912037	-1.92782	0	mis	dnv
p.204N	-1.06572	-2.9362	-1.41337	0.183631	-0.381969	0	mis	dnv
p.204P	1.01612	0.445098	1.02183	1.46927	1.4319	0	mis	dnv
p.204Q	-0.823416	-2.65292	-1.20935	-0.363003	-1.1532	3	mis	snv
p.204R	-0.224545	-3.1838	-1.59169	-0.320203	-1.09281	0	mis	dnv
p.204S	-1.04139	-3.23672	-1.62981	0.689139	0.331238	0	mis	dnv
p.204T	-1.42593	-2.68011	-1.22893	0.493587	0.0553383	0	mis	dnv
p.204V	-1.02058	-2.56547	-1.14637	-0.0401469	-0.697691	4	mis	snv
p.204W	-0.0296211	-4.25297	-2.3617	-0.681346	-1.60234	0	mis	dnv
p.204X	0.712104	-0.081793	0.642368	0.479012	0.0347754	161	non	tnv
p.204Y	0.436892	-2.38598	-1.0171	-0.320875	-1.09376	0	mis	dnv
p.205A	1.11054	0.23639	0.871522	1.33629	1.24428	0	mis	dnv
p.205C	0.950105	0.235251	0.870702	1.06806	0.86585	293	mis	snv
p.205D	0.762872	0.173005	0.825873	1.45825	1.41635	49	mis	snv
p.205E	0.946091	0.386684	0.979764	1.5964	1.61127	0	mis	dnv
p.205F	0.923303	-0.100805	0.628675	1.5691	1.57275	24	mis	snv
p.205G	1.10061	0.684108	1.19397	1.58987	1.60205	0	mis	dnv
p.205H	1.03524	-0.451009	0.376459	1.52309	1.50783	51	mis	snv
p.205I	1.07544	0.56409	1.10753	1.3834	1.31075	0	mis	dnv
p.205K	1.04684	0.216227	0.857001	1.53382	1.52297	0	mis	dnv
p.205L	0.932481	0.0666151	0.749251	1.53226	1.52077	0	mis	dnv
p.205M	1.10085			1.20843	1.06389	0	mis	tnv
p.205N	1.08844	0.0868057	0.763792	1.47863	1.44511	18	mis	snv
p.205P	1.05408	0.0153433	0.712325	1.61426	1.63647	0	mis	dnv
p.205Q	1.03533	0.0808074	0.759472	1.27235	1.15407	0	mis	dnv
p.205R	1.11342	0.446017	1.02249	1.5203	1.5039	0	mis	dnv
p.205S	0.657883	0.243291	0.876493	1.49659	1.47045	41	mis	snv
p.205T	1.00871	0.238919	0.873344	1.40962	1.34774	0	mis	dnv
p.205V	1.02204	0.279113	0.902291	1.49005	1.46122	0	mis	dnv
p.205W	1.14933	0.0075773	0.706732	1.71769	1.78239	0	mis	dnv
p.205X	0.850122	0.0181506	0.714347	1.09578	0.904962	23	non	dnv
p.205Y	-1.19246	-3.07248	-1.51151	0.0629106	-0.55229	1	syn	snv
p.206A	-0.608984	-3.37097	-1.72649	0.154634	-0.42288	0	mis	dnv
p.206C	-0.364634	-3.6495	-1.92709	1.09717	0.906917	0	mis	dnv
p.206D	-1.28076			-0.443284	-1.26647	0	mis	tnv
p.206E	-1.04734	-3.31562	-1.68662	-0.722834	-1.66088	0	mis	dnv
p.206F	-1.25844	-2.14912	-0.846518	0.487368	0.0465644	1	mis	snv
p.206G	-0.686422	-2.72403	-1.26056	0.247387	-0.292018	0	mis	dnv
p.206H	-0.982561			0.233814	-0.311167	0	mis	tnv
p.206I	-1.29807	-3.15002	-1.56736	0.557509	0.145524	0	mis	dnv
p.206K	-0.393466	-3.10262	-1.53322	-0.0670032	-0.735582	0	mis	dnv
p.206L	-0.899578	-1.71652	-0.534961	-0.151659	-0.85502	7	syn	snv
p.206M	-1.49536	-2.00006	-0.739162	-0.562764	-1.43504	1	mis	snv
p.206N	-1.25298			-0.511473	-1.36267	0	mis	tnv
p.206P	0.882716	-1.40089	-0.307642	0.523167	0.0970723	0	mis	dnv
p.206Q	-0.279312	-3.19344	-1.59863	0.266524	-0.265018	0	mis	dnv
p.206R	0.218587	-2.37155	-1.00671	-0.113047	-0.800543	0	mis	dnv
p.206S	-1.12608	-2.37923	-1.01224	-0.427136	-1.24368	2	mis	snv
p.206T	-1.13284	-3.29126	-1.66908	0.695157	0.339728	0	mis	dnv
p.206V	-1.43609	-1.08753	-0.0819586	-0.191323	-0.910982	0	mis	snv
p.206W	-1.03037	-2.09484	-0.807423	1.13827	0.964899	0	mis	snv
p.206X	1.08506	0.504984	1.06496	1.10275	0.914786	19	non	dnv
p.206Y	-0.834311	-4.77772	-2.73963	0.845887	0.552389	1	mis	dnv
p.207A	-0.567419	-2.70494	-1.24681	0.0835387	-0.523187	1	mis	snv
p.207C	-0.458932	-2.30169	-0.956396	-0.19892	-0.9217	0	mis	dnv
p.207D	-1.21803	-2.92184	-1.40302	-0.124924	-0.817301	6	syn	snv
p.207E	-0.867365	-2.27042	-0.933874	-0.35057	-1.13566	4	mis	snv
p.207F	-1.18096	-2.68093	-1.22952	-0.0858064	-0.762111	0	mis	dnv
p.207G	0.102818	-2.7078	-1.24887	0.58974	0.190999	5	mis	snv
p.207H	-0.599082	-2.43378	-1.05153	-0.315171	-1.08571	3	mis	snv
p.207I	-0.723474	-3.15679	-1.57224	-0.195553	-0.916949	0	mis	dnv
p.207K	-0.98481	-1.27399	-0.216253	-1.57053	-2.85686	0	mis	dnv
p.207L	-1.88052	-3.03933	-1.48764	0.128742	-0.459411	0	mis	dnv
p.207M	-0.913244			0.40459	-0.0702238	0	mis	tnv
p.207N	-0.560333	-1.71478	-0.533704	-0.118716	-0.808543	12	mis	snv
p.207P	0.965595	0.117285	0.785744	1.10798	0.922175	0	mis	dnv
p.207Q	-0.968733	-2.50166	-1.10041	-0.308513	-1.07632	0	mis	dnv
p.207R	-1.55519	-3.6406	-1.92067	0.103236	-0.495396	0	mis	dnv
p.207S	-1.32439	-2.44669	-1.06083	-0.06258	-0.729341	0	mis	dnv
p.207T	-0.813352	-2.56208	-1.14392	0.177881	-0.390082	0	mis	dnv
p.207V	-1.03131	-1.64029	-0.480058	0.0899634	-0.514122	1	mis	snv
p.207W	-0.990816			0.490228	0.0505997	0	mis	tnv
p.207X	1.0352	0.0883672	0.764917	1.54486	1.53854	0	non	tnv
p.207Y	-1.05999	-1.79314	-0.59014	-0.176511	-0.890083	3	mis	snv
p.208A	-0.069724	-1.5303	-0.400844	0.615293	0.22705	4	mis	snv
p.208C	-1.05093	-3.13972	-1.55995	0.393647	-0.0856631	0	mis	dnv
p.208D	-1.4249	-1.6966	-0.520611	0.0434902	-0.57969	2	syn	snv
p.208E	0.37205	-2.30656	-0.9599	-0.23987	-0.979475	9	mis	snv
p.208F	0.993686	-1.4033	-0.309379	0.230736	-0.31551	0	mis	dnv
p.208G	0.748294	-2.51522	-1.11018	0.0827642	-0.524279	14	mis	snv
p.208H	0.00104425	-2.67521	-1.2254	-0.521638	-1.37701	3	mis	snv
p.208I	0.943183	-0.0239608	0.684018	1.10444	0.917177	1	mis	dnv
p.208K	1.01583	0.297714	0.915688	1.82365	1.93189	0	mis	dnv
p.208L	0.985739	0.0970616	0.771178	1.42709	1.37239	0	mis	dnv
p.208M	1.06171			1.1737	1.01489	0	mis	tnv
p.208N	-0.916702	-1.93361	-0.691303	0.0498273	-0.570749	12	mis	snv
p.208P	0.977032	0.463794	1.0353	1.49829	1.47285	0	mis	dnv
p.208Q	1.06282	-1.09873	-0.0900279	0.529513	0.106025	0	mis	dnv
p.208R	1.05795	0.72874	1.22611	1.56885	1.57239	0	mis	dnv
p.208S	0.625288	-1.71742	-0.535608	-0.590079	-1.47357	0	mis	dnv
p.208T	0.953216	-0.0855347	0.639673	1.07033	0.869054	0	mis	dnv
p.208V	0.740545	-0.343935	0.453574	0.788074	0.470822	45	mis	snv
p.208W	-1.07593			-0.444866	-1.2687	0	mis	tnv
p.208X	0.865556	0.0638022	0.747225	1.27262	1.15446	0	non	tnv
p.208Y	-0.500024	-1.84683	-0.628809	-0.0635855	-0.73076	6	mis	snv
p.209A	-1.60762	-4.6561	-2.65204	0.333348	-0.170738	2	mis	dnv
p.209C	-1.26266	-2.98498	-1.4485	0.438589	-0.0222562	0	mis	dnv
p.209D	-1.07627			-0.0473965	-0.707919	0	mis	tnv
p.209E	-0.998898	-2.36922	-1.00503	0.740986	0.404386	0	mis	dnv
p.209F	-1.8749			-0.387635	-1.18795	0	mis	tnv
p.209G	-1.14919	-2.52375	-1.11632	0.615548	0.22741	1	mis	snv
p.209H	-0.652693			0.204202	-0.352946	0	mis	tnv
p.209I	-1.25738	-2.26087	-0.927001	-0.34056	-1.12154	5	mis	snv
p.209K	-0.768268	-2.4372	-1.05399	-0.158732	-0.865	17	mis	snv
p.209L	-0.881487	-2.02509	-0.757192	0.290398	-0.231334	0	mis	dnv
p.209M	-1.0077	-2.40801	-1.03296	-0.405506	-1.21317	0	mis	dnv
p.209N	-0.980478	-3.03665	-1.48571	-0.0100108	-0.655173	0	mis	dnv
p.209P	-0.966271	-4.00769	-2.18506	0.21138	-0.342819	0	mis	dnv
p.209Q	-0.907338	-3.09968	-1.5311	0.982688	0.745398	0	mis	dnv
p.209R	-1.06687	-2.65433	-1.21037	0.606711	0.214942	2	syn	snv
p.209S	-1.01842	-2.51659	-1.11117	0.0947202	-0.507411	4	mis	snv
p.209T	-0.908678	-2.79196	-1.30949	0.557284	0.145206	7	mis	snv
p.209V	-0.715699	-2.65163	-1.20842	-0.59207	-1.47638	0	mis	dnv
p.209W	-0.427146	-2.16163	-0.855522	-0.42853	-1.24565	0	mis	dnv
p.209X	0.963113	0.0795359	0.758556	1.1033	0.915566	46	non	tnv
p.209Y	-0.993053			0.362753	-0.129251	0	mis	tnv
p.210A	-1.16435	-3.19427	-1.59923	-0.357386	-1.14528	0	mis	dnv
p.210C	-0.472605	-2.99804	-1.45791	-0.0991886	-0.780991	0	mis	dnv
p.210D	-0.8788	-1.82298	-0.611631	-0.0247592	-0.675981	3	mis	snv
p.210E	-0.814105	-3.10644	-1.53598	0.88398	0.606133	0	mis	dnv
p.210F	-0.97733	-1.90556	-0.671105	0.132053	-0.454739	0	mis	dnv
p.210G	-0.619647	-1.98233	-0.726394	-0.450656	-1.27687	0	mis	dnv
p.210H	-1.18173	-2.02268	-0.755451	0.520132	0.0927909	3	mis	snv
p.210I	-1.07285	-2.12657	-0.830274	-0.289781	-1.04989	1	mis	snv
p.210K	-0.93974	-2.40998	-1.03438	0.471865	0.024692	1	mis	snv
p.210L	-1.07896	-3.34496	-1.70776	-0.45516	-1.28322	0	mis	dnv
p.210M	-1.42875	-3.37165	-1.72698	0.0730049	-0.538048	0	mis	dnv
p.210N	-0.877378	-2.80514	-1.31898	-0.440117	-1.262	6	syn	snv
p.210P	-0.0417637	-1.95737	-0.708421	-0.128582	-0.822462	0	mis	dnv
p.210Q	-1.0518	-2.62561	-1.18968	0.599856	0.20527	0	mis	dnv
p.210R	-0.920076	-4.56264	-2.58473	0.327323	-0.179238	0	mis	dnv
p.210S	-1.19779	-3.32554	-1.69377	-0.242329	-0.982943	8	mis	snv
p.210T	-0.672874	-2.01895	-0.752768	1.09056	0.89759	2	mis	snv
p.210V	-0.932829	-2.15693	-0.852138	-0.149158	-0.851492	0	mis	dnv
p.210W	-0.924706			-0.233396	-0.970341	0	mis	tnv
p.210X	0.908888	0.175236	0.82748	0.911451	0.644891	0	non	tnv
p.210Y	-0.986011	-2.6062	-1.1757	-0.282319	-1.03936	2	mis	snv
p.211A	0.877458	-1.96518	-0.714043	0.187502	-0.376508	12	mis	snv
p.211C	0.444705	-2.48354	-1.08736	-0.142285	-0.841795	0	mis	dnv
p.211D	-0.595085	-2.24984	-0.919054	0.682596	0.322007	0	mis	dnv
p.211E	1.06085			0.335721	-0.16739	0	mis	tnv
p.211F	0.526046	-1.00579	-0.02309	0.0175793	-0.616247	0	mis	dnv
p.211G	0.602353	-1.96537	-0.714179	0.0862827	-0.519315	0	mis	dnv
p.211H	-0.231994	-2.20637	-0.887744	1.00032	0.770272	0	mis	dnv
p.211I	0.872048	-0.352257	0.44758	0.840279	0.544477	62	mis	snv
p.211K	1.09978	-0.549494	0.305531	1.14337	0.972092	0	mis	dnv
p.211L	0.990806	-1.06105	-0.0628913	0.919243	0.655885	0	mis	dnv
p.211M	0.895634	-0.720568	0.182324	0.44978	-0.0064675	0	mis	dnv
p.211N	-0.970493	-2.80019	-1.31541	-0.332703	-1.11045	4	mis	snv
p.211P	0.879685	-1.58161	-0.437794	1.06608	0.863046	2	mis	snv
p.211Q	1.01525			0.370911	-0.117742	0	mis	tnv
p.211R	0.946292	0.0494204	0.736867	1.53564	1.52554	0	mis	dnv
p.211S	-0.981703	-2.37171	-1.00682	-0.299362	-1.06341	5	mis	snv
p.211T	-1.11738	-2.72122	-1.25854	0.0542051	-0.564573	12	syn	snv
p.211V	0.975475	-0.325914	0.466553	0.966445	0.722481	0	mis	dnv
p.211W	1.02795			-0.0793934	-0.753063	0	mis	tnv
p.211X	1.07483	0.391125	0.982962	1.36887	1.29025	0	non	tnv
p.211Y	0.0915247	-1.77913	-0.580048	-0.0550208	-0.718676	0	mis	dnv
p.212A	-0.843842	-1.59939	-0.450602	0.754249	0.423099	0	mis	dnv
p.212C	-1.0605	-2.5957	-1.16814	-0.23457	-0.971997	1	mis	snv
p.212D	-0.512891	-3.06058	-1.50295	0.547529	0.131445	0	mis	dnv
p.212E	-0.846171			0.432749	-0.0304963	0	mis	tnv
p.212F	-1.1336	-2.59559	-1.16806	1.03476	0.818857	1	syn	snv
p.212G	-0.811972	-2.87834	-1.3717	-0.59429	-1.47952	0	mis	dnv
p.212H	-0.979083	-4.32951	-2.41682	-0.0143169	-0.661248	0	mis	dnv
p.212I	1.06162	-1.94325	-0.698245	0.849427	0.557383	4	mis	snv
p.212K	-0.537057			-0.602768	-1.49148	0	mis	tnv
p.212L	-0.99508	-1.77491	-0.577011	0.370016	-0.119004	11	mis	snv
p.212M	-1.9728			0.582905	0.181354	0	mis	dnv
p.212N	-0.7907	-4.14288	-2.28241	0.29484	-0.225068	0	mis	dnv
p.212P	0.258423	-2.94574	-1.42024	0.609181	0.218427	0	mis	dnv
p.212Q	-1.17776			0.644639	0.268454	0	mis	tnv
p.212R	-0.855221	-2.1654	-0.858241	0.16357	-0.410273	0	mis	dnv
p.212S	-0.985927	-2.26	-0.926368	0.641246	0.263666	6	mis	snv
p.212T	-0.94864	-2.31526	-0.96617	0.450489	-0.0054676	0	mis	dnv
p.212V	0.76233	-1.78188	-0.582032	1.02242	0.801452	3	mis	snv
p.212W	-1.05211	-1.82638	-0.614076	0.480797	0.0372939	0	mis	dnv
p.212X	1.03161	0.212154	0.854067	1.18356	1.0288	0	non	dnv
p.212Y	-0.922905	-2.4625	-1.07221	0.0621715	-0.553333	4	mis	snv
p.213A	0.871817	-0.999044	-0.0182337	0.575395	0.17076	0	mis	dnv
p.213C	1.04542	0.0581332	0.743142	1.77463	1.86273	0	mis	dnv
p.213D	1.15794			1.23551	1.1021	0	mis	tnv
p.213E	0.862244	0.135529	0.798882	1.69875	1.75567	2	mis	dnv
p.213F	1.01145			1.57599	1.58247	0	mis	tnv
p.213G	1.10105	-0.138076	0.601833	0.821817	0.51843	15	mis	snv
p.213H	0.703202	-1.8911	-0.660688	0.580631	0.178147	0	mis	dnv
p.213I	1.00367	-0.497863	0.342715	0.768226	0.442819	0	mis	dnv
p.213K	0.920411	0.151775	0.810583	0.0136012	-0.62186	0	mis	dnv
p.213L	-0.0362752	-0.079907	0.643726	0.783619	0.464537	133	mis	snv
p.213M	0.94834			0.921065	0.658456	0	mis	tnv
p.213N	0.994131			0.935858	0.679327	0	mis	tnv
p.213P	0.987641	-0.531062	0.318805	1.59836	1.61404	26	mis	snv
p.213Q	0.79965	-1.42494	-0.324965	0.446986	-0.0104095	176	mis	snv
p.213R	-0.773006	-2.40868	-1.03345	-0.0899616	-0.767973	9	syn	snv
p.213S	0.959221	0.228215	0.865635	1.57391	1.57953	0	mis	dnv
p.213T	1.01656	-0.05552	0.66129	1.28123	1.1666	0	mis	dnv
p.213V	1.06793	-0.0482795	0.666504	1.60685	1.626	0	mis	dnv
p.213W	0.961023	-0.0189876	0.6876	1.42173	1.36483	0	mis	dnv
p.213X	0.999404	0.212575	0.854371	0.76295	0.435376	1253	non	tnv
p.213Y	0.96781			1.43611	1.38512	0	mis	tnv
p.214A	1.04846	-0.811013	0.117185	0.459179	0.00679337	0	mis	dnv
p.214C	1.01385	-1.39693	-0.304792	0.822534	0.519441	0	mis	dnv
p.214D	0.915763	-1.32334	-0.251788	0.623893	0.239185	15	mis	snv
p.214E	0.846954	-1.52728	-0.398666	0.535324	0.114225	0	mis	dnv
p.214F	0.905856	-0.222059	0.541349	1.30224	1.19625	0	mis	dnv
p.214G	1.12087	-0.526704	0.321944	0.506786	0.0739608	0	mis	dnv
p.214H	-1.01994	-2.88976	-1.37992	-0.861837	-1.85699	4	syn	snv
p.214I	0.806899	0.351722	0.954584	0.911113	0.644415	0	mis	dnv
p.214K	1.06062	-1.72366	-0.540102	0.416679	-0.0531687	0	mis	dnv
p.214L	0.599546	-1.0325	-0.0423291	0.528489	0.104582	8	mis	snv
p.214M	-0.397131			0.237079	-0.306561	0	mis	tnv
p.214N	0.00072456	-1.34346	-0.266282	0.0264262	-0.603765	0	mis	snv
p.214P	0.656259	-0.760733	0.153397	0.920644	0.657861	3	mis	snv
p.214Q	-0.949769	-2.9046	-1.39061	-0.465726	-1.29813	8	mis	snv
p.214R	0.963249	-0.566143	0.293541	0.950217	0.699585	230	mis	snv
p.214S	0.357606	-2.79112	-1.30888	0.290366	-0.23138	0	mis	dnv
p.214T	1.10448	-1.65325	-0.489391	1.0453	0.833739	0	mis	dnv
p.214V	0.970001	0.309916	0.924475	1.13914	0.966128	0	mis	dnv
p.214W	1.00586			1.27714	1.16084	0	mis	tnv
p.214X	0.978957	0.496468	1.05883	1.01423	0.789905	0	non	tnv
p.214Y	0.794153	-1.55094	-0.415711	-0.37637	-1.17206	20	mis	snv
p.215A	-0.302548	-3.14026	-1.56033	0.261076	-0.272705	0	mis	dnv
p.215C	-0.211257	-1.61183	-0.459563	-0.0065595	-0.650304	12	mis	snv
p.215D	1.09281	0.485109	1.05065	1.19152	1.04003	0	mis	dnv
p.215E	0.928354			1.33879	1.24781	0	mis	tnv
p.215F	0.986727	-0.298839	0.486052	1.46073	1.41985	0	mis	dnv
p.215G	0.902762	-0.390401	0.420109	1.32703	1.23122	73	mis	snv
p.215H	0.989325	-0.401165	0.412357	0.784397	0.465635	0	mis	dnv
p.215I	0.825824	0.244862	0.877624	1.03128	0.813956	91	mis	snv
p.215K	0.971344	0.473237	1.0421	1.11281	0.928984	2	mis	dnv
p.215L	1.02513	0.466563	1.03729	1.48088	1.44829	0	mis	dnv
p.215M	0.868629	-2.0079	-0.744812	-3.33371	-5.34448	1	mis	dnv
p.215N	0.980498	-0.683123	0.209292	0.775754	0.453441	55	mis	snv
p.215P	1.04639	0.449267	1.02484	1.42893	1.37499	0	mis	dnv
p.215Q	1.11821			0.828053	0.527227	0	mis	tnv
p.215R	0.921348	-0.161037	0.585296	0.610819	0.220738	96	mis	snv
p.215S	-1.01718	-3.39478	-1.74364	-0.34645	-1.12985	2	syn	snv
p.215T	1.07588	-1.52424	-0.396482	1.00189	0.772484	12	mis	snv
p.215V	1.00535	-0.136191	0.603191	1.21224	1.06926	0	mis	dnv
p.215W	1.04275	0.323499	0.934258	1.41642	1.35734	0	mis	dnv
p.215X	1.07148	0.193475	0.840615	1.26889	1.1492	0	non	tnv
p.215Y	0.850776	-1.80461	-0.5984	0.725935	0.383152	0	mis	dnv
p.216A	-1.11499	-2.04173	-0.769176	-0.206573	-0.932497	4	mis	snv
p.216C	-1.40621			1.02481	0.804833	0	mis	tnv
p.216D	0.933185	0.250121	0.881411	1.22408	1.08596	0	mis	dnv
p.216E	0.997656	-0.0383283	0.673671	0.903861	0.634183	13	mis	snv
p.216F	0.996847	0.298226	0.916056	2.08489	2.30046	0	mis	dnv
p.216G	0.960811	-0.151624	0.592076	1.13354	0.958228	22	mis	snv
p.216H	0.935037			2.20785	2.47394	0	mis	tnv
p.216I	0.812112	-0.862281	0.0802627	0.718511	0.372677	0	mis	dnv
p.216K	0.965705	0.331627	0.940112	1.78121	1.87201	0	mis	dnv
p.216L	1.02137	-0.267142	0.50888	0.656054	0.284559	56	mis	snv
p.216M	1.05367	0.0971691	0.771256	1.38428	1.31199	284	mis	snv
p.216N	0.934061			0.779869	0.459246	0	mis	tnv
p.216P	0.851612	0.260529	0.888907	1.30056	1.19388	0	mis	dnv
p.216Q	0.976324	0.178545	0.829863	1.47877	1.44531	0	mis	dnv
p.216R	1.04181	0.619933	1.14775	1.40762	1.34493	0	mis	dnv
p.216S	0.906831	-0.910296	0.0456827	0.635791	0.25597	0	mis	dnv
p.216T	0.202375	-2.75267	-1.28119	0.148555	-0.431457	0	mis	dnv
p.216V	-0.893223	-2.59218	-1.1656	-0.405191	-1.21272	6	syn	snv
p.216W	1.00959	0.303976	0.920198	1.28456	1.1713	0	mis	dnv
p.216X	1.06546	0.411938	0.997952	1.56705	1.56985	0	non	tnv
p.216Y	0.931372			0.979487	0.740881	0	mis	tnv
p.217A	-0.645164	-3.67107	-1.94262	-0.155999	-0.861144	8	mis	snv
p.217C	-0.985648			0.377908	-0.107869	0	mis	tnv
p.217D	1.07406	0.295123	0.913821	1.27332	1.15544	0	mis	dnv
p.217E	0.894519	-0.56918	0.291353	0.235688	-0.308524	7	mis	snv
p.217F	0.762173	-2.03401	-0.763613	0.442773	-0.0163537	0	mis	dnv
p.217G	0.906671	-0.73267	0.173608	1.26253	1.14021	11	mis	snv
p.217H	0.883266			1.03577	0.820284	0	mis	tnv
p.217I	-2.0505	-2.43078	-1.04936	0.373183	-0.114536	0	mis	dnv
p.217K	0.869856	-1.01286	-0.0281857	0.840342	0.544566	0	mis	dnv
p.217L	-0.879286	-2.72579	-1.26183	-0.160446	-0.867418	7	mis	snv
p.217M	-0.279314	-1.98783	-0.730355	-0.303455	-1.06919	15	mis	snv
p.217N	1.01334			1.38239	1.30932	0	mis	tnv
p.217P	1.00191	0.345965	0.950438	1.28959	1.1784	0	mis	dnv
p.217Q	0.923209	-1.28351	-0.223106	1.06387	0.859936	0	mis	dnv
p.217R	-0.636911	-2.80988	-1.32239	0.705293	0.354028	0	mis	dnv
p.217S	-1.05609	-3.91826	-2.12065	0.0894285	-0.514877	0	mis	dnv
p.217T	-0.747486	-2.80104	-1.31603	0.277771	-0.24915	0	mis	dnv
p.217V	-1.25517	-2.09687	-0.808888	-0.251632	-0.99607	9	syn	snv
p.217W	0.906083	-1.4551	-0.346687	0.778776	0.457703	0	mis	dnv
p.217X	1.01371	0.377283	0.972993	1.43419	1.38241	1	non	tnv
p.217Y	1.15841			-0.100117	-0.782302	0	mis	tnv
p.218A	0.167086	-2.84445	-1.34729	0.224464	-0.32436	10	mis	snv
p.218C	-0.532964			0.472277	0.0252728	0	mis	tnv
p.218D	0.947039	0.299383	0.91689	2.27465	2.5682	0	mis	dnv
p.218E	0.836017	0.374922	0.971293	0.865033	0.579401	22	mis	snv
p.218F	1.10384	-1.23349	-0.187081	0.314256	-0.197675	0	mis	dnv
p.218G	0.893155	-0.598726	0.270074	1.36454	1.28415	34	mis	snv
p.218H	1.11164			1.20816	1.06351	0	mis	tnv
p.218I	-1.17124	-2.21295	-0.892486	1.35534	1.27117	0	mis	dnv
p.218K	1.03978	0.42654	1.00847	0.992452	0.759173	0	mis	dnv
p.218L	0.430521	-1.91036	-0.67456	-0.201904	-0.925909	8	mis	snv
p.218M	0.821853	-1.63209	-0.47415	0.19704	-0.36305	25	mis	snv
p.218N	0.954026			1.86783	1.99423	0	mis	tnv
p.218P	1.01568	0.397009	0.9872	1.05929	0.853472	0	mis	dnv
p.218Q	1.00141	-0.273922	0.503997	0.73065	0.389804	0	mis	dnv
p.218R	1.04943	0.256174	0.885771	1.03216	0.815196	0	mis	dnv
p.218S	1.00346	-0.884514	0.06425	1.47604	1.44145	0	mis	dnv
p.218T	0.0938101	-3.48122	-1.80589	0.826901	0.525602	0	mis	dnv
p.218V	-0.868737	-2.1908	-0.876534	-0.202661	-0.926978	7	syn	snv
p.218W	0.967513	0.422474	1.00554	1.33449	1.24175	0	mis	dnv
p.218X	0.962113	0.770536	1.25621	1.24193	1.11116	0	non	tnv
p.218Y	0.980717			1.76274	1.84595	0	mis	tnv
p.219A	0.814713	-2.50855	-1.10537	1.05163	0.84267	0	mis	snv
p.219C	1.07231	-1.28455	-0.223855	0.407609	-0.0659646	1	mis	dnv
p.219D	-1.30732	-2.33139	-0.977784	0.590409	0.191943	0	mis	dnv
p.219E	-0.634446			0.547836	0.131877	0	mis	tnv
p.219F	1.06162	-1.89691	-0.664875	0.883934	0.606069	0	mis	dnv
p.219G	0.939081	-1.79626	-0.592383	0.90341	0.633547	0	mis	dnv
p.219H	-0.206451	-2.33128	-0.977705	-0.330674	-1.10759	1	mis	snv
p.219I	1.10698	-0.767644	0.14842	0.919198	0.655821	0	mis	dnv
p.219K	0.916736			0.235314	-0.309051	0	mis	tnv
p.219L	0.592467	-2.94238	-1.41782	0.134225	-0.451675	18	mis	snv
p.219M	0.915258			-0.194809	-0.915899	0	mis	tnv
p.219N	0.086852	-2.23761	-0.910244	-0.0195858	-0.668682	0	mis	dnv
p.219P	-1.01223	-2.11919	-0.824956	-0.376468	-1.1722	6	syn	snv
p.219Q	-0.0277088	-2.10994	-0.818299	0.439233	-0.0213481	0	mis	dnv
p.219R	0.825921	-1.73699	-0.5497	0.0178423	-0.615876	3	mis	snv
p.219S	0.723701	-1.57602	-0.433769	-0.0172171	-0.66534	20	mis	snv
p.219T	0.286009	-2.57292	-1.15174	-0.168592	-0.87891	4	mis	snv
p.219V	1.08901	-0.755994	0.15681	0.544533	0.127217	0	mis	dnv
p.219W	1.02498			-0.386083	-1.18576	0	mis	tnv
p.219X	1.03787	0.829914	1.29898	1.47865	1.44513	0	non	tnv
p.219Y	0.9722	-2.20647	-0.887822	-0.0436459	-0.702628	0	mis	dnv
p.220A	0.842916	0.625262	1.15159	1.34349	1.25444	0	mis	dnv
p.220C	0.870112	0.219064	0.859044	0.633984	0.253421	1260	mis	snv
p.220D	0.960106	0.253196	0.883626	1.15203	0.984311	20	mis	snv
p.220E	1.04827	0.561964	1.106	1.36779	1.28873	0	mis	dnv
p.220F	-0.664005	-1.77906	-0.579997	0.506774	0.0739435	3	mis	snv
p.220G	0.910595	0.652345	1.17109	1.52861	1.51562	0	mis	dnv
p.220H	0.590701	-0.685226	0.207777	0.776029	0.453828	68	mis	snv
p.220I	0.93431	0.326454	0.936386	1.27485	1.1576	0	mis	dnv
p.220K	0.938142	0.334609	0.94226	1.06935	0.867673	0	mis	dnv
p.220L	0.797443	-1.43393	-0.331439	0.973239	0.732066	0	mis	dnv
p.220M	0.892159			1.2829	1.16896	0	mis	tnv
p.220N	0.897549	0.156537	0.814013	1.01322	0.788475	53	mis	snv
p.220P	1.07522	0.606305	1.13793	1.66112	1.70257	0	mis	dnv
p.220Q	1.13507	0.509071	1.06791	1.58912	1.601	0	mis	dnv
p.220R	0.976781	0.489517	1.05382	1.31434	1.21332	0	mis	dnv
p.220S	0.7443	0.386629	0.979724	1.22637	1.0892	73	mis	snv
p.220T	1.02349	0.678623	1.19002	1.42907	1.37518	0	mis	dnv
p.220V	0.780484	0.466721	1.03741	1.4681	1.43026	0	mis	dnv
p.220W	-0.84989	-1.84578	-0.628052	0.167429	-0.404828	0	mis	dnv
p.220X	0.858586	0.320108	0.931816	0.854183	0.564094	23	non	dnv
p.220Y	-0.912115	-2.4053	-1.03102	-0.389188	-1.19014	1	syn	snv
p.221A	-0.545366	-2.11526	-0.82213	0.144719	-0.436869	4	mis	snv
p.221C	-0.970414			0.26228	-0.271006	0	mis	tnv
p.221D	-0.903471	-3.11292	-1.54064	0.063872	-0.550934	10	mis	snv
p.221E	-0.835335	-1.76811	-0.57211	-0.689045	-1.6132	9	syn	snv
p.221F	-0.61275			0.0754907	-0.534541	0	mis	tnv
p.221G	0.683991	-1.80057	-0.595494	0.00139211	-0.639085	6	mis	snv
p.221H	-0.910683	-2.86825	-1.36443	-0.525052	-1.38183	0	mis	dnv
p.221I	-1.23899			0.51924	0.0915314	0	mis	tnv
p.221K	-0.808098	-2.07423	-0.792583	0.102321	-0.496688	11	mis	snv
p.221L	-0.676841			0.424722	-0.0418214	0	mis	dnv
p.221M	-1.201	-2.17599	-0.865866	-0.222806	-0.955399	0	mis	dnv
p.221N	-1.31337	-3.06	-1.50253	0.423362	-0.0437401	0	mis	dnv
[truncated: 1,787 more rows]

## Sheet: Fig6b
Figure 6b
data selection:	missense, synonymous and nonsense variants
	AND data available from Kotler et al., 2018 (DOI: 10.1016/j.molcel.2018.06.012)
variant	class	rfs_crispr	rfs_kotler		Spearman:	0.754395
p.126A	mis	1.08528	1.12845		Spearman p-value:	0
p.126C	mis	0.99903	0.977268
p.126D	mis	0.824014	0.898798		quadrant	number_mis	fraction
p.126E	mis	0.945491	0.948957		LL	998	0.386074
p.126F	mis	-0.951007	-1.77461		LR	526	0.203482
p.126G	mis	0.930002	1.1745		UL	14	0.00541586
p.126H	mis	1.04191	0.496695		UR	1047	0.405029
p.126I	mis	1.06389	1.05857
p.126K	mis	0.966601	1.05324
p.126L	mis	1.02417	0.977624
p.126N	mis	0.79021	0.46809
p.126P	mis	0.934019	1.11107
p.126Q	mis	1.05879	1.26985
p.126R	mis	1.03492	1.20856
p.126S	mis	1.0766	0.860994
p.126T	mis	1.0833	1.18789
p.126V	mis	0.8566	0.752149
p.126W	mis	-0.684001	-0.961211
p.126X	non	0.966188	0.947364
p.126Y	syn	-0.910388	-1.392
p.127A	mis	0.54924	-1.0762
p.127C	mis	0.911608	-0.732334
p.127D	mis	1.0616	1.14495
p.127F	mis	0.970454	0.933796
p.127G	mis	0.93357	1.30752
p.127H	mis	1.00008	0.88185
p.127I	mis	0.922922	1.28687
p.127L	mis	0.948961	0.796502
p.127N	mis	0.952414	0.894122
p.127P	mis	1.03515	0.827469
p.127R	mis	0.960257	1.16575
p.127S	syn	-1.07555	-1.22342
p.127T	mis	0.842708	1.1183
p.127V	mis	0.999143	0.942738
p.127W	mis	1.003	1.21353
p.127X	non	1.14961	1.06071
p.127Y	mis	0.456492	0.619742
p.128A	mis	-1.45857	-1.1088
p.128C	mis	-0.538865	-1.68604
p.128D	mis	-0.727607	-2.02828
p.128F	mis	-0.657486	-0.564659
p.128G	mis	-0.847506	-1.20074
p.128H	mis	-1.00483	-1.13225
p.128I	mis	-1.0444	-1.10733
p.128L	mis	-0.619894	-0.831499
p.128N	mis	-0.304141	-1.24531
p.128P	syn	-0.665891	-1.44977
p.128Q	mis	-0.699905	-1.75936
p.128R	mis	-0.525337	-0.295175
p.128S	mis	-0.260208	-1.06217
p.128T	mis	-1.12018	-1.59248
p.128V	mis	-0.8712	-1.42649
p.128X	non	0.997325	1.20985
p.128Y	mis	-1.34183	-2.04694
p.129A	syn	-0.984099	-1.09962
p.129C	mis	-1.53767	-1.01755
p.129D	mis	-1.30672	-1.26492
p.129E	mis	-1.33559	-1.95415
p.129F	mis	-0.993174	-1.07797
p.129G	mis	-0.868265	-1.28099
p.129H	mis	-0.767778	-2.0151
p.129I	mis	-0.662892	-1.49473
p.129L	mis	-0.354761	-1.13152
p.129N	mis	-0.184156	-1.51899
p.129P	mis	-0.871609	-1.77957
p.129R	mis	-0.435969	-1.16727
p.129S	mis	-0.898975	-0.969601
p.129T	mis	-0.920715	-1.16481
p.129V	mis	-0.896987	-1.38324
p.129X	non	1.10465	1.04035
p.129Y	mis	-0.203747	-1.17778
p.130A	mis	0.96231	0.507727
p.130C	mis	1.08522	-0.678734
p.130D	mis	1.02539	1.00675
p.130F	mis	1.00697	0.209089
p.130G	mis	1.25513	1.09571
p.130H	mis	0.760469	1.06893
p.130I	mis	0.721008	-1.06622
p.130L	syn	-0.733691	-1.04611
p.130N	mis	0.908594	1.12643
p.130P	mis	1.00465	0.787793
p.130Q	mis	0.926177	1.0252
p.130R	mis	0.956356	0.56687
p.130S	mis	0.912749	1.21849
p.130T	mis	0.915442	0.472149
p.130V	mis	0.762055	0.514869
p.130X	non	1.04085	1.16867
p.130Y	mis	1.49047	1.04517
p.131A	mis	1.08062	-0.347151
p.131C	mis	0.976706	-0.233443
p.131D	mis	0.897784	-0.820462
p.131E	mis	0.961478	0.0649113
p.131F	mis	1.07566	1.01366
p.131G	mis	-0.198849	-1.55386
p.131H	mis	0.587623	-0.795083
p.131I	mis	0.877145	0.916449
p.131K	mis	-0.248899	-0.783297
p.131L	mis	0.843342	1.06696
p.131M	mis	0.979547	0.234316
p.131N	syn	-0.826224	-0.906164
p.131P	mis	1.05158	0.614964
p.131Q	mis	0.602113	-0.111153
p.131R	mis	0.147884	-0.569333
p.131S	mis	0.938649	-0.710966
p.131T	mis	1.08368	-0.386191
p.131V	mis	0.896194	0.817168
p.131X	non	1.01194	1.09834
p.131Y	mis	1.00761	0.978779
p.132A	mis	1.00527	0.897574
p.132D	mis	0.877192	0.809541
p.132E	mis	1.05596	1.044
p.132G	mis	1.20841	1.35679
p.132H	mis	1.10288	1.00154
p.132I	mis	0.955523	1.016
p.132K	syn	-0.814324	-0.292168
p.132M	mis	1.00865	0.589704
p.132N	mis	0.925547	0.916391
p.132P	mis	1.03399	1.02493
p.132Q	mis	1.08897	1.24917
p.132R	mis	0.901199	1.03583
p.132S	mis	0.971315	0.920087
p.132T	mis	0.887144	0.257147
p.132V	mis	1.1036	0.889215
p.132W	mis	1.13668	1.18116
p.132X	non	1.13718	1.05127
p.132Y	mis	0.977072	1.04186
p.133A	mis	1.07485	-0.496965
p.133E	mis	1.03298	1.03755
p.133F	mis	1.26895	-0.638311
p.133G	mis	1.24384	1.17055
p.133I	mis	-0.894819	-0.922766
p.133K	mis	1.05014	0.876166
p.133L	mis	-1.76175	-1.75656
p.133N	mis	0.88527	0.869125
p.133P	mis	1.0002	1.13069
p.133Q	mis	1.06887	0.421727
p.133R	mis	1.01061	0.820294
p.133S	mis	0.92755	1.42133
p.133T	mis	1.05673	0.746254
p.133V	mis	-1.20577	-1.40015
p.133W	mis	0.781895	1.01326
p.133X	non	1.05486	1.16847
p.134A	mis	0.925002	1.16456
p.134C	mis	1.14322	0.860614
p.134D	mis	1.08887	0.946866
p.134F	syn	-1.14475	-1.27063
p.134G	mis	0.921283	1.13586
p.134H	mis	0.861225	1.12539
p.134I	mis	0.923851	0.834909
p.134L	mis	0.978865	1.05626
p.134N	mis	0.927046	1.2161
p.134P	mis	0.876835	1.18853
p.134R	mis	1.16139	1.12097
p.134S	mis	0.927144	1.10735
p.134T	mis	0.923629	0.807265
p.134V	mis	1.08627	0.809388
p.134W	mis	1.15207	-0.88527
p.134X	non	1.0878	1.16827
p.134Y	mis	-0.587211	-1.14459
p.135A	mis	-0.0652688	-1.27221
p.135C	syn	-0.982608	-0.61627
p.135D	mis	0.901133	1.05193
p.135F	mis	1.09839	0.526603
p.135G	mis	0.960241	0.908304
p.135H	mis	0.982996	1.08132
p.135I	mis	-0.364556	-1.16369
p.135L	mis	1.02131	-0.692658
p.135N	mis	1.054	1.14707
p.135P	mis	1.11467	1.03312
p.135R	mis	0.927065	0.846464
p.135S	mis	1.06547	0.194629
p.135T	mis	-0.0764415	-1.11721
p.135V	mis	-1.06306	-1.31775
p.135W	mis	1.04977	1.12364
p.135X	non	1.02354	0.539919
p.135Y	mis	0.981272	0.835821
p.136A	mis	0.213959	-1.19876
p.136D	mis	0.989625	1.14767
p.136E	mis	1.03463	0.639599
p.136G	mis	0.0594261	-1.50096
p.136H	mis	0.836262	-0.524812
p.136I	mis	-0.216571	-0.766086
p.136K	mis	-1.12365	-0.560994
p.136L	mis	0.535622	-0.699441
p.136N	mis	0.813604	-0.883884
p.136P	mis	1.02119	0.58583
p.136Q	syn	-0.605638	-1.55758
p.136R	mis	-1.5392	-1.00845
p.136S	mis	-0.808138	-0.995964
p.136T	mis	0.43885	-0.688328
p.136V	mis	-0.300772	-1.57353
p.136X	non	0.974423	0.956054
p.136Y	mis	0.938851	-0.178128
p.137A	mis	-3.60352	-0.977453
p.137E	mis	1.16245	1.20531
p.137F	mis	-0.0053656	-1.36599
p.137G	mis	1.00592	0.43909
p.137H	mis	0.466605	-0.795935
p.137I	mis	-0.602493	-0.729558
p.137K	mis	-0.43961	-1.92975
p.137L	syn	-1.1227	-0.817922
p.137M	mis	-0.724642	-1.44015
p.137P	mis	-0.536341	-1.33895
p.137Q	mis	0.952351	-1.46426
p.137R	mis	-0.219035	-0.389173
p.137S	mis	-1.65619	-1.0561
p.137T	mis	-0.0464875	-1.46657
p.137V	mis	0.0233935	-1.30154
p.137W	mis	0.829727	-1.1277
p.137X	non	0.984543	0.902368
p.138A	syn	-0.94842	-1.14342
p.138C	mis	0.8606	-0.746548
p.138D	mis	0.581898	-0.964956
p.138E	mis	0.786127	-1.27111
p.138F	mis	0.6116	-1.73387
p.138G	mis	-0.802855	-1.52188
p.138H	mis	-0.944969	-1.23519
p.138I	mis	1.07966	0.996866
p.138L	mis	1.05266	0.453032
p.138N	mis	-1.48514	-1.7308
p.138P	mis	1.01076	0.979831
p.138R	mis	-1.00596	-1.00142
p.138S	mis	-1.10097	-1.27051
p.138T	mis	0.801264	-0.80147
p.138V	mis	1.12052	0.846887
p.138X	non	1.08344	1.22863
p.138Y	mis	0.416716	-1.28367
p.139A	mis	0.00609358	-1.63115
p.139D	mis	0.917302	0.955714
p.139E	mis	0.963194	-0.0162808
p.139G	mis	0.134121	-0.473221
p.139H	mis	0.443711	-0.635768
p.139I	mis	0.992844	0.165995
p.139K	syn	-1.20799	-0.827497
p.139M	mis	0.720056	-1.25698
p.139N	mis	0.906399	-0.833181
p.139P	mis	1.05679	1.06819
p.139Q	mis	0.403483	-1.07068
p.139R	mis	-1.09318	-1.48228
p.139S	mis	0.378312	-1.15454
p.139T	mis	0.210162	-0.800187
p.139V	mis	0.551103	-1.4647
p.139W	mis	1.08759	0.981216
p.139X	non	1.03568	1.14124
p.139Y	mis	0.946627	0.773847
p.140A	mis	-1.37947	-1.21218
p.140C	mis	-0.8675	-1.78525
p.140D	mis	0.821335	-0.278007
p.140F	mis	1.04228	-0.274787
p.140G	mis	0.184691	-1.0958
p.140H	mis	0.640441	-1.59723
p.140I	mis	-0.359193	-0.766521
p.140K	mis	-0.299179	-1.40863
p.140L	mis	0.20521	-0.794995
p.140M	mis	-0.19249	-0.729468
p.140N	mis	-0.0519233	-1.60156
p.140P	mis	-0.881465	-1.19829
p.140R	mis	-1.08664	-1.973
p.140S	mis	-1.6365	-0.983342
p.140T	syn	-0.864025	-1.35298
p.140V	mis	-0.625333	-0.75058
p.140X	non	0.985139	1.10449
p.140Y	mis	1.07622	-0.182361
p.141A	mis	-1.74822	-1.18829
p.141C	syn	-1.17287	-1.03908
p.141D	mis	1.05419	1.06236
p.141F	mis	0.993135	-0.406747
p.141G	mis	1.05018	0.815365
p.141H	mis	1.03694	0.855816
p.141I	mis	-0.22127	-1.037
p.141L	mis	1.07513	0.300189
p.141N	mis	1.02482	1.11805
p.141P	mis	0.948161	0.746019
p.141R	mis	1.09712	0.996914
p.141S	mis	0.837764	-1.10207
p.141T	mis	-0.756744	-1.13769
p.141V	mis	-3.15182	-1.54464
p.141W	mis	0.947228	0.696971
p.141X	non	0.872488	1.06717
p.141Y	mis	0.956795	0.668227
p.142A	mis	-0.312309	-0.935494
p.142C	mis	-0.573981	-1.60891
p.142D	mis	1.16147	-0.620685
p.142F	mis	0.922631	-0.440432
p.142G	mis	0.952681	-1.59384
p.142H	mis	-1.02439	-0.846965
p.142I	mis	0.340157	-0.721855
p.142L	mis	0.866398	-1.02038
p.142N	mis	1.07776	-0.767651
p.142P	syn	-1.22067	-1.14571
p.142Q	mis	-1.06653	-0.758017
p.142R	mis	-0.0251002	-1.42844
p.142S	mis	-0.447874	-1.12288
p.142T	mis	0.0785516	-1.15771
p.142V	mis	-0.734902	-1.19756
p.142X	non	0.972866	1.24679
p.142Y	mis	1.03056	-0.387976
p.143A	mis	0.923379	0.876972
p.143D	mis	0.926061	0.957403
p.143E	mis	0.841341	0.896447
p.143F	mis	1.10847	1.10317
p.143G	mis	1.17307	0.180579
p.143I	mis	-0.548299	-1.31496
p.143K	mis	0.924867	1.05182
p.143L	mis	0.189886	-1.04738
p.143M	mis	0.87281	-0.2571
p.143P	mis	1.16507	1.21709
p.143Q	mis	0.98272	1.08992
p.143R	mis	1.07087	0.891741
p.143S	mis	1.08264	0.779377
p.143T	mis	1.01991	0.302212
p.143V	syn	-1.16287	-1.22307
p.143W	mis	0.989373	0.814512
p.143X	non	0.965604	0.85509
p.144A	mis	1.08785	-0.994587
p.144D	mis	0.628708	-0.964196
p.144E	mis	-1.33887	-0.870255
p.144G	mis	0.795276	-0.553934
p.144H	mis	0.452	-1.11368
p.144K	mis	0.142616	-0.825793
p.144L	mis	0.219015	-0.981713
p.144N	mis	-1.19252	-1.58624
p.144P	mis	1.05298	0.742007
p.144Q	syn	0.0809064	-1.03989
p.144R	mis	0.343869	-0.532776
p.144S	mis	-0.724015	-0.644252
p.144T	mis	-0.0858025	-1.2098
p.144V	mis	1.08825	-0.350219
p.144W	mis	1.01444	0.961932
p.144X	non	0.996404	0.861632
p.144Y	mis	0.0499142	-0.339661
p.145A	mis	1.30076	0.358397
p.145E	mis	1.01513	1.19783
p.145F	mis	0.748247	-0.654778
p.145G	mis	1.05056	0.747549
p.145H	mis	0.927112	1.04649
p.145I	mis	-1.03163	-2.03514
p.145K	mis	0.745155	0.984211
p.145L	syn	-1.02792	-0.708758
p.145M	mis	-1.49325	-0.940509
p.145P	mis	0.988652	0.870077
p.145Q	mis	0.960457	0.811312
p.145R	mis	1.16568	0.578952
p.145S	mis	0.945007	0.925217
p.145T	mis	1.11079	-0.18428
p.145V	mis	-0.807549	-1.18684
p.145W	mis	1.06173	1.07088
p.145X	non	0.914525	1.18117
p.146A	mis	1.00129	-1.05934
p.146C	mis	-1.32828	-1.03114
p.146E	mis	0.934307	-1.62712
p.146F	mis	-1.25747	-1.60741
p.146G	mis	0.989205	-0.48353
p.146K	mis	-0.758088	-1.11638
p.146L	mis	-0.692514	-1.2848
p.146P	mis	0.974352	0.896585
p.146Q	mis	-0.112934	-1.1775
p.146R	mis	-1.56285	-1.3253
p.146S	mis	-0.00737202	-0.717147
p.146T	mis	0.408942	-0.501535
p.146V	mis	-1.27153	-0.504912
p.146X	non	0.999497	1.0032
p.146Y	mis	-2.52576	-1.08142
p.147A	mis	0.52329	-0.618354
p.147C	mis	-2.0704	-0.906997
p.147D	mis	0.960154	0.849922
p.147E	mis	0.989255	1.08264
p.147F	mis	-0.46349	-1.10703
p.147G	mis	0.988262	0.205892
p.147H	mis	0.9544	0.334159
p.147I	mis	-0.425019	-0.758374
p.147L	mis	-2.33651	-1.75621
p.147M	mis	-1.08132	-1.28983
p.147N	mis	0.897805	-0.375651
p.147P	mis	1.18046	0.923763
p.147R	mis	0.835972	0.915393
p.147S	mis	1.1128	-0.381705
p.147T	mis	-2.68004	-1.17774
p.147V	syn	-0.965803	-0.955771
p.147X	non	0.898494	0.866823
p.147Y	mis	1.19221	0.614389
p.148A	mis	-1.29992	-1.44134
p.148C	mis	-0.625653	-0.663228
p.148D	syn	-1.15142	-0.902053
p.148E	mis	-1.40247	-1.06994
p.148F	mis	0.895849	-0.0441948
p.148G	mis	-0.930622	-1.59471
p.148H	mis	-1.27856	-1.11241
p.148I	mis	0.0546619	-0.876306
p.148K	mis	-0.34112	-1.65646
p.148L	mis	0.12647	-0.979536
p.148N	mis	-0.951877	0.678344
p.148P	mis	1.16509	0.77314
p.148Q	mis	-0.73176	-1.66601
p.148R	mis	-2.72049	-1.56349
p.148S	mis	-0.727216	-1.12965
p.148T	mis	-3.44426	-0.358157
p.148V	mis	-0.271235	-1.19509
p.148X	non	1.07737	1.20903
p.148Y	mis	0.366442	-0.152991
p.149A	mis	-0.18131	-1.13272
p.149C	mis	-0.143798	-1.27012
p.149D	mis	-2.72394	-1.22868
p.149F	mis	-0.354847	-0.710828
p.149G	mis	-0.943737	-1.86359
p.149H	mis	-1.48279	0.19394
p.149I	mis	-1.64137	-0.892675
p.149L	mis	-2.86711	-0.722015
p.149N	mis	-0.684178	-1.55853
p.149P	mis	-0.454777	-0.347097
p.149R	mis	-2.12382	-2.53411
p.149S	syn	-0.777028	-0.846099
p.149T	mis	-0.236782	-1.35566
p.149V	mis	-2.7582	-1.08361
p.149W	mis	-0.981735	-0.375722
p.149X	non	1.00117	1
p.149Y	mis	-0.587056	-0.562368
p.150A	mis	-0.781129	-1.10186
p.150E	mis	-0.919668	-1.39373
p.150G	mis	-0.915068	-1.29737
p.150I	mis	-0.507618	-0.701991
p.150K	mis	-0.922384	-0.729427
p.150L	mis	-2.71731	-1.29998
p.150M	mis	0.0556661	-1.31747
p.150N	mis	-0.599238	-1.45751
p.150P	mis	-1.02169	-0.876762
p.150R	mis	-0.901175	-1.35129
p.150S	mis	-1.9514	-0.864897
p.150T	syn	-1.17819	-0.895716
p.150V	mis	-2.47965	-1.53858
p.150X	non	1.03241	0.979534
p.151C	mis	1.06763	-0.0574421
p.151D	mis	0.976333	1.1911
p.151F	mis	0.918638	1.00464
p.151G	mis	1.01911	0.899668
p.151H	mis	0.81241	0.0530334
p.151I	mis	0.982892	-0.324578
p.151L	mis	0.041433	-1.00314
p.151N	mis	1.08025	1.12309
p.151P	syn	-0.488233	-0.792935
p.151Q	mis	0.872105	0.880789
p.151R	mis	0.836423	0.4716
p.151S	mis	1.0339	0.973166
p.151T	mis	1.13248	0.0850461
p.151V	mis	0.581329	-0.990509
p.151X	non	1.08402	1.30074
p.151Y	mis	1.03188	1.19223
p.152A	mis	0.772277	-0.864573
p.152E	mis	0.880952	-0.626226
p.152G	mis	1.06175	-0.378591
p.152H	mis	1.09157	0.642712
p.152K	mis	1.16719	-0.121597
p.152L	mis	0.96705	-0.156354
p.152P	syn	-0.528789	-0.815985
p.152Q	mis	0.707686	-0.233543
p.152R	mis	0.96411	0.503969
p.152S	mis	1.08371	-0.0288121
p.152T	mis	0.839491	-0.786241
p.152V	mis	1.11134	0.422851
p.152W	mis	0.964726	1.14056
p.152X	non	1.09877	1.20479
p.153A	mis	-0.572379	-1.12433
p.153C	mis	-1.15567	-1.11703
p.153D	mis	-1.2815	-0.934127
p.153F	mis	-1.11522	-0.86761
p.153G	mis	-0.209393	-1.05243
p.153H	mis	-0.509223	-1.53505
p.153I	mis	-0.902127	-1.74439
p.153L	mis	-0.445668	-1.32326
p.153N	mis	-2.28313	-1.46278
p.153P	syn	-1.3306	-0.961238
p.153Q	mis	-0.692547	-1.26359
p.153R	mis	-0.63839	-1.26925
p.153S	mis	-0.703578	-0.726543
p.153T	mis	-0.192988	-0.859788
p.153V	mis	-0.00263129	-0.479398
p.153X	non	0.968277	1.40095
p.153Y	mis	-0.982515	-1.10889
p.154A	mis	0.305258	-0.870041
p.154C	mis	0.226371	0.132703
p.154D	mis	-0.461747	-0.803995
p.154E	mis	-0.316316	-1.31554
p.154F	mis	0.375778	-1.05692
p.154G	syn	-1.06267	-1.02099
p.154I	mis	1.07361	0.754963
p.154L	mis	0.486824	-0.27041
p.154N	mis	-2.32376	-1.23422
p.154R	mis	0.45879	-1.18293
p.154S	mis	-0.0337873	-1.074
p.154T	mis	0.655715	-0.932698
p.154V	mis	0.948156	0.361164
p.154W	mis	0.763627	-0.181546
p.154X	non	1.03086	0.982687
p.154Y	mis	0.596882	-0.907372
p.155A	mis	-1.2129	-0.805917
p.155C	mis	-2.27131	-1.48589
p.155D	mis	0.915669	0.909756
p.155F	mis	0.945391	1.13168
p.155G	mis	0.993839	0.132734
p.155H	mis	1.07201	0.737991
p.155I	mis	0.942468	0.0224223
p.155K	mis	1.06122	0.88988
p.155L	mis	0.97648	-1.02407
p.155M	mis	1.00125	-0.0127299
p.155N	mis	1.08837	0.340717
p.155P	mis	0.991849	-0.756411
p.155R	mis	0.837135	0.991761
p.155S	mis	-0.824873	-0.690748
p.155T	syn	-1.31448	-1.02918
p.155V	mis	0.385428	-0.540281
p.155X	non	0.917514	1.16255
p.155Y	mis	1.12278	1.09669
p.156A	mis	0.368216	-0.456053
p.156C	mis	-1.24157	-1.14342
p.156D	mis	1.19464	1.07928
p.156F	mis	-0.853188	-1.15816
p.156G	mis	1.00559	0.299925
p.156H	mis	-0.534168	-1.26085
p.156I	mis	-1.06224	-1.65218
p.156L	mis	-0.605638	-1.07859
p.156N	mis	-0.457973	-1.30924
p.156P	mis	0.774832	0.251153
p.156Q	mis	-0.769186	-1.4355
p.156R	syn	-0.964714	-0.948798
p.156S	mis	-0.39152	-0.946381
p.156T	mis	-2.64535	-1.20576
p.156V	mis	-2.77691	-0.740021
p.156W	mis	-1.86034	-0.64409
p.156X	non	1.06963	1.09995
p.156Y	mis	-1.75667	-1.35144
p.157C	mis	0.703727	-0.561376
p.157D	mis	1.14264	1.05164
p.157E	mis	1.08335	1.07185
p.157F	mis	0.928488	1.06012
p.157G	mis	0.840605	0.969135
p.157H	mis	1.25726	0.875103
p.157I	mis	-0.952392	-1.04427
p.157L	mis	1.04623	-0.602851
p.157M	mis	1.19565	0.946313
p.157N	mis	0.992624	1.0864
p.157R	mis	0.888422	0.983048
p.157S	mis	0.940956	0.961042
p.157T	mis	0.524678	0.736912
p.157V	syn	-0.735176	-1.12275
p.157X	non	0.8727	1.2424
p.157Y	mis	1.06802	0.857391
p.158A	mis	1.0574	-0.0880812
p.158C	mis	0.745239	-0.584116
p.158D	mis	1.15327	1.08741
p.158F	mis	1.12891	0.921982
p.158G	mis	1.01587	0.917968
p.158H	mis	0.889062	0.270627
p.158I	mis	0.91987	-0.489909
p.158L	mis	0.942945	0.707854
p.158N	mis	1.13967	0.700164
p.158P	mis	1.06385	0.743024
p.158Q	mis	1.13674	0.427224
p.158R	syn	-0.982208	-1.0192
p.158S	mis	0.302056	-0.814443
p.158T	mis	1.00823	0.0719664
p.158V	mis	0.750936	-0.96361
p.158W	mis	0.977069	1.13936
p.158X	non	0.968993	1.0381
p.158Y	mis	0.997162	0.928986
p.159A	syn	-1.18508	-1.12952
p.159C	mis	-0.465002	-1.54249
p.159D	mis	1.01382	0.967437
p.159E	mis	1.08715	0.737653
p.159F	mis	0.937953	0.993674
p.159G	mis	0.807466	-0.756882
p.159H	mis	1.21454	1.05026
p.159I	mis	1.05418	0.994325
p.159L	mis	1.10942	1.00737
p.159N	mis	0.973226	0.152348
p.159P	mis	1.09482	0.882635
p.159R	mis	1.08989	0.890867
p.159S	mis	0.0462205	-1.26918
p.159T	mis	-1.01054	-0.91468
p.159V	mis	0.97921	0.923509
p.159X	non	0.928083	1.03483
p.159Y	mis	0.914182	0.649276
p.160A	mis	0.956653	-0.49057
p.160E	mis	0.584937	-1.4387
p.160F	mis	0.734207	-0.480053
p.160G	mis	0.924825	0.662297
p.160I	mis	-0.671849	-1.28273
p.160K	mis	0.947496	-0.516563
p.160L	mis	-0.857176	-1.12098
p.160N	mis	0.941312	0.852943
p.160P	mis	0.98789	1.02888
p.160Q	mis	-1.59432	-1.57423
p.160R	mis	0.323935	-1.02521
p.160S	mis	0.827165	-0.621244
p.160T	mis	-0.717246	-0.0660858
p.160V	mis	-0.661073	-1.35157
p.160W	mis	0.942443	0.299603
p.160X	non	0.967088	1.05527
p.161A	syn	-1.23487	-1.23501
p.161C	mis	-1.0407	-1.54266
p.161D	mis	0.930484	0.921266
p.161E	mis	1.05672	1.06044
p.161F	mis	1.06816	1.12177
p.161G	mis	0.920642	-0.644248
p.161H	mis	0.870139	1.09396
p.161I	mis	0.957392	1.06668
p.161L	mis	1.12428	-0.98893
p.161N	mis	0.982197	0.940017
p.161P	mis	0.664923	-1.1366
p.161R	mis	1.07365	0.88196
p.161S	mis	0.916042	-0.628432
p.161T	mis	1.07853	0.443882
p.161V	mis	0.61846	-1.04466
p.161X	non	0.980866	0.937412
p.161Y	mis	0.840872	0.963049
p.162A	mis	0.922427	-1.02179
p.162C	mis	-1.06351	-1.02122
p.162D	mis	0.920826	0.964237
p.162F	mis	0.924132	0.277659
p.162G	mis	0.740263	0.902116
p.162H	mis	0.901789	0.898914
p.162I	syn	-1.5956	-1.17221
p.162K	mis	1.05221	-0.113154
p.162L	mis	-0.907193	-1.32127
p.162M	mis	-1.5625	-1.56689
p.162N	mis	0.967234	0.992852
p.162R	mis	0.211599	-1.23605
p.162S	mis	1.12814	0.106822
p.162T	mis	0.954034	-1.33915
p.162V	mis	-0.901741	-1.87524
p.162X	non	0.993528	0.940487
p.162Y	mis	1.23934	0.877185
p.163A	mis	0.956233	0.85677
p.163C	mis	0.942501	0.791623
p.163D	mis	0.97896	0.917805
p.163E	mis	0.764685	1.06071
p.163F	mis	-1.16731	-1.33926
p.163G	mis	0.861779	0.992547
p.163H	mis	0.951498	0.649102
p.163I	mis	0.9821	1.04204
p.163K	mis	0.919761	0.919579
p.163L	mis	1.11745	0.951054
p.163N	mis	0.956821	0.831271
p.163P	mis	0.938955	0.894856
p.163Q	mis	1.08058	1.06281
p.163R	mis	0.985716	1.18124
p.163S	mis	1.14155	0.726351
p.163T	mis	1.07712	0.966565
p.163V	mis	1.19024	1.06169
p.163W	mis	1.00756	1.02956
p.163X	non	0.955453	0.908602
p.163Y	syn	-1.3668	-1.35087
p.164A	mis	-0.0824678	-0.919266
p.164D	mis	1.30808	0.972693
p.164E	mis	1.00237	1.03014
p.164G	mis	1.03118	0.851324
p.164H	mis	1.13292	0.464554
p.164I	mis	0.964445	-0.561472
p.164K	syn	-1.59611	-1.20331
p.164M	mis	0.731807	-1.22438
p.164N	mis	0.824394	-0.495036
p.164P	mis	0.91346	0.218043
p.164Q	mis	0.944103	-0.729429
p.164R	mis	-0.640906	-0.903928
p.164S	mis	0.21767	-1.25439
p.164T	mis	0.354766	-1.03707
p.164V	mis	0.787495	-0.915315
p.164W	mis	0.996778	1.22302
p.164X	non	1.0552	0.9927
p.164Y	mis	0.950025	0.418159
p.165A	mis	-1.11862	-1.62182
p.165D	mis	-1.11443	-0.43042
p.165E	mis	-0.554975	-0.972823
p.165G	mis	-2.89386	-0.928395
p.165H	mis	-1.11125	-1.08906
p.165K	mis	-0.983203	-0.967968
p.165L	mis	-0.388817	-0.957696
p.165N	mis	-2.78989	-1.67963
p.165P	mis	0.697062	-0.74197
p.165Q	syn	-0.932306	-1.1432
p.165R	mis	-0.79511	-1.24328
p.165S	mis	-2.69091	-1.5473
p.165T	mis	-0.96769	-2.08511
p.165V	mis	0.991271	-1.0945
p.165W	mis	-0.716404	-0.603872
p.165X	non	0.971562	0.772015
p.165Y	mis	-1.51592	-1.22813
p.166A	mis	-1.36846	-1.01413
p.166C	mis	-0.285745	-1.68971
p.166E	mis	-2.62291	-1.37661
p.166F	mis	-0.339096	-0.941899
p.166G	mis	-1.465	-0.959472
p.166I	mis	-1.72998	-1.50891
p.166K	mis	-0.241491	-1.58439
p.166L	mis	-1.50227	-1.091
p.166P	mis	-1.422	-1.37483
p.166Q	mis	-0.70782	-1.29259
p.166R	mis	-0.515092	-2.89524
p.166S	syn	-0.710192	-1.07369
p.166T	mis	-1.1261	-1.6439
p.166V	mis	0.50803	-1.48179
p.166W	mis	-0.529211	-0.811533
p.166X	non	1.15381	0.79052
p.166Y	mis	-0.475404	-1.80958
p.167A	mis	-0.470841	-1.40312
p.167D	mis	-0.616365	-1.48064
p.167E	mis	-0.301579	-1.90804
p.167G	mis	-0.439637	-1.23324
p.167H	mis	-0.770828	-1.22059
p.167K	mis	-2.10822	-0.687028
p.167L	mis	-0.358143	-2.14477
p.167N	mis	-0.862769	-1.73816
p.167P	mis	-1.4236	-0.997643
p.167Q	syn	-0.614481	-0.996905
p.167R	mis	-0.927708	-1.35758
p.167S	mis	-0.553295	-1.13128
p.167T	mis	-3.49903	-1.18985
p.167V	mis	-1.16955	-1.18888
p.167W	mis	0.308599	-0.508365
p.167X	non	0.910995	0.912445
p.167Y	mis	-0.348468	-0.900012
p.168A	mis	0.188909	-1.52644
p.168C	mis	-0.225649	-1.43665
p.168D	mis	0.778785	-0.815567
p.168E	mis	0.902503	0.160903
p.168F	mis	-0.497691	-1.97914
p.168G	mis	0.878454	0.732207
p.168H	syn	-1.30834	-1.84853
p.168I	mis	1.00618	0.556484
p.168K	mis	1.11081	0.921297
p.168L	mis	1.01176	0.718379
p.168N	mis	0.674572	-0.867009
p.168P	mis	0.908936	0.47354
p.168Q	mis	0.968087	-0.29333
p.168R	mis	1.01853	0.798678
p.168S	mis	-0.810524	-1.20393
p.168T	mis	1.06967	0.548926
p.168V	mis	0.871946	-0.14829
p.168X	non	0.989648	1.07947
p.168Y	mis	-1.06106	-1.01163
p.169A	mis	-3.5233	-1.22305
p.169E	mis	-0.474219	-1.85834
p.169F	mis	-0.440882	-1.03458
p.169G	mis	-1.12371	-2.43361
p.169I	mis	-0.892349	-1.38167
p.169K	mis	-0.415163	-1.39174
p.169L	mis	-0.717897	-1.22161
p.169N	mis	-0.21599	-1.4113
p.169P	mis	0.844085	1.2015
p.169Q	mis	-2.43395	-1.73352
p.169R	mis	-0.555458	-0.645001
p.169S	mis	-3.35749	-1.67977
p.169T	mis	-1.22822	-1.06517
p.169V	mis	-0.797949	-1.03558
p.169W	mis	-0.491864	-1.87062
p.169X	non	1	0.956641
p.170A	mis	-0.604022	-0.828554
p.170E	mis	0.920872	-0.753532
p.170G	mis	-0.924266	-1.74434
p.170I	mis	-0.459346	-1.54461
p.170K	mis	-0.00612308	-1.6836
p.170M	mis	-1.42855	-1.28139
p.170N	mis	-0.503956	-1.09764
p.170P	mis	0.0919187	-0.873389
p.170Q	mis	0.0247636	-1.04351
p.170R	mis	-0.404689	-0.734114
p.170S	mis	-0.694572	-1.43089
p.170T	syn	-1.13292	-1.06825
p.170V	mis	-0.615104	-1.04172
p.170W	mis	-0.216363	-1.28888
p.170X	non	1.02223	1.11723
p.171A	mis	-0.625692	-1.29924
p.171D	mis	-1.013	-1.54145
p.171E	syn	-1.47389	-0.910087
p.171G	mis	0.896408	0.395613
p.171H	mis	-0.180576	-1.70136
p.171K	mis	-0.895277	-1.02107
p.171M	mis	0.925431	-1.00942
p.171N	mis	0.652482	-1.93544
p.171P	mis	0.754493	0.936293
p.171Q	mis	-1.28115	-1.38839
p.171R	mis	0.395737	-0.140203
p.171S	mis	-0.91742	-1.67749
p.171T	mis	-0.670456	-1.0104
p.171V	mis	0.622128	-1.39599
p.171W	mis	1.10057	0.395433
p.171X	non	1.06685	0.616215
p.171Y	mis	0.885671	-1.32421
p.172A	mis	-0.507201	-0.895069
p.172C	mis	0.01776	-1.59614
p.172D	mis	0.91181	1.04579
p.172E	mis	1.07265	1.03356
p.172F	mis	0.998459	0.625351
p.172G	mis	0.789822	-0.431664
p.172H	mis	0.993035	-0.522149
p.172I	mis	-2.17242	-1.28289
p.172L	mis	0.329694	-0.968547
p.172M	mis	0.838202	-1.76317
p.172N	mis	0.939401	-1.71956
p.172P	mis	-0.897632	-1.34908
p.172R	mis	0.940939	-0.0159173
p.172S	mis	0.705916	-0.731254
p.172T	mis	-0.0526916	-1.18345
p.172V	syn	-1.19889	-1.56571
p.172X	non	0.949841	1.30797
p.172Y	mis	0.895255	0.873295
p.173A	mis	0.859699	0.774967
p.173D	mis	0.928144	0.839376
p.173E	mis	0.954125	0.951579
p.173F	mis	0.725911	0.933982
p.173G	mis	0.98876	0.838884
p.173I	mis	1.01143	0.661192
p.173K	mis	0.98378	0.946272
p.173L	mis	1.03247	0.957477
p.173M	mis	0.91665	0.892352
p.173P	mis	0.848019	-0.825352
p.173Q	mis	0.911713	0.9815
p.173R	mis	1.08382	1.06429
p.173S	mis	1.11015	0.934741
p.173T	mis	0.853988	1.14567
p.173V	syn	-1.23493	-1.32642
p.173W	mis	1.08284	1.0689
p.173X	non	1.07969	1.07267
p.174A	mis	-0.635909	-1.35005
p.174C	mis	0.870919	-0.609339
p.174E	mis	0.969554	0.823731
p.174G	mis	0.997844	-0.794393
p.174I	mis	1.08045	-0.743068
p.174K	mis	-0.831364	-1.20589
p.174M	mis	-0.575961	-1.52131
p.174N	mis	1.01773	0.521166
p.174P	mis	0.913439	0.808299
p.174Q	mis	-0.836225	-0.509418
p.174R	syn	-0.506284	-1.30962
p.174S	mis	0.417368	-0.751519
p.174T	mis	-0.579884	-1.30888
p.174V	mis	-0.151336	-0.471476
p.174W	mis	1.03449	0.626032
p.174X	non	1.27091	0.993705
p.175A	mis	-0.908217	-0.804994
p.175C	mis	-0.759063	-1.23558
p.175D	mis	1.21178	1.07671
p.175E	mis	1.0751	1.13549
p.175F	mis	1.08978	0.935272
p.175G	mis	1.03938	0.968923
p.175H	mis	0.979173	0.874007
p.175I	mis	0.77795	-0.862973
p.175K	mis	0.969552	-1.22137
p.175L	mis	0.788861	-0.39566
p.175M	mis	0.513483	-0.713081
p.175N	mis	0.727183	-1.33966
p.175P	mis	0.94539	-0.874556
p.175Q	mis	1.15095	0.399802
p.175R	syn	-0.91942	-1.05132
p.175S	mis	0.502436	-0.918693
p.175T	mis	-2.2403	-1.37276
p.175V	mis	-0.778754	-1.04623
p.175W	mis	0.980531	0.745965
p.175X	non	0.946135	0.952285
p.175Y	mis	1.04998	0.903414
p.176C	syn	-1.80052	-0.852345
p.176D	mis	1.22474	0.997311
p.176F	mis	0.957447	0.84125
p.176G	mis	0.889563	0.692377
p.176H	mis	1.04089	1.42128
p.176I	mis	0.800641	0.922182
p.176L	mis	0.968823	0.949517
p.176N	mis	0.972809	1.10755
p.176R	mis	1.00985	0.983517
p.176S	mis	1.00385	0.964475
p.176T	mis	0.993775	0.828659
p.176V	mis	1.02646	0.875405
p.176W	mis	1.00607	0.766017
p.176X	non	0.992632	1.1026
p.176Y	mis	0.985852	0.258329
p.177A	mis	-0.245493	-1.47005
p.177C	mis	1.0806	-1.40665
p.177D	mis	1.05133	0.585145
p.177F	mis	0.998021	-0.33627
p.177G	mis	1.12149	-0.0931031
p.177H	mis	0.826594	-0.573329
p.177I	mis	0.994209	-0.591515
p.177L	mis	0.897072	-0.775517
p.177N	mis	0.991152	0.877713
p.177P	syn	-1.56338	-1.11001
p.177Q	mis	0.823074	0.370112
p.177R	mis	0.967248	0.391115
p.177S	mis	1.12283	-0.684835
p.177T	mis	0.761684	-0.826342
p.177V	mis	0.890444	0.00183185
p.177X	non	0.941053	1.05273
p.177Y	mis	0.999758	-0.297032
p.178A	mis	0.833321	-1.00583
p.178C	mis	0.245046	-1.10321
p.178D	mis	1.0356	0.721225
p.178E	mis	1.01012	0.645745
p.178F	mis	-1.11151	-1.37482
p.178G	mis	1.03579	-0.483418
p.178H	syn	-1.94196	-0.524725
p.178I	mis	0.472278	-1.09402
p.178K	mis	0.905356	-0.63419
p.178L	mis	-0.449504	-1.63243
p.178N	mis	0.401545	-0.770002
p.178P	mis	0.860807	0.0443591
p.178Q	mis	0.889081	-0.100474
p.178R	mis	0.76264	-1.28581
p.178S	mis	1.14543	0.191557
p.178T	mis	0.673665	-1.10394
p.178V	mis	-1.22943	-1.01678
p.178X	non	1.02406	0.871633
p.178Y	mis	-0.811802	-1.21279
p.179A	mis	0.987639	0.847093
p.179C	mis	0.939167	0.713386
p.179D	mis	1.02804	0.843456
p.179E	mis	0.959962	0.934448
p.179F	mis	1.03811	0.861232
p.179G	mis	1.08356	0.977447
p.179H	syn	-0.573835	-1.80768
p.179I	mis	1.11366	0.977004
p.179K	mis	0.907968	0.998262
p.179L	mis	0.861075	1.0119
p.179N	mis	0.857261	0.957269
p.179P	mis	0.985319	0.688497
p.179Q	mis	1.05491	0.770918
p.179R	mis	0.874067	0.862186
p.179S	mis	1.17226	1.0047
p.179T	mis	0.953681	0.927753
p.179V	mis	1.12498	1.03593
p.179X	non	0.949034	0.991283
p.179Y	mis	1.04069	1.13796
p.180A	mis	-0.176574	-0.877779
p.180D	mis	0.877327	-0.908068
p.180E	syn	-1.18893	-1.43431
p.180G	mis	0.211273	-0.882512
p.180H	mis	0.851513	-0.87589
p.180K	mis	0.967929	-0.0153464
p.180M	mis	-0.840454	-1.97348
p.180N	mis	0.763573	-1.05915
p.180P	mis	1.01061	1.15076
p.180Q	mis	0.0504789	-1.39751
p.180R	mis	0.741965	-1.20287
p.180S	mis	-0.418603	-1.40291
p.180T	mis	-0.0929111	-0.752848
p.180V	mis	0.09534	-0.933587
p.180W	mis	0.747067	-0.836986
p.180X	non	1.02792	0.989914
p.180Y	mis	0.666409	-1.31754
p.181A	mis	0.721447	-0.727909
p.181C	mis	0.954165	-0.933198
p.181D	mis	0.96662	0.836854
p.181F	mis	0.723166	-0.811957
p.181G	mis	0.760909	-0.794847
p.181H	mis	0.59776	-0.818397
p.181I	mis	-0.11351	-1.35038
p.181L	mis	-0.169487	-1.17608
p.181N	mis	0.905092	-1.01837
p.181P	mis	1.09166	0.806337
p.181Q	mis	-0.146555	-1.93089
p.181R	syn	-1	-1.09108
p.181S	mis	0.714111	-0.958374
p.181T	mis	0.575409	-1.11312
p.181V	mis	0.666807	-0.63092
p.181W	mis	0.879038	-0.878891
p.181X	non	0.975563	0.796177
p.181Y	mis	0.591454	-1.25823
p.182A	mis	-0.209731	-1.62243
p.182C	syn	-1.55377	-1.17212
p.182F	mis	-0.965882	-1.04603
p.182G	mis	-1.41389	-0.998757
p.182H	mis	-1.29225	-2.04959
p.182I	mis	-1.42878	-1.19687
p.182L	mis	-1.16863	-0.923557
p.182N	mis	-0.594144	-0.863487
p.182P	mis	0.398602	-1.20554
p.182R	mis	-1.0794	-1.38074
p.182S	mis	-0.988002	-1.39017
p.182T	mis	-0.908135	-1.89512
p.182V	mis	-0.594688	-1.35716
p.182W	mis	-1.69604	-1.31976
p.182X	non	1.00313	1.01623
p.182Y	mis	-0.980543	-0.984091
p.183A	mis	-1.18717	-0.870979
p.183C	mis	-0.589006	-0.991049
p.183E	mis	-0.85341	-1.15695
p.183F	mis	-3.27723	-0.926893
p.183G	mis	-0.783864	-1.45598
p.183I	mis	-3.05788	-1.46983
p.183K	mis	-1.43131	-1.81249
p.183L	mis	-1.41169	-1.7322
p.183P	mis	-1.03229	-1.27735
p.183Q	mis	-0.557655	-1.75378
p.183R	mis	-0.902667	-1.45263
p.183S	syn	-1.07123	-0.860417
p.183V	mis	-1.11156	-0.902717
p.183W	mis	-0.319591	-1.70063
p.183X	non	0.960485	0.861271
p.183Y	mis	-0.864634	-1.80861
p.184A	mis	-0.598848	-1.61157
p.184C	mis	0.944845	-0.657342
p.184D	syn	-0.795152	-1.20407
p.184E	mis	-0.672319	-1.49301
p.184F	mis	-1.08631	-0.726543
p.184G	mis	-0.618187	-1.70837
p.184H	mis	-0.422948	-1.21608
p.184I	mis	-0.771389	-2.04406
p.184K	mis	-0.756542	-1.13204
p.184L	mis	-1.51239	-1.32113
p.184N	mis	-0.967678	-0.835826
p.184P	mis	-0.598073	-1.94518
p.184Q	mis	-0.75148	-1.79056
p.184R	mis	-0.953449	-1.3391
p.184S	mis	0.440011	-1.94547
p.184T	mis	-0.749887	-1.18307
p.184V	mis	-1.39272	-1.92204
p.184X	non	1.06299	0.91655
p.184Y	mis	-1.46076	-1.17939
p.185A	mis	-0.998815	-1.10536
p.185C	mis	-0.765291	-1.03205
p.185D	mis	-0.674797	-1.12644
p.185F	mis	-2.02542	-1.16071
p.185G	mis	-1.04051	-1.58579
p.185H	mis	-1.59859	-1.37177
p.185I	mis	-1.12565	-0.946639
p.185K	mis	-2.84042	-1.11812
p.185L	mis	-1.01035	-0.8105
p.185M	mis	-2.53498	-2.07153
p.185N	mis	-1.52164	-1.37523
p.185P	mis	-0.571038	-1.47132
p.185R	mis	-1.13144	-1.1654
p.185S	syn	-0.709121	-1.18983
p.185T	mis	-0.713039	-0.847624
p.185V	mis	-1.24432	-1.8645
p.185W	mis	-0.482552	-1.66135
p.185X	non	1.02039	1.01569
p.185Y	mis	-1.79192	-1.78224
p.186A	mis	-1.62437	-0.672494
p.186C	mis	0.0589961	-1.10815
p.186D	syn	-1.01525	-1.06483
p.186E	mis	-1.38109	-1.13758
p.186F	mis	-1.36989	-1.2809
p.186G	mis	-0.610752	-0.910114
p.186H	mis	-1.33762	-0.747258
p.186I	mis	-1.06201	-1.45377
p.186K	mis	-2.00673	-1.29265
p.186L	mis	-0.870742	-1.91321
p.186N	mis	-0.731859	-0.548992
p.186P	mis	-1.19475	-0.75399
p.186Q	mis	-0.619569	-1.52429
p.186R	mis	-0.691397	-1.67698
p.186S	mis	-1.98339	-1.59316
p.186T	mis	-0.572768	-1.40957
p.186V	mis	-1.44815	-0.902699
p.186X	non	0.992436	1.11599
p.186Y	mis	-0.810136	-0.9266
p.187A	mis	0.918044	-0.627559
p.187C	mis	0.864519	-1.03863
p.187D	mis	0.37843	-0.833093
p.187E	mis	0.843582	-0.817097
p.187G	syn	-0.996828	-1.42412
p.187R	mis	1.07171	-2.0192
p.187S	mis	1.0884	-0.674213
p.187V	mis	0.954182	-0.965491
p.188A	mis	-0.349677	-1.26983
p.188E	mis	0.16981	-0.682198
p.188F	mis	-0.801057	-1.20397
p.188G	mis	-0.960513	-0.639667
p.188H	mis	-1.48808	-1.35967
p.188I	mis	-0.985703	-0.5387
p.188K	mis	0.943536	-1.36588
p.188L	syn	-0.811188	-1.10146
p.188M	mis	-1.05311	-1.1852
p.188P	mis	-0.976436	-1.06414
p.188Q	mis	-1.04309	-1.61145
p.188R	mis	-0.848001	-1.67112
p.188S	mis	-1.20557	-1.56739
p.188T	mis	-0.292724	-1.43809
p.188V	mis	-0.886031	-1.45618
p.188W	mis	-0.929931	-1.42629
p.188X	non	0.963615	1.12025
p.189A	syn	-1.11385	-0.889739
p.189C	mis	-1.39879	-2.02758
p.189D	mis	0.741221	-0.766816
p.189E	mis	0.876143	-0.838659
p.189F	mis	-0.075091	-1.06673
p.189G	mis	0.786149	-0.442296
p.189H	mis	-0.862282	-1.78071
p.189I	mis	-0.937078	-0.418986
p.189L	mis	0.319884	-1.48743
p.189N	mis	0.956582	0.0109351
p.189P	mis	0.632149	-1.01477
p.189R	mis	0.940557	0.409958
p.189S	mis	-0.744215	-1.38701
p.189T	mis	-0.92569	-1.22158
p.189V	mis	-0.840564	-1.22722
p.189X	non	0.977295	1.09886
p.189Y	mis	0.0451169	-1.48691
p.190A	mis	0.859391	-1.06522
p.190C	mis	0.990711	0.538474
p.190D	mis	1.04273	-0.217097
p.190F	mis	0.0722883	-0.69515
p.190G	mis	1.05871	-0.345714
p.190H	mis	-0.651193	-1.02292
p.190I	mis	1.03351	0.886054
p.190L	mis	1.00778	0.738088
p.190N	mis	-0.172533	-0.766934
p.190P	syn	-1	-1.15738
p.190Q	mis	1.04722	0.280091
p.190R	mis	0.935057	-0.120649
p.190S	mis	0.816874	-0.800766
p.190T	mis	0.356102	0.746999
p.190V	mis	1.00006	0.974855
p.190X	non	0.989624	1.03363
p.190Y	mis	-0.208759	-0.87723
p.191A	mis	-0.772778	-0.865851
p.191C	mis	-0.347697	-1.57184
p.191D	mis	0.442041	-1.00784
p.191F	mis	0.862249	-1.38805
p.191G	mis	0.185134	-1.34952
p.191H	mis	-0.3125	-0.709719
p.191I	mis	-0.765464	-1.63729
p.191L	mis	-0.730742	-1.1303
p.191N	mis	-0.938776	-1.45963
p.191P	syn	-1.31068	-1.27663
p.191Q	mis	-0.912816	-2.22557
p.191R	mis	-0.747621	-0.84395
p.191S	mis	-0.647364	-1.06557
p.191T	mis	-1.00206	-0.96095
p.191V	mis	-1.18251	-1.46037
p.191X	non	0.993384	1.09857
p.191Y	mis	0.826113	-0.47632
p.192A	mis	-0.659936	-1.1914
p.192D	mis	-0.553721	-1.37485
p.192E	mis	-0.809607	-1.6002
p.192G	mis	-0.784537	-1.48393
p.192H	mis	-1.01385	-1.13922
p.192K	mis	-1.15052	-1.4006
p.192L	mis	-0.95488	-1.34462
p.192N	mis	-1.69184	-1.16741
p.192P	mis	-0.777881	-1.24627
p.192Q	syn	-1.29778	-1.0065
p.192R	mis	-0.838914	-1.78552
p.192S	mis	-1.02371	-2.10188
p.192T	mis	-0.517579	-1.23274
p.192V	mis	0.280546	-0.94015
p.192W	mis	-0.583461	-1.06429
p.192X	non	0.929462	0.901057
p.192Y	mis	-1.27752	0.180252
p.193A	mis	0.57532	-1.20123
p.193C	mis	0.974112	0.347363
p.193D	mis	1.04601	0.48911
p.193E	mis	1.00494	1.15108
p.193F	mis	0.982915	-1.20739
p.193G	mis	1.06274	1.12558
p.193H	syn	-1.23841	-1.34759
p.193I	mis	1.01403	0.881245
p.193K	mis	0.768772	1.06304
p.193L	mis	0.949905	0.946471
p.193N	mis	0.54025	0.82796
p.193P	mis	0.969206	0.555089
p.193Q	mis	0.769651	-0.59162
p.193R	mis	0.899486	0.973937
p.193S	mis	1.05914	0.786139
p.193T	mis	0.926137	0.880128
p.193V	mis	1.05039	0.585932
p.193X	non	1.06232	0.939351
p.193Y	mis	0.944895	0.955885
p.194A	mis	1.02468	1.01193
p.194C	mis	1.02735	-0.208627
p.194D	mis	1.11755	0.78212
p.194F	mis	0.846951	0.75661
p.194G	mis	0.99311	0.988682
p.194H	mis	0.771446	0.681224
p.194I	mis	-1.10144	-0.827505
p.194L	syn	-0.780962	-1.16027
p.194N	mis	0.889709	0.905092
p.194P	mis	0.819431	0.881001
p.194Q	mis	0.974655	1.13772
p.194R	mis	1.03751	0.983461
p.194S	mis	1.09278	1.02704
p.194T	mis	0.964099	0.795456
p.194V	mis	-0.643298	-1.33393
p.194X	non	1.06627	0.82453
p.194Y	mis	0.978615	0.866194
p.195A	mis	0.902663	0.956308
p.195C	mis	1.03803	0.933222
p.195D	mis	0.98306	0.996524
p.195F	mis	1.00719	0.873623
p.195G	mis	0.932793	0.920894
p.195H	mis	0.838544	0.760014
p.195I	syn	-1.04885	-1.51185
p.195K	mis	0.935355	0.647882
p.195L	mis	-1.11715	-1.48093
p.195M	mis	-0.620531	-1.00271
p.195N	mis	0.794667	0.78306
p.195P	mis	1.087	0.98202
p.195R	mis	1.03711	0.994439
p.195S	mis	1.00654	0.898006
p.195T	mis	0.839178	0.996857
p.195V	mis	-0.36836	-0.978465
p.195X	non	1.03214	0.898061
p.195Y	mis	0.926464	1.074
p.196A	mis	0.323114	-1.05558
p.196C	mis	-0.193554	-1.03634
p.196E	mis	1.01028	0.719356
p.196G	mis	0.970104	-0.65617
p.196H	mis	0.924309	-0.598715
p.196I	mis	0.69805	-0.88852
p.196K	mis	-0.797089	-1.74418
p.196L	mis	-0.436009	-1.19727
p.196P	mis	0.922231	0.601996
p.196Q	mis	0.266574	-0.274951
p.196R	syn	-0.780205	-1.23153
p.196S	mis	1.02047	-0.275503
p.196T	mis	-1.05392	-1.1147
p.196V	mis	0.0906767	-1.41825
p.196W	mis	0.927233	-0.395952
p.196X	non	0.907995	0.976581
p.197A	mis	-0.671295	-1.28443
p.197D	mis	1.01474	1.07497
p.197E	mis	0.95202	0.946644
p.197F	mis	1.00448	-0.155993
p.197G	mis	0.995889	-0.0851342
p.197K	mis	0.954762	0.824882
p.197L	mis	0.935293	-0.259642
p.197M	mis	1.0201	0.00729357
p.197P	mis	1.01164	1.05881
p.197Q	mis	1.07225	1.13749
p.197R	mis	0.946276	0.958149
p.197S	mis	1.2647	-0.0681114
p.197T	mis	0.766607	-0.966405
p.197V	syn	-0.768083	-0.723755
p.197W	mis	0.98772	0.885274
p.197X	non	1.0644	0.720713
p.198A	mis	-1.04468	-1.39045
p.198D	mis	-0.387618	-0.942636
p.198E	syn	-1.22304	-1.18272
p.198G	mis	-0.532905	-1.08848
p.198H	mis	-0.866656	-1.03617
p.198I	mis	-0.259189	-1.33868
p.198K	mis	-0.930994	-0.784517
p.198L	mis	0.272368	-1.1976
p.198N	mis	-0.544135	-0.977335
p.198P	mis	-0.64401	-1.20629
p.198Q	mis	-1.03377	-0.822985
p.198R	mis	-1.19021	-1.089
p.198S	mis	-0.911474	-1.06866
p.198T	mis	-0.767633	-0.87666
p.198V	mis	-0.461749	-0.591506
p.198X	non	0.87117	0.599993
p.198Y	mis	-0.168278	-1.31843
p.199A	mis	-0.785025	-1.24199
p.199C	mis	0.334978	-0.650828
p.199D	mis	0.667784	-0.935231
p.199E	mis	1.00838	-0.504922
p.199G	syn	-0.538366	-1.70966
p.199I	mis	0.991458	1.14885
p.199K	mis	-0.769795	-1.30719
p.199L	mis	0.998089	0.481186
p.199P	mis	0.92697	-0.522786
p.199Q	mis	-0.222565	-0.858419
p.199R	mis	-1.1276	-0.83827
p.199S	mis	-1.10149	-1.5295
p.199T	mis	0.528874	-0.53682
p.199V	mis	0.681174	0.401082
p.199W	mis	0.989214	0.516443
p.199X	non	1.00643	0.639045
p.200A	mis	-0.863753	-1.54259
p.200C	mis	-0.892344	-1.4789
p.200D	mis	-1.0396	-0.907157
p.200E	mis	-0.242892	-1.37772
p.200F	mis	0.833191	-0.243254
p.200G	mis	-1.05233	-1.27425
p.200H	mis	-1.22214	-0.769009
p.200I	mis	-0.222602	-0.561598
p.200K	mis	-0.730965	-0.890475
p.200L	mis	0.539108	-0.788135
p.200M	mis	-0.000738736	-1.27329
p.200N	syn	-0.837993	-1.29012
p.200P	mis	-0.500303	0.00294784
p.200Q	mis	-1.00177	-0.957849
p.200R	mis	-0.861247	-0.285341
p.200S	mis	-0.783173	-1.33145
p.200T	mis	-0.972812	-0.952438
p.200V	mis	-0.679835	-1.03801
p.200X	non	0.96239	0.907091
p.200Y	mis	0.724843	-0.816461
p.201A	mis	-0.602586	-1.76181
p.201C	mis	-0.719441	-1.86033
p.201E	mis	-0.612153	-0.271436
p.201F	mis	-1.071	-1.0177
p.201G	mis	-1.13922	-1.29362
p.201I	mis	-0.53459	-1.83219
p.201K	mis	-1.48957	-2.30061
p.201L	syn	-1.20816	-0.969797
p.201M	mis	-1.23518	-0.903437
p.201P	mis	-0.97078	-1.79367
p.201Q	mis	0.104533	-1.12868
p.201R	mis	-1.24534	-1.93728
p.201S	mis	-0.893904	-1.2531
p.201T	mis	-1.24735	-1.96439
p.201V	mis	-1.23604	-1.22386
p.201W	mis	-1.13066	-1.50675
p.201X	non	0.956212	0.754259
p.201Y	mis	-1.03913	-1.26496
p.202A	mis	-1.00239	-1.843
p.202C	mis	-1.28226	-0.599997
p.202D	mis	-1.08076	-2.26686
p.202F	mis	-0.76171	-0.649995
p.202G	mis	-1.17397	-0.791135
p.202H	mis	-1.10089	-0.956008
p.202I	mis	1.07318	-0.696685
p.202L	mis	-0.639851	-0.883012
p.202N	mis	-0.836896	-0.588783
p.202P	mis	-1.16855	-0.654003
p.202R	syn	-0.976694	-1.18838
p.202S	mis	-0.952301	-0.969677
p.202T	mis	-0.648832	-1.48066
p.202V	mis	0.401355	-1.12635
p.202W	mis	0.786543	-1.39144
p.202X	non	0.986436	0.851828
p.202Y	mis	-0.719296	-1.4319
p.203A	mis	-1.34015	-1.56726
p.203D	mis	1.03828	0.763632
p.203E	mis	0.850282	0.375954
p.203F	mis	1.10146	0.579786
p.203G	mis	-0.59703	-0.591772
p.203I	mis	0.699122	-1.45542
p.203K	mis	-0.849351	-1.40622
p.203L	mis	0.85014	-0.0148698
p.203M	mis	0.689364	-0.0676876
p.203P	mis	-0.772377	0.197063
p.203Q	mis	-0.965885	-0.68294
p.203R	mis	0.900558	-0.951788
p.203S	mis	-1.21696	-0.575052
p.203T	mis	-0.677112	-2.44581
p.203V	syn	-1.12564	-1.07333
p.203W	mis	0.950413	0.987573
p.203X	non	1.06211	1.02317
p.204A	mis	-0.822203	-1.05098
p.204D	mis	-0.630462	-0.730125
p.204E	syn	-1.08901	-0.988567
p.204G	mis	0.671905	-0.915792
p.204H	mis	-1.16959	-1.16761
p.204K	mis	-1.11853	-0.996115
p.204M	mis	-1.00088	-0.771017
p.204N	mis	-1.06572	-1.41337
p.204P	mis	1.01612	1.02183
p.204Q	mis	-0.823416	-1.20935
p.204R	mis	-0.224545	-1.59169
p.204S	mis	-1.04139	-1.62981
p.204T	mis	-1.42593	-1.22893
p.204V	mis	-1.02058	-1.14637
p.204W	mis	-0.0296211	-2.3617
p.204X	non	0.856752	0.642368
p.204Y	mis	0.436892	-1.0171
p.205A	mis	1.11054	0.871522
p.205C	mis	0.950105	0.870702
p.205D	mis	0.762872	0.825873
p.205E	mis	0.946091	0.979764
p.205F	mis	0.923303	0.628675
p.205G	mis	1.10061	1.19397
p.205H	mis	1.03524	0.376459
p.205I	mis	1.07544	1.10753
p.205K	mis	1.04684	0.857001
p.205L	mis	0.932481	0.749251
p.205N	mis	1.08844	0.763792
p.205P	mis	1.05408	0.712325
p.205Q	mis	1.03533	0.759472
p.205R	mis	1.11342	1.02249
p.205S	mis	0.657883	0.876493
p.205T	mis	1.00871	0.873344
p.205V	mis	1.02204	0.902291
p.205W	mis	1.14933	0.706732
p.205X	non	0.993208	0.714347
p.205Y	syn	-1.19246	-1.51151
p.206A	mis	-0.608984	-1.72649
p.206C	mis	-0.364634	-1.92709
p.206E	mis	-1.04734	-1.68662
p.206F	mis	-1.25844	-0.846518
p.206G	mis	-0.686421	-1.26056
p.206I	mis	-1.29807	-1.56736
p.206K	mis	-0.393466	-1.53322
p.206L	syn	-0.899579	-0.534961
p.206M	mis	-1.49536	-0.739162
p.206P	mis	0.882716	-0.307642
p.206Q	mis	-0.279312	-1.59863
p.206R	mis	0.218587	-1.00671
p.206S	mis	-1.12608	-1.01224
p.206T	mis	-1.13284	-1.66908
p.206V	mis	-1.43609	-0.0819586
p.206W	mis	-1.03037	-0.807423
p.206X	non	1.11234	1.06496
p.206Y	mis	-0.834311	-2.73963
p.207A	mis	-0.567419	-1.24681
p.207C	mis	-0.458932	-0.956396
p.207D	syn	-1.21803	-1.40302
p.207E	mis	-0.867365	-0.933874
p.207F	mis	-1.18096	-1.22952
p.207G	mis	0.102818	-1.24887
p.207H	mis	-0.599082	-1.05153
p.207I	mis	-0.723474	-1.57224
p.207K	mis	-0.98481	-0.216253
p.207L	mis	-1.88052	-1.48764
p.207N	mis	-0.560333	-0.533704
p.207P	mis	0.965595	0.785744
p.207Q	mis	-0.968733	-1.10041
p.207R	mis	-1.55519	-1.92067
p.207S	mis	-1.32439	-1.06083
p.207T	mis	-0.813352	-1.14392
p.207V	mis	-1.03131	-0.480058
p.207X	non	1.02898	0.764917
p.207Y	mis	-1.05999	-0.59014
p.208A	mis	-0.069724	-0.400844
p.208C	mis	-1.05093	-1.55995
p.208D	syn	-1.4249	-0.520611
p.208E	mis	0.37205	-0.9599
p.208F	mis	0.993686	-0.309379
p.208G	mis	0.748294	-1.11018
p.208H	mis	0.00104425	-1.2254
p.208I	mis	0.943183	0.684018
p.208K	mis	1.01583	0.915688
p.208L	mis	0.985739	0.771178
p.208N	mis	-0.916702	-0.691303
p.208P	mis	0.977032	1.0353
p.208Q	mis	1.06282	-0.0900279
p.208R	mis	1.05795	1.22611
p.208S	mis	0.625288	-0.535608
p.208T	mis	0.953216	0.639673
p.208V	mis	0.740545	0.453574
p.208X	non	0.868784	0.747225
p.208Y	mis	-0.500024	-0.628809
p.209A	mis	-1.60762	-2.65204
p.209C	mis	-1.26266	-1.4485
p.209E	mis	-0.998898	-1.00503
p.209G	mis	-1.14919	-1.11632
p.209I	mis	-1.25738	-0.927001
p.209K	mis	-0.768268	-1.05399
p.209L	mis	-0.881487	-0.757192
p.209M	mis	-1.0077	-1.03296
p.209N	mis	-0.980478	-1.48571
p.209P	mis	-0.966271	-2.18506
p.209Q	mis	-0.907338	-1.5311
p.209R	syn	-1.06687	-1.21037
p.209S	mis	-1.01842	-1.11117
p.209T	mis	-0.908678	-1.30949
p.209V	mis	-0.715699	-1.20842
p.209W	mis	-0.427146	-0.855522
p.209X	non	0.915132	0.758556
p.210A	mis	-1.16435	-1.59923
p.210C	mis	-0.472605	-1.45791
p.210D	mis	-0.8788	-0.611631
p.210E	mis	-0.814105	-1.53598
p.210F	mis	-0.97733	-0.671105
p.210G	mis	-0.619647	-0.726394
p.210H	mis	-1.18173	-0.755451
p.210I	mis	-1.07285	-0.830274
p.210K	mis	-0.93974	-1.03438
p.210L	mis	-1.07896	-1.70776
p.210M	mis	-1.42875	-1.72698
p.210N	syn	-0.877378	-1.31898
p.210P	mis	-0.0417637	-0.708421
p.210Q	mis	-1.0518	-1.18968
p.210R	mis	-0.920076	-2.58473
p.210S	mis	-1.19779	-1.69377
p.210T	mis	-0.672874	-0.752768
p.210V	mis	-0.932829	-0.852138
p.210X	non	0.933301	0.82748
p.210Y	mis	-0.986011	-1.1757
p.211A	mis	0.877458	-0.714043
p.211C	mis	0.444705	-1.08736
p.211D	mis	-0.595085	-0.919054
p.211F	mis	0.526046	-0.02309
p.211G	mis	0.602353	-0.714179
p.211H	mis	-0.231994	-0.887744
p.211I	mis	0.872048	0.44758
p.211K	mis	1.09978	0.305531
p.211L	mis	0.990806	-0.0628913
p.211M	mis	0.895634	0.182324
p.211N	mis	-0.970493	-1.31541
p.211P	mis	0.879685	-0.437794
p.211R	mis	0.946292	0.736867
p.211S	mis	-0.981703	-1.00682
p.211T	syn	-1.14793	-1.25854
p.211V	mis	0.975475	0.466553
p.211X	non	1.06927	0.982962
p.211Y	mis	0.0915247	-0.580048
p.212A	mis	-0.843842	-0.450602
p.212C	mis	-1.0605	-1.16814
p.212D	mis	-0.512891	-1.50295
p.212F	syn	-1.1336	-1.16806
p.212G	mis	-0.811972	-1.3717
p.212H	mis	-0.979083	-2.41682
p.212I	mis	1.06162	-0.698245
p.212L	mis	-1.06321	-0.577011
p.212N	mis	-0.7907	-2.28241
p.212P	mis	0.258423	-1.42024
p.212R	mis	-0.855221	-0.858241
p.212S	mis	-0.985927	-0.926368
p.212T	mis	-0.948641	-0.96617
p.212V	mis	0.76233	-0.582033
p.212W	mis	-1.05211	-0.614076
p.212X	non	1.00805	0.854067
p.212Y	mis	-0.922905	-1.07221
p.213A	mis	0.871817	-0.0182337
p.213C	mis	1.04542	0.743142
p.213E	mis	0.862244	0.798882
p.213G	mis	1.10105	0.601833
p.213H	mis	0.703202	-0.660688
p.213I	mis	1.00367	0.342715
p.213K	mis	0.920411	0.810583
p.213L	mis	-0.0362752	0.643726
p.213P	mis	0.987641	0.318805
p.213Q	mis	0.79965	-0.324965
p.213R	syn	-0.809068	-1.03345
p.213S	mis	0.959221	0.865635
p.213T	mis	1.01656	0.66129
p.213V	mis	1.06793	0.666504
p.213W	mis	0.961023	0.6876
p.213X	non	0.963218	0.854371
p.214A	mis	1.04846	0.117185
p.214C	mis	1.01385	-0.304792
p.214D	mis	0.915763	-0.251788
p.214E	mis	0.846954	-0.398666
p.214F	mis	0.905856	0.541349
p.214G	mis	1.12087	0.321944
p.214H	syn	-1.01994	-1.37992
p.214I	mis	0.806899	0.954584
p.214K	mis	1.06062	-0.540102
p.214L	mis	0.599546	-0.0423291
p.214N	mis	0.000724557	-0.266281
p.214P	mis	0.656259	0.153398
p.214Q	mis	-0.949769	-1.39061
p.214R	mis	0.963249	0.293541
p.214S	mis	0.357606	-1.30888
p.214T	mis	1.10448	-0.489392
p.214V	mis	0.970001	0.924475
p.214X	non	0.983507	1.05883
p.214Y	mis	0.794153	-0.415711
p.215A	mis	-0.302548	-1.56033
p.215C	mis	-0.211257	-0.459563
p.215D	mis	1.09281	1.05065
p.215F	mis	0.986727	0.486052
p.215G	mis	0.902762	0.420109
p.215H	mis	0.989325	0.412357
p.215I	mis	0.825824	0.877624
p.215K	mis	0.971344	1.0421
p.215L	mis	1.02513	1.03729
p.215M	mis	0.868629	-0.744812
p.215N	mis	0.980498	0.209292
p.215P	mis	1.04639	1.02484
p.215R	mis	0.915362	0.585296
p.215S	syn	-1.01718	-1.74364
p.215T	mis	1.07588	-0.396482
p.215V	mis	1.00535	0.603191
p.215W	mis	1.04275	0.934258
p.215X	non	1.08319	0.840615
p.215Y	mis	0.850776	-0.5984
p.216A	mis	-1.11499	-0.769176
p.216D	mis	0.933185	0.881411
p.216E	mis	0.997656	0.673671
p.216F	mis	0.996847	0.916056
p.216G	mis	0.960811	0.592076
p.216I	mis	0.812112	0.0802627
p.216K	mis	0.965705	0.940112
p.216L	mis	1.02137	0.50888
p.216M	mis	1.05367	0.771256
p.216P	mis	0.851612	0.888907
p.216Q	mis	0.976324	0.829863
p.216R	mis	1.04181	1.14775
p.216S	mis	0.906831	0.0456827
p.216T	mis	0.202375	-1.28119
p.216V	syn	-1.05205	-1.1656
p.216W	mis	1.00959	0.920198
p.216X	non	1.07097	0.997952
p.217A	mis	-0.645164	-1.94262
p.217D	mis	1.07406	0.913821
p.217E	mis	0.894519	0.291353
p.217F	mis	0.762173	-0.763613
p.217G	mis	0.906671	0.173608
p.217I	mis	-2.0505	-1.04936
p.217K	mis	0.869856	-0.0281857
p.217L	mis	-0.879286	-1.26183
p.217M	mis	-0.279314	-0.730355
p.217P	mis	1.00191	0.950438
p.217Q	mis	0.923209	-0.223106
p.217R	mis	-0.636911	-1.32239
p.217S	mis	-1.05609	-2.12065
p.217T	mis	-0.747486	-1.31603
p.217V	syn	-1.08798	-0.808888
p.217W	mis	0.906083	-0.346687
p.217X	non	0.98335	0.972993
p.218A	mis	0.167086	-1.34729
p.218D	mis	0.947039	0.91689
p.218E	mis	0.836017	0.971293
p.218F	mis	1.10384	-0.187081
p.218G	mis	0.893155	0.270074
p.218I	mis	-1.17124	-0.892486
p.218K	mis	1.03978	1.00847
p.218L	mis	0.430521	-0.67456
p.218M	mis	0.821853	-0.47415
p.218P	mis	1.01568	0.9872
p.218Q	mis	1.00141	0.503997
p.218R	mis	1.04943	0.885771
p.218S	mis	1.00346	0.06425
p.218T	mis	0.0938101	-1.80589
p.218V	syn	-0.889194	-0.876534
p.218W	mis	0.967513	1.00554
p.218X	non	0.92823	1.25621
p.219A	mis	0.814713	-1.10537
p.219C	mis	1.07231	-0.223855
p.219D	mis	-1.30732	-0.977784
p.219F	mis	1.06162	-0.664875
p.219G	mis	0.939081	-0.592383
p.219H	mis	-0.206451	-0.977705
p.219I	mis	1.10698	0.14842
p.219L	mis	0.592467	-1.41782
p.219N	mis	0.086852	-0.910244
p.219P	syn	-0.970037	-0.824956
p.219Q	mis	-0.0277088	-0.818299
p.219R	mis	0.825921	-0.549699
p.219S	mis	0.723701	-0.43377
p.219T	mis	0.286009	-1.15174
p.219V	mis	1.08901	0.15681
p.219X	non	1.06221	1.29898
p.219Y	mis	0.9722	-0.887822
p.220A	mis	0.842916	1.15159
p.220C	mis	0.870112	0.859044
p.220D	mis	0.960106	0.883626
p.220E	mis	1.04827	1.106
p.220F	mis	-0.664005	-0.579997
p.220G	mis	0.910595	1.17109
p.220H	mis	0.590701	0.207777
p.220I	mis	0.93431	0.936386
p.220K	mis	0.938142	0.94226
p.220L	mis	0.797443	-0.331439
p.220N	mis	0.897549	0.814013
p.220P	mis	1.07522	1.13793
p.220Q	mis	1.13507	1.06791
p.220R	mis	0.976781	1.05382
p.220S	mis	0.7443	0.979724
p.220T	mis	1.02349	1.19002
p.220V	mis	0.780484	1.03741
p.220W	mis	-0.84989	-0.628052
p.220X	non	0.840508	0.931816
p.220Y	syn	-0.912115	-1.03102
p.221A	mis	-0.545366	-0.82213
p.221D	mis	-0.903471	-1.54064
p.221E	syn	-0.835335	-0.57211
p.221G	mis	0.683991	-0.595493
p.221H	mis	-0.910683	-1.36443
p.221K	mis	-0.808098	-0.792583
p.221M	mis	-1.201	-0.865866
p.221N	mis	-1.31337	-1.50253
p.221P	mis	0.915576	-0.882347
p.221Q	mis	-0.791859	-1.27251
p.221R	mis	-0.813703	-1.33185
p.221S	mis	-1.17371	-1.17074
p.221T	mis	-1.43247	-2.64153
p.221V	mis	-0.958586	-0.858387
p.221W	mis	0.686306	-0.575861
p.221X	non	0.807766	0.856801
p.221Y	mis	-0.860501	-0.748683
p.222A	mis	-1.06857	-0.363758
p.222E	mis	-0.952298	-0.649542
p.222G	mis	-0.710478	-0.688941
p.222H	mis	-0.592616	-0.825606
p.222K	mis	-1.10079	-1.14406
p.222L	mis	-0.670719	-0.751434
p.222P	syn	-0.883468	-0.586202
p.222Q	mis	-1.35132	-1.44095
p.222R	mis	-1.04139	-1.38511
p.222S	mis	-0.87377	-0.476994
p.222T	mis	-0.875473	-0.943174
p.222V	mis	-0.274502	-0.669456
p.222W	mis	0.838775	-1.48883
p.222X	non	0.982744	1.13233
p.223A	mis	-0.530833	-0.895734
p.223C	mis	0.557589	-1.23219
p.223D	mis	0.177997	-0.473526
p.223F	mis	1.05552	0.474508
p.223G	mis	1.0044	-0.894738
p.223H	mis	0.404921	-0.751764
p.223I	mis	0.963228	-0.479522
p.223L	mis	0.983316	0.0364586
p.223N	mis	0.678018	-0.668051
p.223P	syn	-1.41145	-0.852879
p.223Q	mis	0.623269	-0.425598
p.223R	mis	0.743463	-0.182627
p.223S	mis	0.712923	-1.21543
p.223T	mis	0.584211	-0.77166
p.223V	mis	0.765137	-0.96641
p.223X	non	1.01818	0.937917
p.223Y	mis	0.919769	0.00227824
p.224A	mis	0.91753	-1.24629
p.224D	mis	0.72792	-1.02434
p.224E	syn	1.04396	-0.678711
p.224G	mis	-0.0330871	-0.561787
p.224H	mis	0.921888	-0.968426
p.224K	mis	-0.0797668	-0.316586
p.224M	mis	-0.92972	-1.17996
p.224N	mis	0.891548	-0.931636
p.224P	mis	-1.16334	-0.943878
p.224Q	mis	-1.28176	-0.794105
p.224R	mis	0.473367	-0.713741
p.224S	mis	-0.738474	-1.57791
p.224T	mis	-0.910065	-2.02734
p.224V	mis	0.723776	-0.903733
p.224W	mis	0.73554	-0.925526
p.224X	non	0.980392	0.947715
p.224Y	mis	1.02858	-1.22787
p.225A	mis	-1.18299	-1.10059
p.225C	mis	-0.182719	-0.975208
p.225D	mis	-1.16684	-0.670393
p.225E	mis	-0.87736	-1.52357
p.225F	mis	-1.32453	-0.590415
p.225G	mis	-1.26182	-0.626333
p.225H	mis	-1.50157	-1.62282
p.225I	mis	-1.03148	-1.04759
p.225L	mis	-1.34072	-1.27491
p.225M	mis	-1.17826	-2.44846
p.225N	mis	-1.29723	-1.03371
p.225P	mis	-0.914007	-1.14134
p.225R	mis	-0.916499	-1.6673
p.225S	mis	-1.11462	-1.1393
p.225T	mis	-0.980389	-1.24419
p.225V	syn	-1.10468	-0.92246
p.225X	non	0.944305	1.42036
p.225Y	mis	-0.789441	-0.209783
p.226A	mis	-0.745309	-1.18488
p.226C	mis	0.0747324	-0.742461
p.226D	mis	-1.02855	-0.806651
p.226E	mis	-0.998529	-2.07616
p.226F	mis	-0.910821	-0.853411
p.226G	syn	-1.31456	-1.00201
p.226H	mis	-1.1805	-0.586458
p.226I	mis	-0.652631	-1.44125
p.226L	mis	-1.09781	-0.784275
p.226N	mis	-0.452568	-1.13506
p.226P	mis	-1.20913	-1.408
p.226R	mis	-0.278718	-0.915917
p.226S	mis	-1.10139	-0.944791
p.226T	mis	-0.908145	-0.965091
p.226V	mis	-0.953403	-0.925632
p.226W	mis	-0.245122	-1.29398
p.226X	non	1.0318	1.14346
p.226Y	mis	-0.577332	-0.609466
p.227A	mis	-1.55607	-0.921309
p.227C	mis	-0.835381	-1.27723
p.227D	mis	-0.967388	-0.596358
p.227F	mis	-0.0510194	-0.778895
p.227G	mis	-0.653593	-0.225475
p.227H	mis	-0.175532	-0.948069
p.227I	mis	-0.515175	-2.01377
p.227L	mis	-0.0050191	-1.46658
p.227N	mis	-0.976562	-0.585009
p.227P	mis	0.577856	-0.444874
p.227R	mis	0.649648	-1.70775
p.227S	syn	-0.904007	-0.995554
p.227T	mis	-1.11751	-0.48859
p.227V	mis	-0.919699	-1.2276
p.227W	mis	0.254111	-1.34504
p.227X	non	0.986205	1.02456
p.227Y	mis	-0.607177	-0.605703
p.228A	mis	-0.491161	-0.831539
p.228C	mis	-0.949116	-0.495586
p.228D	syn	-1.15711	-0.975639
p.228E	mis	-0.75762	-0.989665
p.228F	mis	-0.198931	-1.5027
p.228G	mis	-0.774804	-1.23522
p.228H	mis	-0.731797	-1.52504
p.228I	mis	0.429158	-1.18884
p.228K	mis	-0.607068	-1.15729
p.228L	mis	-0.536401	-1.65704
p.228N	mis	-0.89374	-0.376215
p.228P	mis	-0.935733	-1.5287
p.228Q	mis	-0.410542	-0.911435
p.228R	mis	-0.24679	-0.404313
p.228S	mis	-1.10215	-1.06745
p.228T	mis	-0.654072	-1.13767
p.228V	mis	-0.533283	-1.02283
p.228X	non	0.964743	0.921347
p.228Y	mis	-0.325464	-0.932802
p.229A	mis	-0.605802	-0.369013
p.229C	syn	-0.884438	-0.925565
p.229D	mis	0.927274	0.862389
p.229F	mis	-0.181451	-1.03411
p.229G	mis	0.896134	-0.514058
p.229H	mis	-0.701867	-1.69429
p.229I	mis	0.996785	-1.0142
p.229L	mis	0.982537	-0.278234
p.229N	mis	0.234002	-1.29278
p.229P	mis	0.0495553	-0.785407
p.229R	mis	0.71932	-0.144527
p.229S	mis	-0.602677	-1.17807
p.229T	mis	0.0833268	-0.547036
p.229V	mis	-0.388128	-0.518906
p.229W	mis	-0.596428	-0.864354
p.229X	non	0.960791	0.673177
p.229Y	mis	-1.05566	-1.50179
p.230A	mis	-0.644979	-1.03951
p.230C	mis	-0.846893	-0.967388
p.230D	mis	1.10503	1.08278
p.230F	mis	-1.26553	-0.842545
p.230G	mis	0.989632	0.638868
p.230H	mis	-0.427426	-0.976203
p.230I	mis	-0.586194	-0.791883
p.230K	mis	0.802032	-0.955565
p.230L	mis	-0.398411	-2.04902
p.230M	mis	-1.50234	-0.725819
p.230N	mis	0.841544	-0.645531
p.230P	mis	0.946265	-0.3866
p.230R	mis	-0.610801	-0.606507
p.230S	mis	-0.906123	-1.20129
p.230T	syn	-1.04554	-0.952034
p.230V	mis	-0.658867	-1.30842
p.230X	non	1.00935	1.09528
p.230Y	mis	-0.439223	-2.64247
p.231A	mis	0.508281	-0.62947
p.231C	mis	-0.204556	-0.631111
p.231D	mis	0.960988	-0.110337
p.231F	mis	-1.63001	-1.42251
p.231G	mis	0.927586	0.798386
p.231H	mis	-0.343555	-1.69355
p.231I	mis	-1.17924	-1.31955
p.231K	mis	0.907809	-1.18181
p.231L	mis	-1.44331	-1.68611
p.231M	mis	-1.14794	-1.97148
p.231N	mis	0.441079	-0.760747
p.231P	mis	0.989548	-0.530094
p.231R	mis	0.660915	-1.10093
p.231S	mis	0.460876	-0.923923
p.231T	syn	-0.986244	-1.14415
p.231V	mis	-0.835579	-1.56934
p.231X	non	0.975192	0.861909
p.231Y	mis	-1.76925	-1.34704
p.232A	mis	0.957753	1.12017
p.232C	mis	0.987131	0.688833
p.232D	mis	1.09831	1.09858
p.232F	mis	0.922	0.737169
p.232G	mis	0.923822	0.971162
p.232H	mis	0.987361	0.939131
p.232I	syn	-0.952133	-1.07893
p.232K	mis	0.962094	1.00387
p.232L	mis	-0.417431	-0.954431
p.232M	mis	0.725456	-0.627554
p.232N	mis	0.868006	0.778252
p.232P	mis	0.97245	0.97682
p.232R	mis	1.0746	0.895929
p.232S	mis	0.928982	0.684392
p.232T	mis	0.742041	0.399553
p.232V	mis	-1.26685	-0.846512
p.232X	non	0.977572	0.765553
p.232Y	mis	0.916194	-0.168957
p.233A	mis	-0.960074	-0.586231
p.233C	mis	-1.07543	-1.15729
p.233D	mis	1.00031	-0.583171
p.233E	mis	1.04952	-0.607004
p.233F	mis	-2.40082	-1.70241
p.233G	mis	0.286559	-0.877682
p.233H	syn	-1.01021	-0.0358152
p.233I	mis	0.347281	-1.54986
p.233K	mis	0.78669	-1.55283
p.233L	mis	-0.957372	-0.824401
p.233N	mis	-0.235645	-0.681938
p.233P	mis	-0.713815	-1.13646
p.233Q	mis	0.529171	-0.550034
p.233R	mis	-1.0039	-0.768936
p.233S	mis	-0.462573	-0.955601
p.233T	mis	-0.329619	-1.45747
p.233V	mis	-0.261612	-0.713741
p.233X	non	1.05631	1.21415
p.233Y	mis	-0.986161	-1.25184
p.234A	mis	1.05436	0.766997
p.234C	mis	0.882658	0.870924
p.234D	mis	0.963011	1.04613
p.234E	mis	1.08602	0.998189
p.234F	mis	-0.536695	-1.04741
p.234G	mis	0.931571	1.07885
p.234H	mis	0.755664	0.648452
p.234I	mis	-1.04787	-0.862829
p.234K	mis	1.07913	1.17676
p.234L	mis	-1.31836	-1.45611
p.234N	mis	0.843091	0.844551
p.234P	mis	0.918786	0.88734
p.234Q	mis	0.935385	0.904048
p.234R	mis	1.00522	0.756679
p.234S	mis	0.90064	0.934604
p.234T	mis	0.975603	1.08476
p.234V	mis	0.678661	-0.842551
p.234W	mis	0.947522	0.85432
p.234X	non	0.977658	0.83889
p.234Y	syn	-1.02728	-0.738724
p.235A	mis	-0.862071	-1.09773
p.235C	mis	-0.81378	-1.93868
p.235D	mis	0.825983	0.495175
p.235E	mis	0.209178	-1.05024
p.235F	mis	0.691749	-1.22071
p.235G	mis	0.91025	-0.807561
p.235H	mis	-0.55559	-0.758809
p.235I	mis	-1.09929	-0.715542
p.235K	mis	-1.24988	-1.19807
p.235L	mis	-0.631102	-0.877581
p.235M	mis	-0.724816	-1.34211
p.235N	syn	-1.4369	-1.44425
p.235P	mis	0.911455	0.830141
p.235Q	mis	-1.54644	-1.27336
p.235R	mis	-1.24902	-1.09682
p.235S	mis	-1.01145	-1.19405
p.235T	mis	-0.942152	-0.556669
p.235V	mis	-0.851714	-0.900195
p.235X	non	0.970093	0.939161
p.235Y	mis	0.322342	-1.16004
p.236A	mis	1.02013	1.16215
p.236C	mis	0.914959	0.765197
p.236D	mis	1.02295	0.903508
p.236E	mis	0.982526	0.747618
p.236F	mis	-0.994555	-0.334964
p.236G	mis	0.984956	1.19025
p.236H	mis	0.763885	0.773388
p.236I	mis	0.998047	0.842194
p.236K	mis	0.972491	0.937761
p.236L	mis	1.04585	1.10083
p.236N	mis	0.812789	0.71972
p.236P	mis	0.989884	0.942947
p.236Q	mis	0.962743	1.21229
p.236R	mis	1.10077	0.945986
p.236S	mis	1.00231	0.754585
p.236T	mis	0.980742	0.853285
p.236V	mis	1.05503	0.888531
p.236W	mis	0.736774	-0.517748
p.236X	non	1.02769	0.603704
p.236Y	syn	-0.538052	-0.853574
p.237A	mis	-0.795849	-0.413396
p.237E	mis	0.935416	0.991825
p.237F	mis	0.998181	0.596191
p.237G	mis	-1.01573	-1.05988
p.237I	mis	0.973847	0.753936
p.237K	mis	0.960818	0.915225
p.237L	mis	0.893657	-0.498807
p.237N	mis	0.398169	-1.96894
p.237P	mis	1.02828	0.905788
p.237Q	mis	0.275881	-1.86033
p.237R	mis	0.888795	-0.555302
p.237S	mis	0.753603	-1.30389
p.237T	mis	0.537706	-0.629336
p.237V	mis	0.780242	0.222309
p.237W	mis	0.333707	-1.0017
p.237X	non	0.997804	0.99318
p.238A	mis	0.917167	0.906916
p.238C	syn	-0.850552	-0.970994
p.238D	mis	1.02351	0.766969
p.238F	mis	0.945733	0.596579
p.238G	mis	1.03832	0.377291
p.238H	mis	1.04098	1.11101
p.238I	mis	1.00311	0.941519
p.238L	mis	1.03915	0.812334
p.238N	mis	1.04733	0.961418
p.238P	mis	0.998432	0.939659
p.238R	mis	0.743423	0.701247
p.238S	mis	0.951537	0.659703
p.238T	mis	0.990312	0.960045
p.238V	mis	1.04175	0.952042
p.238W	mis	0.993993	0.400885
p.238X	non	1.0081	0.810339
p.238Y	mis	0.834329	0.856
p.239A	mis	1.04436	0.143878
p.239C	mis	0.96493	0.261251
p.239D	mis	0.784298	0.683468
p.239E	mis	0.927796	0.339849
p.239F	mis	-1.31474	-0.560201
p.239G	mis	0.973889	0.0590199
p.239H	mis	-1.03084	-0.570527
p.239I	mis	0.872234	0.0805323
p.239K	mis	0.849522	0.00112144
p.239L	mis	-1.47136	-1.0154
p.239M	mis	-1.42765	-1.25685
p.239N	syn	-0.944891	-0.896374
p.239P	mis	1.02371	1.11402
p.239Q	mis	0.858765	-0.763506
p.239R	mis	-1.03372	-1.52564
p.239S	mis	0.82983	0.746575
p.239T	mis	0.90556	0.798644
p.239V	mis	1.17862	-0.166799
p.239X	non	0.943644	1.04437
p.239Y	mis	-0.0928445	-0.987854
p.240A	mis	0.903242	0.910052
p.240C	mis	0.938447	-0.243086
p.240D	mis	0.920357	0.934786
p.240F	mis	0.975601	0.71106
p.240G	mis	0.797736	0.0289674
p.240H	mis	0.915902	0.598458
p.240I	mis	1.01011	-0.409715
p.240K	mis	1.05864	0.894936
p.240L	mis	0.945946	-0.484881
p.240M	mis	0.82324	-0.590761
p.240N	mis	-0.550788	-0.481323
p.240P	mis	0.97115	1.08017
[truncated: 912 more rows]

## Sheet: Fig6c
Figure 6c
data selection:	missense variants
	AND data available from Kotler et al., 2018 (DOI: 10.1016/j.molcel.2018.06.012)
violin statistics:	quadrant	count	mean	std	min	0.25	0.5	0.75	max
	ll	998	0.00473426	0.0102608	0.000211105	0.00122885	0.00213969	0.00404433	0.0943827
	lr	526	0.0040168	0.00835594	0.000211105	0.00116903	0.00204366	0.00363235	0.0569671
	ul	14	0.00417776	0.00841093	0.000449003	0.000872328	0.00153703	0.00340378	0.0329406
	ur	1047	0.00424598	0.00976658	0.000211105	0.0010285	0.00182321	0.00376196	0.0943827
1way ANOVA	sum_sq	df	mean_sq	F	PR(>F)	eta_sq	omega_sq
C(quadrant)	0.000147235	3	4.90784e-05	3.76013	0.0104096	0.00435153	0.00319302
Residual	0.033688	2581	1.30523e-05
Multiple comparisons (Tukey):	group1	group2	meandiff	p-adj	lower	upper	reject
	ll	lr	-0.0305	0.5672	-0.091	0.0301	FALSE
	ll	ul	-0.1035	0.8151	-0.4059	0.1988	FALSE
	ll	ur	-0.066	0.0036	-0.1157	-0.0163	TRUE
	lr	ul	-0.0731	0.9265	-0.3773	0.2311	FALSE
	lr	ur	-0.0355	0.4243	-0.0956	0.0245	FALSE
	ul	ur	0.0375	0.9888	-0.2647	0.3398	FALSE
variant	class	quadrant	rfs_crispr	rfs_kotler	SBSmean
p.126A	mis	ur	1.08528	1.12845	0.000652196
p.126C	mis	ur	0.99903	0.977268	0.00213954
p.126D	mis	ur	0.824014	0.898798	0.000354444
p.126E	mis	ur	0.945491	0.948957	0.00356704
p.126F	mis	ll	-0.951007	-1.77461	0.000945587
p.126G	mis	ur	0.930002	1.1745	0.00224865
p.126H	mis	ur	1.04191	0.496695	0.00213954
p.126I	mis	ur	1.06389	1.05857	0.0010285
p.126K	mis	ur	0.966601	1.05324	0.00356704
p.126L	mis	ur	1.02417	0.977624	0.0010285
p.126N	mis	ur	0.79021	0.46809	0.000945587
p.126P	mis	ur	0.934019	1.11107	0.000652196
p.126Q	mis	ur	1.05879	1.26985	0.00356704
p.126R	mis	ur	1.03492	1.20856	0.00224865
p.126S	mis	ur	1.0766	0.860994	0.000354444
p.126T	mis	ur	1.0833	1.18789	0.000652196
p.126V	mis	ur	0.8566	0.752149	0.0010285
p.126W	mis	ll	-0.684001	-0.961211	0.00194376
p.127A	mis	lr	0.54924	-1.0762	0.000623393
p.127C	mis	lr	0.911608	-0.732334	0.00194376
p.127D	mis	ur	1.0616	1.14495	0.00558924
p.127F	mis	ur	0.970454	0.933796	0.013295
p.127G	mis	ur	0.93357	1.30752	0.00132745
p.127H	mis	ur	1.00008	0.88185	0.00558924
p.127I	mis	ur	0.922922	1.28687	0.00376196
p.127L	mis	ur	0.948961	0.796502	0.00376196
p.127N	mis	ur	0.952414	0.894122	0.00558924
p.127P	mis	ur	1.03515	0.827469	0.00318492
p.127R	mis	ur	0.960257	1.16575	0.00132745
p.127T	mis	ur	0.842708	1.1183	0.00204366
p.127V	mis	ur	0.999143	0.942738	0.00376196
p.127W	mis	ur	1.003	1.21353	0.00194376
p.127Y	mis	ur	0.456492	0.619742	0.0044566
p.128A	mis	ll	-1.45857	-1.1088	0.00132745
p.128C	mis	ll	-0.538865	-1.68604	0.00132745
p.128D	mis	ll	-0.727607	-2.02828	0.00558924
p.128F	mis	ll	-0.657486	-0.564659	0.00376196
p.128G	mis	ll	-0.847506	-1.20074	0.00132745
p.128H	mis	ll	-1.00483	-1.13225	0.00496284
p.128I	mis	ll	-1.0444	-1.10733	0.00376196
p.128L	mis	ll	-0.619894	-0.831499	0.00447185
p.128N	mis	ll	-0.304141	-1.24531	0.00558924
p.128Q	mis	ll	-0.699905	-1.75936	0.0020238
p.128R	mis	ll	-0.525337	-0.295175	0.00168138
p.128S	mis	ll	-0.260208	-1.06217	0.00376196
p.128T	mis	ll	-1.12018	-1.59248	0.00558924
p.128V	mis	ll	-0.8712	-1.42649	0.00376196
p.128Y	mis	ll	-1.34183	-2.04694	0.00558924
p.129C	mis	ll	-1.53767	-1.01755	0.00194376
p.129D	mis	ll	-1.30672	-1.26492	0.00265168
p.129E	mis	ll	-1.33559	-1.95415	0.00265168
p.129F	mis	ll	-0.993174	-1.07797	0.013295
p.129G	mis	ll	-0.868265	-1.28099	0.000898515
p.129H	mis	ll	-0.767778	-2.0151	0.0044566
p.129I	mis	ll	-0.662892	-1.49473	0.013295
p.129L	mis	ll	-0.354761	-1.13152	0.013295
p.129N	mis	ll	-0.184156	-1.51899	0.0044566
p.129P	mis	ll	-0.871609	-1.77957	0.000947099
p.129R	mis	ll	-0.435969	-1.16727	0.00194376
p.129S	mis	ll	-0.898975	-0.969601	0.00356704
p.129T	mis	ll	-0.920715	-1.16481	0.00412485
p.129V	mis	ll	-0.896987	-1.38324	0.00363235
p.129Y	mis	ll	-0.203747	-1.17778	0.0044566
p.130A	mis	ur	0.96231	0.507727	0.00456396
p.130C	mis	lr	1.08522	-0.678734	0.000935901
p.130D	mis	ur	1.02539	1.00675	0.0020238
p.130F	mis	ur	1.00697	0.209089	0.00447185
p.130G	mis	ur	1.25513	1.09571	0.000935901
p.130H	mis	ur	0.760469	1.06893	0.00204366
p.130I	mis	lr	0.721008	-1.06622	0.00496284
p.130N	mis	ur	0.908594	1.12643	0.0020238
p.130P	mis	ur	1.00465	0.787793	0.00318492
p.130Q	mis	ur	0.926177	1.0252	0.00558924
p.130R	mis	ur	0.956356	0.56687	0.000623393
p.130S	mis	ur	0.912749	1.21849	0.000935901
p.130T	mis	ur	0.915442	0.472149	0.00456396
p.130V	mis	ur	0.762055	0.514869	0.00168138
p.130Y	mis	ur	1.49047	1.04517	0.0020238
p.131A	mis	lr	1.08062	-0.347151	0.000965325
p.131C	mis	lr	0.976706	-0.233443	0.0014219
p.131D	mis	lr	0.897784	-0.820462	0.0014219
p.131E	mis	ur	0.961478	0.0649113	0.00565613
p.131F	mis	ur	1.07566	1.01366	0.00106748
p.131G	mis	ll	-0.198849	-1.55386	0.0014219
p.131H	mis	lr	0.587623	-0.795083	0.000965325
p.131I	mis	ur	0.877145	0.916449	0.00117729
p.131K	mis	ll	-0.248899	-0.783297	0.00617497
p.131L	mis	ur	0.843342	1.06696	0.00106748
p.131M	mis	ur	0.979547	0.234316	0.00116903
p.131P	mis	ur	1.05158	0.614964	0.000965325
p.131Q	mis	lr	0.602113	-0.111153	0.00565613
p.131R	mis	lr	0.147884	-0.569333	0.00346139
p.131S	mis	lr	0.938649	-0.710966	0.00166658
p.131T	mis	lr	1.08368	-0.386191	0.000495066
p.131V	mis	ur	0.896194	0.817168	0.00106748
p.131Y	mis	ur	1.00761	0.978779	0.00106748
p.132A	mis	ur	1.00527	0.897574	0.000965325
p.132D	mis	ur	0.877192	0.809541	0.000322575
p.132E	mis	ur	1.05596	1.044	0.0014219
p.132G	mis	ur	1.20841	1.35679	0.0014219
p.132H	mis	ur	1.10288	1.00154	0.000322575
p.132I	mis	ur	0.955523	1.016	0.00447185
p.132M	mis	ur	1.00865	0.589704	0.0020238
p.132N	mis	ur	0.925547	0.916391	0.0105213
p.132P	mis	ur	1.03399	1.02493	0.000965325
p.132Q	mis	ur	1.08897	1.24917	0.000965325
p.132R	mis	ur	0.901199	1.03583	0.00456396
p.132S	mis	ur	0.971315	0.920087	0.00168138
p.132T	mis	ur	0.887144	0.257147	0.000935901
p.132V	mis	ur	1.1036	0.889215	0.00106748
p.132W	mis	ur	1.13668	1.18116	0.0014219
p.132Y	mis	ur	0.977072	1.04186	0.000322575
p.133A	mis	lr	1.07485	-0.496965	0.00166658
p.133E	mis	ur	1.03298	1.03755	0.00117729
p.133F	mis	lr	1.26895	-0.638311	0.00116903
p.133G	mis	ur	1.24384	1.17055	0.000495066
p.133I	mis	ll	-0.894819	-0.922766	0.0158067
p.133K	mis	ur	1.05014	0.876166	0.00182321
p.133L	mis	ll	-1.76175	-1.75656	0.00191944
p.133N	mis	ur	0.88527	0.869125	0.00168138
p.133P	mis	ur	1.0002	1.13069	0.00166658
p.133Q	mis	ur	1.06887	0.421727	0.00117729
p.133R	mis	ur	1.01061	0.820294	0.000825338
p.133S	mis	ur	0.92755	1.42133	0.00168138
p.133T	mis	ur	1.05673	0.746254	0.003308
p.133V	mis	ll	-1.20577	-1.40015	0.00215775
p.133W	mis	ur	0.781895	1.01326	0.000495066
p.134A	mis	ur	0.925002	1.16456	0.00166658
p.134C	mis	ur	1.14322	0.860614	0.00139268
p.134D	mis	ur	1.08887	0.946866	0.00117729
p.134G	mis	ur	0.921283	1.13586	0.000495066
p.134H	mis	ur	0.861225	1.12539	0.00117729
p.134I	mis	ur	0.923851	0.834909	0.00117729
p.134L	mis	ur	0.978865	1.05626	0.00519895
p.134N	mis	ur	0.927046	1.2161	0.00117729
p.134P	mis	ur	0.876835	1.18853	0.00166658
p.134R	mis	ur	1.16139	1.12097	0.000495066
p.134S	mis	ur	0.927144	1.10735	0.00320858
p.134T	mis	ur	0.923629	0.807265	0.00166658
p.134V	mis	ur	1.08627	0.809388	0.000495066
p.134W	mis	lr	1.15207	-0.88527	0.00139268
p.134Y	mis	ll	-0.587211	-1.14459	0.00213969
p.135A	mis	ll	-0.0652688	-1.27221	0.00143714
p.135D	mis	ur	0.901133	1.05193	0.00405246
p.135F	mis	ur	1.09839	0.526603	0.00356704
p.135G	mis	ur	0.960241	0.908304	0.000965325
p.135H	mis	ur	0.982996	1.08132	0.00405246
p.135I	mis	ll	-0.364556	-1.16369	0.00565613
p.135L	mis	lr	1.02131	-0.692658	0.00565613
p.135N	mis	ur	1.054	1.14707	0.00405246
p.135P	mis	ur	1.11467	1.03312	0.00143714
p.135R	mis	ur	0.927065	0.846464	0.0014219
p.135S	mis	ur	1.06547	0.194629	0.00201458
p.135T	mis	ll	-0.0764415	-1.11721	0.00143714
p.135V	mis	ll	-1.06306	-1.31775	0.00565613
p.135W	mis	ur	1.04977	1.12364	0.000898515
p.135Y	mis	ur	0.981272	0.835821	0.00412485
p.136A	mis	lr	0.213959	-1.19876	0.000965325
p.136D	mis	ur	0.989625	1.14767	0.000965325
p.136E	mis	ur	1.03463	0.639599	0.00143714
p.136G	mis	lr	0.0594261	-1.50096	0.0014219
p.136H	mis	lr	0.836262	-0.524812	0.00167235
p.136I	mis	ll	-0.216571	-0.766086	0.00106748
p.136K	mis	ll	-1.12365	-0.560994	0.00565613
p.136L	mis	lr	0.535622	-0.699441	0.00106748
p.136N	mis	lr	0.813604	-0.883884	0.000965325
p.136P	mis	ur	1.02119	0.58583	0.000965325
p.136R	mis	ll	-1.5392	-1.00845	0.0014219
p.136S	mis	ll	-0.808138	-0.995964	0.000965325
p.136T	mis	lr	0.43885	-0.688328	0.000965325
p.136V	mis	ll	-0.300772	-1.57353	0.00106748
p.136Y	mis	lr	0.938851	-0.178128	0.000965325
p.137A	mis	ll	-3.60352	-0.977453	0.0050906
p.137E	mis	ur	1.16245	1.20531	0.00122885
p.137F	mis	ll	-0.0053656	-1.36599	0.00171483
p.137G	mis	ur	1.00592	0.43909	0.000631024
p.137H	mis	lr	0.466605	-0.795935	0.000449003
p.137I	mis	ll	-0.602493	-0.729558	0.00496005
p.137K	mis	ll	-0.43961	-1.92975	0.00122885
p.137M	mis	ll	-0.724642	-1.44015	0.00291917
p.137P	mis	ll	-0.536341	-1.33895	0.00262027
p.137Q	mis	lr	0.952351	-1.46426	0.00245972
p.137R	mis	ll	-0.219035	-0.389173	0.000974071
p.137S	mis	ll	-1.65619	-1.0561	0.0050906
p.137T	mis	ll	-0.0464875	-1.46657	0.0050906
p.137V	mis	lr	0.0233935	-1.30154	0.00171483
p.137W	mis	lr	0.829727	-1.1277	0.000631024
p.138C	mis	lr	0.8606	-0.746548	0.000898515
p.138D	mis	lr	0.581898	-0.964956	0.00265168
p.138E	mis	lr	0.786127	-1.27111	0.00265168
p.138F	mis	lr	0.6116	-1.73387	0.00363235
p.138G	mis	ll	-0.802855	-1.52188	0.000898515
p.138H	mis	ll	-0.944969	-1.23519	0.00265168
p.138I	mis	ur	1.07966	0.996866	0.00363235
p.138L	mis	ur	1.05266	0.453032	0.00363235
p.138N	mis	ll	-1.48514	-1.7308	0.00265168
p.138P	mis	ur	1.01076	0.979831	0.000898515
p.138R	mis	ll	-1.00596	-1.00142	0.000898515
p.138S	mis	ll	-1.10097	-1.27051	0.00265168
p.138T	mis	lr	0.801264	-0.80147	0.00363235
p.138V	mis	ur	1.12052	0.846887	0.00363235
p.138Y	mis	lr	0.416716	-1.28367	0.00265168
p.139A	mis	lr	0.00609358	-1.63115	0.000965325
p.139D	mis	ur	0.917302	0.955714	0.000322575
p.139E	mis	lr	0.963194	-0.0162808	0.0014219
p.139G	mis	lr	0.134121	-0.473221	0.0014219
p.139H	mis	lr	0.443711	-0.635768	0.000322575
p.139I	mis	ur	0.992844	0.165995	0.00447185
p.139M	mis	lr	0.720056	-1.25698	0.0020238
p.139N	mis	lr	0.906399	-0.833181	0.0105213
p.139P	mis	ur	1.05679	1.06819	0.000965325
p.139Q	mis	lr	0.403483	-1.07068	0.000965325
p.139R	mis	ll	-1.09318	-1.48228	0.00456396
p.139S	mis	lr	0.378312	-1.15454	0.00168138
p.139T	mis	lr	0.210162	-0.800187	0.000935901
p.139V	mis	lr	0.551103	-1.4647	0.00106748
p.139W	mis	ur	1.08759	0.981216	0.0014219
p.139Y	mis	ur	0.946627	0.773847	0.000322575
p.140A	mis	ll	-1.37947	-1.21218	0.0015291
p.140C	mis	ll	-0.8675	-1.78525	0.000898515
p.140D	mis	lr	0.821335	-0.278007	0.00265168
p.140F	mis	lr	1.04228	-0.274787	0.00363235
p.140G	mis	lr	0.184691	-1.0958	0.000898515
p.140H	mis	lr	0.640441	-1.59723	0.00265168
p.140I	mis	ll	-0.359193	-0.766521	0.00404433
p.140K	mis	ll	-0.299179	-1.40863	0.00346139
p.140L	mis	lr	0.20521	-0.794995	0.00363235
p.140M	mis	ll	-0.19249	-0.729468	0.00116903
p.140N	mis	ll	-0.0519233	-1.60156	0.00346139
p.140P	mis	ll	-0.881465	-1.19829	0.000211974
p.140R	mis	ll	-1.08664	-1.973	0.00346139
p.140S	mis	ll	-1.6365	-0.983342	0.00191872
p.140V	mis	ll	-0.625333	-0.75058	0.00363235
p.140Y	mis	lr	1.07622	-0.182361	0.00265168
p.141A	mis	ll	-1.74822	-1.18829	0.000449003
p.141D	mis	ur	1.05419	1.06236	0.0509699
p.141F	mis	lr	0.993135	-0.406747	0.00356704
p.141G	mis	ur	1.05018	0.815365	0.000974071
p.141H	mis	ur	1.03694	0.855816	0.0509699
p.141I	mis	ll	-0.22127	-1.037	0.00146756
p.141L	mis	ur	1.07513	0.300189	0.00146756
p.141N	mis	ur	1.02482	1.11805	0.0509699
p.141P	mis	ur	0.948161	0.746019	0.000449003
p.141R	mis	ur	1.09712	0.996914	0.00262027
p.141S	mis	lr	0.837764	-1.10207	0.00340682
p.141T	mis	ll	-0.756744	-1.13769	0.000449003
p.141V	mis	ll	-3.15182	-1.54464	0.00146756
p.141W	mis	ur	0.947228	0.696971	0.000898515
p.141Y	mis	ur	0.956795	0.668227	0.00412485
p.142A	mis	ll	-0.312309	-0.935494	0.00132745
p.142C	mis	ll	-0.573981	-1.60891	0.00132745
p.142D	mis	lr	1.16147	-0.620685	0.00558924
p.142F	mis	lr	0.922631	-0.440432	0.00376196
p.142G	mis	lr	0.952681	-1.59384	0.00132745
p.142H	mis	ll	-1.02439	-0.846965	0.00496284
p.142I	mis	lr	0.340157	-0.721855	0.00376196
p.142L	mis	lr	0.866398	-1.02038	0.00447185
p.142N	mis	lr	1.07776	-0.767651	0.00558924
p.142Q	mis	ll	-1.06653	-0.758017	0.0020238
p.142R	mis	ll	-0.0251002	-1.42844	0.00168138
p.142S	mis	ll	-0.447874	-1.12288	0.00376196
p.142T	mis	lr	0.0785516	-1.15771	0.00558924
p.142V	mis	ll	-0.734902	-1.19756	0.00376196
p.142Y	mis	lr	1.03056	-0.387976	0.00558924
p.143A	mis	ur	0.923379	0.876972	0.002009
p.143D	mis	ur	0.926061	0.957403	0.00132745
p.143E	mis	ur	0.841341	0.896447	0.00138906
p.143F	mis	ur	1.10847	1.10317	0.00205236
p.143G	mis	ur	1.17307	0.180579	0.000930532
p.143I	mis	ll	-0.548299	-1.31496	0.00963175
p.143K	mis	ur	0.924867	1.05182	0.00213969
p.143L	mis	lr	0.189886	-1.04738	0.00617497
p.143M	mis	lr	0.87281	-0.2571	0.00963175
p.143P	mis	ur	1.16507	1.21709	0.00320858
p.143Q	mis	ur	0.98272	1.08992	0.00213969
p.143R	mis	ur	1.07087	0.891741	0.00139268
p.143S	mis	ur	1.08264	0.779377	0.00320858
p.143T	mis	ur	1.01991	0.302212	0.00320858
p.143W	mis	ur	0.989373	0.814512	0.00139268
p.144A	mis	lr	1.08785	-0.994587	0.000652196
p.144D	mis	lr	0.628708	-0.964196	0.00194376
p.144E	mis	ll	-1.33887	-0.870255	0.000947099
p.144G	mis	lr	0.795276	-0.553934	0.00224865
p.144H	mis	lr	0.452	-1.11368	0.00345175
p.144K	mis	lr	0.142616	-0.825793	0.00356704
p.144L	mis	lr	0.219015	-0.981713	0.00245972
p.144N	mis	ll	-1.19252	-1.58624	0.00194376
p.144P	mis	ur	1.05298	0.742007	0.000974071
p.144R	mis	lr	0.343869	-0.532776	0.00262027
p.144S	mis	ll	-0.724015	-0.644252	0.000652196
p.144T	mis	ll	-0.0858025	-1.2098	0.000652196
p.144V	mis	lr	1.08825	-0.350219	0.0010285
p.144W	mis	ur	1.01444	0.961932	0.00224865
p.144Y	mis	lr	0.0499142	-0.339661	0.00194376
p.145A	mis	ur	1.30076	0.358397	0.00166658
p.145E	mis	ur	1.01513	1.19783	0.00117729
p.145F	mis	lr	0.748247	-0.654778	0.00116903
p.145G	mis	ur	1.05056	0.747549	0.000495066
p.145H	mis	ur	0.927112	1.04649	0.000449003
p.145I	mis	ll	-1.03163	-2.03514	0.00404433
p.145K	mis	ur	0.745155	0.984211	0.00117729
p.145M	mis	ll	-1.49325	-0.940509	0.0023761
p.145P	mis	ur	0.988652	0.870077	0.00262027
p.145Q	mis	ur	0.960457	0.811312	0.00245972
p.145R	mis	ur	1.16568	0.578952	0.000974071
p.145S	mis	ur	0.945007	0.925217	0.00166658
p.145T	mis	lr	1.11079	-0.18428	0.00166658
p.145V	mis	ll	-0.807549	-1.18684	0.00107564
p.145W	mis	ur	1.06173	1.07088	0.000495066
p.146A	mis	lr	1.00129	-1.05934	0.00132745
p.146C	mis	ll	-1.32828	-1.03114	0.00691669
p.146E	mis	lr	0.934307	-1.62712	0.00376196
p.146F	mis	ll	-1.25747	-1.60741	0.00143714
p.146G	mis	lr	0.989205	-0.48353	0.000930532
p.146K	mis	ll	-0.758088	-1.11638	0.00376196
p.146L	mis	ll	-0.692514	-1.2848	0.00565613
p.146P	mis	ur	0.974352	0.896585	0.00132745
p.146Q	mis	ll	-0.112934	-1.1775	0.00376196
p.146R	mis	ll	-1.56285	-1.3253	0.00339806
p.146S	mis	ll	-0.00737202	-0.717147	0.00143714
p.146T	mis	lr	0.408942	-0.501535	0.00132745
p.146V	mis	ll	-1.27153	-0.504912	0.00558924
p.146Y	mis	ll	-2.52576	-1.08142	0.00143714
p.147A	mis	lr	0.52329	-0.618354	0.00166658
p.147C	mis	ll	-2.0704	-0.906997	0.000495066
p.147D	mis	ur	0.960154	0.849922	0.00117729
p.147E	mis	ur	0.989255	1.08264	0.00117729
p.147F	mis	ll	-0.46349	-1.10703	0.00346139
p.147G	mis	ur	0.988262	0.205892	0.000495066
p.147H	mis	ur	0.9544	0.334159	0.00117729
p.147I	mis	ll	-0.425019	-0.758374	0.00404433
p.147L	mis	ll	-2.33651	-1.75621	0.00116903
p.147M	mis	ll	-1.08132	-1.28983	0.000495066
p.147N	mis	lr	0.897805	-0.375651	0.00117729
p.147P	mis	ur	1.18046	0.923763	0.00166658
p.147R	mis	ur	0.835972	0.915393	0.000495066
p.147S	mis	lr	1.1128	-0.381705	0.000495066
p.147T	mis	ll	-2.68004	-1.17774	0.00166658
p.147Y	mis	ur	1.19221	0.614389	0.00117729
p.148A	mis	ll	-1.29992	-1.44134	0.000341815
p.148C	mis	ll	-0.625653	-0.663228	0.00227035
p.148E	mis	ll	-1.40247	-1.06994	0.00185987
p.148F	mis	lr	0.895849	-0.0441948	0.00285921
p.148G	mis	ll	-0.930622	-1.59471	0.00215775
p.148H	mis	ll	-1.27856	-1.11241	0.00346885
p.148I	mis	lr	0.0546619	-0.876306	0.00285921
p.148K	mis	ll	-0.34112	-1.65646	0.00285921
p.148L	mis	lr	0.12647	-0.979536	0.00285921
p.148N	mis	ul	-0.951877	0.678344	0.0329406
p.148P	mis	ur	1.16509	0.77314	0.000711339
p.148Q	mis	ll	-0.73176	-1.66601	0.00285921
p.148R	mis	ll	-2.72049	-1.56349	0.00227035
p.148S	mis	ll	-0.727216	-1.12965	0.00227035
p.148T	mis	ll	-3.44426	-0.358157	0.000711339
p.148V	mis	ll	-0.271235	-1.19509	0.00157762
p.148Y	mis	lr	0.366442	-0.152991	0.00406703
p.149A	mis	ll	-0.18131	-1.13272	0.000652196
p.149C	mis	ll	-0.143798	-1.27012	0.00194376
p.149D	mis	ll	-2.72394	-1.22868	0.0044566
p.149F	mis	ll	-0.354847	-0.710828	0.013295
p.149G	mis	ll	-0.943737	-1.86359	0.00194376
p.149H	mis	ul	-1.48279	0.19394	0.0044566
p.149I	mis	ll	-1.64137	-0.892675	0.013295
p.149L	mis	ll	-2.86711	-0.722015	0.013295
p.149N	mis	ll	-0.684178	-1.55853	0.0044566
p.149P	mis	ll	-0.454777	-0.347097	0.00224865
p.149R	mis	ll	-2.12382	-2.53411	0.00194376
p.149T	mis	ll	-0.236782	-1.35566	0.0010285
p.149V	mis	ll	-2.7582	-1.08361	0.013295
p.149W	mis	ll	-0.981735	-0.375722	0.00194376
p.149Y	mis	ll	-0.587056	-0.562368	0.0044566
p.150A	mis	ll	-0.781129	-1.10186	0.002009
p.150E	mis	ll	-0.919668	-1.39373	0.00558924
p.150G	mis	ll	-0.915068	-1.29737	0.00132745
p.150I	mis	ll	-0.507618	-0.701991	0.00963175
p.150K	mis	ll	-0.922384	-0.729427	0.00412261
p.150L	mis	ll	-2.71731	-1.29998	0.00376196
p.150M	mis	lr	0.0556661	-1.31747	0.00320858
p.150N	mis	ll	-0.599238	-1.45751	0.00139268
p.150P	mis	ll	-1.02169	-0.876762	0.000930532
p.150R	mis	ll	-0.901175	-1.35129	0.00205236
p.150S	mis	ll	-1.9514	-0.864897	0.00138906
p.150V	mis	ll	-2.47965	-1.53858	0.00376196
p.151C	mis	lr	1.06763	-0.0574421	0.00116903
p.151D	mis	ur	0.976333	1.1911	0.00346139
p.151F	mis	ur	0.918638	1.00464	0.00404433
p.151G	mis	ur	1.01911	0.899668	0.00116903
p.151H	mis	ur	0.81241	0.0530334	0.00558924
p.151I	mis	lr	0.982892	-0.324578	0.00404433
p.151L	mis	lr	0.041433	-1.00314	0.00376196
p.151N	mis	ur	1.08025	1.12309	0.00346139
p.151Q	mis	ur	0.872105	0.880789	0.00558924
p.151R	mis	ur	0.836423	0.4716	0.00132745
p.151S	mis	ur	1.0339	0.973166	0.00404433
p.151T	mis	ur	1.13248	0.0850461	0.00346139
p.151V	mis	lr	0.581329	-0.990509	0.00404433
p.151Y	mis	ur	1.03188	1.19223	0.00346139
p.152A	mis	lr	0.772277	-0.864573	0.00132745
p.152E	mis	lr	0.880952	-0.626226	0.00558924
p.152G	mis	lr	1.06175	-0.378591	0.00132745
p.152H	mis	ur	1.09157	0.642712	0.000449003
p.152K	mis	lr	1.16719	-0.121597	0.00558924
p.152L	mis	lr	0.96705	-0.156354	0.0509699
p.152Q	mis	lr	0.707686	-0.233543	0.00146756
p.152R	mis	ur	0.96411	0.503969	0.000449003
p.152S	mis	lr	1.08371	-0.0288121	0.00376196
p.152T	mis	lr	0.839491	-0.786241	0.00558924
p.152V	mis	ur	1.11134	0.422851	0.00376196
p.152W	mis	ur	0.964726	1.14056	0.00132745
p.153A	mis	ll	-0.572379	-1.12433	0.000898515
p.153C	mis	ll	-1.15567	-1.11703	0.000898515
p.153D	mis	ll	-1.2815	-0.934127	0.00265168
p.153F	mis	ll	-1.11522	-0.86761	0.00363235
p.153G	mis	ll	-0.209393	-1.05243	0.000898515
p.153H	mis	ll	-0.509223	-1.53505	0.00558924
p.153I	mis	ll	-0.902127	-1.74439	0.00363235
p.153L	mis	ll	-0.445668	-1.32326	0.00376196
p.153N	mis	ll	-2.28313	-1.46278	0.00265168
p.153Q	mis	ll	-0.692547	-1.26359	0.00558924
p.153R	mis	ll	-0.63839	-1.26925	0.00132745
p.153S	mis	ll	-0.703578	-0.726543	0.00363235
p.153T	mis	ll	-0.192988	-0.859788	0.00265168
p.153V	mis	ll	-0.00263129	-0.479398	0.00363235
p.153Y	mis	ll	-0.982515	-1.10889	0.00265168
p.154A	mis	lr	0.305258	-0.870041	0.000898515
p.154C	mis	ur	0.226371	0.132703	0.00146756
p.154D	mis	ll	-0.461747	-0.803995	0.00363235
p.154E	mis	ll	-0.316316	-1.31554	0.00265168
p.154F	mis	lr	0.375778	-1.05692	0.00146756
p.154I	mis	ur	1.07361	0.754963	0.00146756
p.154L	mis	lr	0.486824	-0.27041	0.00146756
p.154N	mis	ll	-2.32376	-1.23422	0.0509699
p.154R	mis	lr	0.45879	-1.18293	0.000449003
p.154S	mis	ll	-0.0337873	-1.074	0.0509699
p.154T	mis	lr	0.655715	-0.932698	0.000449003
p.154V	mis	ur	0.948156	0.361164	0.00265168
p.154W	mis	lr	0.763627	-0.181546	0.000449003
p.154Y	mis	lr	0.596882	-0.907372	0.0509699
p.155A	mis	ll	-1.2129	-0.805917	0.002009
p.155C	mis	ll	-2.27131	-1.48589	0.00132745
p.155D	mis	ur	0.915669	0.909756	0.00558924
p.155F	mis	ur	0.945391	1.13168	0.00376196
p.155G	mis	ur	0.993839	0.132734	0.00132745
p.155H	mis	ur	1.07201	0.737991	0.00558924
p.155I	mis	ur	0.942468	0.0224223	0.00404433
p.155K	mis	ur	1.06122	0.88988	0.00346139
p.155L	mis	lr	0.97648	-1.02407	0.00376196
p.155M	mis	lr	1.00125	-0.0127299	0.00116903
p.155N	mis	ur	1.08837	0.340717	0.00346139
p.155P	mis	lr	0.991849	-0.756411	0.000930532
p.155R	mis	ur	0.837135	0.991761	0.00346139
p.155S	mis	ll	-0.824873	-0.690748	0.0025581
p.155V	mis	lr	0.385428	-0.540281	0.00376196
p.155Y	mis	ur	1.12278	1.09669	0.00558924
p.156A	mis	lr	0.368216	-0.456053	0.000449003
p.156C	mis	ll	-1.24157	-1.14342	0.0509699
p.156D	mis	ur	1.19464	1.07928	0.0509699
p.156F	mis	ll	-0.853188	-1.15816	0.00146756
p.156G	mis	ur	1.00559	0.299925	0.000449003
p.156H	mis	ll	-0.534168	-1.26085	0.0569671
p.156I	mis	ll	-1.06224	-1.65218	0.00146756
p.156L	mis	ll	-0.605638	-1.07859	0.00105366
p.156N	mis	ll	-0.457973	-1.30924	0.0509699
p.156P	mis	ur	0.774832	0.251153	0.00035385
p.156Q	mis	ll	-0.769186	-1.4355	0.00558924
p.156S	mis	ll	-0.39152	-0.946381	0.00146756
p.156T	mis	ll	-2.64535	-1.20576	0.000449003
p.156V	mis	ll	-2.77691	-0.740021	0.00146756
p.156W	mis	ll	-1.86034	-0.64409	0.000449003
p.156Y	mis	ll	-1.75667	-1.35144	0.0509699
p.157C	mis	lr	0.703727	-0.561376	0.000935901
p.157D	mis	ur	1.14264	1.05164	0.00074969
p.157E	mis	ur	1.08335	1.07185	0.00265168
p.157F	mis	ur	0.928488	1.06012	0.000940933
p.157G	mis	ur	0.840605	0.969135	0.000211974
p.157H	mis	ur	1.25726	0.875103	0.0020238
p.157I	mis	ll	-0.952392	-1.04427	0.0943827
p.157L	mis	lr	1.04623	-0.602851	0.000211105
p.157M	mis	ur	1.19565	0.946313	0.00168138
p.157N	mis	ur	0.992624	1.0864	0.0020238
p.157R	mis	ur	0.888422	0.983048	0.000935901
p.157S	mis	ur	0.940956	0.961042	0.000935901
p.157T	mis	ur	0.524678	0.736912	0.00456396
p.157Y	mis	ur	1.06802	0.857391	0.0020238
p.158A	mis	lr	1.0574	-0.0880812	0.000449003
p.158C	mis	lr	0.745239	-0.584116	0.0509699
p.158D	mis	ur	1.15327	1.08741	0.0509699
p.158F	mis	ur	1.12891	0.921982	0.00146756
p.158G	mis	ur	1.01587	0.917968	0.000449003
p.158H	mis	ur	0.889062	0.270627	0.0569671
p.158I	mis	lr	0.91987	-0.489909	0.00146756
p.158L	mis	ur	0.942945	0.707854	0.00105366
p.158N	mis	ur	1.13967	0.700164	0.0509699
p.158P	mis	ur	1.06385	0.743024	0.00035385
p.158Q	mis	ur	1.13674	0.427224	0.00558924
p.158S	mis	lr	0.302056	-0.814443	0.00146756
p.158T	mis	ur	1.00823	0.0719664	0.000449003
p.158V	mis	lr	0.750936	-0.96361	0.00146756
p.158W	mis	ur	0.977069	1.13936	0.000449003
p.158Y	mis	ur	0.997162	0.928986	0.0509699
p.159C	mis	ll	-0.465002	-1.54249	0.00132745
p.159D	mis	ur	1.01382	0.967437	0.00265168
p.159E	mis	ur	1.08715	0.737653	0.00265168
p.159F	mis	ur	0.937953	0.993674	0.00376196
p.159G	mis	lr	0.807466	-0.756882	0.000898515
p.159H	mis	ur	1.21454	1.05026	0.00558924
p.159I	mis	ur	1.05418	0.994325	0.00376196
p.159L	mis	ur	1.10942	1.00737	0.00376196
p.159N	mis	ur	0.973226	0.152348	0.00558924
p.159P	mis	ur	1.09482	0.882635	0.00035385
p.159R	mis	ur	1.08989	0.890867	0.00132745
p.159S	mis	lr	0.0462205	-1.26918	0.00105366
p.159T	mis	ll	-1.01054	-0.91468	0.0569671
p.159V	mis	ur	0.97921	0.923509	0.00363235
p.159Y	mis	ur	0.914182	0.649276	0.00558924
p.160A	mis	lr	0.956653	-0.49057	0.00456396
p.160E	mis	lr	0.584937	-1.4387	0.0020238
p.160F	mis	lr	0.734207	-0.480053	0.000211105
p.160G	mis	ur	0.924825	0.662297	0.000935901
p.160I	mis	ll	-0.671849	-1.28273	0.0111457
p.160K	mis	lr	0.947496	-0.516563	0.00182321
p.160L	mis	ll	-0.857176	-1.12098	0.00264855
p.160N	mis	ur	0.941312	0.852943	0.00168138
p.160P	mis	ur	0.98789	1.02888	0.00456396
p.160Q	mis	ll	-1.59432	-1.57423	0.0020238
p.160R	mis	lr	0.323935	-1.02521	0.000825338
p.160S	mis	lr	0.827165	-0.621244	0.00168138
p.160T	mis	ll	-0.717246	-0.0660858	0.003308
p.160V	mis	ll	-0.661073	-1.35157	0.003308
p.160W	mis	ur	0.942443	0.299603	0.000935901
p.161C	mis	ll	-1.0407	-1.54266	0.000898515
p.161D	mis	ur	0.930484	0.921266	0.00265168
p.161E	mis	ur	1.05672	1.06044	0.00265168
p.161F	mis	ur	1.06816	1.12177	0.00363235
p.161G	mis	lr	0.920642	-0.644248	0.000898515
p.161H	mis	ur	0.870139	1.09396	0.00265168
p.161I	mis	ur	0.957392	1.06668	0.00363235
p.161L	mis	lr	1.12428	-0.98893	0.00363235
p.161N	mis	ur	0.982197	0.940017	0.00265168
p.161P	mis	lr	0.664923	-1.1366	0.000898515
p.161R	mis	ur	1.07365	0.88196	0.000898515
p.161S	mis	lr	0.916042	-0.628432	0.00265168
p.161T	mis	ur	1.07853	0.443882	0.00363235
p.161V	mis	lr	0.61846	-1.04466	0.00363235
p.161Y	mis	ur	0.840872	0.963049	0.00265168
p.162A	mis	lr	0.922427	-1.02179	0.00456396
p.162C	mis	ll	-1.06351	-1.02122	0.000935901
p.162D	mis	ur	0.920826	0.964237	0.0020238
p.162F	mis	ur	0.924132	0.277659	0.00182321
p.162G	mis	ur	0.740263	0.902116	0.000935901
p.162H	mis	ur	0.901789	0.898914	0.0020238
p.162K	mis	lr	1.05221	-0.113154	0.00346139
p.162L	mis	ll	-0.907193	-1.32127	0.000825338
p.162M	mis	ll	-1.5625	-1.56689	0.00500386
p.162N	mis	ur	0.967234	0.992852	0.00157762
p.162R	mis	lr	0.211599	-1.23605	0.00346139
p.162S	mis	ur	1.12814	0.106822	0.000341815
p.162T	mis	lr	0.954034	-1.33915	0.00215775
p.162V	mis	ll	-0.901741	-1.87524	0.003308
p.162Y	mis	ur	1.23934	0.877185	0.0020238
p.163A	mis	ur	0.956233	0.85677	0.000965325
p.163C	mis	ur	0.942501	0.791623	0.00213954
p.163D	mis	ur	0.97896	0.917805	0.000419207
p.163E	mis	ur	0.764685	1.06071	0.00565613
p.163F	mis	ll	-1.16731	-1.33926	0.000945587
p.163G	mis	ur	0.861779	0.992547	0.0014219
p.163H	mis	ur	0.951498	0.649102	0.00162818
p.163I	mis	ur	0.9821	1.04204	0.00106748
p.163K	mis	ur	0.919761	0.919579	0.00565613
p.163L	mis	ur	1.11745	0.951054	0.00106748
p.163N	mis	ur	0.956821	0.831271	0.00123842
p.163P	mis	ur	0.938955	0.894856	0.000965325
p.163Q	mis	ur	1.08058	1.06281	0.00565613
p.163R	mis	ur	0.985716	1.18124	0.0014219
p.163S	mis	ur	1.14155	0.726351	0.000354444
p.163T	mis	ur	1.07712	0.966565	0.000965325
p.163V	mis	ur	1.19024	1.06169	0.00106748
p.163W	mis	ur	1.00756	1.02956	0.00194376
p.164A	mis	ll	-0.0824678	-0.919266	0.000965325
p.164D	mis	ur	1.30808	0.972693	0.000322575
p.164E	mis	ur	1.00237	1.03014	0.0014219
p.164G	mis	ur	1.03118	0.851324	0.0014219
p.164H	mis	ur	1.13292	0.464554	0.000322575
p.164I	mis	lr	0.964445	-0.561472	0.00447185
p.164M	mis	lr	0.731807	-1.22438	0.0020238
p.164N	mis	lr	0.824394	-0.495036	0.00345175
p.164P	mis	ur	0.91346	0.218043	0.000965325
p.164Q	mis	lr	0.944103	-0.729429	0.000965325
p.164R	mis	ll	-0.640906	-0.903928	0.00456396
p.164S	mis	lr	0.21767	-1.25439	0.00168138
p.164T	mis	lr	0.354766	-1.03707	0.000935901
p.164V	mis	lr	0.787495	-0.915315	0.00106748
p.164W	mis	ur	0.996778	1.22302	0.0014219
p.164Y	mis	ur	0.950025	0.418159	0.000322575
p.165A	mis	ll	-1.11862	-1.62182	0.000652196
p.165D	mis	ll	-1.11443	-0.43042	0.00194376
p.165E	mis	ll	-0.554975	-0.972823	0.000947099
p.165G	mis	ll	-2.89386	-0.928395	0.00224865
p.165H	mis	ll	-1.11125	-1.08906	0.00463401
p.165K	mis	ll	-0.983203	-0.967968	0.00356704
p.165L	mis	ll	-0.388817	-0.957696	0.00245972
p.165N	mis	ll	-2.78989	-1.67963	0.00194376
p.165P	mis	lr	0.697062	-0.74197	0.000974071
p.165R	mis	ll	-0.79511	-1.24328	0.00262027
p.165S	mis	ll	-2.69091	-1.5473	0.000652196
p.165T	mis	ll	-0.96769	-2.08511	0.000652196
p.165V	mis	lr	0.991271	-1.0945	0.0010285
p.165W	mis	ll	-0.716404	-0.603872	0.00224865
p.165Y	mis	ll	-1.51592	-1.22813	0.00194376
p.166A	mis	ll	-1.36846	-1.01413	0.000211974
p.166C	mis	ll	-0.285745	-1.68971	0.000711339
p.166E	mis	ll	-2.62291	-1.37661	0.00265168
p.166F	mis	ll	-0.339096	-0.941899	0.000711339
p.166G	mis	ll	-1.465	-0.959472	0.000898515
p.166I	mis	ll	-1.72998	-1.50891	0.00363235
p.166K	mis	ll	-0.241491	-1.58439	0.00265168
p.166L	mis	ll	-1.50227	-1.091	0.0329406
p.166P	mis	ll	-1.422	-1.37483	0.0015291
p.166Q	mis	ll	-0.70782	-1.29259	0.00265168
p.166R	mis	ll	-0.515092	-2.89524	0.000898515
p.166T	mis	ll	-1.1261	-1.6439	0.00074969
p.166V	mis	lr	0.50803	-1.48179	0.00363235
p.166W	mis	ll	-0.529211	-0.811533	0.00227035
p.166Y	mis	ll	-0.475404	-1.80958	0.000711339
p.167A	mis	ll	-0.470841	-1.40312	0.00139268
p.167D	mis	ll	-0.616365	-1.48064	0.00500386
p.167E	mis	ll	-0.301579	-1.90804	0.00205236
p.167G	mis	ll	-0.439637	-1.23324	0.00320858
p.167H	mis	ll	-0.770828	-1.22059	0.00345175
p.167K	mis	ll	-2.10822	-0.687028	0.00412261
p.167L	mis	ll	-0.358143	-2.14477	0.00245972
p.167N	mis	ll	-0.862769	-1.73816	0.00500386
p.167P	mis	ll	-1.4236	-0.997643	0.000974071
p.167R	mis	ll	-0.927708	-1.35758	0.00262027
p.167S	mis	ll	-0.553295	-1.13128	0.00139268
p.167T	mis	ll	-3.49903	-1.18985	0.00139268
p.167V	mis	ll	-1.16955	-1.18888	0.00213969
p.167W	mis	lr	0.308599	-0.508365	0.00320858
p.167Y	mis	ll	-0.348468	-0.900012	0.00500386
p.168A	mis	lr	0.188909	-1.52644	0.000652196
p.168C	mis	ll	-0.225649	-1.43665	0.00224865
p.168D	mis	lr	0.778785	-0.815567	0.000947099
p.168E	mis	ur	0.902503	0.160903	0.00356704
p.168F	mis	ll	-0.497691	-1.97914	0.0010285
p.168G	mis	ur	0.878454	0.732207	0.00224865
p.168I	mis	ur	1.00618	0.556484	0.0010285
p.168K	mis	ur	1.11081	0.921297	0.00356704
p.168L	mis	ur	1.01176	0.718379	0.00138906
p.168N	mis	lr	0.674572	-0.867009	0.00356704
p.168P	mis	ur	0.908936	0.47354	0.000930532
p.168Q	mis	lr	0.968087	-0.29333	0.00617497
p.168R	mis	ur	1.01853	0.798678	0.002009
p.168S	mis	ll	-0.810524	-1.20393	0.00224865
p.168T	mis	ur	1.06967	0.548926	0.000652196
p.168V	mis	lr	0.871946	-0.14829	0.0010285
p.168Y	mis	ll	-1.06106	-1.01163	0.00412485
p.169A	mis	ll	-3.5233	-1.22305	0.00456396
p.169E	mis	ll	-0.474219	-1.85834	0.0020238
p.169F	mis	ll	-0.440882	-1.03458	0.000211105
p.169G	mis	ll	-1.12371	-2.43361	0.000935901
p.169I	mis	ll	-0.892349	-1.38167	0.0404764
p.169K	mis	ll	-0.415163	-1.39174	0.00182321
p.169L	mis	ll	-0.717897	-1.22161	0.00264855
p.169N	mis	ll	-0.21599	-1.4113	0.00168138
p.169P	mis	ur	0.844085	1.2015	0.00456396
p.169Q	mis	ll	-2.43395	-1.73352	0.0020238
p.169R	mis	ll	-0.555458	-0.645001	0.000825338
p.169S	mis	ll	-3.35749	-1.67977	0.00168138
p.169T	mis	ll	-1.22822	-1.06517	0.003308
p.169V	mis	ll	-0.797949	-1.03558	0.003308
p.169W	mis	ll	-0.491864	-1.87062	0.000935901
p.170A	mis	ll	-0.604022	-0.828554	0.0015291
p.170E	mis	lr	0.920872	-0.753532	0.00265168
p.170G	mis	ll	-0.924266	-1.74434	0.000898515
p.170I	mis	ll	-0.459346	-1.54461	0.00447185
p.170K	mis	ll	-0.00612308	-1.6836	0.000940933
p.170M	mis	ll	-1.42855	-1.28139	0.0943827
p.170N	mis	ll	-0.503956	-1.09764	0.00168138
p.170P	mis	lr	0.0919187	-0.873389	0.000211974
p.170Q	mis	lr	0.0247636	-1.04351	0.00265168
p.170R	mis	ll	-0.404689	-0.734114	0.000211105
p.170S	mis	ll	-0.694572	-1.43089	0.00074969
p.170V	mis	ll	-0.615104	-1.04172	0.00363235
p.170W	mis	ll	-0.216363	-1.28888	0.000898515
p.171A	mis	ll	-0.625692	-1.29924	0.000623393
p.171D	mis	ll	-1.013	-1.54145	0.00664422
p.171G	mis	ur	0.896408	0.395613	0.00318492
p.171H	mis	ll	-0.180576	-1.70136	0.00194376
p.171K	mis	ll	-0.895277	-1.02107	0.013295
p.171M	mis	lr	0.925431	-1.00942	0.0010285
p.171N	mis	lr	0.652482	-1.93544	0.00194376
p.171P	mis	ur	0.754493	0.936293	0.000652196
p.171Q	mis	ll	-1.28115	-1.38839	0.00194376
p.171R	mis	lr	0.395737	-0.140203	0.00224865
p.171S	mis	ll	-0.91742	-1.67749	0.000652196
p.171T	mis	ll	-0.670456	-1.0104	0.000652196
p.171V	mis	lr	0.622128	-1.39599	0.00204366
p.171W	mis	ur	1.10057	0.395433	0.00224865
p.171Y	mis	lr	0.885671	-1.32421	0.00194376
p.172A	mis	ll	-0.507201	-0.895069	0.00166658
p.172C	mis	lr	0.01776	-1.59614	0.000495066
p.172D	mis	ur	0.91181	1.04579	0.00117729
p.172E	mis	ur	1.07265	1.03356	0.00117729
p.172F	mis	ur	0.998459	0.625351	0.00346139
p.172G	mis	lr	0.789822	-0.431664	0.000495066
p.172H	mis	lr	0.993035	-0.522149	0.00117729
p.172I	mis	ll	-2.17242	-1.28289	0.00404433
p.172L	mis	lr	0.329694	-0.968547	0.00116903
p.172M	mis	lr	0.838202	-1.76317	0.000495066
p.172N	mis	lr	0.939401	-1.71956	0.00117729
p.172P	mis	ll	-0.897632	-1.34908	0.00166658
p.172R	mis	lr	0.940939	-0.0159173	0.000495066
p.172S	mis	lr	0.705916	-0.731254	0.000495066
p.172T	mis	ll	-0.0526916	-1.18345	0.00166658
p.172Y	mis	ur	0.895255	0.873295	0.00117729
p.173A	mis	ur	0.859699	0.774967	0.002009
p.173D	mis	ur	0.928144	0.839376	0.00132745
p.173E	mis	ur	0.954125	0.951579	0.00138906
p.173F	mis	ur	0.725911	0.933982	0.00205236
p.173G	mis	ur	0.98876	0.838884	0.000930532
p.173I	mis	ur	1.01143	0.661192	0.00963175
p.173K	mis	ur	0.98378	0.946272	0.00213969
p.173L	mis	ur	1.03247	0.957477	0.00617497
p.173M	mis	ur	0.91665	0.892352	0.00963175
p.173P	mis	lr	0.848019	-0.825352	0.00320858
p.173Q	mis	ur	0.911713	0.9815	0.00213969
p.173R	mis	ur	1.08382	1.06429	0.00139268
p.173S	mis	ur	1.11015	0.934741	0.00320858
p.173T	mis	ur	0.853988	1.14567	0.00320858
p.173W	mis	ur	1.08284	1.0689	0.00139268
p.174A	mis	ll	-0.635909	-1.35005	0.00132745
p.174C	mis	lr	0.870919	-0.609339	0.00132745
p.174E	mis	ur	0.969554	0.823731	0.00376196
p.174G	mis	lr	0.997844	-0.794393	0.00318492
p.174I	mis	lr	1.08045	-0.743068	0.00447185
p.174K	mis	ll	-0.831364	-1.20589	0.00447185
p.174M	mis	ll	-0.575961	-1.52131	0.00496284
p.174N	mis	ur	1.01773	0.521166	0.00168138
p.174P	mis	ur	0.913439	0.808299	0.00132745
p.174Q	mis	ll	-0.836225	-0.509418	0.00376196
p.174S	mis	lr	0.417368	-0.751519	0.00355019
p.174T	mis	ll	-0.579884	-1.30888	0.00168138
p.174V	mis	ll	-0.151336	-0.471476	0.00558924
p.174W	mis	ur	1.03449	0.626032	0.00204366
p.175A	mis	ll	-0.908217	-0.804994	0.00132745
p.175C	mis	ll	-0.759063	-1.23558	0.0569671
p.175D	mis	ur	1.21178	1.07671	0.00376196
p.175E	mis	ur	1.0751	1.13549	0.00105366
p.175F	mis	ur	1.08978	0.935272	0.00558924
p.175G	mis	ur	1.03938	0.968923	0.00035385
p.175H	mis	ur	0.979173	0.874007	0.0569671
p.175I	mis	lr	0.77795	-0.862973	0.00558924
p.175K	mis	lr	0.969552	-1.22137	0.00105366
p.175L	mis	lr	0.788861	-0.39566	0.00105366
p.175M	mis	lr	0.513483	-0.713081	0.00035385
p.175N	mis	lr	0.727183	-1.33966	0.00376196
p.175P	mis	lr	0.94539	-0.874556	0.00035385
p.175Q	mis	ur	1.15095	0.399802	0.00558924
p.175S	mis	lr	0.502436	-0.918693	0.00105366
p.175T	mis	ll	-2.2403	-1.37276	0.00132745
p.175V	mis	ll	-0.778754	-1.04623	0.00558924
p.175W	mis	ur	0.980531	0.745965	0.00035385
p.175Y	mis	ur	1.04998	0.903414	0.00376196
p.176D	mis	ur	1.22474	0.997311	0.0509699
p.176F	mis	ur	0.957447	0.84125	0.00356704
p.176G	mis	ur	0.889563	0.692377	0.000974071
p.176H	mis	ur	1.04089	1.42128	0.0509699
p.176I	mis	ur	0.800641	0.922182	0.00146756
p.176L	mis	ur	0.968823	0.949517	0.00146756
p.176N	mis	ur	0.972809	1.10755	0.0509699
p.176R	mis	ur	1.00985	0.983517	0.00262027
p.176S	mis	ur	1.00385	0.964475	0.00340682
p.176T	mis	ur	0.993775	0.828659	0.000449003
p.176V	mis	ur	1.02646	0.875405	0.00146756
p.176W	mis	ur	1.00607	0.766017	0.000898515
p.176Y	mis	ur	0.985852	0.258329	0.00412485
p.177A	mis	ll	-0.245493	-1.47005	0.00132745
p.177C	mis	lr	1.0806	-1.40665	0.00132745
p.177D	mis	ur	1.05133	0.585145	0.00558924
p.177F	mis	lr	0.998021	-0.33627	0.00376196
p.177G	mis	lr	1.12149	-0.0931031	0.00132745
p.177H	mis	lr	0.826594	-0.573329	0.00558924
p.177I	mis	lr	0.994209	-0.591515	0.00376196
p.177L	mis	lr	0.897072	-0.775517	0.00376196
p.177N	mis	ur	0.991152	0.877713	0.00558924
p.177Q	mis	ur	0.823074	0.370112	0.00558924
p.177R	mis	ur	0.967248	0.391115	0.00132745
p.177S	mis	lr	1.12283	-0.684835	0.00376196
p.177T	mis	lr	0.761684	-0.826342	0.00558924
p.177V	mis	ur	0.890444	0.00183185	0.00376196
p.177Y	mis	lr	0.999758	-0.297032	0.00558924
p.178A	mis	lr	0.833321	-1.00583	0.000965325
p.178C	mis	lr	0.245046	-1.10321	0.0014219
p.178D	mis	ur	1.0356	0.721225	0.00143714
p.178E	mis	ur	1.01012	0.645745	0.00565613
p.178F	mis	ll	-1.11151	-1.37482	0.00106748
p.178G	mis	lr	1.03579	-0.483418	0.0014219
p.178I	mis	lr	0.472278	-1.09402	0.00106748
p.178K	mis	lr	0.905356	-0.63419	0.00565613
p.178L	mis	ll	-0.449504	-1.63243	0.00138906
p.178N	mis	lr	0.401545	-0.770002	0.00565613
p.178P	mis	ur	0.860807	0.0443591	0.000930532
p.178Q	mis	lr	0.889081	-0.100474	0.00463042
p.178R	mis	lr	0.76264	-1.28581	0.002009
p.178S	mis	ur	1.14543	0.191557	0.0014219
p.178T	mis	lr	0.673665	-1.10394	0.000965325
p.178V	mis	ll	-1.22943	-1.01678	0.00106748
p.178Y	mis	ll	-0.811802	-1.21279	0.00405246
p.179A	mis	ur	0.987639	0.847093	0.000965325
p.179C	mis	ur	0.939167	0.713386	0.0014219
p.179D	mis	ur	1.02804	0.843456	0.00143714
p.179E	mis	ur	0.959962	0.934448	0.00123842
p.179F	mis	ur	1.03811	0.861232	0.00106748
p.179G	mis	ur	1.08356	0.977447	0.0014219
p.179I	mis	ur	1.11366	0.977004	0.00106748
p.179K	mis	ur	0.907968	0.998262	0.00123842
p.179L	mis	ur	0.861075	1.0119	0.00182321
p.179N	mis	ur	0.857261	0.957269	0.00565613
p.179P	mis	ur	0.985319	0.688497	0.000825338
p.179Q	mis	ur	1.05491	0.770918	0.00264855
p.179R	mis	ur	0.874067	0.862186	0.003308
p.179S	mis	ur	1.17226	1.0047	0.0014219
p.179T	mis	ur	0.953681	0.927753	0.000965325
p.179V	mis	ur	1.12498	1.03593	0.00106748
p.179Y	mis	ur	1.04069	1.13796	0.00405246
p.180A	mis	ll	-0.176574	-0.877779	0.000623393
p.180D	mis	lr	0.877327	-0.908068	0.00345175
p.180G	mis	lr	0.211273	-0.882512	0.00318492
p.180H	mis	lr	0.851513	-0.87589	0.00346885
p.180K	mis	lr	0.967929	-0.0153464	0.0329406
p.180M	mis	ll	-0.840454	-1.97348	0.00285921
p.180N	mis	lr	0.763573	-1.05915	0.00346885
p.180P	mis	ur	1.01061	1.15076	0.000711339
p.180Q	mis	lr	0.0504789	-1.39751	0.00346885
p.180R	mis	lr	0.741965	-1.20287	0.00227035
p.180S	mis	ll	-0.418603	-1.40291	0.000711339
p.180T	mis	ll	-0.0929111	-0.752848	0.000711339
p.180V	mis	lr	0.09534	-0.933587	0.00204366
p.180W	mis	lr	0.747067	-0.836986	0.00227035
p.180Y	mis	lr	0.666409	-1.31754	0.00346885
p.181A	mis	lr	0.721447	-0.727909	0.00132745
p.181C	mis	lr	0.954165	-0.933198	0.0569671
p.181D	mis	ur	0.96662	0.836854	0.00376196
p.181F	mis	lr	0.723166	-0.811957	0.00558924
p.181G	mis	lr	0.760909	-0.794847	0.00035385
p.181H	mis	lr	0.59776	-0.818397	0.0569671
p.181I	mis	ll	-0.11351	-1.35038	0.00558924
p.181L	mis	ll	-0.169487	-1.17608	0.00105366
p.181N	mis	lr	0.905092	-1.01837	0.00376196
p.181P	mis	ur	1.09166	0.806337	0.00035385
p.181Q	mis	ll	-0.146555	-1.93089	0.00558924
p.181S	mis	lr	0.714111	-0.958374	0.00105366
p.181T	mis	lr	0.575409	-1.11312	0.00132745
p.181V	mis	lr	0.666807	-0.63092	0.00558924
p.181W	mis	lr	0.879038	-0.878891	0.00035385
p.181Y	mis	lr	0.591454	-1.25823	0.00376196
p.182A	mis	ll	-0.209731	-1.62243	0.000449003
p.182F	mis	ll	-0.965882	-1.04603	0.00356704
p.182G	mis	ll	-1.41389	-0.998757	0.000974071
p.182H	mis	ll	-1.29225	-2.04959	0.0509699
p.182I	mis	ll	-1.42878	-1.19687	0.00146756
p.182L	mis	ll	-1.16863	-0.923557	0.00146756
p.182N	mis	ll	-0.594144	-0.863487	0.0509699
p.182P	mis	lr	0.398602	-1.20554	0.000449003
p.182R	mis	ll	-1.0794	-1.38074	0.00262027
p.182S	mis	ll	-0.988002	-1.39017	0.00340682
p.182T	mis	ll	-0.908135	-1.89512	0.000449003
p.182V	mis	ll	-0.594688	-1.35716	0.00146756
p.182W	mis	ll	-1.69604	-1.31976	0.00107564
p.182Y	mis	ll	-0.980543	-0.984091	0.00412485
p.183A	mis	ll	-1.18717	-0.870979	0.000623393
p.183C	mis	ll	-0.589006	-0.991049	0.000711339
p.183E	mis	ll	-0.85341	-1.15695	0.00558924
p.183F	mis	ll	-3.27723	-0.926893	0.000711339
p.183G	mis	ll	-0.783864	-1.45598	0.00132745
p.183I	mis	ll	-3.05788	-1.46983	0.00376196
p.183K	mis	ll	-1.43131	-1.81249	0.00558924
p.183L	mis	ll	-1.41169	-1.7322	0.0329406
p.183P	mis	ll	-1.03229	-1.27735	0.00318492
p.183Q	mis	ll	-0.557655	-1.75378	0.00558924
p.183R	mis	ll	-0.902667	-1.45263	0.00132745
p.183V	mis	ll	-1.11156	-0.902717	0.00376196
p.183W	mis	ll	-0.319591	-1.70063	0.00227035
p.183Y	mis	ll	-0.864634	-1.80861	0.000711339
p.184A	mis	ll	-0.598848	-1.61157	0.000341815
p.184C	mis	lr	0.944845	-0.657342	0.00320858
p.184E	mis	ll	-0.672319	-1.49301	0.00209109
p.184F	mis	ll	-1.08631	-0.726543	0.00213969
p.184G	mis	ll	-0.618187	-1.70837	0.00215775
p.184H	mis	ll	-0.422948	-1.21608	0.00500386
p.184I	mis	ll	-0.771389	-2.04406	0.00213969
p.184K	mis	ll	-0.756542	-1.13204	0.0014861
p.184L	mis	ll	-1.51239	-1.32113	0.00213969
p.184N	mis	ll	-0.967678	-0.835826	0.0191014
p.184P	mis	ll	-0.598073	-1.94518	0.00139268
p.184Q	mis	ll	-0.75148	-1.79056	0.0014861
p.184R	mis	ll	-0.953449	-1.3391	0.00320858
p.184S	mis	lr	0.440011	-1.94547	0.00320858
p.184T	mis	ll	-0.749887	-1.18307	0.00139268
p.184V	mis	ll	-1.39272	-1.92204	0.00157762
p.184Y	mis	ll	-1.46076	-1.17939	0.00551744
p.185A	mis	ll	-0.998815	-1.10536	0.00143714
p.185C	mis	ll	-0.765291	-1.03205	0.00123842
p.185D	mis	ll	-0.674797	-1.12644	0.00405246
p.185F	mis	ll	-2.02542	-1.16071	0.00565613
p.185G	mis	ll	-1.04051	-1.58579	0.00162818
p.185H	mis	ll	-1.59859	-1.37177	0.00405246
p.185I	mis	ll	-1.12565	-0.946639	0.0023761
p.185K	mis	ll	-2.84042	-1.11812	0.00346139
p.185L	mis	ll	-1.01035	-0.8105	0.00565613
p.185M	mis	ll	-2.53498	-2.07153	0.00116903
p.185N	mis	ll	-1.52164	-1.37523	0.00301865
p.185P	mis	ll	-0.571038	-1.47132	0.00143714
p.185R	mis	ll	-1.13144	-1.1654	0.00182671
p.185T	mis	ll	-0.713039	-0.847624	0.00107564
p.185V	mis	ll	-1.24432	-1.8645	0.00565613
p.185W	mis	ll	-0.482552	-1.66135	0.000322575
p.185Y	mis	ll	-1.79192	-1.78224	0.00405246
p.186A	mis	ll	-1.62437	-0.672494	0.000341815
p.186C	mis	lr	0.0589961	-1.10815	0.0014219
p.186E	mis	ll	-1.38109	-1.13758	0.00264855
p.186F	mis	ll	-1.36989	-1.2809	0.00106748
p.186G	mis	ll	-0.610752	-0.910114	0.00215775
p.186H	mis	ll	-1.33762	-0.747258	0.000322575
p.186I	mis	ll	-1.06201	-1.45377	0.00106748
p.186K	mis	ll	-2.00673	-1.29265	0.00123842
p.186L	mis	ll	-0.870742	-1.91321	0.00106748
p.186N	mis	ll	-0.731859	-0.548992	0.0326372
p.186P	mis	ll	-1.19475	-0.75399	0.000965325
p.186Q	mis	ll	-0.619569	-1.52429	0.00123842
p.186R	mis	ll	-0.691397	-1.67698	0.0014219
p.186S	mis	ll	-1.98339	-1.59316	0.0014219
p.186T	mis	ll	-0.572768	-1.40957	0.000965325
p.186V	mis	ll	-1.44815	-0.902699	0.00157762
p.186Y	mis	ll	-0.810136	-0.9266	0.000852926
p.187A	mis	lr	0.918044	-0.627559	0.00450797
p.187C	mis	lr	0.864519	-1.03863	0.00565613
p.187D	mis	lr	0.37843	-0.833093	0.00571091
p.187E	mis	lr	0.843582	-0.817097	0.00167235
p.187R	mis	lr	1.07171	-2.0192	0.00143714
p.187S	mis	lr	1.0884	-0.674213	0.00405246
p.187V	mis	lr	0.954182	-0.965491	0.00680032
p.188A	mis	ll	-0.349677	-1.26983	0.00320858
p.188E	mis	lr	0.16981	-0.682198	0.00213969
p.188F	mis	ll	-0.801057	-1.20397	0.00205236
p.188G	mis	ll	-0.960513	-0.639667	0.00139268
p.188H	mis	ll	-1.48808	-1.35967	0.000449003
p.188I	mis	ll	-0.985703	-0.5387	0.00963175
p.188K	mis	lr	0.943536	-1.36588	0.00213969
p.188M	mis	ll	-1.05311	-1.1852	0.00551744
p.188P	mis	ll	-0.976436	-1.06414	0.00262027
p.188Q	mis	ll	-1.04309	-1.61145	0.00245972
p.188R	mis	ll	-0.848001	-1.67112	0.000974071
p.188S	mis	ll	-1.20557	-1.56739	0.00320858
p.188T	mis	ll	-0.292724	-1.43809	0.00320858
p.188V	mis	ll	-0.886031	-1.45618	0.00500386
p.188W	mis	ll	-0.929931	-1.42629	0.00139268
p.189C	mis	ll	-1.39879	-2.02758	0.000898515
p.189D	mis	lr	0.741221	-0.766816	0.00265168
p.189E	mis	lr	0.876143	-0.838659	0.00265168
p.189F	mis	ll	-0.075091	-1.06673	0.00363235
p.189G	mis	lr	0.786149	-0.442296	0.000898515
p.189H	mis	ll	-0.862282	-1.78071	0.00265168
p.189I	mis	ll	-0.937078	-0.418986	0.00363235
p.189L	mis	lr	0.319884	-1.48743	0.00363235
p.189N	mis	ur	0.956582	0.0109351	0.00265168
p.189P	mis	lr	0.632149	-1.01477	0.000898515
p.189R	mis	ur	0.940557	0.409958	0.000898515
p.189S	mis	ll	-0.744215	-1.38701	0.00265168
p.189T	mis	ll	-0.92569	-1.22158	0.00363235
p.189V	mis	ll	-0.840564	-1.22722	0.00363235
p.189Y	mis	lr	0.0451169	-1.48691	0.00265168
p.190A	mis	lr	0.859391	-1.06522	0.00132745
p.190C	mis	ur	0.990711	0.538474	0.00132745
p.190D	mis	lr	1.04273	-0.217097	0.00558924
p.190F	mis	lr	0.0722883	-0.69515	0.00376196
p.190G	mis	lr	1.05871	-0.345714	0.00132745
p.190H	mis	ll	-0.651193	-1.02292	0.00496284
p.190I	mis	ur	1.03351	0.886054	0.00376196
p.190L	mis	ur	1.00778	0.738088	0.00447185
p.190N	mis	ll	-0.172533	-0.766934	0.00558924
p.190Q	mis	ur	1.04722	0.280091	0.0020238
p.190R	mis	lr	0.935057	-0.120649	0.00168138
p.190S	mis	lr	0.816874	-0.800766	0.00376196
p.190T	mis	ur	0.356102	0.746999	0.00558924
p.190V	mis	ur	1.00006	0.974855	0.00376196
p.190Y	mis	ll	-0.208759	-0.87723	0.00558924
p.191A	mis	ll	-0.772778	-0.865851	0.00194376
p.191C	mis	ll	-0.347697	-1.57184	0.00194376
p.191D	mis	lr	0.442041	-1.00784	0.0044566
p.191F	mis	lr	0.862249	-1.38805	0.013295
p.191G	mis	lr	0.185134	-1.34952	0.00194376
p.191H	mis	ll	-0.3125	-0.709719	0.00496284
p.191I	mis	ll	-0.765464	-1.63729	0.013295
p.191L	mis	ll	-0.730742	-1.1303	0.00447185
p.191N	mis	ll	-0.938776	-1.45963	0.0044566
p.191Q	mis	ll	-0.912816	-2.22557	0.0020238
p.191R	mis	ll	-0.747621	-0.84395	0.00168138
p.191S	mis	ll	-0.647364	-1.06557	0.013295
p.191T	mis	ll	-1.00206	-0.96095	0.0044566
p.191V	mis	ll	-1.18251	-1.46037	0.013295
p.191Y	mis	lr	0.826113	-0.47632	0.0044566
p.192A	mis	ll	-0.659936	-1.1914	0.000711339
p.192D	mis	ll	-0.553721	-1.37485	0.00346885
p.192E	mis	ll	-0.809607	-1.6002	0.00346885
p.192G	mis	ll	-0.784537	-1.48393	0.00227035
p.192H	mis	ll	-1.01385	-1.13922	0.00345175
p.192K	mis	ll	-1.15052	-1.4006	0.00406703
p.192L	mis	ll	-0.95488	-1.34462	0.00245972
p.192N	mis	ll	-1.69184	-1.16741	0.00346885
p.192P	mis	ll	-0.777881	-1.24627	0.000974071
p.192R	mis	ll	-0.838914	-1.78552	0.00262027
p.192S	mis	ll	-1.02371	-2.10188	0.000711339
p.192T	mis	ll	-0.517579	-1.23274	0.000711339
p.192V	mis	lr	0.280546	-0.94015	0.00285921
p.192W	mis	ll	-0.583461	-1.06429	0.00227035
p.192Y	mis	ul	-1.27752	0.180252	0.00346885
p.193A	mis	lr	0.57532	-1.20123	0.000652196
p.193C	mis	ur	0.974112	0.347363	0.00224865
p.193D	mis	ur	1.04601	0.48911	0.000947099
p.193E	mis	ur	1.00494	1.15108	0.000945587
p.193F	mis	lr	0.982915	-1.20739	0.0010285
p.193G	mis	ur	1.06274	1.12558	0.00224865
p.193I	mis	ur	1.01403	0.881245	0.0010285
p.193K	mis	ur	0.768772	1.06304	0.000945587
p.193L	mis	ur	0.949905	0.946471	0.00182321
p.193N	mis	ur	0.54025	0.82796	0.00356704
p.193P	mis	ur	0.969206	0.555089	0.000825338
p.193Q	mis	lr	0.769651	-0.59162	0.00191944
p.193R	mis	ur	0.899486	0.973937	0.003308
p.193S	mis	ur	1.05914	0.786139	0.00224865
p.193T	mis	ur	0.926137	0.880128	0.000652196
p.193V	mis	ur	1.05039	0.585932	0.0010285
p.193Y	mis	ur	0.944895	0.955885	0.00412485
p.194A	mis	ur	1.02468	1.01193	0.00320858
p.194C	mis	lr	1.02735	-0.208627	0.00139268
p.194D	mis	ur	1.11755	0.78212	0.00213969
p.194F	mis	ur	0.846951	0.75661	0.0191014
p.194G	mis	ur	0.99311	0.988682	0.00139268
p.194H	mis	ur	0.771446	0.681224	0.0020238
p.194I	mis	ll	-1.10144	-0.827505	0.00551744
p.194N	mis	ur	0.889709	0.905092	0.00213969
p.194P	mis	ur	0.819431	0.881001	0.00456396
p.194Q	mis	ur	0.974655	1.13772	0.0020238
p.194R	mis	ur	1.03751	0.983461	0.000935901
p.194S	mis	ur	1.09278	1.02704	0.00139268
p.194T	mis	ur	0.964099	0.795456	0.00320858
p.194V	mis	ll	-0.643298	-1.33393	0.00500386
p.194Y	mis	ur	0.978615	0.866194	0.00213969
p.195A	mis	ur	0.902663	0.956308	0.00320858
p.195C	mis	ur	1.03803	0.933222	0.00139268
p.195D	mis	ur	0.98306	0.996524	0.00213969
p.195F	mis	ur	1.00719	0.873623	0.0014861
p.195G	mis	ur	0.932793	0.920894	0.00139268
p.195H	mis	ur	0.838544	0.760014	0.00213969
p.195K	mis	ur	0.935355	0.647882	0.00346139
p.195L	mis	ll	-1.11715	-1.48093	0.000604997
p.195M	mis	ll	-0.620531	-1.00271	0.00194376
p.195N	mis	ur	0.794667	0.78306	0.00157762
p.195P	mis	ur	1.087	0.98202	0.00320858
p.195R	mis	ur	1.03711	0.994439	0.00346139
p.195S	mis	ur	1.00654	0.898006	0.000341815
p.195T	mis	ur	0.839178	0.996857	0.00215775
p.195V	mis	ll	-0.36836	-0.978465	0.00493444
p.195Y	mis	ur	0.926464	1.074	0.00213969
p.196A	mis	lr	0.323114	-1.05558	0.000449003
p.196C	mis	ll	-0.193554	-1.03634	0.000974071
p.196E	mis	ur	1.01028	0.719356	0.0509699
p.196G	mis	lr	0.970104	-0.65617	0.000449003
p.196H	mis	lr	0.924309	-0.598715	0.000965325
p.196I	mis	lr	0.69805	-0.88852	0.00146756
p.196K	mis	ll	-0.797089	-1.74418	0.0509699
p.196L	mis	ll	-0.436009	-1.19727	0.000852926
p.196P	mis	ur	0.922231	0.601996	0.000322575
p.196Q	mis	lr	0.266574	-0.274951	0.0326372
p.196S	mis	lr	1.02047	-0.275503	0.000974071
p.196T	mis	ll	-1.05392	-1.1147	0.000449003
p.196V	mis	lr	0.0906767	-1.41825	0.00146756
p.196W	mis	lr	0.927233	-0.395952	0.00262027
p.197A	mis	ll	-0.671295	-1.28443	0.002009
p.197D	mis	ur	1.01474	1.07497	0.00132745
p.197E	mis	ur	0.95202	0.946644	0.00138906
p.197F	mis	lr	1.00448	-0.155993	0.00171483
p.197G	mis	lr	0.995889	-0.0851342	0.000930532
p.197K	mis	ur	0.954762	0.824882	0.00122885
p.197L	mis	lr	0.935293	-0.259642	0.00463401
p.197M	mis	ur	1.0201	0.00729357	0.00496005
p.197P	mis	ur	1.01164	1.05881	0.0050906
p.197Q	mis	ur	1.07225	1.13749	0.00122885
p.197R	mis	ur	0.946276	0.958149	0.000631024
p.197S	mis	lr	1.2647	-0.0681114	0.0050906
p.197T	mis	lr	0.766607	-0.966405	0.0050906
p.197W	mis	ur	0.98772	0.885274	0.000631024
p.198A	mis	ll	-1.04468	-1.39045	0.000652196
p.198D	mis	ll	-0.387618	-0.942636	0.00295971
p.198G	mis	ll	-0.532905	-1.08848	0.00224865
p.198H	mis	ll	-0.866656	-1.03617	0.000652196
p.198I	mis	ll	-0.259189	-1.33868	0.0010285
p.198K	mis	ll	-0.930994	-0.784517	0.013295
p.198L	mis	lr	0.272368	-1.1976	0.0010285
p.198N	mis	ll	-0.544135	-0.977335	0.000652196
p.198P	mis	ll	-0.64401	-1.20629	0.000652196
p.198Q	mis	ll	-1.03377	-0.822985	0.00194376
p.198R	mis	ll	-1.19021	-1.089	0.00224865
p.198S	mis	ll	-0.911474	-1.06866	0.000652196
p.198T	mis	ll	-0.767633	-0.87666	0.000652196
p.198V	mis	ll	-0.461749	-0.591506	0.0010285
p.198Y	mis	ll	-0.168278	-1.31843	0.000652196
p.199A	mis	ll	-0.785025	-1.24199	0.00194376
p.199C	mis	lr	0.334978	-0.650828	0.000935901
p.199D	mis	lr	0.667784	-0.935231	0.000652196
p.199E	mis	lr	1.00838	-0.504922	0.013295
p.199I	mis	ur	0.991458	1.14885	0.00496284
p.199K	mis	ll	-0.769795	-1.30719	0.00447185
p.199L	mis	ur	0.998089	0.481186	0.00496284
p.199P	mis	lr	0.92697	-0.522786	0.00168138
p.199Q	mis	ll	-0.222565	-0.858419	0.00447185
p.199R	mis	ll	-1.1276	-0.83827	0.00615323
p.199S	mis	ll	-1.10149	-1.5295	0.000935901
p.199T	mis	lr	0.528874	-0.53682	0.00168138
p.199V	mis	ur	0.681174	0.401082	0.0044566
p.199W	mis	ur	0.989214	0.516443	0.00456396
p.200A	mis	ll	-0.863753	-1.54259	0.00139268
p.200C	mis	ll	-0.892344	-1.4789	0.00320858
p.200D	mis	ll	-1.0396	-0.907157	0.00320858
p.200E	mis	ll	-0.242892	-1.37772	0.0014861
p.200F	mis	lr	0.833191	-0.243254	0.00213969
p.200G	mis	ll	-1.05233	-1.27425	0.00320858
p.200H	mis	ll	-1.22214	-0.769009	0.00139268
p.200I	mis	ll	-0.222602	-0.561598	0.00122885
p.200K	mis	ll	-0.730965	-0.890475	0.00185987
p.200L	mis	lr	0.539108	-0.788135	0.00213969
p.200M	mis	ll	-0.000738736	-1.27329	0.000631024
p.200P	mis	ul	-0.500303	0.00294784	0.00139268
p.200Q	mis	ll	-1.00177	-0.957849	0.0014861
p.200R	mis	ll	-0.861247	-0.285341	0.00122885
p.200S	mis	ll	-0.783173	-1.33145	0.0050906
p.200T	mis	ll	-0.972812	-0.952438	0.000631024
p.200V	mis	ll	-0.679835	-1.03801	0.00213969
p.200Y	mis	lr	0.724843	-0.816461	0.00213969
p.201A	mis	ll	-0.602586	-1.76181	0.00320858
p.201C	mis	ll	-0.719441	-1.86033	0.00143714
p.201E	mis	ll	-0.612153	-0.271436	0.00213969
p.201F	mis	ll	-1.071	-1.0177	0.00451414
p.201G	mis	ll	-1.13922	-1.29362	0.00139268
p.201I	mis	ll	-0.53459	-1.83219	0.00963175
p.201K	mis	ll	-1.48957	-2.30061	0.00213969
p.201M	mis	ll	-1.23518	-0.903437	0.00213969
p.201P	mis	ll	-0.97078	-1.79367	0.00320858
p.201Q	mis	lr	0.104533	-1.12868	0.00213969
p.201R	mis	ll	-1.24534	-1.93728	0.00139268
p.201S	mis	ll	-0.893904	-1.2531	0.0014219
p.201T	mis	ll	-1.24735	-1.96439	0.00320858
p.201V	mis	ll	-1.23604	-1.22386	0.00139268
p.201W	mis	ll	-1.13066	-1.50675	0.000965325
p.201Y	mis	ll	-1.03913	-1.26496	0.00143714
p.202A	mis	ll	-1.00239	-1.843	0.00132745
p.202C	mis	ll	-1.28226	-0.599997	0.0569671
p.202D	mis	ll	-1.08076	-2.26686	0.00376196
p.202F	mis	ll	-0.76171	-0.649995	0.00558924
p.202G	mis	ll	-1.17397	-0.791135	0.00035385
p.202H	mis	ll	-1.10089	-0.956008	0.0943827
p.202I	mis	lr	1.07318	-0.696685	0.00558924
p.202L	mis	ll	-0.639851	-0.883012	0.000940933
p.202N	mis	ll	-0.836896	-0.588783	0.00376196
p.202P	mis	ll	-1.16855	-0.654003	0.000211105
p.202S	mis	ll	-0.952301	-0.969677	0.00105366
p.202T	mis	ll	-0.648832	-1.48066	0.00132745
p.202V	mis	lr	0.401355	-1.12635	0.00558924
p.202W	mis	lr	0.786543	-1.39144	0.000930532
p.202Y	mis	ll	-0.719296	-1.4319	0.00376196
p.203A	mis	ll	-1.34015	-1.56726	0.002009
p.203D	mis	ur	1.03828	0.763632	0.00132745
p.203E	mis	ur	0.850282	0.375954	0.00138906
p.203F	mis	ur	1.10146	0.579786	0.00205236
p.203G	mis	ll	-0.59703	-0.591772	0.000930532
p.203I	mis	lr	0.699122	-1.45542	0.00963175
p.203K	mis	ll	-0.849351	-1.40622	0.00213969
p.203L	mis	lr	0.85014	-0.0148698	0.00617497
p.203M	mis	lr	0.689364	-0.0676876	0.00963175
p.203P	mis	ul	-0.772377	0.197063	0.00320858
p.203Q	mis	ll	-0.965885	-0.68294	0.00213969
p.203R	mis	lr	0.900558	-0.951788	0.00139268
p.203S	mis	ll	-1.21696	-0.575052	0.00320858
p.203T	mis	ll	-0.677112	-2.44581	0.00320858
p.203W	mis	ur	0.950413	0.987573	0.00139268
p.204A	mis	ll	-0.822203	-1.05098	0.000623393
p.204D	mis	ll	-0.630462	-0.730125	0.00463401
p.204G	mis	lr	0.671905	-0.915792	0.00318492
p.204H	mis	ll	-1.16959	-1.16761	0.00194376
p.204K	mis	ll	-1.11853	-0.996115	0.013295
p.204M	mis	ll	-1.00088	-0.771017	0.0010285
p.204N	mis	ll	-1.06572	-1.41337	0.00194376
p.204P	mis	ur	1.01612	1.02183	0.000652196
p.204Q	mis	ll	-0.823416	-1.20935	0.00194376
p.204R	mis	ll	-0.224545	-1.59169	0.00224865
p.204S	mis	ll	-1.04139	-1.62981	0.000652196
p.204T	mis	ll	-1.42593	-1.22893	0.000652196
p.204V	mis	ll	-1.02058	-1.14637	0.00204366
p.204W	mis	ll	-0.0296211	-2.3617	0.00224865
p.204Y	mis	lr	0.436892	-1.0171	0.00194376
p.205A	mis	ur	1.11054	0.871522	0.000652196
p.205C	mis	ur	0.950105	0.870702	0.00493444
p.205D	mis	ur	0.762872	0.825873	0.000354444
p.205E	mis	ur	0.946091	0.979764	0.000945587
p.205F	mis	ur	0.923303	0.628675	0.0014861
p.205G	mis	ur	1.10061	1.19397	0.00224865
p.205H	mis	ur	1.03524	0.376459	0.00213954
p.205I	mis	ur	1.07544	1.10753	0.0010285
p.205K	mis	ur	1.04684	0.857001	0.000945587
p.205L	mis	ur	0.932481	0.749251	0.0010285
p.205N	mis	ur	1.08844	0.763792	0.000945587
p.205P	mis	ur	1.05408	0.712325	0.000652196
p.205Q	mis	ur	1.03533	0.759472	0.000945587
p.205R	mis	ur	1.11342	1.02249	0.00224865
p.205S	mis	ur	0.657883	0.876493	0.000604997
p.205T	mis	ur	1.00871	0.873344	0.000652196
p.205V	mis	ur	1.02204	0.902291	0.0010285
p.205W	mis	ur	1.14933	0.706732	0.00139268
p.206A	mis	ll	-0.608984	-1.72649	0.00320858
p.206C	mis	ll	-0.364634	-1.92709	0.00143714
p.206E	mis	ll	-1.04734	-1.68662	0.00213969
p.206F	mis	ll	-1.25844	-0.846518	0.00709327
p.206G	mis	ll	-0.686421	-1.26056	0.00139268
p.206I	mis	ll	-1.29807	-1.56736	0.00963175
p.206K	mis	ll	-0.393466	-1.53322	0.00213969
p.206M	mis	ll	-1.49536	-0.739162	0.00213969
p.206P	mis	lr	0.882716	-0.307642	0.00320858
p.206Q	mis	ll	-0.279312	-1.59863	0.00213969
p.206R	mis	lr	0.218587	-1.00671	0.00139268
p.206S	mis	ll	-1.12608	-1.01224	0.0014219
p.206T	mis	ll	-1.13284	-1.66908	0.00320858
p.206V	mis	ll	-1.43609	-0.0819586	0.00139268
p.206W	mis	ll	-1.03037	-0.807423	0.000965325
p.206Y	mis	ll	-0.834311	-2.73963	0.00143714
p.207A	mis	ll	-0.567419	-1.24681	0.000341815
p.207C	mis	ll	-0.458932	-0.956396	0.00224865
p.207E	mis	ll	-0.867365	-0.933874	0.00264855
p.207F	mis	ll	-1.18096	-1.22952	0.0010285
p.207G	mis	lr	0.102818	-1.24887	0.00215775
p.207H	mis	ll	-0.599082	-1.05153	0.00194376
p.207I	mis	ll	-0.723474	-1.57224	0.0010285
p.207K	mis	ll	-0.98481	-0.216253	0.000945587
p.207L	mis	ll	-1.88052	-1.48764	0.0010285
p.207N	mis	ll	-0.560333	-0.533704	0.013295
p.207P	mis	ur	0.965595	0.785744	0.000652196
p.207Q	mis	ll	-0.968733	-1.10041	0.000945587
p.207R	mis	ll	-1.55519	-1.92067	0.00224865
p.207S	mis	ll	-1.32439	-1.06083	0.00224865
p.207T	mis	ll	-0.813352	-1.14392	0.000652196
p.207V	mis	ll	-1.03131	-0.480058	0.00157762
p.207Y	mis	ll	-1.05999	-0.59014	0.0044566
p.208A	mis	ll	-0.069724	-0.400844	0.000211974
p.208C	mis	ll	-1.05093	-1.55995	0.00227035
p.208E	mis	lr	0.37205	-0.9599	0.00617497
p.208F	mis	lr	0.993686	-0.309379	0.00285921
p.208G	mis	lr	0.748294	-1.11018	0.0015291
p.208H	mis	lr	0.00104425	-1.2254	0.00346885
p.208I	mis	ur	0.943183	0.684018	0.00285921
p.208K	mis	ur	1.01583	0.915688	0.00406703
p.208L	mis	ur	0.985739	0.771178	0.00285921
p.208N	mis	ll	-0.916702	-0.691303	0.0329406
p.208P	mis	ur	0.977032	1.0353	0.000711339
p.208Q	mis	lr	1.06282	-0.0900279	0.00406703
p.208R	mis	ur	1.05795	1.22611	0.00227035
p.208S	mis	lr	0.625288	-0.535608	0.00227035
p.208T	mis	ur	0.953216	0.639673	0.000711339
p.208V	mis	ur	0.740545	0.453574	0.00074969
p.208Y	mis	ll	-0.500024	-0.628809	0.00406703
p.209A	mis	ll	-1.60762	-2.65204	0.000449003
p.209C	mis	ll	-1.26266	-1.4485	0.000974071
p.209E	mis	ll	-0.998898	-1.00503	0.0509699
p.209G	mis	ll	-1.14919	-1.11632	0.00262027
p.209I	mis	ll	-1.25738	-0.927001	0.00551744
p.209K	mis	ll	-0.768268	-1.05399	0.0191014
p.209L	mis	ll	-0.881487	-0.757192	0.00146756
p.209M	mis	ll	-1.0077	-1.03296	0.00320858
p.209N	mis	ll	-0.980478	-1.48571	0.00139268
p.209P	mis	ll	-0.966271	-2.18506	0.000449003
p.209Q	mis	ll	-0.907338	-1.5311	0.0509699
p.209S	mis	ll	-1.01842	-1.11117	0.00168069
p.209T	mis	ll	-0.908678	-1.30949	0.00500386
p.209V	mis	ll	-0.715699	-1.20842	0.00146756
p.209W	mis	ll	-0.427146	-0.855522	0.00262027
p.210A	mis	ll	-1.16435	-1.59923	0.00139268
p.210C	mis	ll	-0.472605	-1.45791	0.00320858
p.210D	mis	ll	-0.8788	-0.611631	0.00320858
p.210E	mis	ll	-0.814105	-1.53598	0.00412261
p.210F	mis	ll	-0.97733	-0.671105	0.00213969
p.210G	mis	ll	-0.619647	-0.726394	0.00320858
p.210H	mis	ll	-1.18173	-0.755451	0.00139268
p.210I	mis	ll	-1.07285	-0.830274	0.00117729
p.210K	mis	ll	-0.93974	-1.03438	0.00617497
p.210L	mis	ll	-1.07896	-1.70776	0.00213969
p.210M	mis	ll	-1.42875	-1.72698	0.00116903
p.210P	mis	ll	-0.0417637	-0.708421	0.00139268
p.210Q	mis	ll	-1.0518	-1.18968	0.00412261
p.210R	mis	ll	-0.920076	-2.58473	0.00346139
p.210S	mis	ll	-1.19779	-1.69377	0.00166658
p.210T	mis	ll	-0.672874	-0.752768	0.000495066
p.210V	mis	ll	-0.932829	-0.852138	0.00213969
p.210Y	mis	ll	-0.986011	-1.1757	0.00213969
p.211A	mis	lr	0.877458	-0.714043	0.002009
p.211C	mis	lr	0.444705	-1.08736	0.00132745
p.211D	mis	ll	-0.595085	-0.919054	0.00558924
p.211F	mis	lr	0.526046	-0.02309	0.00376196
p.211G	mis	lr	0.602353	-0.714179	0.00132745
p.211H	mis	ll	-0.231994	-0.887744	0.00558924
p.211I	mis	ur	0.872048	0.44758	0.00496005
p.211K	mis	ur	1.09978	0.305531	0.00122885
p.211L	mis	lr	0.990806	-0.0628913	0.00376196
p.211M	mis	ur	0.895634	0.182324	0.000631024
p.211N	mis	ll	-0.970493	-1.31541	0.00291917
p.211P	mis	lr	0.879685	-0.437794	0.000930532
p.211R	mis	ur	0.946292	0.736867	0.00122885
p.211S	mis	ll	-0.981703	-1.00682	0.00310389
p.211V	mis	ur	0.975475	0.466553	0.00376196
p.211Y	mis	lr	0.0915247	-0.580048	0.00558924
p.212A	mis	ll	-0.843842	-0.450602	0.00320858
p.212C	mis	ll	-1.0605	-1.16814	0.00139268
p.212D	mis	ll	-0.512891	-1.50295	0.00213969
p.212G	mis	ll	-0.811972	-1.3717	0.00139268
p.212H	mis	ll	-0.979083	-2.41682	0.00213969
p.212I	mis	lr	1.06162	-0.698245	0.00213969
p.212L	mis	ll	-1.06321	-0.577011	0.00488927
p.212N	mis	ll	-0.7907	-2.28241	0.00213969
p.212P	mis	lr	0.258423	-1.42024	0.00320858
p.212R	mis	ll	-0.855221	-0.858241	0.00139268
p.212S	mis	ll	-0.985927	-0.926368	0.00320858
p.212T	mis	ll	-0.948641	-0.96617	0.00320858
p.212V	mis	lr	0.76233	-0.582033	0.00139268
p.212W	mis	ll	-1.05211	-0.614076	0.00139268
p.212Y	mis	ll	-0.922905	-1.07221	0.00213969
p.213A	mis	lr	0.871817	-0.0182337	0.00143714
p.213C	mis	ur	1.04542	0.743142	0.000419207
p.213E	mis	ur	0.862244	0.798882	0.00405246
p.213G	mis	ur	1.10105	0.601833	0.000322575
p.213H	mis	lr	0.703202	-0.660688	0.000965325
p.213I	mis	ur	1.00367	0.342715	0.00565613
p.213K	mis	ur	0.920411	0.810583	0.00405246
p.213L	mis	ul	-0.0362752	0.643726	0.000852926
p.213P	mis	ur	0.987641	0.318805	0.000322575
p.213Q	mis	lr	0.79965	-0.324965	0.0326372
p.213S	mis	ur	0.959221	0.865635	0.000419207
p.213T	mis	ur	1.01656	0.66129	0.00143714
p.213V	mis	ur	1.06793	0.666504	0.00565613
p.213W	mis	ur	0.961023	0.6876	0.00162818
p.214A	mis	ur	1.04846	0.117185	0.00139268
p.214C	mis	lr	1.01385	-0.304792	0.00320858
p.214D	mis	lr	0.915763	-0.251788	0.00205236
p.214E	mis	lr	0.846954	-0.398666	0.0014861
p.214F	mis	ur	0.905856	0.541349	0.00213969
p.214G	mis	ur	1.12087	0.321944	0.00320858
p.214I	mis	ur	0.806899	0.954584	0.00213969
p.214K	mis	lr	1.06062	-0.540102	0.0014861
p.214L	mis	lr	0.599546	-0.0423291	0.00182321
p.214N	mis	lr	0.000724557	-0.266281	0.00412261
p.214P	mis	ur	0.656259	0.153398	0.000825338
p.214Q	mis	ll	-0.949769	-1.39061	0.00209109
p.214R	mis	ur	0.963249	0.293541	0.003308
p.214S	mis	lr	0.357606	-1.30888	0.00320858
p.214T	mis	lr	1.10448	-0.489392	0.00139268
p.214V	mis	ur	0.970001	0.924475	0.00213969
p.214Y	mis	lr	0.794153	-0.415711	0.00963175
p.215A	mis	ll	-0.302548	-1.56033	0.00143714
p.215C	mis	ll	-0.211257	-0.459563	0.00123842
p.215D	mis	ur	1.09281	1.05065	0.00405246
p.215F	mis	ur	0.986727	0.486052	0.00565613
p.215G	mis	ur	0.902762	0.420109	0.00162818
p.215H	mis	ur	0.989325	0.412357	0.00405246
p.215I	mis	ur	0.825824	0.877624	0.00291917
p.215K	mis	ur	0.971344	1.0421	0.00122885
p.215L	mis	ur	1.02513	1.03729	0.00565613
p.215M	mis	lr	0.868629	-0.744812	0.000631024
p.215N	mis	ur	0.980498	0.209292	0.00496005
p.215P	mis	ur	1.04639	1.02484	0.00143714
p.215R	mis	ur	0.915362	0.585296	0.0027388
p.215T	mis	lr	1.07588	-0.396482	0.00171483
p.215V	mis	ur	1.00535	0.603191	0.00565613
p.215W	mis	ur	1.04275	0.934258	0.000965325
p.215Y	mis	lr	0.850776	-0.5984	0.00405246
p.216A	mis	ll	-1.11499	-0.769176	0.002009
p.216D	mis	ur	0.933185	0.881411	0.00132745
p.216E	mis	ur	0.997656	0.673671	0.00138906
p.216F	mis	ur	0.996847	0.916056	0.00205236
p.216G	mis	ur	0.960811	0.592076	0.000930532
p.216I	mis	ur	0.812112	0.0802627	0.00963175
p.216K	mis	ur	0.965705	0.940112	0.00213969
p.216L	mis	ur	1.02137	0.50888	0.00617497
p.216M	mis	ur	1.05367	0.771256	0.00963175
p.216P	mis	ur	0.851612	0.888907	0.00320858
p.216Q	mis	ur	0.976324	0.829863	0.00213969
p.216R	mis	ur	1.04181	1.14775	0.00139268
p.216S	mis	ur	0.906831	0.0456827	0.00320858
p.216T	mis	lr	0.202375	-1.28119	0.00320858
p.216W	mis	ur	1.00959	0.920198	0.00139268
p.217A	mis	ll	-0.645164	-1.94262	0.002009
p.217D	mis	ur	1.07406	0.913821	0.00132745
p.217E	mis	ur	0.894519	0.291353	0.00138906
p.217F	mis	lr	0.762173	-0.763613	0.00116903
p.217G	mis	ur	0.906671	0.173608	0.000930532
p.217I	mis	ll	-2.0505	-1.04936	0.00404433
p.217K	mis	lr	0.869856	-0.0281857	0.00117729
p.217L	mis	ll	-0.879286	-1.26183	0.00463042
p.217M	mis	ll	-0.279314	-0.730355	0.00404433
p.217P	mis	ur	1.00191	0.950438	0.00166658
p.217Q	mis	lr	0.923209	-0.223106	0.00117729
p.217R	mis	ll	-0.636911	-1.32239	0.000495066
p.217S	mis	ll	-1.05609	-2.12065	0.00166658
p.217T	mis	ll	-0.747486	-1.31603	0.00166658
p.217W	mis	lr	0.906083	-0.346687	0.000495066
p.218A	mis	lr	0.167086	-1.34729	0.002009
p.218D	mis	ur	0.947039	0.91689	0.00132745
p.218E	mis	ur	0.836017	0.971293	0.00138906
p.218F	mis	lr	1.10384	-0.187081	0.00116903
p.218G	mis	ur	0.893155	0.270074	0.000930532
p.218I	mis	ll	-1.17124	-0.892486	0.00404433
p.218K	mis	ur	1.03978	1.00847	0.00117729
p.218L	mis	lr	0.430521	-0.67456	0.00463042
p.218M	mis	lr	0.821853	-0.47415	0.00404433
p.218P	mis	ur	1.01568	0.9872	0.00166658
p.218Q	mis	ur	1.00141	0.503997	0.00117729
p.218R	mis	ur	1.04943	0.885771	0.000495066
p.218S	mis	ur	1.00346	0.06425	0.00166658
p.218T	mis	lr	0.0938101	-1.80589	0.00166658
p.218W	mis	ur	0.967513	1.00554	0.000495066
p.219A	mis	lr	0.814713	-1.10537	0.000898515
p.219C	mis	lr	1.07231	-0.223855	0.000898515
p.219D	mis	ll	-1.30732	-0.977784	0.00265168
p.219F	mis	lr	1.06162	-0.664875	0.00363235
p.219G	mis	lr	0.939081	-0.592383	0.000898515
p.219H	mis	ll	-0.206451	-0.977705	0.00558924
p.219I	mis	ur	1.10698	0.14842	0.00363235
p.219L	mis	lr	0.592467	-1.41782	0.00376196
p.219N	mis	lr	0.086852	-0.910244	0.00265168
p.219Q	mis	ll	-0.0277088	-0.818299	0.00558924
p.219R	mis	lr	0.825921	-0.549699	0.00132745
p.219S	mis	lr	0.723701	-0.43377	0.00363235
p.219T	mis	lr	0.286009	-1.15174	0.00265168
p.219V	mis	ur	1.08901	0.15681	0.00363235
p.219Y	mis	lr	0.9722	-0.887822	0.00265168
p.220A	mis	ur	0.842916	1.15159	0.000965325
p.220C	mis	ur	0.870112	0.859044	0.00493444
p.220D	mis	ur	0.960106	0.883626	0.000419207
p.220E	mis	ur	1.04827	1.106	0.00123842
p.220F	mis	ll	-0.664005	-0.579997	0.0014861
p.220G	mis	ur	0.910595	1.17109	0.0014219
p.220H	mis	ur	0.590701	0.207777	0.00162818
p.220I	mis	ur	0.93431	0.936386	0.00106748
p.220K	mis	ur	0.938142	0.94226	0.00123842
p.220L	mis	lr	0.797443	-0.331439	0.00106748
p.220N	mis	ur	0.897549	0.814013	0.00123842
p.220P	mis	ur	1.07522	1.13793	0.000965325
p.220Q	mis	ur	1.13507	1.06791	0.00123842
p.220R	mis	ur	0.976781	1.05382	0.0014219
p.220S	mis	ur	0.7443	0.979724	0.000604997
p.220T	mis	ur	1.02349	1.19002	0.000965325
p.220V	mis	ur	0.780484	1.03741	0.00106748
p.220W	mis	ll	-0.84989	-0.628052	0.00139268
p.221A	mis	ll	-0.545366	-0.82213	0.000623393
p.221D	mis	ll	-0.903471	-1.54064	0.00345175
p.221G	mis	lr	0.683991	-0.595493	0.00318492
p.221H	mis	ll	-0.910683	-1.36443	0.00346885
p.221K	mis	ll	-0.808098	-0.792583	0.0329406
p.221M	mis	ll	-1.201	-0.865866	0.00285921
p.221N	mis	ll	-1.31337	-1.50253	0.00346885
p.221P	mis	lr	0.915576	-0.882347	0.000711339
p.221Q	mis	ll	-0.791859	-1.27251	0.00346885
p.221R	mis	ll	-0.813703	-1.33185	0.00227035
p.221S	mis	ll	-1.17371	-1.17074	0.000711339
p.221T	mis	ll	-1.43247	-2.64153	0.000711339
p.221V	mis	ll	-0.958586	-0.858387	0.00204366
p.221W	mis	lr	0.686306	-0.575861	0.00227035
p.221Y	mis	ll	-0.860501	-0.748683	0.00346885
p.222A	mis	ll	-1.06857	-0.363758	0.000898515
p.222E	mis	ll	-0.952298	-0.649542	0.00265168
p.222G	mis	ll	-0.710478	-0.688941	0.000898515
p.222H	mis	ll	-0.592616	-0.825606	0.000449003
p.222K	mis	ll	-1.10079	-1.14406	0.00265168
p.222L	mis	ll	-0.670719	-0.751434	0.0509699
p.222Q	mis	ll	-1.35132	-1.44095	0.00146756
p.222R	mis	ll	-1.04139	-1.38511	0.000449003
p.222S	mis	ll	-0.87377	-0.476994	0.00363235
p.222T	mis	ll	-0.875473	-0.943174	0.00265168
p.222V	mis	ll	-0.274502	-0.669456	0.00363235
p.222W	mis	lr	0.838775	-1.48883	0.000898515
p.223A	mis	ll	-0.530833	-0.895734	0.000898515
p.223C	mis	lr	0.557589	-1.23219	0.000898515
p.223D	mis	lr	0.177997	-0.473526	0.00265168
p.223F	mis	ur	1.05552	0.474508	0.00363235
p.223G	mis	lr	1.0044	-0.894738	0.000898515
p.223H	mis	lr	0.404921	-0.751764	0.00496284
p.223I	mis	lr	0.963228	-0.479522	0.00363235
p.223L	mis	ur	0.983316	0.0364586	0.00447185
p.223N	mis	lr	0.678018	-0.668051	0.00265168
p.223Q	mis	lr	0.623269	-0.425598	0.0020238
p.223R	mis	lr	0.743463	-0.182627	0.00168138
p.223S	mis	lr	0.712923	-1.21543	0.00363235
p.223T	mis	lr	0.584211	-0.77166	0.00265168
p.223V	mis	lr	0.765137	-0.96641	0.00363235
p.223Y	mis	ur	0.919769	0.00227824	0.00265168
p.224A	mis	lr	0.91753	-1.24629	0.000623393
p.224D	mis	lr	0.72792	-1.02434	0.00664422
p.224G	mis	ll	-0.0330871	-0.561787	0.00318492
p.224H	mis	lr	0.921888	-0.968426	0.00346885
p.224K	mis	ll	-0.0797668	-0.316586	0.0329406
p.224M	mis	ll	-0.92972	-1.17996	0.00285921
p.224N	mis	lr	0.891548	-0.931636	0.00346885
p.224P	mis	ll	-1.16334	-0.943878	0.000711339
p.224Q	mis	ll	-1.28176	-0.794105	0.00346885
p.224R	mis	lr	0.473367	-0.713741	0.00227035
p.224S	mis	ll	-0.738474	-1.57791	0.000711339
p.224T	mis	ll	-0.910065	-2.02734	0.000711339
p.224V	mis	lr	0.723776	-0.903733	0.00204366
p.224W	mis	lr	0.73554	-0.925526	0.00227035
p.224Y	mis	lr	1.02858	-1.22787	0.00346885
p.225A	mis	ll	-1.18299	-1.10059	0.00166658
p.225C	mis	ll	-0.182719	-0.975208	0.000495066
p.225D	mis	ll	-1.16684	-0.670393	0.00117729
p.225E	mis	ll	-0.87736	-1.52357	0.00117729
p.225F	mis	ll	-1.32453	-0.590415	0.00346139
p.225G	mis	ll	-1.26182	-0.626333	0.000495066
p.225H	mis	ll	-1.50157	-1.62282	0.00117729
p.225I	mis	ll	-1.03148	-1.04759	0.00404433
p.225L	mis	ll	-1.34072	-1.27491	0.00116903
p.225M	mis	ll	-1.17826	-2.44846	0.000495066
p.225N	mis	ll	-1.29723	-1.03371	0.00117729
p.225P	mis	ll	-0.914007	-1.14134	0.00166658
p.225R	mis	ll	-0.916499	-1.6673	0.000495066
p.225S	mis	ll	-1.11462	-1.1393	0.000495066
p.225T	mis	ll	-0.980389	-1.24419	0.00166658
p.225Y	mis	ll	-0.789441	-0.209783	0.00117729
p.226A	mis	ll	-0.745309	-1.18488	0.000898515
p.226C	mis	lr	0.0747324	-0.742461	0.00565613
p.226D	mis	ll	-1.02855	-0.806651	0.00363235
p.226E	mis	ll	-0.998529	-2.07616	0.00265168
p.226F	mis	ll	-0.910821	-0.853411	0.00565613
p.226H	mis	ll	-1.1805	-0.586458	0.00405246
p.226I	mis	ll	-0.652631	-1.44125	0.00565613
p.226L	mis	ll	-1.09781	-0.784275	0.00565613
p.226N	mis	ll	-0.452568	-1.13506	0.00405246
p.226P	mis	ll	-1.20913	-1.408	0.00143714
p.226R	mis	ll	-0.278718	-0.915917	0.00143714
p.226S	mis	ll	-1.10139	-0.944791	0.00405246
p.226T	mis	ll	-0.908145	-0.965091	0.00143714
p.226V	mis	ll	-0.953403	-0.925632	0.00265168
p.226W	mis	ll	-0.245122	-1.29398	0.000322575
p.226Y	mis	ll	-0.577332	-0.609466	0.00405246
p.227A	mis	ll	-1.55607	-0.921309	0.000623393
p.227C	mis	ll	-0.835381	-1.27723	0.00500386
p.227D	mis	ll	-0.967388	-0.596358	0.00558924
p.227F	mis	ll	-0.0510194	-0.778895	0.0191014
p.227G	mis	ll	-0.653593	-0.225475	0.00132745
p.227H	mis	ll	-0.175532	-0.948069	0.00558924
p.227I	mis	ll	-0.515175	-2.01377	0.00376196
p.227L	mis	ll	-0.0050191	-1.46658	0.00376196
p.227N	mis	ll	-0.976562	-0.585009	0.00558924
p.227P	mis	lr	0.577856	-0.444874	0.00318492
p.227R	mis	lr	0.649648	-1.70775	0.00132745
p.227T	mis	ll	-1.11751	-0.48859	0.00204366
p.227V	mis	ll	-0.919699	-1.2276	0.00376196
p.227W	mis	lr	0.254111	-1.34504	0.00139268
p.227Y	mis	ll	-0.607177	-0.605703	0.00551744
p.228A	mis	ll	-0.491161	-0.831539	0.000211974
p.228C	mis	ll	-0.949116	-0.495586	0.00227035
p.228E	mis	ll	-0.75762	-0.989665	0.00463401
p.228F	mis	ll	-0.198931	-1.5027	0.00285921
p.228G	mis	ll	-0.774804	-1.23522	0.0015291
p.228H	mis	ll	-0.731797	-1.52504	0.00346885
p.228I	mis	lr	0.429158	-1.18884	0.00285921
p.228K	mis	ll	-0.607068	-1.15729	0.00406703
p.228L	mis	ll	-0.536401	-1.65704	0.00285921
p.228N	mis	ll	-0.89374	-0.376215	0.0329406
p.228P	mis	ll	-0.935733	-1.5287	0.000711339
p.228Q	mis	ll	-0.410542	-0.911435	0.00406703
p.228R	mis	ll	-0.24679	-0.404313	0.00227035
p.228S	mis	ll	-1.10215	-1.06745	0.00227035
p.228T	mis	ll	-0.654072	-1.13767	0.000711339
p.228V	mis	ll	-0.533283	-1.02283	0.00074969
p.228Y	mis	ll	-0.325464	-0.932802	0.00406703
p.229A	mis	ll	-0.605802	-0.369013	0.000449003
p.229D	mis	ur	0.927274	0.862389	0.0509699
p.229F	mis	ll	-0.181451	-1.03411	0.00412261
p.229G	mis	lr	0.896134	-0.514058	0.000974071
p.229H	mis	ll	-0.701867	-1.69429	0.0509699
p.229I	mis	lr	0.996785	-1.0142	0.00146756
p.229L	mis	lr	0.982537	-0.278234	0.00146756
p.229N	mis	lr	0.234002	-1.29278	0.0509699
p.229P	mis	lr	0.0495553	-0.785407	0.000449003
p.229R	mis	lr	0.71932	-0.144527	0.00262027
p.229S	mis	ll	-0.602677	-1.17807	0.00451208
p.229T	mis	lr	0.0833268	-0.547036	0.000449003
p.229V	mis	ll	-0.388128	-0.518906	0.00146756
p.229W	mis	ll	-0.596428	-0.864354	0.000354444
p.229Y	mis	ll	-1.05566	-1.50179	0.00963175
p.230A	mis	ll	-0.644979	-1.03951	0.00213954
p.230C	mis	ll	-0.846893	-0.967388	0.00194376
p.230D	mis	ur	1.10503	1.08278	0.0044566
p.230F	mis	ll	-1.26553	-0.842545	0.013295
p.230G	mis	ur	0.989632	0.638868	0.00194376
p.230H	mis	ll	-0.427426	-0.976203	0.0044566
p.230I	mis	ll	-0.586194	-0.791883	0.00404433
p.230K	mis	lr	0.802032	-0.955565	0.00346139
p.230L	mis	ll	-0.398411	-2.04902	0.013295
p.230M	mis	ll	-1.50234	-0.725819	0.00116903
p.230N	mis	lr	0.841544	-0.645531	0.00346139
p.230P	mis	lr	0.946265	-0.3866	0.000354444
p.230R	mis	ll	-0.610801	-0.606507	0.00346139
p.230S	mis	ll	-0.906123	-1.20129	0.00211462
p.230V	mis	ll	-0.658867	-1.30842	0.013295
p.230Y	mis	ll	-0.439223	-2.64247	0.0044566
p.231A	mis	lr	0.508281	-0.62947	0.002009
p.231C	mis	ll	-0.204556	-0.631111	0.00132745
p.231D	mis	lr	0.960988	-0.110337	0.00558924
p.231F	mis	ll	-1.63001	-1.42251	0.00376196
p.231G	mis	ur	0.927586	0.798386	0.00132745
p.231H	mis	ll	-0.343555	-1.69355	0.00558924
p.231I	mis	ll	-1.17924	-1.31955	0.00404433
p.231K	mis	lr	0.907809	-1.18181	0.00346139
p.231L	mis	ll	-1.44331	-1.68611	0.00376196
p.231M	mis	ll	-1.14794	-1.97148	0.00116903
p.231N	mis	lr	0.441079	-0.760747	0.00346139
p.231P	mis	lr	0.989548	-0.530094	0.000930532
p.231R	mis	lr	0.660915	-1.10093	0.00346139
p.231S	mis	lr	0.460876	-0.923923	0.0025581
p.231V	mis	ll	-0.835579	-1.56934	0.00376196
p.231Y	mis	ll	-1.76925	-1.34704	0.00558924
p.232A	mis	ur	0.957753	1.12017	0.00456396
p.232C	mis	ur	0.987131	0.688833	0.000935901
p.232D	mis	ur	1.09831	1.09858	0.0020238
p.232F	mis	ur	0.922	0.737169	0.00182321
p.232G	mis	ur	0.923822	0.971162	0.000935901
p.232H	mis	ur	0.987361	0.939131	0.0020238
p.232K	mis	ur	0.962094	1.00387	0.00346139
p.232L	mis	ll	-0.417431	-0.954431	0.000825338
p.232M	mis	lr	0.725456	-0.627554	0.00194376
p.232N	mis	ur	0.868006	0.778252	0.00157762
p.232P	mis	ur	0.97245	0.97682	0.00456396
p.232R	mis	ur	1.0746	0.895929	0.00346139
p.232S	mis	ur	0.928982	0.684392	0.000341815
p.232T	mis	ur	0.742041	0.399553	0.00215775
p.232V	mis	ll	-1.26685	-0.846512	0.003308
p.232Y	mis	lr	0.916194	-0.168957	0.0020238
p.233A	mis	ll	-0.960074	-0.586231	0.000965325
p.233C	mis	ll	-1.07543	-1.15729	0.0014219
p.233D	mis	lr	1.00031	-0.583171	0.00143714
p.233E	mis	lr	1.04952	-0.607004	0.00565613
p.233F	mis	ll	-2.40082	-1.70241	0.00106748
p.233G	mis	lr	0.286559	-0.877682	0.0014219
p.233I	mis	lr	0.347281	-1.54986	0.00106748
p.233K	mis	lr	0.78669	-1.55283	0.00565613
p.233L	mis	ll	-0.957372	-0.824401	0.00138906
p.233N	mis	ll	-0.235645	-0.681938	0.00565613
p.233P	mis	ll	-0.713815	-1.13646	0.000930532
p.233Q	mis	lr	0.529171	-0.550034	0.00463401
p.233R	mis	ll	-1.0039	-0.768936	0.002009
p.233S	mis	ll	-0.462573	-0.955601	0.0014219
p.233T	mis	ll	-0.329619	-1.45747	0.000965325
p.233V	mis	ll	-0.261612	-0.713741	0.00106748
p.233Y	mis	ll	-0.986161	-1.25184	0.00405246
p.234A	mis	ur	1.05436	0.766997	0.000965325
p.234C	mis	ur	0.882658	0.870924	0.00213954
p.234D	mis	ur	0.963011	1.04613	0.000419207
p.234E	mis	ur	1.08602	0.998189	0.00565613
p.234F	mis	ll	-0.536695	-1.04741	0.000945587
p.234G	mis	ur	0.931571	1.07885	0.0014219
p.234H	mis	ur	0.755664	0.648452	0.00162818
p.234I	mis	ll	-1.04787	-0.862829	0.00106748
p.234K	mis	ur	1.07913	1.17676	0.00565613
p.234L	mis	ll	-1.31836	-1.45611	0.00106748
p.234N	mis	ur	0.843091	0.844551	0.00123842
p.234P	mis	ur	0.918786	0.88734	0.000965325
p.234Q	mis	ur	0.935385	0.904048	0.00565613
p.234R	mis	ur	1.00522	0.756679	0.0014219
p.234S	mis	ur	0.90064	0.934604	0.000354444
p.234T	mis	ur	0.975603	1.08476	0.000965325
p.234V	mis	lr	0.678661	-0.842551	0.00106748
p.234W	mis	ur	0.947522	0.85432	0.00194376
p.235A	mis	ll	-0.862071	-1.09773	0.000965325
p.235C	mis	ll	-0.81378	-1.93868	0.0014219
p.235D	mis	ur	0.825983	0.495175	0.0014219
p.235E	mis	lr	0.209178	-1.05024	0.00565613
p.235F	mis	lr	0.691749	-1.22071	0.00106748
p.235G	mis	lr	0.91025	-0.807561	0.0014219
p.235H	mis	ll	-0.55559	-0.758809	0.000965325
p.235I	mis	ll	-1.09929	-0.715542	0.00117729
p.235K	mis	ll	-1.24988	-1.19807	0.00463401
p.235L	mis	ll	-0.631102	-0.877581	0.00106748
p.235M	mis	ll	-0.724816	-1.34211	0.00116903
p.235P	mis	ur	0.911455	0.830141	0.000965325
p.235Q	mis	ll	-1.54644	-1.27336	0.00565613
p.235R	mis	ll	-1.24902	-1.09682	0.00346139
p.235S	mis	ll	-1.01145	-1.19405	0.00166658
p.235T	mis	ll	-0.942152	-0.556669	0.000495066
p.235V	mis	ll	-0.851714	-0.900195	0.00106748
p.235Y	mis	lr	0.322342	-1.16004	0.00106748
p.236A	mis	ur	1.02013	1.16215	0.000965325
p.236C	mis	ur	0.914959	0.765197	0.00213954
p.236D	mis	ur	1.02295	0.903508	0.000419207
p.236E	mis	ur	0.982526	0.747618	0.00565613
p.236F	mis	ll	-0.994555	-0.334964	0.000945587
p.236G	mis	ur	0.984956	1.19025	0.0014219
p.236H	mis	ur	0.763885	0.773388	0.00162818
p.236I	mis	ur	0.998047	0.842194	0.00106748
p.236K	mis	ur	0.972491	0.937761	0.00565613
p.236L	mis	ur	1.04585	1.10083	0.00106748
p.236N	mis	ur	0.812789	0.71972	0.00123842
p.236P	mis	ur	0.989884	0.942947	0.000965325
p.236Q	mis	ur	0.962743	1.21229	0.00565613
p.236R	mis	ur	1.10077	0.945986	0.0014219
p.236S	mis	ur	1.00231	0.754585	0.000354444
p.236T	mis	ur	0.980742	0.853285	0.000965325
p.236V	mis	ur	1.05503	0.888531	0.00106748
p.236W	mis	lr	0.736774	-0.517748	0.00194376
p.237A	mis	ll	-0.795849	-0.413396	0.00456396
p.237E	mis	ur	0.935416	0.991825	0.0020238
p.237F	mis	ur	0.998181	0.596191	0.000211105
p.237G	mis	ll	-1.01573	-1.05988	0.000935901
p.237I	mis	ur	0.973847	0.753936	0.0158067
p.237K	mis	ur	0.960818	0.915225	0.00182321
p.237L	mis	lr	0.893657	-0.498807	0.00264855
p.237N	mis	lr	0.398169	-1.96894	0.00168138
p.237P	mis	ur	1.02828	0.905788	0.00456396
p.237Q	mis	lr	0.275881	-1.86033	0.0020238
p.237R	mis	lr	0.888795	-0.555302	0.000825338
p.237S	mis	lr	0.753603	-1.30389	0.00168138
p.237T	mis	lr	0.537706	-0.629336	0.003308
p.237V	mis	ur	0.780242	0.222309	0.003308
p.237W	mis	lr	0.333707	-1.0017	0.000935901
p.238A	mis	ur	0.917167	0.906916	0.00132745
p.238D	mis	ur	1.02351	0.766969	0.00376196
p.238F	mis	ur	0.945733	0.596579	0.00412261
p.238G	mis	ur	1.03832	0.377291	0.000930532
p.238H	mis	ur	1.04098	1.11101	0.00376196
p.238I	mis	ur	1.00311	0.941519	0.00558924
p.238L	mis	ur	1.03915	0.812334	0.00558924
p.238N	mis	ur	1.04733	0.961418	0.00376196
p.238P	mis	ur	0.998432	0.939659	0.00132745
p.238R	mis	ur	0.743423	0.701247	0.002009
p.238S	mis	ur	0.951537	0.659703	0.00344142
p.238T	mis	ur	0.990312	0.960045	0.00132745
p.238V	mis	ur	1.04175	0.952042	0.00558924
p.238W	mis	ur	0.993993	0.400885	0.000354444
p.238Y	mis	ur	0.834329	0.856	0.00963175
p.239A	mis	ur	1.04436	0.143878	0.000711339
p.239C	mis	ur	0.96493	0.261251	0.00227035
p.239D	mis	ur	0.784298	0.683468	0.00227035
p.239E	mis	ur	0.927796	0.339849	0.00406703
p.239F	mis	ll	-1.31474	-0.560201	0.00285921
p.239G	mis	ur	0.973889	0.0590199	0.00227035
p.239H	mis	ll	-1.03084	-0.570527	0.000711339
p.239I	mis	ur	0.872234	0.0805323	0.00117729
p.239K	mis	ur	0.849522	0.00112144	0.00617497
p.239L	mis	ll	-1.47136	-1.0154	0.00285921
p.239M	mis	ll	-1.42765	-1.25685	0.00116903
p.239P	mis	ur	1.02371	1.11402	0.000711339
p.239Q	mis	lr	0.858765	-0.763506	0.00406703
p.239R	mis	ll	-1.03372	-1.52564	0.00346139
p.239S	mis	ur	0.82983	0.746575	0.00166658
p.239T	mis	ur	0.90556	0.798644	0.000495066
p.239V	mis	lr	1.17862	-0.166799	0.00285921
p.239Y	mis	ll	-0.0928445	-0.987854	0.00285921
p.240A	mis	ur	0.903242	0.910052	0.000449003
p.240C	mis	lr	0.938447	-0.243086	0.00245972
p.240D	mis	ur	0.920357	0.934786	0.0509699
p.240F	mis	ur	0.975601	0.71106	0.00146756
p.240G	mis	ur	0.797736	0.0289674	0.00262027
p.240H	mis	ur	0.915902	0.598458	0.0509699
p.240I	mis	lr	1.01011	-0.409715	0.00291917
p.240K	mis	ur	1.05864	0.894936	0.00122885
p.240L	mis	lr	0.945946	-0.484881	0.00146756
p.240M	mis	lr	0.82324	-0.590761	0.000631024
p.240N	mis	ll	-0.550788	-0.481323	0.00496005
p.240P	mis	ur	0.97115	1.08017	0.000449003
p.240R	mis	ur	1.02541	0.0959259	0.00264642
p.240T	mis	ll	-0.46715	-0.463761	0.00171483
p.240V	mis	lr	1.07197	-0.12282	0.00146756
p.240W	mis	ur	0.981379	0.32414	0.000974071
p.240Y	mis	ur	0.966867	0.797881	0.0509699
p.241A	mis	ur	0.832749	0.120071	0.000652196
p.241C	mis	ur	0.899464	0.500741	0.00194376
p.241D	mis	ur	1.00532	0.833073	0.0044566
p.241F	mis	ur	0.852472	0.711806	0.013295
p.241G	mis	ur	1.07194	0.60713	0.00194376
p.241H	mis	ur	0.896331	0.66637	0.0044566
p.241I	mis	ur	0.957092	0.643994	0.013295
p.241L	mis	ur	0.997083	0.841783	0.013295
p.241N	mis	ur	0.971195	0.966849	0.0044566
p.241P	mis	ur	0.724073	0.677939	0.00224865
p.241R	mis	ur	0.934416	0.980054	0.00194376
p.241T	mis	ur	0.851559	0.389647	0.0010285
p.241V	mis	ur	1.00523	0.769315	0.013295
p.241W	mis	ur	1.04924	0.475094	0.00194376
p.241Y	mis	ur	0.97249	0.26609	0.0044566
p.242A	mis	ur	1.01845	1.10118	0.000449003
p.242D	mis	ur	0.96873	0.256282	0.0509699
p.242F	mis	ur	1.00968	0.0263571	0.00356704
p.242H	mis	ur	0.992832	1.07057	0.0509699
p.242I	mis	ur	1.0536	1.04114	0.00146756
p.242L	mis	ur	0.963347	0.537168	0.00146756
p.242N	mis	ur	1.09007	0.961208	0.0509699
p.242P	mis	ur	0.912342	0.840041	0.000449003
p.242R	mis	ur	0.858728	0.891882	0.00262027
p.242S	mis	ur	0.968087	0.870973	0.00340682
p.242T	mis	ur	1.07734	1.02091	0.000449003
p.242V	mis	ur	1.03631	0.998395	0.00146756
p.242W	mis	lr	0.991991	-0.448188	0.000947099
p.242Y	mis	ur	0.797343	0.632286	0.00412485
p.243A	mis	lr	0.0511098	-1.49454	0.00456396
p.243E	mis	ur	0.863082	0.480418	0.0020238
p.243F	mis	lr	0.863842	-0.0449719	0.000211105
p.243G	mis	lr	0.938573	-0.336255	0.000935901
p.243I	mis	ll	-0.079635	-0.752976	0.0111457
p.243K	mis	ll	-1.17091	-0.935714	0.00182321
p.243L	mis	ll	-0.814125	-0.958991	0.00264855
p.243N	mis	lr	0.761874	-1.02197	0.00168138
p.243P	mis	ll	-0.362168	-0.877737	0.00456396
p.243Q	mis	ll	-0.909662	-0.832989	0.0020238
p.243R	mis	ll	-0.935946	-0.721025	0.000825338
p.243S	mis	ur	0.789227	0.164368	0.00168138
p.243T	mis	lr	0.745257	-0.444866	0.003308
p.243V	mis	ll	-0.207048	-0.926124	0.003308
p.243W	mis	ur	0.914901	0.312663	0.000935901
p.244A	mis	ur	0.965565	0.792371	0.000898515
p.244C	mis	ur	0.936836	0.382016	0.00558924
p.244D	mis	ur	0.974978	0.613832	0.00363235
p.244E	mis	ur	0.993191	0.786949	0.00265168
p.244F	mis	ur	1.00844	0.753659	0.00558924
p.244H	mis	ur	0.996965	0.780596	0.00376196
p.244I	mis	ur	1.02131	0.934477	0.00558924
p.244L	mis	ur	0.990198	0.785175	0.00558924
p.244N	mis	ur	1.0399	0.537764	0.00376196
p.244P	mis	ur	1.01078	0.904721	0.00132745
p.244R	mis	ur	0.951695	0.852468	0.00132745
p.244S	mis	ur	0.881728	0.89005	0.00376196
p.244T	mis	ur	1.03714	0.997113	0.00132745
p.244V	mis	ur	0.931945	0.883402	0.00265168
p.244W	mis	ur	0.992944	0.971943	0.00035385
p.244Y	mis	ur	0.953269	0.450746	0.00376196
p.245A	mis	ur	1.03485	0.804096	0.000898515
p.245C	mis	ur	0.965628	0.870041	0.00146756
p.245D	mis	ur	0.990564	0.889691	0.00363235
p.245E	mis	ur	1.00126	0.98626	0.00265168
p.245F	mis	ur	1.05666	0.77753	0.00146756
p.245H	mis	ur	0.926868	1.7761	0.0509699
p.245I	mis	ur	1.0517	1.05503	0.00146756
p.245K	mis	ur	1.01593	1.00378	0.00146756
p.245L	mis	ur	0.891397	0.952435	0.00146756
p.245N	mis	ur	1.00176	0.785971	0.0509699
p.245P	mis	ur	1.00279	1.04917	0.000449003
p.245Q	mis	ur	1.02919	0.917689	0.00146756
p.245R	mis	ur	0.958013	1.13119	0.000449003
p.245S	mis	ur	0.914056	0.747404	0.0509699
p.245T	mis	ur	1.04643	0.94024	0.000449003
p.245V	mis	ur	0.91023	1.12779	0.00265168
p.245Y	mis	ur	0.981804	1.06236	0.0509699
p.246A	mis	ur	0.943598	1.0567	0.00456396
p.246E	mis	ur	0.974573	1.16997	0.0020238
p.246F	mis	ur	1.03951	0.64585	0.000211105
p.246G	mis	ur	0.918293	1.03665	0.000935901
p.246I	mis	lr	0.87158	-0.233691	0.0404764
p.246K	mis	ur	0.734889	0.433476	0.00182321
p.246L	mis	lr	0.800415	-0.158495	0.00264855
p.246N	mis	ur	1.0123	0.969064	0.00168138
p.246P	mis	ur	0.873146	0.186244	0.00456396
p.246Q	mis	ur	0.976191	1.02525	0.0020238
p.246R	mis	lr	0.901825	-0.14672	0.000825338
p.246S	mis	ur	1.00645	0.850814	0.00168138
p.246T	mis	ur	0.816443	0.671686	0.003308
p.246V	mis	ur	0.823115	0.178651	0.003308
p.246W	mis	ur	0.995606	1.03254	0.000935901
p.247A	mis	ll	-1.06016	-1.56059	0.000652196
p.247C	mis	lr	0.793631	-0.296166	0.00224865
p.247D	mis	lr	0.480632	-0.180673	0.00224865
p.247E	mis	lr	0.531819	-0.885909	0.00356704
p.247F	mis	ur	0.99421	0.463633	0.0010285
p.247G	mis	ll	-0.997667	-1.12571	0.00224865
p.247H	mis	ll	-1.15292	-0.467745	0.000652196
p.247I	mis	ur	0.920621	0.354825	0.00117729
p.247K	mis	lr	0.219312	-0.436274	0.00463042
p.247L	mis	ur	0.968498	1.11497	0.0010285
p.247M	mis	lr	0.397341	-0.301464	0.00116903
p.247P	mis	ur	1.07405	1.07192	0.000652196
p.247Q	mis	ll	-1.0282	-0.668425	0.00356704
p.247R	mis	ll	-0.377253	-1.35556	0.00346139
p.247S	mis	ll	-1.0421	-0.575822	0.00166658
p.247T	mis	ur	0.869723	0.189766	0.000495066
p.247V	mis	ur	0.928802	1.15799	0.0010285
p.247Y	mis	lr	0.693805	-0.202713	0.0010285
p.248A	mis	ur	0.967689	0.779384	0.000449003
p.248D	mis	ur	0.91543	0.603255	0.000449003
p.248E	mis	ur	0.917657	0.155177	0.0509699
p.248F	mis	ur	0.970531	0.237143	0.000449003
p.248G	mis	ur	0.8926	0.778442	0.000449003
p.248H	mis	ur	0.999181	0.522358	0.000449003
p.248I	mis	ur	1.00655	0.82154	0.0509699
p.248K	mis	lr	0.879998	-0.356772	0.0509699
p.248L	mis	ur	1.00305	0.866987	0.00146756
p.248M	mis	ur	0.985193	0.74584	0.00146756
p.248N	mis	ur	0.88575	0.775994	0.000449003
p.248P	mis	ur	1.0136	0.985296	0.000449003
p.248Q	mis	ur	0.779848	0.779287	0.0509699
p.248S	mis	ur	1.07827	0.66989	0.000449003
p.248T	mis	ur	0.874795	0.858249	0.000449003
p.248V	mis	ur	0.988379	1.06504	0.00146756
p.248W	mis	ur	0.881249	0.737926	0.0509699
p.248Y	mis	ur	1.00023	0.799129	0.000449003
p.249A	mis	ur	0.971208	0.999291	0.00132745
p.249C	mis	ur	0.906037	0.766378	0.00132745
p.249D	mis	ur	0.960598	0.974515	0.00132745
p.249E	mis	ur	0.951778	1.12895	0.00376196
p.249F	mis	ur	0.956924	0.897132	0.00132745
p.249G	mis	ur	0.763884	0.95732	0.00318492
p.249H	mis	ur	1.07244	0.801866	0.00132745
p.249I	mis	ur	0.999993	1.11009	0.00447185
p.249K	mis	ur	0.910814	0.185221	0.00447185
p.249L	mis	ur	1.03603	0.939279	0.00558924
p.249M	mis	ur	0.953645	0.82462	0.00496284
p.249N	mis	ur	1.12363	1.02691	0.00168138
p.249P	mis	ur	1.0129	0.913501	0.00132745
p.249Q	mis	ur	1.00267	0.882309	0.00376196
p.249S	mis	ur	0.990041	0.966197	0.00355019
p.249T	mis	ur	1.02048	1.13908	0.00168138
p.249V	mis	ur	1.00456	0.979065	0.00558924
p.249W	mis	ur	0.890271	0.744796	0.00204366
p.249Y	mis	ur	0.953958	0.861693	0.00132745
p.250A	mis	ll	-0.45733	-0.765787	0.000898515
p.250C	mis	lr	0.910404	-0.115134	0.000898515
p.250D	mis	ur	0.996605	0.485542	0.00265168
p.250F	mis	ur	1.06978	0.708692	0.00363235
p.250G	mis	lr	0.727553	-0.640655	0.000898515
p.250H	mis	ur	0.931232	0.190707	0.00558924
p.250I	mis	ur	1.10348	0.906171	0.00363235
p.250L	mis	ur	0.865331	0.571563	0.00376196
p.250N	mis	ur	0.867155	0.10009	0.00265168
p.250Q	mis	ll	-0.295491	-1.17719	0.00558924
p.250R	mis	lr	0.778653	-0.338008	0.00132745
p.250S	mis	ll	-0.170179	-0.378481	0.00363235
p.250T	mis	lr	0.550837	-0.482331	0.00265168
p.250V	mis	lr	0.93839	-0.312776	0.00363235
p.250Y	mis	ur	1.07873	0.92522	0.00265168
p.251A	mis	ur	1.01964	0.92866	0.00456396
p.251C	mis	ur	1.06442	0.532455	0.000935901
p.251D	mis	ur	0.918475	1.31535	0.0020238
p.251F	mis	ur	0.91171	0.594509	0.00182321
p.251G	mis	ur	1.06618	0.810734	0.000935901
p.251H	mis	ur	1.07073	0.79516	0.0020238
p.251K	mis	ur	0.986098	1.0675	0.00346139
p.251L	mis	ur	1.0008	0.640398	0.000825338
p.251N	mis	ur	0.908857	0.673092	0.00157762
p.251P	mis	ur	1.03485	1.31834	0.00456396
p.251R	mis	ur	1.08947	0.78306	0.00346139
p.251S	mis	ur	0.967808	0.800692	0.000341815
p.251T	mis	ur	0.798742	0.426688	0.00215775
p.251V	mis	lr	0.221811	-0.445734	0.003308
p.251Y	mis	ur	1.02598	0.911516	0.0020238
p.252A	mis	lr	0.325053	-0.204091	0.00456396
p.252C	mis	ll	-0.498589	-1.0044	0.000935901
p.252D	mis	lr	0.778893	-0.742406	0.0020238
p.252F	mis	ll	-0.832335	-0.866609	0.00447185
p.252G	mis	ur	0.955894	1.23902	0.000935901
p.252H	mis	lr	0.637275	-0.57422	0.00204366
p.252I	mis	ll	-1.44304	-0.792841	0.00496284
p.252N	mis	ll	-0.499022	-0.311301	0.0020238
p.252P	mis	ur	0.72197	0.600697	0.00318492
p.252Q	mis	ll	-0.542576	-0.645227	0.00558924
p.252R	mis	ll	-0.159977	-0.914507	0.000623393
p.252S	mis	lr	0.299181	-0.794889	0.000935901
p.252T	mis	ll	-0.901438	-0.831267	0.00456396
p.252V	mis	ll	-0.911633	-1.00463	0.00168138
p.252Y	mis	ll	-1.54077	-1.19286	0.0020238
p.253A	mis	ur	0.858429	0.552213	0.002009
p.253C	mis	ll	-1.36631	-0.552069	0.00132745
p.253D	mis	ur	1.0325	0.93983	0.00558924
p.253F	mis	ur	1.0811	0.882682	0.00376196
p.253G	mis	ur	1.01359	1.05638	0.00132745
p.253H	mis	lr	0.398909	-0.145083	0.00558924
p.253I	mis	ur	0.775181	0.201593	0.00404433
p.253K	mis	ur	1.0784	0.989262	0.00346139
p.253L	mis	ur	1.07916	1.03024	0.00376196
p.253M	mis	ll	-1.12387	-0.836306	0.00116903
[truncated: 604 more rows]

## Sheet: Fig6d
Figure 6d
data selection:	missense variants
	AND data available from Kotler et al., 2018 (DOI: 10.1016/j.molcel.2018.06.012)
violin statistics:	quadrant	count	mean	std	min	0.25	0.5	0.75	max
	ll	998	-0.177233	0.99007	-1	-1	-1	0.778151	2.26482
	lr	526	-0.100615	1.11175	-1	-1	-1	0.988561	2.81224
	ul	14	0.856731	1.53836	-1	-1	1.56388	2.19434	2.52114
	ur	1047	0.17487	1.46685	-1	-1	-1	1.80613	3.92814
1way ANOVA	sum_sq	df	mean_sq	F	PR(>F)	eta_sq	omega_sq
C(quadrant)	150.913	3	50.3042	98.1492	2.04233e-56	0.207877	0.205614
Residual	575.057	1122	0.512528
Multiple comparisons (Tukey):	group1	group2	meandiff	p-adj	lower	upper	reject
	ll	lr	0.2106	0.002	0.0593	0.3619	TRUE
	ll	ul	0.9963	0.0002	0.3759	1.6166	TRUE
	ll	ur	0.7938	0	0.6704	0.9172	TRUE
	lr	ul	0.7857	0.007	0.1595	1.4118	TRUE
	lr	ur	0.5832	0	0.4333	0.7332	TRUE
	ul	ur	-0.2025	0.8353	-0.8225	0.4175	FALSE
variant	class	quadrant	rfs_crispr	rfs_kotler	sum_records	sum_log_records
p.126A	mis	ur	1.08528	1.12845	0
p.126C	mis	ur	0.99903	0.977268	268	2.42813
p.126D	mis	ur	0.824014	0.898798	96	1.98227
p.126E	mis	ur	0.945491	0.948957	0
p.126F	mis	ll	-0.951007	-1.77461	4	0.60206
p.126G	mis	ur	0.930002	1.1745	2	0.30103
p.126H	mis	ur	1.04191	0.496695	67	1.82607
p.126I	mis	ur	1.06389	1.05857	0
p.126K	mis	ur	0.966601	1.05324	0
p.126L	mis	ur	1.02417	0.977624	0
p.126N	mis	ur	0.79021	0.46809	65	1.81291
p.126P	mis	ur	0.934019	1.11107	0
p.126Q	mis	ur	1.05879	1.26985	0
p.126R	mis	ur	1.03492	1.20856	0
p.126S	mis	ur	1.0766	0.860994	35	1.54407
p.126T	mis	ur	1.0833	1.18789	0
p.126V	mis	ur	0.8566	0.752149	0
p.126W	mis	ll	-0.684001	-0.961211	0
p.127A	mis	lr	0.54924	-1.0762	0
p.127C	mis	lr	0.911608	-0.732334	12	1.07918
p.127D	mis	ur	1.0616	1.14495	0
p.127F	mis	ur	0.970454	0.933796	549	2.73957
p.127G	mis	ur	0.93357	1.30752	0
p.127H	mis	ur	1.00008	0.88185	0
p.127I	mis	ur	0.922922	1.28687	0
p.127L	mis	ur	0.948961	0.796502	0
p.127N	mis	ur	0.952414	0.894122	0
p.127P	mis	ur	1.03515	0.827469	83	1.91908
p.127R	mis	ur	0.960257	1.16575	0
p.127T	mis	ur	0.842708	1.1183	51	1.70757
p.127V	mis	ur	0.999143	0.942738	0
p.127W	mis	ur	1.003	1.21353	0
p.127Y	mis	ur	0.456492	0.619742	126	2.10037
p.128A	mis	ll	-1.45857	-1.1088	7	0.845098
p.128C	mis	ll	-0.538865	-1.68604	0
p.128D	mis	ll	-0.727607	-2.02828	0
p.128F	mis	ll	-0.657486	-0.564659	1	0
p.128G	mis	ll	-0.847506	-1.20074	0
p.128H	mis	ll	-1.00483	-1.13225	1	0
p.128I	mis	ll	-1.0444	-1.10733	0
p.128L	mis	ll	-0.619894	-0.831499	13	1.11394
p.128N	mis	ll	-0.304141	-1.24531	0
p.128Q	mis	ll	-0.699905	-1.75936	0
p.128R	mis	ll	-0.525337	-0.295175	4	0.60206
p.128S	mis	ll	-0.260208	-1.06217	26	1.41497
p.128T	mis	ll	-1.12018	-1.59248	1	0
p.128V	mis	ll	-0.8712	-1.42649	0
p.128Y	mis	ll	-1.34183	-2.04694	0
p.129C	mis	ll	-1.53767	-1.01755	0
p.129D	mis	ll	-1.30672	-1.26492	8	0.90309
p.129E	mis	ll	-1.33559	-1.95415	0
p.129F	mis	ll	-0.993174	-1.07797	0
p.129G	mis	ll	-0.868265	-1.28099	3	0.477121
p.129H	mis	ll	-0.767778	-2.0151	0
p.129I	mis	ll	-0.662892	-1.49473	0
p.129L	mis	ll	-0.354761	-1.13152	0
p.129N	mis	ll	-0.184156	-1.51899	0
p.129P	mis	ll	-0.871609	-1.77957	1	0
p.129R	mis	ll	-0.435969	-1.16727	0
p.129S	mis	ll	-0.898975	-0.969601	2	0.30103
p.129T	mis	ll	-0.920715	-1.16481	7	0.845098
p.129V	mis	ll	-0.896987	-1.38324	18	1.25527
p.129Y	mis	ll	-0.203747	-1.17778	0
p.130A	mis	ur	0.96231	0.507727	0
p.130C	mis	lr	1.08522	-0.678734	0
p.130D	mis	ur	1.02539	1.00675	0
p.130F	mis	ur	1.00697	0.209089	155	2.19033
p.130G	mis	ur	1.25513	1.09571	0
p.130H	mis	ur	0.760469	1.06893	46	1.66276
p.130I	mis	lr	0.721008	-1.06622	10	1
p.130N	mis	ur	0.908594	1.12643	0
p.130P	mis	ur	1.00465	0.787793	58	1.76343
p.130Q	mis	ur	0.926177	1.0252	0
p.130R	mis	ur	0.956356	0.56687	71	1.85126
p.130S	mis	ur	0.912749	1.21849	2	0.30103
p.130T	mis	ur	0.915442	0.472149	0
p.130V	mis	ur	0.762055	0.514869	164	2.21484
p.130Y	mis	ur	1.49047	1.04517	0
p.131A	mis	lr	1.08062	-0.347151	0
p.131C	mis	lr	0.976706	-0.233443	0
p.131D	mis	lr	0.897784	-0.820462	5	0.69897
p.131E	mis	ur	0.961478	0.0649113	0
p.131F	mis	ur	1.07566	1.01366	0
p.131G	mis	ll	-0.198849	-1.55386	0
p.131H	mis	lr	0.587623	-0.795083	7	0.845098
p.131I	mis	ur	0.877145	0.916449	108	2.03342
p.131K	mis	ll	-0.248899	-0.783297	23	1.36173
p.131L	mis	ur	0.843342	1.06696	0
p.131M	mis	ur	0.979547	0.234316	0
p.131P	mis	ur	1.05158	0.614964	0
p.131Q	mis	lr	0.602113	-0.111153	0
p.131R	mis	lr	0.147884	-0.569333	2	0.30103
p.131S	mis	lr	0.938649	-0.710966	48	1.68124
p.131T	mis	lr	1.08368	-0.386191	5	0.69897
p.131V	mis	ur	0.896194	0.817168	0
p.131Y	mis	ur	1.00761	0.978779	58	1.76343
p.132A	mis	ur	1.00527	0.897574	0
p.132D	mis	ur	0.877192	0.809541	0
p.132E	mis	ur	1.05596	1.044	217	2.33646
p.132G	mis	ur	1.20841	1.35679	0
p.132H	mis	ur	1.10288	1.00154	0
p.132I	mis	ur	0.955523	1.016	1	0
p.132M	mis	ur	1.00865	0.589704	80	1.90309
p.132N	mis	ur	0.925547	0.916391	629	2.79865
p.132P	mis	ur	1.03399	1.02493	0
p.132Q	mis	ur	1.08897	1.24917	104	2.01703
p.132R	mis	ur	0.901199	1.03583	535	2.72835
p.132S	mis	ur	0.971315	0.920087	0
p.132T	mis	ur	0.887144	0.257147	66	1.81954
p.132V	mis	ur	1.1036	0.889215	0
p.132W	mis	ur	1.13668	1.18116	2	0.30103
p.132Y	mis	ur	0.977072	1.04186	0
p.133A	mis	lr	1.07485	-0.496965	0
p.133E	mis	ur	1.03298	1.03755	0
p.133F	mis	lr	1.26895	-0.638311	0
p.133G	mis	ur	1.24384	1.17055	0
p.133I	mis	ll	-0.894819	-0.922766	24	1.38021
p.133K	mis	ur	1.05014	0.876166	117	2.06819
p.133L	mis	ll	-1.76175	-1.75656	13	1.11394
p.133N	mis	ur	0.88527	0.869125	0
p.133P	mis	ur	1.0002	1.13069	0
p.133Q	mis	ur	1.06887	0.421727	0
p.133R	mis	ur	1.01061	0.820294	44	1.64345
p.133S	mis	ur	0.92755	1.42133	1	0
p.133T	mis	ur	1.05673	0.746254	57	1.75587
p.133V	mis	ll	-1.20577	-1.40015	12	1.07918
p.133W	mis	ur	0.781895	1.01326	0
p.134A	mis	ur	0.925002	1.16456	0
p.134C	mis	ur	1.14322	0.860614	94	1.97313
p.134D	mis	ur	1.08887	0.946866	0
p.134G	mis	ur	0.921283	1.13586	0
p.134H	mis	ur	0.861225	1.12539	0
p.134I	mis	ur	0.923851	0.834909	24	1.38021
p.134L	mis	ur	0.978865	1.05626	258	2.41162
p.134N	mis	ur	0.927046	1.2161	0
p.134P	mis	ur	0.876835	1.18853	0
p.134R	mis	ur	1.16139	1.12097	0
p.134S	mis	ur	0.927144	1.10735	46	1.66276
p.134T	mis	ur	0.923629	0.807265	0
p.134V	mis	ur	1.08627	0.809388	71	1.85126
p.134W	mis	lr	1.15207	-0.88527	0
p.134Y	mis	ll	-0.587211	-1.14459	1	0
p.135A	mis	ll	-0.0652688	-1.27221	0
p.135D	mis	ur	0.901133	1.05193	0
p.135F	mis	ur	1.09839	0.526603	503	2.70157
p.135G	mis	ur	0.960241	0.908304	49	1.6902
p.135H	mis	ur	0.982996	1.08132	0
p.135I	mis	ll	-0.364556	-1.16369	0
p.135L	mis	lr	1.02131	-0.692658	0
p.135N	mis	ur	1.054	1.14707	0
p.135P	mis	ur	1.11467	1.03312	0
p.135R	mis	ur	0.927065	0.846464	164	2.21484
p.135S	mis	ur	1.06547	0.194629	89	1.94939
p.135T	mis	ll	-0.0764415	-1.11721	1	0
p.135V	mis	ll	-1.06306	-1.31775	0
p.135W	mis	ur	1.04977	1.12364	170	2.23045
p.135Y	mis	ur	0.981272	0.835821	603	2.78032
p.136A	mis	lr	0.213959	-1.19876	0
p.136D	mis	ur	0.989625	1.14767	0
p.136E	mis	ur	1.03463	0.639599	104	2.01703
p.136G	mis	lr	0.0594261	-1.50096	0
p.136H	mis	lr	0.836262	-0.524812	33	1.51851
p.136I	mis	ll	-0.216571	-0.766086	0
p.136K	mis	ll	-1.12365	-0.560994	4	0.60206
p.136L	mis	lr	0.535622	-0.699441	6	0.778151
p.136N	mis	lr	0.813604	-0.883884	0
p.136P	mis	ur	1.02119	0.58583	46	1.66276
p.136R	mis	ll	-1.5392	-1.00845	18	1.25527
p.136S	mis	ll	-0.808138	-0.995964	0
p.136T	mis	lr	0.43885	-0.688328	0
p.136V	mis	ll	-0.300772	-1.57353	0
p.136Y	mis	lr	0.938851	-0.178128	0
p.137A	mis	ll	-3.60352	-0.977453	0
p.137E	mis	ur	1.16245	1.20531	0
p.137F	mis	ll	-0.0053656	-1.36599	0
p.137G	mis	ur	1.00592	0.43909	0
p.137H	mis	lr	0.466605	-0.795935	0
p.137I	mis	ll	-0.602493	-0.729558	0
p.137K	mis	ll	-0.43961	-1.92975	0
p.137M	mis	ll	-0.724642	-1.44015	7	0.845098
p.137P	mis	ll	-0.536341	-1.33895	9	0.954243
p.137Q	mis	lr	0.952351	-1.46426	49	1.6902
p.137R	mis	ll	-0.219035	-0.389173	0
p.137S	mis	ll	-1.65619	-1.0561	0
p.137T	mis	ll	-0.0464875	-1.46657	0
p.137V	mis	lr	0.0233935	-1.30154	15	1.17609
p.137W	mis	lr	0.829727	-1.1277	0
p.138C	mis	lr	0.8606	-0.746548	0
p.138D	mis	lr	0.581898	-0.964956	14	1.14613
p.138E	mis	lr	0.786127	-1.27111	2	0.30103
p.138F	mis	lr	0.6116	-1.73387	0
p.138G	mis	ll	-0.802855	-1.52188	0
p.138H	mis	ll	-0.944969	-1.23519	0
p.138I	mis	ur	1.07966	0.996866	0
p.138L	mis	ur	1.05266	0.453032	0
p.138N	mis	ll	-1.48514	-1.7308	0
p.138P	mis	ur	1.01076	0.979831	157	2.1959
p.138R	mis	ll	-1.00596	-1.00142	0
p.138S	mis	ll	-1.10097	-1.27051	5	0.69897
p.138T	mis	lr	0.801264	-0.80147	37	1.5682
p.138V	mis	ur	1.12052	0.846887	284	2.45332
p.138Y	mis	lr	0.416716	-1.28367	0
p.139A	mis	lr	0.00609358	-1.63115	0
p.139D	mis	ur	0.917302	0.955714	0
p.139E	mis	lr	0.963194	-0.0162808	28	1.44716
p.139G	mis	lr	0.134121	-0.473221	0
p.139H	mis	lr	0.443711	-0.635768	0
p.139I	mis	ur	0.992844	0.165995	0
p.139M	mis	lr	0.720056	-1.25698	2	0.30103
p.139N	mis	lr	0.906399	-0.833181	97	1.98677
p.139P	mis	ur	1.05679	1.06819	0
p.139Q	mis	lr	0.403483	-1.07068	8	0.90309
p.139R	mis	ll	-1.09318	-1.48228	11	1.04139
p.139S	mis	lr	0.378312	-1.15454	0
p.139T	mis	lr	0.210162	-0.800187	15	1.17609
p.139V	mis	lr	0.551103	-1.4647	0
p.139W	mis	ur	1.08759	0.981216	1	0
p.139Y	mis	ur	0.946627	0.773847	0
p.140A	mis	ll	-1.37947	-1.21218	14	1.14613
p.140C	mis	ll	-0.8675	-1.78525	0
p.140D	mis	lr	0.821335	-0.278007	0
p.140F	mis	lr	1.04228	-0.274787	0
p.140G	mis	lr	0.184691	-1.0958	0
p.140H	mis	lr	0.640441	-1.59723	0
p.140I	mis	ll	-0.359193	-0.766521	43	1.63347
p.140K	mis	ll	-0.299179	-1.40863	0
p.140L	mis	lr	0.20521	-0.794995	0
p.140M	mis	ll	-0.19249	-0.729468	0
p.140N	mis	ll	-0.0519233	-1.60156	3	0.477121
p.140P	mis	ll	-0.881465	-1.19829	3	0.477121
p.140R	mis	ll	-1.08664	-1.973	0
p.140S	mis	ll	-1.6365	-0.983342	11	1.04139
p.140V	mis	ll	-0.625333	-0.75058	0
p.140Y	mis	lr	1.07622	-0.182361	0
p.141A	mis	ll	-1.74822	-1.18829	1	0
p.141D	mis	ur	1.05419	1.06236	0
p.141F	mis	lr	0.993135	-0.406747	37	1.5682
p.141G	mis	ur	1.05018	0.815365	36	1.5563
p.141H	mis	ur	1.03694	0.855816	0
p.141I	mis	ll	-0.22127	-1.037	0
p.141L	mis	ur	1.07513	0.300189	0
p.141N	mis	ur	1.02482	1.11805	0
p.141P	mis	ur	0.948161	0.746019	0
p.141R	mis	ur	1.09712	0.996914	105	2.02119
p.141S	mis	lr	0.837764	-1.10207	16	1.20412
p.141T	mis	ll	-0.756744	-1.13769	0
p.141V	mis	ll	-3.15182	-1.54464	0
p.141W	mis	ur	0.947228	0.696971	108	2.03342
p.141Y	mis	ur	0.956795	0.668227	564	2.75128
p.142A	mis	ll	-0.312309	-0.935494	5	0.69897
p.142C	mis	ll	-0.573981	-1.60891	0
p.142D	mis	lr	1.16147	-0.620685	0
p.142F	mis	lr	0.922631	-0.440432	9	0.954243
p.142G	mis	lr	0.952681	-1.59384	0
p.142H	mis	ll	-1.02439	-0.846965	15	1.17609
p.142I	mis	lr	0.340157	-0.721855	1	0
p.142L	mis	lr	0.866398	-1.02038	37	1.5682
p.142N	mis	lr	1.07776	-0.767651	2	0.30103
p.142Q	mis	ll	-1.06653	-0.758017	0
p.142R	mis	ll	-0.0251002	-1.42844	3	0.477121
p.142S	mis	ll	-0.447874	-1.12288	25	1.39794
p.142T	mis	lr	0.0785516	-1.15771	3	0.477121
p.142V	mis	ll	-0.734902	-1.19756	0
p.142Y	mis	lr	1.03056	-0.387976	0
p.143A	mis	ur	0.923379	0.876972	109	2.03743
p.143D	mis	ur	0.926061	0.957403	0
p.143E	mis	ur	0.841341	0.896447	37	1.5682
p.143F	mis	ur	1.10847	1.10317	0
p.143G	mis	ur	1.17307	0.180579	57	1.75587
p.143I	mis	ll	-0.548299	-1.31496	0
p.143K	mis	ur	0.924867	1.05182	0
p.143L	mis	lr	0.189886	-1.04738	15	1.17609
p.143M	mis	lr	0.87281	-0.2571	276	2.44091
p.143P	mis	ur	1.16507	1.21709	0
p.143Q	mis	ur	0.98272	1.08992	0
p.143R	mis	ur	1.07087	0.891741	0
p.143S	mis	ur	1.08264	0.779377	0
p.143T	mis	ur	1.01991	0.302212	0
p.143W	mis	ur	0.989373	0.814512	0
p.144A	mis	lr	1.08785	-0.994587	0
p.144D	mis	lr	0.628708	-0.964196	0
p.144E	mis	ll	-1.33887	-0.870255	0
p.144G	mis	lr	0.795276	-0.553934	0
p.144H	mis	lr	0.452	-1.11368	17	1.23045
p.144K	mis	lr	0.142616	-0.825793	4	0.60206
p.144L	mis	lr	0.219015	-0.981713	41	1.61278
p.144N	mis	ll	-1.19252	-1.58624	0
p.144P	mis	ur	1.05298	0.742007	62	1.79239
p.144R	mis	lr	0.343869	-0.532776	24	1.38021
p.144S	mis	ll	-0.724015	-0.644252	0
p.144T	mis	ll	-0.0858025	-1.2098	0
p.144V	mis	lr	1.08825	-0.350219	0
p.144W	mis	ur	1.01444	0.961932	0
p.144Y	mis	lr	0.0499142	-0.339661	0
p.145A	mis	ur	1.30076	0.358397	0
p.145E	mis	ur	1.01513	1.19783	0
p.145F	mis	lr	0.748247	-0.654778	0
p.145G	mis	ur	1.05056	0.747549	0
p.145H	mis	ur	0.927112	1.04649	0
p.145I	mis	ll	-1.03163	-2.03514	0
p.145K	mis	ur	0.745155	0.984211	1	0
p.145M	mis	ll	-1.49325	-0.940509	9	0.954243
p.145P	mis	ur	0.988652	0.870077	106	2.02531
p.145Q	mis	ur	0.960457	0.811312	93	1.96848
p.145R	mis	ur	1.16568	0.578952	70	1.8451
p.145S	mis	ur	0.945007	0.925217	0
p.145T	mis	lr	1.11079	-0.18428	1	0
p.145V	mis	ll	-0.807549	-1.18684	10	1
p.145W	mis	ur	1.06173	1.07088	0
p.146A	mis	lr	1.00129	-1.05934	0
p.146C	mis	ll	-1.32828	-1.03114	12	1.07918
p.146E	mis	lr	0.934307	-1.62712	0
p.146F	mis	ll	-1.25747	-1.60741	0
p.146G	mis	lr	0.989205	-0.48353	13	1.11394
p.146K	mis	ll	-0.758088	-1.11638	0
p.146L	mis	ll	-0.692514	-1.2848	4	0.60206
p.146P	mis	ur	0.974352	0.896585	0
p.146Q	mis	ll	-0.112934	-1.1775	0
p.146R	mis	ll	-1.56285	-1.3253	18	1.25527
p.146S	mis	ll	-0.00737202	-0.717147	11	1.04139
p.146T	mis	lr	0.408942	-0.501535	0
p.146V	mis	ll	-1.27153	-0.504912	0
p.146Y	mis	ll	-2.52576	-1.08142	0
p.147A	mis	lr	0.52329	-0.618354	17	1.23045
p.147C	mis	ll	-2.0704	-0.906997	0
p.147D	mis	ur	0.960154	0.849922	34	1.53148
p.147E	mis	ur	0.989255	1.08264	8	0.90309
p.147F	mis	ll	-0.46349	-1.10703	4	0.60206
p.147G	mis	ur	0.988262	0.205892	58	1.76343
p.147H	mis	ur	0.9544	0.334159	0
p.147I	mis	ll	-0.425019	-0.758374	28	1.44716
p.147L	mis	ll	-2.33651	-1.75621	1	0
p.147M	mis	ll	-1.08132	-1.28983	0
p.147N	mis	lr	0.897805	-0.375651	0
p.147P	mis	ur	1.18046	0.923763	0
p.147R	mis	ur	0.835972	0.915393	0
p.147S	mis	lr	1.1128	-0.381705	0
p.147T	mis	ll	-2.68004	-1.17774	0
p.147Y	mis	ur	1.19221	0.614389	0
p.148A	mis	ll	-1.29992	-1.44134	2	0.30103
p.148C	mis	ll	-0.625653	-0.663228	0
p.148E	mis	ll	-1.40247	-1.06994	20	1.30103
p.148F	mis	lr	0.895849	-0.0441948	0
p.148G	mis	ll	-0.930622	-1.59471	4	0.60206
p.148H	mis	ll	-1.27856	-1.11241	8	0.90309
p.148I	mis	lr	0.0546619	-0.876306	0
p.148K	mis	ll	-0.34112	-1.65646	0
p.148L	mis	lr	0.12647	-0.979536	0
p.148N	mis	ul	-0.951877	0.678344	22	1.34242
p.148P	mis	ur	1.16509	0.77314	0
p.148Q	mis	ll	-0.73176	-1.66601	0
p.148R	mis	ll	-2.72049	-1.56349	0
p.148S	mis	ll	-0.727216	-1.12965	0
p.148T	mis	ll	-3.44426	-0.358157	0
p.148V	mis	ll	-0.271235	-1.19509	3	0.477121
p.148Y	mis	lr	0.366442	-0.152991	9	0.954243
p.149A	mis	ll	-0.18131	-1.13272	2	0.30103
p.149C	mis	ll	-0.143798	-1.27012	1	0
p.149D	mis	ll	-2.72394	-1.22868	0
p.149F	mis	ll	-0.354847	-0.710828	34	1.53148
p.149G	mis	ll	-0.943737	-1.86359	0
p.149H	mis	ul	-1.48279	0.19394	0
p.149I	mis	ll	-1.64137	-0.892675	0
p.149L	mis	ll	-2.86711	-0.722015	0
p.149N	mis	ll	-0.684178	-1.55853	0
p.149P	mis	ll	-0.454777	-0.347097	13	1.11394
p.149R	mis	ll	-2.12382	-2.53411	0
p.149T	mis	ll	-0.236782	-1.35566	5	0.69897
p.149V	mis	ll	-2.7582	-1.08361	0
p.149W	mis	ll	-0.981735	-0.375722	0
p.149Y	mis	ll	-0.587056	-0.562368	4	0.60206
p.150A	mis	ll	-0.781129	-1.10186	7	0.845098
p.150E	mis	ll	-0.919668	-1.39373	0
p.150G	mis	ll	-0.915068	-1.29737	0
p.150I	mis	ll	-0.507618	-0.701991	34	1.53148
p.150K	mis	ll	-0.922384	-0.729427	6	0.778151
p.150L	mis	ll	-2.71731	-1.29998	0
p.150M	mis	lr	0.0556661	-1.31747	0
p.150N	mis	ll	-0.599238	-1.45751	2	0.30103
p.150P	mis	ll	-1.02169	-0.876762	3	0.477121
p.150R	mis	ll	-0.901175	-1.35129	4	0.60206
p.150S	mis	ll	-1.9514	-0.864897	1	0
p.150V	mis	ll	-2.47965	-1.53858	0
p.151C	mis	lr	1.06763	-0.0574421	0
p.151D	mis	ur	0.976333	1.1911	0
p.151F	mis	ur	0.918638	1.00464	11	1.04139
p.151G	mis	ur	1.01911	0.899668	0
p.151H	mis	ur	0.81241	0.0530334	247	2.3927
p.151I	mis	lr	0.982892	-0.324578	0
p.151L	mis	lr	0.041433	-1.00314	38	1.57978
p.151N	mis	ur	1.08025	1.12309	0
p.151Q	mis	ur	0.872105	0.880789	0
p.151R	mis	ur	0.836423	0.4716	164	2.21484
p.151S	mis	ur	1.0339	0.973166	608	2.7839
p.151T	mis	ur	1.13248	0.0850461	151	2.17898
p.151V	mis	lr	0.581329	-0.990509	0
p.151Y	mis	ur	1.03188	1.19223	0
p.152A	mis	lr	0.772277	-0.864573	8	0.90309
p.152E	mis	lr	0.880952	-0.626226	0
p.152G	mis	lr	1.06175	-0.378591	0
p.152H	mis	ur	1.09157	0.642712	0
p.152K	mis	lr	1.16719	-0.121597	3	0.477121
p.152L	mis	lr	0.96705	-0.156354	649	2.81224
p.152Q	mis	lr	0.707686	-0.233543	36	1.5563
p.152R	mis	ur	0.96411	0.503969	45	1.65321
p.152S	mis	lr	1.08371	-0.0288121	131	2.11727
p.152T	mis	lr	0.839491	-0.786241	42	1.62325
p.152V	mis	ur	1.11134	0.422851	0
p.152W	mis	ur	0.964726	1.14056	0
p.153A	mis	ll	-0.572379	-1.12433	9	0.954243
p.153C	mis	ll	-1.15567	-1.11703	0
p.153D	mis	ll	-1.2815	-0.934127	0
p.153F	mis	ll	-1.11522	-0.86761	2	0.30103
p.153G	mis	ll	-0.209393	-1.05243	0
p.153H	mis	ll	-0.509223	-1.53505	4	0.60206
p.153I	mis	ll	-0.902127	-1.74439	0
p.153L	mis	ll	-0.445668	-1.32326	31	1.49136
p.153N	mis	ll	-2.28313	-1.46278	0
p.153Q	mis	ll	-0.692547	-1.26359	0
p.153R	mis	ll	-0.63839	-1.26925	4	0.60206
p.153S	mis	ll	-0.703578	-0.726543	51	1.70757
p.153T	mis	ll	-0.192988	-0.859788	12	1.07918
p.153V	mis	ll	-0.00263129	-0.479398	0
p.153Y	mis	ll	-0.982515	-1.10889	0
p.154A	mis	lr	0.305258	-0.870041	4	0.60206
p.154C	mis	ur	0.226371	0.132703	4	0.60206
p.154D	mis	ll	-0.461747	-0.803995	33	1.51851
p.154E	mis	ll	-0.316316	-1.31554	0
p.154F	mis	lr	0.375778	-1.05692	0
p.154I	mis	ur	1.07361	0.754963	8	0.90309
p.154L	mis	lr	0.486824	-0.27041	0
p.154N	mis	ll	-2.32376	-1.23422	0
p.154R	mis	lr	0.45879	-1.18293	1	0
p.154S	mis	ll	-0.0337873	-1.074	51	1.70757
p.154T	mis	lr	0.655715	-0.932698	0
p.154V	mis	ur	0.948156	0.361164	510	2.70757
p.154W	mis	lr	0.763627	-0.181546	0
p.154Y	mis	lr	0.596882	-0.907372	0
p.155A	mis	ll	-1.2129	-0.805917	29	1.4624
p.155C	mis	ll	-2.27131	-1.48589	0
p.155D	mis	ur	0.915669	0.909756	0
p.155F	mis	ur	0.945391	1.13168	2	0.30103
p.155G	mis	ur	0.993839	0.132734	0
p.155H	mis	ur	1.07201	0.737991	1	0
p.155I	mis	ur	0.942468	0.0224223	112	2.04922
p.155K	mis	ur	1.06122	0.88988	0
p.155L	mis	lr	0.97648	-1.02407	0
p.155M	mis	lr	1.00125	-0.0127299	2	0.30103
p.155N	mis	ur	1.08837	0.340717	174	2.24055
p.155P	mis	lr	0.991849	-0.756411	136	2.13354
p.155R	mis	ur	0.837135	0.991761	0
p.155S	mis	ll	-0.824873	-0.690748	22	1.34242
p.155V	mis	lr	0.385428	-0.540281	0
p.155Y	mis	ur	1.12278	1.09669	0
p.156A	mis	lr	0.368216	-0.456053	0
p.156C	mis	ll	-1.24157	-1.14342	67	1.82607
p.156D	mis	ur	1.19464	1.07928	0
p.156F	mis	ll	-0.853188	-1.15816	0
p.156G	mis	ur	1.00559	0.299925	46	1.66276
p.156H	mis	ll	-0.534168	-1.26085	91	1.95904
p.156I	mis	ll	-1.06224	-1.65218	0
p.156L	mis	ll	-0.605638	-1.07859	22	1.34242
p.156N	mis	ll	-0.457973	-1.30924	0
p.156P	mis	ur	0.774832	0.251153	234	2.36922
p.156Q	mis	ll	-0.769186	-1.4355	0
p.156S	mis	ll	-0.39152	-0.946381	12	1.07918
p.156T	mis	ll	-2.64535	-1.20576	0
p.156V	mis	ll	-2.77691	-0.740021	0
p.156W	mis	ll	-1.86034	-0.64409	0
p.156Y	mis	ll	-1.75667	-1.35144	0
p.157C	mis	lr	0.703727	-0.561376	0
p.157D	mis	ur	1.14264	1.05164	96	1.98227
p.157E	mis	ur	1.08335	1.07185	0
p.157F	mis	ur	0.928488	1.06012	1386	3.14176
p.157G	mis	ur	0.840605	0.969135	115	2.0607
p.157H	mis	ur	1.25726	0.875103	0
p.157I	mis	ll	-0.952392	-1.04427	71	1.85126
p.157L	mis	lr	1.04623	-0.602851	47	1.6721
p.157M	mis	ur	1.19565	0.946313	0
p.157N	mis	ur	0.992624	1.0864	0
p.157R	mis	ur	0.888422	0.983048	1	0
p.157S	mis	ur	0.940956	0.961042	1	0
p.157T	mis	ur	0.524678	0.736912	0
p.157Y	mis	ur	1.06802	0.857391	0
p.158A	mis	lr	1.0574	-0.0880812	0
p.158C	mis	lr	0.745239	-0.584116	158	2.19866
p.158D	mis	ur	1.15327	1.08741	0
p.158F	mis	ur	1.12891	0.921982	15	1.17609
p.158G	mis	ur	1.01587	0.917968	143	2.15534
p.158H	mis	ur	0.889062	0.270627	730	2.86332
p.158I	mis	lr	0.91987	-0.489909	0
p.158L	mis	ur	0.942945	0.707854	848	2.9284
p.158N	mis	ur	1.13967	0.700164	0
p.158P	mis	ur	1.06385	0.743024	188	2.27416
p.158Q	mis	ur	1.13674	0.427224	2	0.30103
p.158S	mis	lr	0.302056	-0.814443	29	1.4624
p.158T	mis	ur	1.00823	0.0719664	0
p.158V	mis	lr	0.750936	-0.96361	1	0
p.158W	mis	ur	0.977069	1.13936	0
p.158Y	mis	ur	0.997162	0.928986	2	0.30103
p.159C	mis	ll	-0.465002	-1.54249	0
p.159D	mis	ur	1.01382	0.967437	68	1.83251
p.159E	mis	ur	1.08715	0.737653	0
p.159F	mis	ur	0.937953	0.993674	3	0.477121
p.159G	mis	lr	0.807466	-0.756882	7	0.845098
p.159H	mis	ur	1.21454	1.05026	1	0
p.159I	mis	ur	1.05418	0.994325	3	0.477121
p.159L	mis	ur	1.10942	1.00737	1	0
p.159N	mis	ur	0.973226	0.152348	0
p.159P	mis	ur	1.09482	0.882635	351	2.54531
p.159R	mis	ur	1.08989	0.890867	0
p.159S	mis	lr	0.0462205	-1.26918	26	1.41497
p.159T	mis	ll	-1.01054	-0.91468	25	1.39794
p.159V	mis	ur	0.97921	0.923509	429	2.63246
p.159Y	mis	ur	0.914182	0.649276	0
p.160A	mis	lr	0.956653	-0.49057	0
p.160E	mis	lr	0.584937	-1.4387	0
p.160F	mis	lr	0.734207	-0.480053	0
p.160G	mis	ur	0.924825	0.662297	0
p.160I	mis	ll	-0.671849	-1.28273	65	1.81291
p.160K	mis	lr	0.947496	-0.516563	11	1.04139
p.160L	mis	ll	-0.857176	-1.12098	17	1.23045
p.160N	mis	ur	0.941312	0.852943	2	0.30103
p.160P	mis	ur	0.98789	1.02888	0
p.160Q	mis	ll	-1.59432	-1.57423	0
p.160R	mis	lr	0.323935	-1.02521	5	0.69897
p.160S	mis	lr	0.827165	-0.621244	0
p.160T	mis	ll	-0.717246	-0.0660858	9	0.954243
p.160V	mis	ll	-0.661073	-1.35157	28	1.44716
p.160W	mis	ur	0.942443	0.299603	0
p.161C	mis	ll	-1.0407	-1.54266	0
p.161D	mis	ur	0.930484	0.921266	122	2.08636
p.161E	mis	ur	1.05672	1.06044	0
p.161F	mis	ur	1.06816	1.12177	6	0.778151
p.161G	mis	lr	0.920642	-0.644248	12	1.07918
p.161H	mis	ur	0.870139	1.09396	0
p.161I	mis	ur	0.957392	1.06668	0
p.161L	mis	lr	1.12428	-0.98893	0
p.161N	mis	ur	0.982197	0.940017	0
p.161P	mis	lr	0.664923	-1.1366	6	0.778151
p.161R	mis	ur	1.07365	0.88196	0
p.161S	mis	lr	0.916042	-0.628432	48	1.68124
p.161T	mis	ur	1.07853	0.443882	445	2.64836
p.161V	mis	lr	0.61846	-1.04466	48	1.68124
p.161Y	mis	ur	0.840872	0.963049	0
p.162A	mis	lr	0.922427	-1.02179	0
p.162C	mis	ll	-1.06351	-1.02122	0
p.162D	mis	ur	0.920826	0.964237	0
p.162F	mis	ur	0.924132	0.277659	79	1.89763
p.162G	mis	ur	0.740263	0.902116	0
p.162H	mis	ur	0.901789	0.898914	0
p.162K	mis	lr	1.05221	-0.113154	0
p.162L	mis	ll	-0.907193	-1.32127	0
p.162M	mis	ll	-1.5625	-1.56689	25	1.39794
p.162N	mis	ur	0.967234	0.992852	61	1.78533
p.162R	mis	lr	0.211599	-1.23605	1	0
p.162S	mis	ur	1.12814	0.106822	35	1.54407
p.162T	mis	lr	0.954034	-1.33915	7	0.845098
p.162V	mis	ll	-0.901741	-1.87524	17	1.23045
p.162Y	mis	ur	1.23934	0.877185	0
p.163A	mis	ur	0.956233	0.85677	0
p.163C	mis	ur	0.942501	0.791623	1245	3.09517
p.163D	mis	ur	0.97896	0.917805	50	1.69897
p.163E	mis	ur	0.764685	1.06071	0
p.163F	mis	ll	-1.16731	-1.33926	3	0.477121
p.163G	mis	ur	0.861779	0.992547	0
p.163H	mis	ur	0.951498	0.649102	192	2.2833
p.163I	mis	ur	0.9821	1.04204	0
p.163K	mis	ur	0.919761	0.919579	0
p.163L	mis	ur	1.11745	0.951054	0
p.163N	mis	ur	0.956821	0.831271	133	2.12385
p.163P	mis	ur	0.938955	0.894856	0
p.163Q	mis	ur	1.08058	1.06281	0
p.163R	mis	ur	0.985716	1.18124	0
p.163S	mis	ur	1.14155	0.726351	31	1.49136
p.163T	mis	ur	1.07712	0.966565	0
p.163V	mis	ur	1.19024	1.06169	0
p.163W	mis	ur	1.00756	1.02956	0
p.164A	mis	ll	-0.0824678	-0.919266	0
p.164D	mis	ur	1.30808	0.972693	0
p.164E	mis	ur	1.00237	1.03014	147	2.16732
p.164G	mis	ur	1.03118	0.851324	0
p.164H	mis	ur	1.13292	0.464554	0
p.164I	mis	lr	0.964445	-0.561472	0
p.164M	mis	lr	0.731807	-1.22438	12	1.07918
p.164N	mis	lr	0.824394	-0.495036	31	1.49136
p.164P	mis	ur	0.91346	0.218043	0
p.164Q	mis	lr	0.944103	-0.729429	9	0.954243
p.164R	mis	ll	-0.640906	-0.903928	7	0.845098
p.164S	mis	lr	0.21767	-1.25439	0
p.164T	mis	lr	0.354766	-1.03707	6	0.778151
p.164V	mis	lr	0.787495	-0.915315	0
p.164W	mis	ur	0.996778	1.22302	0
p.164Y	mis	ur	0.950025	0.418159	0
p.165A	mis	ll	-1.11862	-1.62182	0
p.165D	mis	ll	-1.11443	-0.43042	0
p.165E	mis	ll	-0.554975	-0.972823	5	0.69897
p.165G	mis	ll	-2.89386	-0.928395	0
p.165H	mis	ll	-1.11125	-1.08906	6	0.778151
p.165K	mis	ll	-0.983203	-0.967968	10	1
p.165L	mis	ll	-0.388817	-0.957696	9	0.954243
p.165N	mis	ll	-2.78989	-1.67963	0
p.165P	mis	lr	0.697062	-0.74197	9	0.954243
p.165R	mis	ll	-0.79511	-1.24328	16	1.20412
p.165S	mis	ll	-2.69091	-1.5473	0
p.165T	mis	ll	-0.96769	-2.08511	0
p.165V	mis	lr	0.991271	-1.0945	0
p.165W	mis	ll	-0.716404	-0.603872	0
p.165Y	mis	ll	-1.51592	-1.22813	0
p.166A	mis	ll	-1.36846	-1.01413	7	0.845098
p.166C	mis	ll	-0.285745	-1.68971	0
p.166E	mis	ll	-2.62291	-1.37661	0
p.166F	mis	ll	-0.339096	-0.941899	1	0
p.166G	mis	ll	-1.465	-0.959472	1	0
p.166I	mis	ll	-1.72998	-1.50891	0
p.166K	mis	ll	-0.241491	-1.58439	0
p.166L	mis	ll	-1.50227	-1.091	33	1.51851
p.166P	mis	ll	-1.422	-1.37483	12	1.07918
p.166Q	mis	ll	-0.70782	-1.29259	0
p.166R	mis	ll	-0.515092	-2.89524	0
p.166T	mis	ll	-1.1261	-1.6439	26	1.41497
p.166V	mis	lr	0.50803	-1.48179	0
p.166W	mis	ll	-0.529211	-0.811533	0
p.166Y	mis	ll	-0.475404	-1.80958	0
p.167A	mis	ll	-0.470841	-1.40312	0
p.167D	mis	ll	-0.616365	-1.48064	0
p.167E	mis	ll	-0.301579	-1.90804	12	1.07918
p.167G	mis	ll	-0.439637	-1.23324	0
p.167H	mis	ll	-0.770828	-1.22059	30	1.47712
p.167K	mis	ll	-2.10822	-0.687028	2	0.30103
p.167L	mis	ll	-0.358143	-2.14477	10	1
p.167N	mis	ll	-0.862769	-1.73816	0
p.167P	mis	ll	-1.4236	-0.997643	4	0.60206
p.167R	mis	ll	-0.927708	-1.35758	22	1.34242
p.167S	mis	ll	-0.553295	-1.13128	0
p.167T	mis	ll	-3.49903	-1.18985	0
p.167V	mis	ll	-1.16955	-1.18888	0
p.167W	mis	lr	0.308599	-0.508365	0
p.167Y	mis	ll	-0.348468	-0.900012	0
p.168A	mis	lr	0.188909	-1.52644	0
p.168C	mis	ll	-0.225649	-1.43665	0
p.168D	mis	lr	0.778785	-0.815567	5	0.69897
p.168E	mis	ur	0.902503	0.160903	0
p.168F	mis	ll	-0.497691	-1.97914	0
p.168G	mis	ur	0.878454	0.732207	0
p.168I	mis	ur	1.00618	0.556484	0
p.168K	mis	ur	1.11081	0.921297	0
p.168L	mis	ur	1.01176	0.718379	59	1.77085
p.168N	mis	lr	0.674572	-0.867009	4	0.60206
p.168P	mis	ur	0.908936	0.47354	72	1.85733
p.168Q	mis	lr	0.968087	-0.29333	3	0.477121
p.168R	mis	ur	1.01853	0.798678	214	2.33041
p.168S	mis	ll	-0.810524	-1.20393	0
p.168T	mis	ur	1.06967	0.548926	0
p.168V	mis	lr	0.871946	-0.14829	2	0.30103
p.168Y	mis	ll	-1.06106	-1.01163	39	1.59106
p.169A	mis	ll	-3.5233	-1.22305	0
p.169E	mis	ll	-0.474219	-1.85834	0
p.169F	mis	ll	-0.440882	-1.03458	0
p.169G	mis	ll	-1.12371	-2.43361	0
p.169I	mis	ll	-0.892349	-1.38167	50	1.69897
p.169K	mis	ll	-0.415163	-1.39174	4	0.60206
p.169L	mis	ll	-0.717897	-1.22161	2	0.30103
p.169N	mis	ll	-0.21599	-1.4113	0
p.169P	mis	ur	0.844085	1.2015	0
p.169Q	mis	ll	-2.43395	-1.73352	0
p.169R	mis	ll	-0.555458	-0.645001	0
p.169S	mis	ll	-3.35749	-1.67977	0
p.169T	mis	ll	-1.22822	-1.06517	14	1.14613
p.169V	mis	ll	-0.797949	-1.03558	22	1.34242
p.169W	mis	ll	-0.491864	-1.87062	0
p.170A	mis	ll	-0.604022	-0.828554	15	1.17609
p.170E	mis	lr	0.920872	-0.753532	0
p.170G	mis	ll	-0.924266	-1.74434	0
p.170I	mis	ll	-0.459346	-1.54461	0
p.170K	mis	ll	-0.00612308	-1.6836	5	0.69897
p.170M	mis	ll	-1.42855	-1.28139	58	1.76343
p.170N	mis	ll	-0.503956	-1.09764	0
p.170P	mis	lr	0.0919187	-0.873389	3	0.477121
p.170Q	mis	lr	0.0247636	-1.04351	0
p.170R	mis	ll	-0.404689	-0.734114	3	0.477121
p.170S	mis	ll	-0.694572	-1.43089	11	1.04139
p.170V	mis	ll	-0.615104	-1.04172	0
p.170W	mis	ll	-0.216363	-1.28888	0
p.171A	mis	ll	-0.625692	-1.29924	2	0.30103
p.171D	mis	ll	-1.013	-1.54145	10	1
p.171G	mis	ur	0.896408	0.395613	49	1.6902
p.171H	mis	ll	-0.180576	-1.70136	0
p.171K	mis	ll	-0.895277	-1.02107	43	1.63347
p.171M	mis	lr	0.925431	-1.00942	0
p.171N	mis	lr	0.652482	-1.93544	0
p.171P	mis	ur	0.754493	0.936293	0
p.171Q	mis	ll	-1.28115	-1.38839	13	1.11394
p.171R	mis	lr	0.395737	-0.140203	0
p.171S	mis	ll	-0.91742	-1.67749	0
p.171T	mis	ll	-0.670456	-1.0104	0
p.171V	mis	lr	0.622128	-1.39599	3	0.477121
p.171W	mis	ur	1.10057	0.395433	0
p.171Y	mis	lr	0.885671	-1.32421	0
p.172A	mis	ll	-0.507201	-0.895069	33	1.51851
p.172C	mis	lr	0.01776	-1.59614	0
p.172D	mis	ur	0.91181	1.04579	100	2
p.172E	mis	ur	1.07265	1.03356	0
p.172F	mis	ur	0.998459	0.625351	222	2.34635
p.172G	mis	lr	0.789822	-0.431664	18	1.25527
p.172H	mis	lr	0.993035	-0.522149	0
p.172I	mis	ll	-2.17242	-1.28289	32	1.50515
p.172L	mis	lr	0.329694	-0.968547	2	0.30103
p.172M	mis	lr	0.838202	-1.76317	0
p.172N	mis	lr	0.939401	-1.71956	0
p.172P	mis	ll	-0.897632	-1.34908	0
p.172R	mis	lr	0.940939	-0.0159173	0
p.172S	mis	lr	0.705916	-0.731254	0
p.172T	mis	ll	-0.0526916	-1.18345	0
p.172Y	mis	ur	0.895255	0.873295	0
p.173A	mis	ur	0.859699	0.774967	104	2.01703
p.173D	mis	ur	0.928144	0.839376	0
p.173E	mis	ur	0.954125	0.951579	43	1.63347
p.173F	mis	ur	0.725911	0.933982	0
p.173G	mis	ur	0.98876	0.838884	98	1.99123
p.173I	mis	ur	1.01143	0.661192	0
p.173K	mis	ur	0.98378	0.946272	0
p.173L	mis	ur	1.03247	0.957477	662	2.82086
p.173M	mis	ur	0.91665	0.892352	614	2.78817
p.173P	mis	lr	0.848019	-0.825352	0
p.173Q	mis	ur	0.911713	0.9815	1	0
p.173R	mis	ur	1.08382	1.06429	2	0.30103
p.173S	mis	ur	1.11015	0.934741	0
p.173T	mis	ur	0.853988	1.14567	0
p.173W	mis	ur	1.08284	1.0689	3	0.477121
p.174A	mis	ll	-0.635909	-1.35005	0
p.174C	mis	lr	0.870919	-0.609339	0
p.174E	mis	ur	0.969554	0.823731	1	0
p.174G	mis	lr	0.997844	-0.794393	22	1.34242
p.174I	mis	lr	1.08045	-0.743068	0
p.174K	mis	ll	-0.831364	-1.20589	23	1.36173
p.174M	mis	ll	-0.575961	-1.52131	7	0.845098
p.174N	mis	ur	1.01773	0.521166	3	0.477121
p.174P	mis	ur	0.913439	0.808299	0
p.174Q	mis	ll	-0.836225	-0.509418	0
p.174S	mis	lr	0.417368	-0.751519	26	1.41497
p.174T	mis	ll	-0.579884	-1.30888	4	0.60206
p.174V	mis	ll	-0.151336	-0.471476	0
p.174W	mis	ur	1.03449	0.626032	108	2.03342
p.175A	mis	ll	-0.908217	-0.804994	0
p.175C	mis	ll	-0.759063	-1.23558	152	2.18184
p.175D	mis	ur	1.21178	1.07671	0
p.175E	mis	ur	1.0751	1.13549	0
p.175F	mis	ur	1.08978	0.935272	1	0
p.175G	mis	ur	1.03938	0.968923	224	2.35025
p.175H	mis	ur	0.979173	0.874007	8475	3.92814
p.175I	mis	lr	0.77795	-0.862973	0
p.175K	mis	lr	0.969552	-1.22137	0
p.175L	mis	lr	0.788861	-0.39566	193	2.28556
p.175M	mis	lr	0.513483	-0.713081	0
p.175N	mis	lr	0.727183	-1.33966	0
p.175P	mis	lr	0.94539	-0.874556	24	1.38021
p.175Q	mis	ur	1.15095	0.399802	5	0.69897
p.175S	mis	lr	0.502436	-0.918693	28	1.44716
p.175T	mis	ll	-2.2403	-1.37276	0
p.175V	mis	ll	-0.778754	-1.04623	0
p.175W	mis	ur	0.980531	0.745965	0
p.175Y	mis	ur	1.04998	0.903414	0
p.176D	mis	ur	1.22474	0.997311	0
p.176F	mis	ur	0.957447	0.84125	1096	3.03981
p.176G	mis	ur	0.889563	0.692377	74	1.86923
p.176H	mis	ur	1.04089	1.42128	0
p.176I	mis	ur	0.800641	0.922182	0
p.176L	mis	ur	0.968823	0.949517	3	0.477121
p.176N	mis	ur	0.972809	1.10755	0
p.176R	mis	ur	1.00985	0.983517	144	2.15836
p.176S	mis	ur	1.00385	0.964475	213	2.32838
p.176T	mis	ur	0.993775	0.828659	0
p.176V	mis	ur	1.02646	0.875405	2	0.30103
p.176W	mis	ur	1.00607	0.766017	182	2.26007
p.176Y	mis	ur	0.985852	0.258329	687	2.83696
p.177A	mis	ll	-0.245493	-1.47005	2	0.30103
p.177C	mis	lr	1.0806	-1.40665	0
p.177D	mis	ur	1.05133	0.585145	0
p.177F	mis	lr	0.998021	-0.33627	8	0.90309
p.177G	mis	lr	1.12149	-0.0931031	0
p.177H	mis	lr	0.826594	-0.573329	35	1.54407
p.177I	mis	lr	0.994209	-0.591515	2	0.30103
p.177L	mis	lr	0.897072	-0.775517	179	2.25285
p.177N	mis	ur	0.991152	0.877713	0
p.177Q	mis	ur	0.823074	0.370112	0
p.177R	mis	ur	0.967248	0.391115	117	2.06819
p.177S	mis	lr	1.12283	-0.684835	83	1.91908
p.177T	mis	lr	0.761684	-0.826342	16	1.20412
p.177V	mis	ur	0.890444	0.00183185	0
p.177Y	mis	lr	0.999758	-0.297032	0
p.178A	mis	lr	0.833321	-1.00583	0
p.178C	mis	lr	0.245046	-1.10321	0
p.178D	mis	ur	1.0356	0.721225	83	1.91908
p.178E	mis	ur	1.01012	0.645745	0
p.178F	mis	ll	-1.11151	-1.37482	0
p.178G	mis	lr	1.03579	-0.483418	0
p.178I	mis	lr	0.472278	-1.09402	0
p.178K	mis	lr	0.905356	-0.63419	0
p.178L	mis	ll	-0.449504	-1.63243	3	0.477121
p.178N	mis	lr	0.401545	-0.770002	19	1.27875
p.178P	mis	ur	0.860807	0.0443591	83	1.91908
p.178Q	mis	lr	0.889081	-0.100474	35	1.54407
p.178R	mis	lr	0.76264	-1.28581	15	1.17609
p.178S	mis	ur	1.14543	0.191557	0
p.178T	mis	lr	0.673665	-1.10394	0
p.178V	mis	ll	-1.22943	-1.01678	0
p.178Y	mis	ll	-0.811802	-1.21279	43	1.63347
p.179A	mis	ur	0.987639	0.847093	0
p.179C	mis	ur	0.939167	0.713386	0
p.179D	mis	ur	1.02804	0.843456	169	2.22789
p.179E	mis	ur	0.959962	0.934448	0
p.179F	mis	ur	1.03811	0.861232	2	0.30103
p.179G	mis	ur	1.08356	0.977447	0
p.179I	mis	ur	1.11366	0.977004	0
p.179K	mis	ur	0.907968	0.998262	0
p.179L	mis	ur	0.861075	1.0119	315	2.49831
p.179N	mis	ur	0.857261	0.957269	152	2.18184
p.179P	mis	ur	0.985319	0.688497	62	1.79239
p.179Q	mis	ur	1.05491	0.770918	235	2.37107
p.179R	mis	ur	0.874067	0.862186	1300	3.11394
p.179S	mis	ur	1.17226	1.0047	0
p.179T	mis	ur	0.953681	0.927753	0
p.179V	mis	ur	1.12498	1.03593	0
p.179Y	mis	ur	1.04069	1.13796	851	2.92993
p.180A	mis	ll	-0.176574	-0.877779	3	0.477121
p.180D	mis	lr	0.877327	-0.908068	15	1.17609
p.180G	mis	lr	0.211273	-0.882512	9	0.954243
p.180H	mis	lr	0.851513	-0.87589	0
p.180K	mis	lr	0.967929	-0.0153464	138	2.13988
p.180M	mis	ll	-0.840454	-1.97348	0
p.180N	mis	lr	0.763573	-1.05915	0
p.180P	mis	ur	1.01061	1.15076	0
p.180Q	mis	lr	0.0504789	-1.39751	5	0.69897
p.180R	mis	lr	0.741965	-1.20287	0
p.180S	mis	ll	-0.418603	-1.40291	0
p.180T	mis	ll	-0.0929111	-0.752848	0
p.180V	mis	lr	0.09534	-0.933587	2	0.30103
p.180W	mis	lr	0.747067	-0.836986	0
p.180Y	mis	lr	0.666409	-1.31754	0
p.181A	mis	lr	0.721447	-0.727909	0
p.181C	mis	lr	0.954165	-0.933198	226	2.35411
p.181D	mis	ur	0.96662	0.836854	0
p.181F	mis	lr	0.723166	-0.811957	0
p.181G	mis	lr	0.760909	-0.794847	8	0.90309
p.181H	mis	lr	0.59776	-0.818397	179	2.25285
p.181I	mis	ll	-0.11351	-1.35038	0
p.181L	mis	ll	-0.169487	-1.17608	16	1.20412
p.181N	mis	lr	0.905092	-1.01837	0
p.181P	mis	ur	1.09166	0.806337	159	2.2014
p.181Q	mis	ll	-0.146555	-1.93089	0
p.181S	mis	lr	0.714111	-0.958374	9	0.954243
p.181T	mis	lr	0.575409	-1.11312	0
p.181V	mis	lr	0.666807	-0.63092	0
p.181W	mis	lr	0.879038	-0.878891	0
p.181Y	mis	lr	0.591454	-1.25823	1	0
p.182A	mis	ll	-0.209731	-1.62243	0
p.182F	mis	ll	-0.965882	-1.04603	0
p.182G	mis	ll	-1.41389	-0.998757	2	0.30103
p.182H	mis	ll	-1.29225	-2.04959	0
p.182I	mis	ll	-1.42878	-1.19687	0
p.182L	mis	ll	-1.16863	-0.923557	0
p.182N	mis	ll	-0.594144	-0.863487	0
p.182P	mis	lr	0.398602	-1.20554	0
p.182R	mis	ll	-1.0794	-1.38074	11	1.04139
p.182S	mis	ll	-0.988002	-1.39017	18	1.25527
p.182T	mis	ll	-0.908135	-1.89512	0
p.182V	mis	ll	-0.594688	-1.35716	0
p.182W	mis	ll	-1.69604	-1.31976	2	0.30103
p.182Y	mis	ll	-0.980543	-0.984091	13	1.11394
p.183A	mis	ll	-1.18717	-0.870979	0
p.183C	mis	ll	-0.589006	-0.991049	0
p.183E	mis	ll	-0.85341	-1.15695	0
p.183F	mis	ll	-3.27723	-0.926893	0
p.183G	mis	ll	-0.783864	-1.45598	0
p.183I	mis	ll	-3.05788	-1.46983	0
p.183K	mis	ll	-1.43131	-1.81249	0
p.183L	mis	ll	-1.41169	-1.7322	19	1.27875
p.183P	mis	ll	-1.03229	-1.27735	9	0.954243
p.183Q	mis	ll	-0.557655	-1.75378	0
p.183R	mis	ll	-0.902667	-1.45263	0
p.183V	mis	ll	-1.11156	-0.902717	0
p.183W	mis	ll	-0.319591	-1.70063	0
p.183Y	mis	ll	-0.864634	-1.80861	0
p.184A	mis	ll	-0.598848	-1.61157	2	0.30103
p.184C	mis	lr	0.944845	-0.657342	1	0
p.184E	mis	ll	-0.672319	-1.49301	3	0.477121
p.184F	mis	ll	-1.08631	-0.726543	0
p.184G	mis	ll	-0.618187	-1.70837	10	1
p.184H	mis	ll	-0.422948	-1.21608	24	1.38021
p.184I	mis	ll	-0.771389	-2.04406	0
p.184K	mis	ll	-0.756542	-1.13204	0
p.184L	mis	ll	-1.51239	-1.32113	0
p.184N	mis	ll	-0.967678	-0.835826	76	1.88081
p.184P	mis	ll	-0.598073	-1.94518	0
p.184Q	mis	ll	-0.75148	-1.79056	0
p.184R	mis	ll	-0.953449	-1.3391	0
p.184S	mis	lr	0.440011	-1.94547	0
p.184T	mis	ll	-0.749887	-1.18307	0
p.184V	mis	ll	-1.39272	-1.92204	3	0.477121
p.184Y	mis	ll	-1.46076	-1.17939	18	1.25527
p.185A	mis	ll	-0.998815	-1.10536	0
p.185C	mis	ll	-0.765291	-1.03205	2	0.30103
p.185D	mis	ll	-0.674797	-1.12644	0
p.185F	mis	ll	-2.02542	-1.16071	0
p.185G	mis	ll	-1.04051	-1.58579	6	0.778151
p.185H	mis	ll	-1.59859	-1.37177	0
p.185I	mis	ll	-1.12565	-0.946639	6	0.778151
p.185K	mis	ll	-2.84042	-1.11812	0
p.185L	mis	ll	-1.01035	-0.8105	0
p.185M	mis	ll	-2.53498	-2.07153	0
p.185N	mis	ll	-1.52164	-1.37523	12	1.07918
p.185P	mis	ll	-0.571038	-1.47132	0
p.185R	mis	ll	-1.13144	-1.1654	19	1.27875
p.185T	mis	ll	-0.713039	-0.847624	2	0.30103
p.185V	mis	ll	-1.24432	-1.8645	0
p.185W	mis	ll	-0.482552	-1.66135	0
p.185Y	mis	ll	-1.79192	-1.78224	0
p.186A	mis	ll	-1.62437	-0.672494	0
p.186C	mis	lr	0.0589961	-1.10815	0
p.186E	mis	ll	-1.38109	-1.13758	6	0.778151
p.186F	mis	ll	-1.36989	-1.2809	0
p.186G	mis	ll	-0.610752	-0.910114	6	0.778151
p.186H	mis	ll	-1.33762	-0.747258	8	0.90309
p.186I	mis	ll	-1.06201	-1.45377	0
p.186K	mis	ll	-2.00673	-1.29265	0
p.186L	mis	ll	-0.870742	-1.91321	0
p.186N	mis	ll	-0.731859	-0.548992	24	1.38021
p.186P	mis	ll	-1.19475	-0.75399	0
p.186Q	mis	ll	-0.619569	-1.52429	0
p.186R	mis	ll	-0.691397	-1.67698	0
p.186S	mis	ll	-1.98339	-1.59316	0
p.186T	mis	ll	-0.572768	-1.40957	0
p.186V	mis	ll	-1.44815	-0.902699	4	0.60206
p.186Y	mis	ll	-0.810136	-0.9266	2	0.30103
p.187A	mis	lr	0.918044	-0.627559	1	0
p.187C	mis	lr	0.864519	-1.03863	14	1.14613
p.187D	mis	lr	0.37843	-0.833093	25	1.39794
p.187E	mis	lr	0.843582	-0.817097	0
p.187R	mis	lr	1.07171	-2.0192	18	1.25527
p.187S	mis	lr	1.0884	-0.674213	79	1.89763
p.187V	mis	lr	0.954182	-0.965491	12	1.07918
p.188A	mis	ll	-0.349677	-1.26983	0
p.188E	mis	lr	0.16981	-0.682198	0
p.188F	mis	ll	-0.801057	-1.20397	0
p.188G	mis	ll	-0.960513	-0.639667	0
p.188H	mis	ll	-1.48808	-1.35967	0
p.188I	mis	ll	-0.985703	-0.5387	0
p.188K	mis	lr	0.943536	-1.36588	0
p.188M	mis	ll	-1.05311	-1.1852	2	0.30103
p.188P	mis	ll	-0.976436	-1.06414	6	0.778151
p.188Q	mis	ll	-1.04309	-1.61145	3	0.477121
p.188R	mis	ll	-0.848001	-1.67112	0
p.188S	mis	ll	-1.20557	-1.56739	0
p.188T	mis	ll	-0.292724	-1.43809	0
p.188V	mis	ll	-0.886031	-1.45618	12	1.07918
p.188W	mis	ll	-0.929931	-1.42629	0
p.189C	mis	ll	-1.39879	-2.02758	0
p.189D	mis	lr	0.741221	-0.766816	11	1.04139
p.189E	mis	lr	0.876143	-0.838659	0
p.189F	mis	ll	-0.075091	-1.06673	0
p.189G	mis	lr	0.786149	-0.442296	6	0.778151
p.189H	mis	ll	-0.862282	-1.78071	0
p.189I	mis	ll	-0.937078	-0.418986	0
p.189L	mis	lr	0.319884	-1.48743	0
p.189N	mis	ur	0.956582	0.0109351	0
p.189P	mis	lr	0.632149	-1.01477	13	1.11394
p.189R	mis	ur	0.940557	0.409958	0
p.189S	mis	ll	-0.744215	-1.38701	2	0.30103
p.189T	mis	ll	-0.92569	-1.22158	17	1.23045
p.189V	mis	ll	-0.840564	-1.22722	46	1.66276
p.189Y	mis	lr	0.0451169	-1.48691	0
p.190A	mis	lr	0.859391	-1.06522	9	0.954243
p.190C	mis	ur	0.990711	0.538474	0
p.190D	mis	lr	1.04273	-0.217097	0
p.190F	mis	lr	0.0722883	-0.69515	3	0.477121
p.190G	mis	lr	1.05871	-0.345714	0
p.190H	mis	ll	-0.651193	-1.02292	5	0.69897
p.190I	mis	ur	1.03351	0.886054	1	0
p.190L	mis	ur	1.00778	0.738088	376	2.57519
p.190N	mis	ll	-0.172533	-0.766934	3	0.477121
p.190Q	mis	ur	1.04722	0.280091	0
p.190R	mis	lr	0.935057	-0.120649	45	1.65321
p.190S	mis	lr	0.816874	-0.800766	68	1.83251
p.190T	mis	ur	0.356102	0.746999	68	1.83251
p.190V	mis	ur	1.00006	0.974855	1	0
p.190Y	mis	ll	-0.208759	-0.87723	0
p.191A	mis	ll	-0.772778	-0.865851	0
p.191C	mis	ll	-0.347697	-1.57184	0
p.191D	mis	lr	0.442041	-1.00784	0
p.191F	mis	lr	0.862249	-1.38805	0
p.191G	mis	lr	0.185134	-1.34952	0
p.191H	mis	ll	-0.3125	-0.709719	9	0.954243
p.191I	mis	ll	-0.765464	-1.63729	0
p.191L	mis	ll	-0.730742	-1.1303	26	1.41497
p.191N	mis	ll	-0.938776	-1.45963	0
p.191Q	mis	ll	-0.912816	-2.22557	0
p.191R	mis	ll	-0.747621	-0.84395	7	0.845098
p.191S	mis	ll	-0.647364	-1.06557	24	1.38021
p.191T	mis	ll	-1.00206	-0.96095	8	0.90309
p.191V	mis	ll	-1.18251	-1.46037	0
p.191Y	mis	lr	0.826113	-0.47632	0
p.192A	mis	ll	-0.659936	-1.1914	0
p.192D	mis	ll	-0.553721	-1.37485	0
p.192E	mis	ll	-0.809607	-1.6002	1	0
p.192G	mis	ll	-0.784537	-1.48393	0
p.192H	mis	ll	-1.01385	-1.13922	27	1.43136
p.192K	mis	ll	-1.15052	-1.4006	5	0.69897
p.192L	mis	ll	-0.95488	-1.34462	9	0.954243
p.192N	mis	ll	-1.69184	-1.16741	0
p.192P	mis	ll	-0.777881	-1.24627	4	0.60206
p.192R	mis	ll	-0.838914	-1.78552	25	1.39794
p.192S	mis	ll	-1.02371	-2.10188	0
p.192T	mis	ll	-0.517579	-1.23274	0
p.192V	mis	lr	0.280546	-0.94015	0
p.192W	mis	ll	-0.583461	-1.06429	0
p.192Y	mis	ul	-1.27752	0.180252	0
p.193A	mis	lr	0.57532	-1.20123	0
p.193C	mis	ur	0.974112	0.347363	0
p.193D	mis	ur	1.04601	0.48911	82	1.91381
p.193E	mis	ur	1.00494	1.15108	0
p.193F	mis	lr	0.982915	-1.20739	0
p.193G	mis	ur	1.06274	1.12558	0
p.193I	mis	ur	1.01403	0.881245	0
p.193K	mis	ur	0.768772	1.06304	0
p.193L	mis	ur	0.949905	0.946471	409	2.61172
p.193N	mis	ur	0.54025	0.82796	50	1.69897
p.193P	mis	ur	0.969206	0.555089	105	2.02119
p.193Q	mis	lr	0.769651	-0.59162	16	1.20412
p.193R	mis	ur	0.899486	0.973937	919	2.96332
p.193S	mis	ur	1.05914	0.786139	0
p.193T	mis	ur	0.926137	0.880128	0
p.193V	mis	ur	1.05039	0.585932	0
p.193Y	mis	ur	0.944895	0.955885	380	2.57978
p.194A	mis	ur	1.02468	1.01193	0
p.194C	mis	lr	1.02735	-0.208627	0
p.194D	mis	ur	1.11755	0.78212	0
p.194F	mis	ur	0.846951	0.75661	218	2.33846
p.194G	mis	ur	0.99311	0.988682	0
p.194H	mis	ur	0.771446	0.681224	65	1.81291
p.194I	mis	ll	-1.10144	-0.827505	13	1.11394
p.194N	mis	ur	0.889709	0.905092	0
p.194P	mis	ur	0.819431	0.881001	84	1.92428
p.194Q	mis	ur	0.974655	1.13772	0
p.194R	mis	ur	1.03751	0.983461	589	2.77012
p.194S	mis	ur	1.09278	1.02704	0
p.194T	mis	ur	0.964099	0.795456	0
p.194V	mis	ll	-0.643298	-1.33393	10	1
p.194Y	mis	ur	0.978615	0.866194	0
p.195A	mis	ur	0.902663	0.956308	1	0
p.195C	mis	ur	1.03803	0.933222	0
p.195D	mis	ur	0.98306	0.996524	0
p.195F	mis	ur	1.00719	0.873623	233	2.36736
p.195G	mis	ur	0.932793	0.920894	0
p.195H	mis	ur	0.838544	0.760014	0
p.195K	mis	ur	0.935355	0.647882	4	0.60206
p.195L	mis	ll	-1.11715	-1.48093	3	0.477121
p.195M	mis	ll	-0.620531	-1.00271	4	0.60206
p.195N	mis	ur	0.794667	0.78306	153	2.18469
p.195P	mis	ur	1.087	0.98202	1	0
p.195R	mis	ur	1.03711	0.994439	0
p.195S	mis	ur	1.00654	0.898006	70	1.8451
p.195T	mis	ur	0.839178	0.996857	894	2.95134
p.195V	mis	ll	-0.36836	-0.978465	3	0.477121
p.195Y	mis	ur	0.926464	1.074	1	0
p.196A	mis	lr	0.323114	-1.05558	0
p.196C	mis	ll	-0.193554	-1.03634	0
p.196E	mis	ur	1.01028	0.719356	0
p.196G	mis	lr	0.970104	-0.65617	26	1.41497
p.196H	mis	lr	0.924309	-0.598715	0
p.196I	mis	lr	0.69805	-0.88852	0
p.196K	mis	ll	-0.797089	-1.74418	0
p.196L	mis	ll	-0.436009	-1.19727	18	1.25527
p.196P	mis	ur	0.922231	0.601996	143	2.15534
p.196Q	mis	lr	0.266574	-0.274951	74	1.86923
p.196S	mis	lr	1.02047	-0.275503	1	0
p.196T	mis	ll	-1.05392	-1.1147	0
p.196V	mis	lr	0.0906767	-1.41825	0
p.196W	mis	lr	0.927233	-0.395952	0
p.197A	mis	ll	-0.671295	-1.28443	9	0.954243
p.197D	mis	ur	1.01474	1.07497	0
p.197E	mis	ur	0.95202	0.946644	53	1.72428
p.197F	mis	lr	1.00448	-0.155993	0
p.197G	mis	lr	0.995889	-0.0851342	80	1.90309
p.197K	mis	ur	0.954762	0.824882	0
p.197L	mis	lr	0.935293	-0.259642	49	1.6902
p.197M	mis	ur	1.0201	0.00729357	110	2.04139
p.197P	mis	ur	1.01164	1.05881	0
p.197Q	mis	ur	1.07225	1.13749	1	0
p.197R	mis	ur	0.946276	0.958149	1	0
p.197S	mis	lr	1.2647	-0.0681114	0
p.197T	mis	lr	0.766607	-0.966405	0
p.197W	mis	ur	0.98772	0.885274	0
p.198A	mis	ll	-1.04468	-1.39045	0
p.198D	mis	ll	-0.387618	-0.942636	6	0.778151
p.198G	mis	ll	-0.532905	-1.08848	15	1.17609
p.198H	mis	ll	-0.866656	-1.03617	0
p.198I	mis	ll	-0.259189	-1.33868	0
p.198K	mis	ll	-0.930994	-0.784517	40	1.60206
p.198L	mis	lr	0.272368	-1.1976	0
p.198N	mis	ll	-0.544135	-0.977335	0
p.198P	mis	ll	-0.64401	-1.20629	0
p.198Q	mis	ll	-1.03377	-0.822985	5	0.69897
p.198R	mis	ll	-1.19021	-1.089	0
p.198S	mis	ll	-0.911474	-1.06866	0
p.198T	mis	ll	-0.767633	-0.87666	0
p.198V	mis	ll	-0.461749	-0.591506	2	0.30103
p.198Y	mis	ll	-0.168278	-1.31843	0
p.199A	mis	ll	-0.785025	-1.24199	4	0.60206
p.199C	mis	lr	0.334978	-0.650828	0
p.199D	mis	lr	0.667784	-0.935231	0
p.199E	mis	lr	1.00838	-0.504922	96	1.98227
p.199I	mis	ur	0.991458	1.14885	1	0
p.199K	mis	ll	-0.769795	-1.30719	2	0.30103
p.199L	mis	ur	0.998089	0.481186	1	0
p.199P	mis	lr	0.92697	-0.522786	0
p.199Q	mis	ll	-0.222565	-0.858419	0
p.199R	mis	ll	-1.1276	-0.83827	34	1.53148
p.199S	mis	ll	-1.10149	-1.5295	0
p.199T	mis	lr	0.528874	-0.53682	1	0
p.199V	mis	ur	0.681174	0.401082	157	2.1959
p.199W	mis	ur	0.989214	0.516443	0
p.200A	mis	ll	-0.863753	-1.54259	0
p.200C	mis	ll	-0.892344	-1.4789	0
p.200D	mis	ll	-1.0396	-0.907157	5	0.69897
p.200E	mis	ll	-0.242892	-1.37772	0
p.200F	mis	lr	0.833191	-0.243254	0
p.200G	mis	ll	-1.05233	-1.27425	0
p.200H	mis	ll	-1.22214	-0.769009	0
p.200I	mis	ll	-0.222602	-0.561598	5	0.69897
p.200K	mis	ll	-0.730965	-0.890475	5	0.69897
p.200L	mis	lr	0.539108	-0.788135	0
p.200M	mis	ll	-0.000738736	-1.27329	0
p.200P	mis	ul	-0.500303	0.00294784	2	0.30103
p.200Q	mis	ll	-1.00177	-0.957849	0
p.200R	mis	ll	-0.861247	-0.285341	0
p.200S	mis	ll	-0.783173	-1.33145	8	0.90309
p.200T	mis	ll	-0.972812	-0.952438	2	0.30103
p.200V	mis	ll	-0.679835	-1.03801	0
p.200Y	mis	lr	0.724843	-0.816461	4	0.60206
p.201A	mis	ll	-0.602586	-1.76181	0
p.201C	mis	ll	-0.719441	-1.86033	0
p.201E	mis	ll	-0.612153	-0.271436	0
p.201F	mis	ll	-1.071	-1.0177	21	1.32222
p.201G	mis	ll	-1.13922	-1.29362	0
p.201I	mis	ll	-0.53459	-1.83219	0
p.201K	mis	ll	-1.48957	-2.30061	0
p.201M	mis	ll	-1.23518	-0.903437	1	0
p.201P	mis	ll	-0.97078	-1.79367	2	0.30103
p.201Q	mis	lr	0.104533	-1.12868	0
p.201R	mis	ll	-1.24534	-1.93728	0
p.201S	mis	ll	-0.893904	-1.2531	3	0.477121
p.201T	mis	ll	-1.24735	-1.96439	0
p.201V	mis	ll	-1.23604	-1.22386	4	0.60206
p.201W	mis	ll	-1.13066	-1.50675	0
p.201Y	mis	ll	-1.03913	-1.26496	0
p.202A	mis	ll	-1.00239	-1.843	0
p.202C	mis	ll	-1.28226	-0.599997	49	1.6902
p.202D	mis	ll	-1.08076	-2.26686	0
p.202F	mis	ll	-0.76171	-0.649995	0
p.202G	mis	ll	-1.17397	-0.791135	8	0.90309
p.202H	mis	ll	-1.10089	-0.956008	37	1.5682
p.202I	mis	lr	1.07318	-0.696685	0
p.202L	mis	ll	-0.639851	-0.883012	13	1.11394
p.202N	mis	ll	-0.836896	-0.588783	0
p.202P	mis	ll	-1.16855	-0.654003	13	1.11394
p.202S	mis	ll	-0.952301	-0.969677	17	1.23045
p.202T	mis	ll	-0.648832	-1.48066	0
p.202V	mis	lr	0.401355	-1.12635	0
p.202W	mis	lr	0.786543	-1.39144	0
p.202Y	mis	ll	-0.719296	-1.4319	0
p.203A	mis	ll	-1.34015	-1.56726	12	1.07918
p.203D	mis	ur	1.03828	0.763632	0
p.203E	mis	ur	0.850282	0.375954	30	1.47712
p.203F	mis	ur	1.10146	0.579786	0
p.203G	mis	ll	-0.59703	-0.591772	1	0
p.203I	mis	lr	0.699122	-1.45542	0
p.203K	mis	ll	-0.849351	-1.40622	0
p.203L	mis	lr	0.85014	-0.0148698	76	1.88081
p.203M	mis	lr	0.689364	-0.0676876	28	1.44716
p.203P	mis	ul	-0.772377	0.197063	0
p.203Q	mis	ll	-0.965885	-0.68294	0
p.203R	mis	lr	0.900558	-0.951788	0
p.203S	mis	ll	-1.21696	-0.575052	0
p.203T	mis	ll	-0.677112	-2.44581	0
p.203W	mis	ur	0.950413	0.987573	1	0
p.204A	mis	ll	-0.822203	-1.05098	8	0.90309
p.204D	mis	ll	-0.630462	-0.730125	13	1.11394
p.204G	mis	lr	0.671905	-0.915792	10	1
p.204H	mis	ll	-1.16959	-1.16761	0
p.204K	mis	ll	-1.11853	-0.996115	17	1.23045
p.204M	mis	ll	-1.00088	-0.771017	0
p.204N	mis	ll	-1.06572	-1.41337	0
p.204P	mis	ur	1.01612	1.02183	0
p.204Q	mis	ll	-0.823416	-1.20935	8	0.90309
p.204R	mis	ll	-0.224545	-1.59169	0
p.204S	mis	ll	-1.04139	-1.62981	0
p.204T	mis	ll	-1.42593	-1.22893	0
p.204V	mis	ll	-1.02058	-1.14637	7	0.845098
p.204W	mis	ll	-0.0296211	-2.3617	0
p.204Y	mis	lr	0.436892	-1.0171	0
p.205A	mis	ur	1.11054	0.871522	0
p.205C	mis	ur	0.950105	0.870702	629	2.79865
p.205D	mis	ur	0.762872	0.825873	121	2.08279
p.205E	mis	ur	0.946091	0.979764	0
p.205F	mis	ur	0.923303	0.628675	70	1.8451
p.205G	mis	ur	1.10061	1.19397	0
p.205H	mis	ur	1.03524	0.376459	129	2.11059
p.205I	mis	ur	1.07544	1.10753	0
p.205K	mis	ur	1.04684	0.857001	0
p.205L	mis	ur	0.932481	0.749251	0
p.205N	mis	ur	1.08844	0.763792	48	1.68124
p.205P	mis	ur	1.05408	0.712325	0
p.205Q	mis	ur	1.03533	0.759472	0
p.205R	mis	ur	1.11342	1.02249	0
p.205S	mis	ur	0.657883	0.876493	97	1.98677
p.205T	mis	ur	1.00871	0.873344	0
p.205V	mis	ur	1.02204	0.902291	0
p.205W	mis	ur	1.14933	0.706732	0
p.206A	mis	ll	-0.608984	-1.72649	0
p.206C	mis	ll	-0.364634	-1.92709	0
p.206E	mis	ll	-1.04734	-1.68662	0
p.206F	mis	ll	-1.25844	-0.846518	3	0.477121
p.206G	mis	ll	-0.686421	-1.26056	0
p.206I	mis	ll	-1.29807	-1.56736	0
p.206K	mis	ll	-0.393466	-1.53322	0
p.206M	mis	ll	-1.49536	-0.739162	2	0.30103
p.206P	mis	lr	0.882716	-0.307642	0
p.206Q	mis	ll	-0.279312	-1.59863	0
p.206R	mis	lr	0.218587	-1.00671	0
p.206S	mis	ll	-1.12608	-1.01224	2	0.30103
p.206T	mis	ll	-1.13284	-1.66908	0
p.206V	mis	ll	-1.43609	-0.0819586	0
p.206W	mis	ll	-1.03037	-0.807423	1	0
p.206Y	mis	ll	-0.834311	-2.73963	1	0
p.207A	mis	ll	-0.567419	-1.24681	2	0.30103
p.207C	mis	ll	-0.458932	-0.956396	0
p.207E	mis	ll	-0.867365	-0.933874	5	0.69897
p.207F	mis	ll	-1.18096	-1.22952	0
p.207G	mis	lr	0.102818	-1.24887	9	0.954243
p.207H	mis	ll	-0.599082	-1.05153	8	0.90309
p.207I	mis	ll	-0.723474	-1.57224	0
p.207K	mis	ll	-0.98481	-0.216253	0
p.207L	mis	ll	-1.88052	-1.48764	0
p.207N	mis	ll	-0.560333	-0.533704	19	1.27875
p.207P	mis	ur	0.965595	0.785744	0
p.207Q	mis	ll	-0.968733	-1.10041	0
p.207R	mis	ll	-1.55519	-1.92067	0
p.207S	mis	ll	-1.32439	-1.06083	0
p.207T	mis	ll	-0.813352	-1.14392	0
p.207V	mis	ll	-1.03131	-0.480058	2	0.30103
p.207Y	mis	ll	-1.05999	-0.59014	4	0.60206
p.208A	mis	ll	-0.069724	-0.400844	8	0.90309
p.208C	mis	ll	-1.05093	-1.55995	0
p.208E	mis	lr	0.37205	-0.9599	16	1.20412
p.208F	mis	lr	0.993686	-0.309379	0
p.208G	mis	lr	0.748294	-1.11018	28	1.44716
p.208H	mis	lr	0.00104425	-1.2254	5	0.69897
p.208I	mis	ur	0.943183	0.684018	3	0.477121
p.208K	mis	ur	1.01583	0.915688	0
p.208L	mis	ur	0.985739	0.771178	0
p.208N	mis	ll	-0.916702	-0.691303	31	1.49136
p.208P	mis	ur	0.977032	1.0353	0
p.208Q	mis	lr	1.06282	-0.0900279	0
p.208R	mis	ur	1.05795	1.22611	0
p.208S	mis	lr	0.625288	-0.535608	0
p.208T	mis	ur	0.953216	0.639673	1	0
p.208V	mis	ur	0.740545	0.453574	112	2.04922
p.208Y	mis	ll	-0.500024	-0.628809	11	1.04139
p.209A	mis	ll	-1.60762	-2.65204	2	0.30103
p.209C	mis	ll	-1.26266	-1.4485	0
p.209E	mis	ll	-0.998898	-1.00503	0
p.209G	mis	ll	-1.14919	-1.11632	2	0.30103
p.209I	mis	ll	-1.25738	-0.927001	8	0.90309
p.209K	mis	ll	-0.768268	-1.05399	36	1.5563
p.209L	mis	ll	-0.881487	-0.757192	0
p.209M	mis	ll	-1.0077	-1.03296	0
p.209N	mis	ll	-0.980478	-1.48571	0
p.209P	mis	ll	-0.966271	-2.18506	0
p.209Q	mis	ll	-0.907338	-1.5311	0
p.209S	mis	ll	-1.01842	-1.11117	7	0.845098
p.209T	mis	ll	-0.908678	-1.30949	16	1.20412
p.209V	mis	ll	-0.715699	-1.20842	0
p.209W	mis	ll	-0.427146	-0.855522	0
p.210A	mis	ll	-1.16435	-1.59923	0
p.210C	mis	ll	-0.472605	-1.45791	0
p.210D	mis	ll	-0.8788	-0.611631	6	0.778151
p.210E	mis	ll	-0.814105	-1.53598	0
p.210F	mis	ll	-0.97733	-0.671105	0
p.210G	mis	ll	-0.619647	-0.726394	0
p.210H	mis	ll	-1.18173	-0.755451	7	0.845098
p.210I	mis	ll	-1.07285	-0.830274	2	0.30103
p.210K	mis	ll	-0.93974	-1.03438	2	0.30103
p.210L	mis	ll	-1.07896	-1.70776	0
p.210M	mis	ll	-1.42875	-1.72698	0
p.210P	mis	ll	-0.0417637	-0.708421	0
p.210Q	mis	ll	-1.0518	-1.18968	0
p.210R	mis	ll	-0.920076	-2.58473	0
p.210S	mis	ll	-1.19779	-1.69377	15	1.17609
p.210T	mis	ll	-0.672874	-0.752768	3	0.477121
p.210V	mis	ll	-0.932829	-0.852138	0
p.210Y	mis	ll	-0.986011	-1.1757	3	0.477121
p.211A	mis	lr	0.877458	-0.714043	33	1.51851
p.211C	mis	lr	0.444705	-1.08736	0
p.211D	mis	ll	-0.595085	-0.919054	0
p.211F	mis	lr	0.526046	-0.02309	0
p.211G	mis	lr	0.602353	-0.714179	0
p.211H	mis	ll	-0.231994	-0.887744	0
p.211I	mis	ur	0.872048	0.44758	150	2.17609
p.211K	mis	ur	1.09978	0.305531	0
p.211L	mis	lr	0.990806	-0.0628913	0
p.211M	mis	ur	0.895634	0.182324	0
p.211N	mis	ll	-0.970493	-1.31541	10	1
p.211P	mis	lr	0.879685	-0.437794	13	1.11394
p.211R	mis	ur	0.946292	0.736867	0
p.211S	mis	ll	-0.981703	-1.00682	10	1
p.211V	mis	ur	0.975475	0.466553	0
p.211Y	mis	lr	0.0915247	-0.580048	0
p.212A	mis	ll	-0.843842	-0.450602	0
p.212C	mis	ll	-1.0605	-1.16814	3	0.477121
p.212D	mis	ll	-0.512891	-1.50295	0
p.212G	mis	ll	-0.811972	-1.3717	0
p.212H	mis	ll	-0.979083	-2.41682	0
p.212I	mis	lr	1.06162	-0.698245	9	0.954243
p.212L	mis	ll	-1.06321	-0.577011	18	1.25527
p.212N	mis	ll	-0.7907	-2.28241	0
p.212P	mis	lr	0.258423	-1.42024	0
p.212R	mis	ll	-0.855221	-0.858241	0
p.212S	mis	ll	-0.985927	-0.926368	9	0.954243
p.212T	mis	ll	-0.948641	-0.96617	0
p.212V	mis	lr	0.76233	-0.582033	10	1
p.212W	mis	ll	-1.05211	-0.614076	0
p.212Y	mis	ll	-0.922905	-1.07221	8	0.90309
p.213A	mis	lr	0.871817	-0.0182337	0
p.213C	mis	ur	1.04542	0.743142	0
p.213E	mis	ur	0.862244	0.798882	2	0.30103
p.213G	mis	ur	1.10105	0.601833	34	1.53148
p.213H	mis	lr	0.703202	-0.660688	0
p.213I	mis	ur	1.00367	0.342715	0
p.213K	mis	ur	0.920411	0.810583	0
p.213L	mis	ul	-0.0362752	0.643726	332	2.52114
p.213P	mis	ur	0.987641	0.318805	67	1.82607
p.213Q	mis	lr	0.79965	-0.324965	404	2.60638
p.213S	mis	ur	0.959221	0.865635	0
p.213T	mis	ur	1.01656	0.66129	0
p.213V	mis	ur	1.06793	0.666504	0
p.213W	mis	ur	0.961023	0.6876	12	1.07918
p.214A	mis	ur	1.04846	0.117185	0
p.214C	mis	lr	1.01385	-0.304792	0
p.214D	mis	lr	0.915763	-0.251788	26	1.41497
p.214E	mis	lr	0.846954	-0.398666	0
p.214F	mis	ur	0.905856	0.541349	0
p.214G	mis	ur	1.12087	0.321944	0
p.214I	mis	ur	0.806899	0.954584	0
p.214K	mis	lr	1.06062	-0.540102	0
p.214L	mis	lr	0.599546	-0.0423291	21	1.32222
p.214N	mis	lr	0.000724557	-0.266281	0
p.214P	mis	ur	0.656259	0.153398	9	0.954243
p.214Q	mis	ll	-0.949769	-1.39061	20	1.30103
p.214R	mis	ur	0.963249	0.293541	577	2.76118
p.214S	mis	lr	0.357606	-1.30888	0
p.214T	mis	lr	1.10448	-0.489392	0
p.214V	mis	ur	0.970001	0.924475	0
p.214Y	mis	lr	0.794153	-0.415711	37	1.5682
p.215A	mis	ll	-0.302548	-1.56033	0
p.215C	mis	ll	-0.211257	-0.459563	25	1.39794
p.215D	mis	ur	1.09281	1.05065	0
p.215F	mis	ur	0.986727	0.486052	0
p.215G	mis	ur	0.902762	0.420109	189	2.27646
p.215H	mis	ur	0.989325	0.412357	0
p.215I	mis	ur	0.825824	0.877624	235	2.37107
p.215K	mis	ur	0.971344	1.0421	4	0.60206
p.215L	mis	ur	1.02513	1.03729	0
p.215M	mis	lr	0.868629	-0.744812	1	0
p.215N	mis	ur	0.980498	0.209292	128	2.10721
p.215P	mis	ur	1.04639	1.02484	0
p.215R	mis	ur	0.915362	0.585296	228	2.35793
p.215T	mis	lr	1.07588	-0.396482	30	1.47712
p.215V	mis	ur	1.00535	0.603191	0
p.215W	mis	ur	1.04275	0.934258	0
p.215Y	mis	lr	0.850776	-0.5984	0
p.216A	mis	ll	-1.11499	-0.769176	9	0.954243
p.216D	mis	ur	0.933185	0.881411	0
p.216E	mis	ur	0.997656	0.673671	34	1.53148
p.216F	mis	ur	0.996847	0.916056	0
p.216G	mis	ur	0.960811	0.592076	52	1.716
p.216I	mis	ur	0.812112	0.0802627	0
p.216K	mis	ur	0.965705	0.940112	0
p.216L	mis	ur	1.02137	0.50888	187	2.27184
p.216M	mis	ur	1.05367	0.771256	630	2.79934
p.216P	mis	ur	0.851612	0.888907	0
p.216Q	mis	ur	0.976324	0.829863	0
p.216R	mis	ur	1.04181	1.14775	1	0
p.216S	mis	ur	0.906831	0.0456827	0
p.216T	mis	lr	0.202375	-1.28119	0
p.216W	mis	ur	1.00959	0.920198	1	0
p.217A	mis	ll	-0.645164	-1.94262	19	1.27875
p.217D	mis	ur	1.07406	0.913821	0
p.217E	mis	ur	0.894519	0.291353	15	1.17609
p.217F	mis	lr	0.762173	-0.763613	0
p.217G	mis	ur	0.906671	0.173608	29	1.4624
p.217I	mis	ll	-2.0505	-1.04936	1	0
p.217K	mis	lr	0.869856	-0.0281857	0
p.217L	mis	ll	-0.879286	-1.26183	15	1.17609
p.217M	mis	ll	-0.279314	-0.730355	20	1.30103
p.217P	mis	ur	1.00191	0.950438	0
p.217Q	mis	lr	0.923209	-0.223106	0
p.217R	mis	ll	-0.636911	-1.32239	0
p.217S	mis	ll	-1.05609	-2.12065	0
p.217T	mis	ll	-0.747486	-1.31603	0
p.217W	mis	lr	0.906083	-0.346687	0
p.218A	mis	lr	0.167086	-1.34729	21	1.32222
p.218D	mis	ur	0.947039	0.91689	0
p.218E	mis	ur	0.836017	0.971293	53	1.72428
p.218F	mis	lr	1.10384	-0.187081	0
p.218G	mis	ur	0.893155	0.270074	83	1.91908
p.218I	mis	ll	-1.17124	-0.892486	0
p.218K	mis	ur	1.03978	1.00847	0
p.218L	mis	lr	0.430521	-0.67456	19	1.27875
p.218M	mis	lr	0.821853	-0.47415	54	1.73239
p.218P	mis	ur	1.01568	0.9872	0
p.218Q	mis	ur	1.00141	0.503997	0
p.218R	mis	ur	1.04943	0.885771	0
p.218S	mis	ur	1.00346	0.06425	0
p.218T	mis	lr	0.0938101	-1.80589	0
p.218W	mis	ur	0.967513	1.00554	0
p.219A	mis	lr	0.814713	-1.10537	1	0
p.219C	mis	lr	1.07231	-0.223855	2	0.30103
p.219D	mis	ll	-1.30732	-0.977784	0
p.219F	mis	lr	1.06162	-0.664875	0
p.219G	mis	lr	0.939081	-0.592383	0
p.219H	mis	ll	-0.206451	-0.977705	3	0.477121
p.219I	mis	ur	1.10698	0.14842	0
p.219L	mis	lr	0.592467	-1.41782	29	1.4624
p.219N	mis	lr	0.086852	-0.910244	0
p.219Q	mis	ll	-0.0277088	-0.818299	0
p.219R	mis	lr	0.825921	-0.549699	10	1
p.219S	mis	lr	0.723701	-0.43377	34	1.53148
p.219T	mis	lr	0.286009	-1.15174	8	0.90309
p.219V	mis	ur	1.08901	0.15681	0
p.219Y	mis	lr	0.9722	-0.887822	0
p.220A	mis	ur	0.842916	1.15159	0
p.220C	mis	ur	0.870112	0.859044	3002	3.47741
p.220D	mis	ur	0.960106	0.883626	53	1.72428
p.220E	mis	ur	1.04827	1.106	0
p.220F	mis	ll	-0.664005	-0.579997	4	0.60206
p.220G	mis	ur	0.910595	1.17109	0
p.220H	mis	ur	0.590701	0.207777	154	2.18752
p.220I	mis	ur	0.93431	0.936386	0
p.220K	mis	ur	0.938142	0.94226	0
p.220L	mis	lr	0.797443	-0.331439	0
p.220N	mis	ur	0.897549	0.814013	115	2.0607
p.220P	mis	ur	1.07522	1.13793	0
p.220Q	mis	ur	1.13507	1.06791	0
p.220R	mis	ur	0.976781	1.05382	0
p.220S	mis	ur	0.7443	0.979724	145	2.16137
p.220T	mis	ur	1.02349	1.19002	0
p.220V	mis	ur	0.780484	1.03741	0
p.220W	mis	ll	-0.84989	-0.628052	0
p.221A	mis	ll	-0.545366	-0.82213	7	0.845098
p.221D	mis	ll	-0.903471	-1.54064	16	1.20412
p.221G	mis	lr	0.683991	-0.595493	11	1.04139
p.221H	mis	ll	-0.910683	-1.36443	0
p.221K	mis	ll	-0.808098	-0.792583	21	1.32222
p.221M	mis	ll	-1.201	-0.865866	0
p.221N	mis	ll	-1.31337	-1.50253	0
p.221P	mis	lr	0.915576	-0.882347	0
p.221Q	mis	ll	-0.791859	-1.27251	4	0.60206
p.221R	mis	ll	-0.813703	-1.33185	0
p.221S	mis	ll	-1.17371	-1.17074	0
p.221T	mis	ll	-1.43247	-2.64153	0
p.221V	mis	ll	-0.958586	-0.858387	2	0.30103
p.221W	mis	lr	0.686306	-0.575861	0
p.221Y	mis	ll	-0.860501	-0.748683	0
p.222A	mis	ll	-1.06857	-0.363758	3	0.477121
p.222E	mis	ll	-0.952298	-0.649542	0
p.222G	mis	ll	-0.710478	-0.688941	0
p.222H	mis	ll	-0.592616	-0.825606	0
p.222K	mis	ll	-1.10079	-1.14406	0
p.222L	mis	ll	-0.670719	-0.751434	56	1.74819
p.222Q	mis	ll	-1.35132	-1.44095	9	0.954243
p.222R	mis	ll	-1.04139	-1.38511	2	0.30103
p.222S	mis	ll	-0.87377	-0.476994	18	1.25527
p.222T	mis	ll	-0.875473	-0.943174	8	0.90309
p.222V	mis	ll	-0.274502	-0.669456	0
p.222W	mis	lr	0.838775	-1.48883	0
p.223A	mis	ll	-0.530833	-0.895734	3	0.477121
p.223C	mis	lr	0.557589	-1.23219	0
p.223D	mis	lr	0.177997	-0.473526	0
p.223F	mis	ur	1.05552	0.474508	0
p.223G	mis	lr	1.0044	-0.894738	0
p.223H	mis	lr	0.404921	-0.751764	11	1.04139
p.223I	mis	lr	0.963228	-0.479522	0
p.223L	mis	ur	0.983316	0.0364586	57	1.75587
p.223N	mis	lr	0.678018	-0.668051	0
p.223Q	mis	lr	0.623269	-0.425598	0
p.223R	mis	lr	0.743463	-0.182627	6	0.778151
p.223S	mis	lr	0.712923	-1.21543	21	1.32222
p.223T	mis	lr	0.584211	-0.77166	4	0.60206
p.223V	mis	lr	0.765137	-0.96641	0
p.223Y	mis	ur	0.919769	0.00227824	0
p.224A	mis	lr	0.91753	-1.24629	3	0.477121
p.224D	mis	lr	0.72792	-1.02434	191	2.28103
p.224G	mis	ll	-0.0330871	-0.561787	7	0.845098
p.224H	mis	lr	0.921888	-0.968426	0
p.224K	mis	ll	-0.0797668	-0.316586	32	1.50515
p.224M	mis	ll	-0.92972	-1.17996	0
p.224N	mis	lr	0.891548	-0.931636	0
p.224P	mis	ll	-1.16334	-0.943878	0
p.224Q	mis	ll	-1.28176	-0.794105	3	0.477121
p.224R	mis	lr	0.473367	-0.713741	0
p.224S	mis	ll	-0.738474	-1.57791	0
p.224T	mis	ll	-0.910065	-2.02734	0
p.224V	mis	lr	0.723776	-0.903733	9	0.954243
p.224W	mis	lr	0.73554	-0.925526	0
p.224Y	mis	lr	1.02858	-1.22787	0
p.225A	mis	ll	-1.18299	-1.10059	13	1.11394
p.225C	mis	ll	-0.182719	-0.975208	0
p.225D	mis	ll	-1.16684	-0.670393	5	0.69897
p.225E	mis	ll	-0.87736	-1.52357	0
p.225F	mis	ll	-1.32453	-0.590415	7	0.845098
p.225G	mis	ll	-1.26182	-0.626333	3	0.477121
p.225H	mis	ll	-1.50157	-1.62282	0
p.225I	mis	ll	-1.03148	-1.04759	24	1.38021
p.225L	mis	ll	-1.34072	-1.27491	2	0.30103
p.225M	mis	ll	-1.17826	-2.44846	0
p.225N	mis	ll	-1.29723	-1.03371	0
p.225P	mis	ll	-0.914007	-1.14134	0
p.225R	mis	ll	-0.916499	-1.6673	0
p.225S	mis	ll	-1.11462	-1.1393	0
p.225T	mis	ll	-0.980389	-1.24419	0
p.225Y	mis	ll	-0.789441	-0.209783	0
p.226A	mis	ll	-0.745309	-1.18488	7	0.845098
p.226C	mis	lr	0.0747324	-0.742461	1	0
p.226D	mis	ll	-1.02855	-0.806651	20	1.30103
p.226E	mis	ll	-0.998529	-2.07616	0
p.226F	mis	ll	-0.910821	-0.853411	0
p.226H	mis	ll	-1.1805	-0.586458	0
p.226I	mis	ll	-0.652631	-1.44125	0
p.226L	mis	ll	-1.09781	-0.784275	0
p.226N	mis	ll	-0.452568	-1.13506	2	0.30103
p.226P	mis	ll	-1.20913	-1.408	0
p.226R	mis	ll	-0.278718	-0.915917	2	0.30103
p.226S	mis	ll	-1.10139	-0.944791	18	1.25527
p.226T	mis	ll	-0.908145	-0.965091	0
p.226V	mis	ll	-0.953403	-0.925632	9	0.954243
p.226W	mis	ll	-0.245122	-1.29398	0
p.226Y	mis	ll	-0.577332	-0.609466	0
p.227A	mis	ll	-1.55607	-0.921309	1	0
p.227C	mis	ll	-0.835381	-1.27723	8	0.90309
p.227D	mis	ll	-0.967388	-0.596358	0
p.227F	mis	ll	-0.0510194	-0.778895	34	1.53148
p.227G	mis	ll	-0.653593	-0.225475	0
p.227H	mis	ll	-0.175532	-0.948069	0
p.227I	mis	ll	-0.515175	-2.01377	0
p.227L	mis	ll	-0.0050191	-1.46658	0
p.227N	mis	ll	-0.976562	-0.585009	0
p.227P	mis	lr	0.577856	-0.444874	8	0.90309
p.227R	mis	lr	0.649648	-1.70775	0
p.227T	mis	ll	-1.11751	-0.48859	3	0.477121
p.227V	mis	ll	-0.919699	-1.2276	0
p.227W	mis	lr	0.254111	-1.34504	0
p.227Y	mis	ll	-0.607177	-0.605703	1	0
p.228A	mis	ll	-0.491161	-0.831539	5	0.69897
p.228C	mis	ll	-0.949116	-0.495586	0
p.228E	mis	ll	-0.75762	-0.989665	19	1.27875
p.228F	mis	ll	-0.198931	-1.5027	0
p.228G	mis	ll	-0.774804	-1.23522	15	1.17609
p.228H	mis	ll	-0.731797	-1.52504	23	1.36173
p.228I	mis	lr	0.429158	-1.18884	0
p.228K	mis	ll	-0.607068	-1.15729	0
p.228L	mis	ll	-0.536401	-1.65704	0
p.228N	mis	ll	-0.89374	-0.376215	25	1.39794
p.228P	mis	ll	-0.935733	-1.5287	3	0.477121
p.228Q	mis	ll	-0.410542	-0.911435	0
p.228R	mis	ll	-0.24679	-0.404313	0
p.228S	mis	ll	-1.10215	-1.06745	0
p.228T	mis	ll	-0.654072	-1.13767	0
p.228V	mis	ll	-0.533283	-1.02283	5	0.69897
p.228Y	mis	ll	-0.325464	-0.932802	9	0.954243
p.229A	mis	ll	-0.605802	-0.369013	1	0
p.229D	mis	ur	0.927274	0.862389	0
p.229F	mis	ll	-0.181451	-1.03411	3	0.477121
p.229G	mis	lr	0.896134	-0.514058	2	0.30103
p.229H	mis	ll	-0.701867	-1.69429	0
p.229I	mis	lr	0.996785	-1.0142	0
p.229L	mis	lr	0.982537	-0.278234	0
p.229N	mis	lr	0.234002	-1.29278	2	0.30103
p.229P	mis	lr	0.0495553	-0.785407	0
p.229R	mis	lr	0.71932	-0.144527	11	1.04139
p.229S	mis	ll	-0.602677	-1.17807	14	1.14613
p.229T	mis	lr	0.0833268	-0.547036	0
p.229V	mis	ll	-0.388128	-0.518906	0
p.229W	mis	ll	-0.596428	-0.864354	2	0.30103
p.229Y	mis	ll	-1.05566	-1.50179	20	1.30103
p.230A	mis	ll	-0.644979	-1.03951	20	1.30103
p.230C	mis	ll	-0.846893	-0.967388	0
p.230D	mis	ur	1.10503	1.08278	0
p.230F	mis	ll	-1.26553	-0.842545	0
p.230G	mis	ur	0.989632	0.638868	0
p.230H	mis	ll	-0.427426	-0.976203	0
p.230I	mis	ll	-0.586194	-0.791883	32	1.50515
p.230K	mis	lr	0.802032	-0.955565	0
p.230L	mis	ll	-0.398411	-2.04902	0
p.230M	mis	ll	-1.50234	-0.725819	0
p.230N	mis	lr	0.841544	-0.645531	8	0.90309
p.230P	mis	lr	0.946265	-0.3866	11	1.04139
p.230R	mis	ll	-0.610801	-0.606507	0
p.230S	mis	ll	-0.906123	-1.20129	5	0.69897
p.230V	mis	ll	-0.658867	-1.30842	0
p.230Y	mis	ll	-0.439223	-2.64247	0
p.231A	mis	lr	0.508281	-0.62947	16	1.20412
p.231C	mis	ll	-0.204556	-0.631111	0
p.231D	mis	lr	0.960988	-0.110337	0
p.231F	mis	ll	-1.63001	-1.42251	0
p.231G	mis	ur	0.927586	0.798386	0
p.231H	mis	ll	-0.343555	-1.69355	0
p.231I	mis	ll	-1.17924	-1.31955	14	1.14613
p.231K	mis	lr	0.907809	-1.18181	0
p.231L	mis	ll	-1.44331	-1.68611	0
p.231M	mis	ll	-1.14794	-1.97148	0
p.231N	mis	lr	0.441079	-0.760747	9	0.954243
p.231P	mis	lr	0.989548	-0.530094	9	0.954243
p.231R	mis	lr	0.660915	-1.10093	0
p.231S	mis	lr	0.460876	-0.923923	8	0.90309
p.231V	mis	ll	-0.835579	-1.56934	0
p.231Y	mis	ll	-1.76925	-1.34704	0
p.232A	mis	ur	0.957753	1.12017	0
p.232C	mis	ur	0.987131	0.688833	0
p.232D	mis	ur	1.09831	1.09858	0
p.232F	mis	ur	0.922	0.737169	75	1.87506
p.232G	mis	ur	0.923822	0.971162	0
p.232H	mis	ur	0.987361	0.939131	0
p.232K	mis	ur	0.962094	1.00387	1	0
p.232L	mis	ll	-0.417431	-0.954431	4	0.60206
p.232M	mis	lr	0.725456	-0.627554	4	0.60206
p.232N	mis	ur	0.868006	0.778252	69	1.83885
p.232P	mis	ur	0.97245	0.97682	0
p.232R	mis	ur	1.0746	0.895929	0
p.232S	mis	ur	0.928982	0.684392	65	1.81291
p.232T	mis	ur	0.742041	0.399553	84	1.92428
p.232V	mis	ll	-1.26685	-0.846512	15	1.17609
p.232Y	mis	lr	0.916194	-0.168957	0
p.233A	mis	ll	-0.960074	-0.586231	0
p.233C	mis	ll	-1.07543	-1.15729	0
p.233D	mis	lr	1.00031	-0.583171	10	1
p.233E	mis	lr	1.04952	-0.607004	0
p.233F	mis	ll	-2.40082	-1.70241	0
p.233G	mis	lr	0.286559	-0.877682	0
p.233I	mis	lr	0.347281	-1.54986	0
p.233K	mis	lr	0.78669	-1.55283	0
p.233L	mis	ll	-0.957372	-0.824401	6	0.778151
p.233N	mis	ll	-0.235645	-0.681938	1	0
p.233P	mis	ll	-0.713815	-1.13646	3	0.477121
p.233Q	mis	lr	0.529171	-0.550034	11	1.04139
p.233R	mis	ll	-1.0039	-0.768936	11	1.04139
p.233S	mis	ll	-0.462573	-0.955601	1	0
p.233T	mis	ll	-0.329619	-1.45747	0
p.233V	mis	ll	-0.261612	-0.713741	0
p.233Y	mis	ll	-0.986161	-1.25184	21	1.32222
p.234A	mis	ur	1.05436	0.766997	0
p.234C	mis	ur	0.882658	0.870924	946	2.97589
p.234D	mis	ur	0.963011	1.04613	67	1.82607
p.234E	mis	ur	1.08602	0.998189	0
p.234F	mis	ll	-0.536695	-1.04741	3	0.477121
p.234G	mis	ur	0.931571	1.07885	0
p.234H	mis	ur	0.755664	0.648452	257	2.40993
p.234I	mis	ll	-1.04787	-0.862829	0
p.234K	mis	ur	1.07913	1.17676	1	0
p.234L	mis	ll	-1.31836	-1.45611	0
p.234N	mis	ur	0.843091	0.844551	109	2.03743
p.234P	mis	ur	0.918786	0.88734	0
p.234Q	mis	ur	0.935385	0.904048	2	0.30103
p.234R	mis	ur	1.00522	0.756679	1	0
p.234S	mis	ur	0.90064	0.934604	45	1.65321
p.234T	mis	ur	0.975603	1.08476	0
p.234V	mis	lr	0.678661	-0.842551	0
p.234W	mis	ur	0.947522	0.85432	0
p.235A	mis	ll	-0.862071	-1.09773	0
p.235C	mis	ll	-0.81378	-1.93868	0
p.235D	mis	ur	0.825983	0.495175	82	1.91381
p.235E	mis	lr	0.209178	-1.05024	0
p.235F	mis	lr	0.691749	-1.22071	0
p.235G	mis	lr	0.91025	-0.807561	0
p.235H	mis	ll	-0.55559	-0.758809	4	0.60206
p.235I	mis	ll	-1.09929	-0.715542	12	1.07918
p.235K	mis	ll	-1.24988	-1.19807	7	0.845098
p.235L	mis	ll	-0.631102	-0.877581	0
p.235M	mis	ll	-0.724816	-1.34211	3	0.477121
p.235P	mis	ur	0.911455	0.830141	0
p.235Q	mis	ll	-1.54644	-1.27336	0
p.235R	mis	ll	-1.24902	-1.09682	0
p.235S	mis	ll	-1.01145	-1.19405	125	2.09691
p.235T	mis	ll	-0.942152	-0.556669	9	0.954243
p.235V	mis	ll	-0.851714	-0.900195	0
p.235Y	mis	lr	0.322342	-1.16004	12	1.07918
p.236A	mis	ur	1.02013	1.16215	0
p.236C	mis	ur	0.914959	0.765197	662	2.82086
p.236D	mis	ur	1.02295	0.903508	82	1.91381
p.236E	mis	ur	0.982526	0.747618	0
p.236F	mis	ll	-0.994555	-0.334964	5	0.69897
p.236G	mis	ur	0.984956	1.19025	0
p.236H	mis	ur	0.763885	0.773388	116	2.06446
p.236I	mis	ur	0.998047	0.842194	0
p.236K	mis	ur	0.972491	0.937761	0
p.236L	mis	ur	1.04585	1.10083	0
p.236N	mis	ur	0.812789	0.71972	105	2.02119
p.236P	mis	ur	0.989884	0.942947	0
p.236Q	mis	ur	0.962743	1.21229	0
p.236R	mis	ur	1.10077	0.945986	0
p.236S	mis	ur	1.00231	0.754585	49	1.6902
p.236T	mis	ur	0.980742	0.853285	0
p.236V	mis	ur	1.05503	0.888531	0
p.236W	mis	lr	0.736774	-0.517748	0
p.237A	mis	ll	-0.795849	-0.413396	0
p.237E	mis	ur	0.935416	0.991825	0
p.237F	mis	ur	0.998181	0.596191	0
p.237G	mis	ll	-1.01573	-1.05988	0
p.237I	mis	ur	0.973847	0.753936	1296	3.11261
p.237K	mis	ur	0.960818	0.915225	110	2.04139
p.237L	mis	lr	0.893657	-0.498807	24	1.38021
p.237N	mis	lr	0.398169	-1.96894	0
p.237P	mis	ur	1.02828	0.905788	0
p.237Q	mis	lr	0.275881	-1.86033	0
p.237R	mis	lr	0.888795	-0.555302	15	1.17609
p.237S	mis	lr	0.753603	-1.30389	0
p.237T	mis	lr	0.537706	-0.629336	17	1.23045
p.237V	mis	ur	0.780242	0.222309	82	1.91381
p.237W	mis	lr	0.333707	-1.0017	0
p.238A	mis	ur	0.917167	0.906916	0
p.238D	mis	ur	1.02351	0.766969	0
p.238F	mis	ur	0.945733	0.596579	393	2.59439
p.238G	mis	ur	1.03832	0.377291	78	1.89209
p.238H	mis	ur	1.04098	1.11101	2	0.30103
p.238I	mis	ur	1.00311	0.941519	0
p.238L	mis	ur	1.03915	0.812334	2	0.30103
p.238N	mis	ur	1.04733	0.961418	0
p.238P	mis	ur	0.998432	0.939659	0
p.238R	mis	ur	0.743423	0.701247	140	2.14613
p.238S	mis	ur	0.951537	0.659703	175	2.24304
p.238T	mis	ur	0.990312	0.960045	0
p.238V	mis	ur	1.04175	0.952042	0
p.238W	mis	ur	0.993993	0.400885	54	1.73239
p.238Y	mis	ur	0.834329	0.856	722	2.85854
p.239A	mis	ur	1.04436	0.143878	0
p.239C	mis	ur	0.96493	0.261251	0
p.239D	mis	ur	0.784298	0.683468	354	2.549
p.239E	mis	ur	0.927796	0.339849	0
p.239F	mis	ll	-1.31474	-0.560201	0
p.239G	mis	ur	0.973889	0.0590199	0
p.239H	mis	ll	-1.03084	-0.570527	10	1
p.239I	mis	ur	0.872234	0.0805323	20	1.30103
p.239K	mis	ur	0.849522	0.00112144	45	1.65321
p.239L	mis	ll	-1.47136	-1.0154	0
p.239M	mis	ll	-1.42765	-1.25685	0
p.239P	mis	ur	1.02371	1.11402	0
p.239Q	mis	lr	0.858765	-0.763506	0
p.239R	mis	ll	-1.03372	-1.52564	0
p.239S	mis	ur	0.82983	0.746575	273	2.43616
p.239T	mis	ur	0.90556	0.798644	51	1.70757
p.239V	mis	lr	1.17862	-0.166799	0
p.239Y	mis	ll	-0.0928445	-0.987854	24	1.38021
p.240A	mis	ur	0.903242	0.910052	0
p.240C	mis	lr	0.938447	-0.243086	21	1.32222
p.240D	mis	ur	0.920357	0.934786	0
p.240F	mis	ur	0.975601	0.71106	10	1
p.240G	mis	ur	0.797736	0.0289674	86	1.9345
p.240H	mis	ur	0.915902	0.598458	0
p.240I	mis	lr	1.01011	-0.409715	19	1.27875
p.240K	mis	ur	1.05864	0.894936	0
p.240L	mis	lr	0.945946	-0.484881	0
p.240M	mis	lr	0.82324	-0.590761	0
p.240N	mis	ll	-0.550788	-0.481323	12	1.07918
p.240P	mis	ur	0.97115	1.08017	1	0
p.240R	mis	ur	1.02541	0.0959259	93	1.96848
p.240T	mis	ll	-0.46715	-0.463761	14	1.14613
p.240V	mis	lr	1.07197	-0.12282	0
p.240W	mis	ur	0.981379	0.32414	0
p.240Y	mis	ur	0.966867	0.797881	0
p.241A	mis	ur	0.832749	0.120071	100	2
p.241C	mis	ur	0.899464	0.500741	326	2.51322
p.241D	mis	ur	1.00532	0.833073	0
p.241F	mis	ur	0.852472	0.711806	1032	3.01368
p.241G	mis	ur	1.07194	0.60713	0
p.241H	mis	ur	0.896331	0.66637	0
p.241I	mis	ur	0.957092	0.643994	0
p.241L	mis	ur	0.997083	0.841783	0
p.241N	mis	ur	0.971195	0.966849	0
p.241P	mis	ur	0.724073	0.677939	91	1.95904
p.241R	mis	ur	0.934416	0.980054	0
p.241T	mis	ur	0.851559	0.389647	41	1.61278
p.241V	mis	ur	1.00523	0.769315	0
p.241W	mis	ur	1.04924	0.475094	0
p.241Y	mis	ur	0.97249	0.26609	221	2.34439
p.242A	mis	ur	1.01845	1.10118	0
p.242D	mis	ur	0.96873	0.256282	0
p.242F	mis	ur	1.00968	0.0263571	533	2.72673
p.242H	mis	ur	0.992832	1.07057	0
p.242I	mis	ur	1.0536	1.04114	0
p.242L	mis	ur	0.963347	0.537168	0
p.242N	mis	ur	1.09007	0.961208	1	0
p.242P	mis	ur	0.912342	0.840041	0
p.242R	mis	ur	0.858728	0.891882	101	2.00432
p.242S	mis	ur	0.968087	0.870973	228	2.35793
p.242T	mis	ur	1.07734	1.02091	0
p.242V	mis	ur	1.03631	0.998395	0
p.242W	mis	lr	0.991991	-0.448188	70	1.8451
p.242Y	mis	ur	0.797343	0.632286	388	2.58883
p.243A	mis	lr	0.0511098	-1.49454	0
p.243E	mis	ur	0.863082	0.480418	0
p.243F	mis	lr	0.863842	-0.0449719	0
p.243G	mis	lr	0.938573	-0.336255	0
p.243I	mis	ll	-0.079635	-0.752976	61	1.78533
p.243K	mis	ll	-1.17091	-0.935714	21	1.32222
p.243L	mis	ll	-0.814125	-0.958991	27	1.43136
p.243N	mis	lr	0.761874	-1.02197	0
p.243P	mis	ll	-0.362168	-0.877737	0
p.243Q	mis	ll	-0.909662	-0.832989	0
p.243R	mis	ll	-0.935946	-0.721025	7	0.845098
p.243S	mis	ur	0.789227	0.164368	1	0
p.243T	mis	lr	0.745257	-0.444866	28	1.44716
p.243V	mis	ll	-0.207048	-0.926124	9	0.954243
p.243W	mis	ur	0.914901	0.312663	0
p.244A	mis	ur	0.965565	0.792371	48	1.68124
p.244C	mis	ur	0.936836	0.382016	380	2.57978
p.244D	mis	ur	0.974978	0.613832	455	2.65801
p.244E	mis	ur	0.993191	0.786949	2	0.30103
p.244F	mis	ur	1.00844	0.753659	5	0.69897
p.244H	mis	ur	0.996965	0.780596	0
p.244I	mis	ur	1.02131	0.934477	0
p.244L	mis	ur	0.990198	0.785175	0
p.244N	mis	ur	1.0399	0.537764	1	0
p.244P	mis	ur	1.01078	0.904721	0
p.244R	mis	ur	0.951695	0.852468	49	1.6902
p.244S	mis	ur	0.881728	0.89005	399	2.60097
p.244T	mis	ur	1.03714	0.997113	1	0
p.244V	mis	ur	0.931945	0.883402	144	2.15836
p.244W	mis	ur	0.992944	0.971943	0
p.244Y	mis	ur	0.953269	0.450746	3	0.477121
p.245A	mis	ur	1.03485	0.804096	77	1.88649
p.245C	mis	ur	0.965628	0.870041	629	2.79865
p.245D	mis	ur	0.990564	0.889691	1059	3.0249
p.245E	mis	ur	1.00126	0.98626	3	0.477121
p.245F	mis	ur	1.05666	0.77753	17	1.23045
p.245H	mis	ur	0.926868	1.7761	2	0.30103
p.245I	mis	ur	1.0517	1.05503	1	0
p.245K	mis	ur	1.01593	1.00378	0
p.245L	mis	ur	0.891397	0.952435	21	1.32222
p.245N	mis	ur	1.00176	0.785971	15	1.17609
p.245P	mis	ur	1.00279	1.04917	0
p.245Q	mis	ur	1.02919	0.917689	0
p.245R	mis	ur	0.958013	1.13119	138	2.13988
p.245S	mis	ur	0.914056	0.747404	2837	3.45286
p.245T	mis	ur	1.04643	0.94024	0
p.245V	mis	ur	0.91023	1.12779	581	2.76418
p.245Y	mis	ur	0.981804	1.06236	1	0
p.246A	mis	ur	0.943598	1.0567	0
p.246E	mis	ur	0.974573	1.16997	0
p.246F	mis	ur	1.03951	0.64585	0
p.246G	mis	ur	0.918293	1.03665	0
p.246I	mis	lr	0.87158	-0.233691	249	2.3962
p.246K	mis	ur	0.734889	0.433476	62	1.79239
p.246L	mis	lr	0.800415	-0.158495	81	1.90849
p.246N	mis	ur	1.0123	0.969064	0
p.246P	mis	ur	0.873146	0.186244	0
p.246Q	mis	ur	0.976191	1.02525	0
p.246R	mis	lr	0.901825	-0.14672	84	1.92428
p.246S	mis	ur	1.00645	0.850814	0
p.246T	mis	ur	0.816443	0.671686	88	1.94448
p.246V	mis	ur	0.823115	0.178651	373	2.57171
p.246W	mis	ur	0.995606	1.03254	0
p.247A	mis	ll	-1.06016	-1.56059	0
p.247C	mis	lr	0.793631	-0.296166	0
p.247D	mis	lr	0.480632	-0.180673	23	1.36173
p.247E	mis	lr	0.531819	-0.885909	0
p.247F	mis	ur	0.99421	0.463633	2	0.30103
p.247G	mis	ll	-0.997667	-1.12571	0
p.247H	mis	ll	-1.15292	-0.467745	0
p.247I	mis	ur	0.920621	0.354825	94	1.97313
p.247K	mis	lr	0.219312	-0.436274	8	0.90309
p.247L	mis	ur	0.968498	1.11497	0
p.247M	mis	lr	0.397341	-0.301464	0
p.247P	mis	ur	1.07405	1.07192	0
p.247Q	mis	ll	-1.0282	-0.668425	0
p.247R	mis	ll	-0.377253	-1.35556	0
p.247S	mis	ll	-1.0421	-0.575822	24	1.38021
p.247T	mis	ur	0.869723	0.189766	20	1.30103
p.247V	mis	ur	0.928802	1.15799	0
p.247Y	mis	lr	0.693805	-0.202713	7	0.845098
p.248A	mis	ur	0.967689	0.779384	0
p.248D	mis	ur	0.91543	0.603255	0
p.248E	mis	ur	0.917657	0.155177	0
p.248F	mis	ur	0.970531	0.237143	0
p.248G	mis	ur	0.8926	0.778442	219	2.34044
p.248H	mis	ur	0.999181	0.522358	5	0.69897
p.248I	mis	ur	1.00655	0.82154	0
p.248K	mis	lr	0.879998	-0.356772	0
p.248L	mis	ur	1.00305	0.866987	699	2.84448
p.248M	mis	ur	0.985193	0.74584	0
p.248N	mis	ur	0.88575	0.775994	0
p.248P	mis	ur	1.0136	0.985296	143	2.15534
p.248Q	mis	ur	0.779848	0.779287	6146	3.78859
p.248S	mis	ur	1.07827	0.66989	0
p.248T	mis	ur	0.874795	0.858249	0
p.248V	mis	ur	0.988379	1.06504	0
p.248W	mis	ur	0.881249	0.737926	4894	3.68966
p.248Y	mis	ur	1.00023	0.799129	0
p.249A	mis	ur	0.971208	0.999291	0
p.249C	mis	ur	0.906037	0.766378	0
p.249D	mis	ur	0.960598	0.974515	0
p.249E	mis	ur	0.951778	1.12895	0
p.249F	mis	ur	0.956924	0.897132	0
p.249G	mis	ur	0.763884	0.95732	284	2.45332
p.249H	mis	ur	1.07244	0.801866	0
p.249I	mis	ur	0.999993	1.11009	8	0.90309
p.249K	mis	ur	0.910814	0.185221	120	2.07918
p.249L	mis	ur	1.03603	0.939279	0
p.249M	mis	ur	0.953645	0.82462	424	2.62737
p.249N	mis	ur	1.12363	1.02691	5	0.69897
p.249P	mis	ur	1.0129	0.913501	0
p.249Q	mis	ur	1.00267	0.882309	0
p.249S	mis	ur	0.990041	0.966197	1964	3.29314
p.249T	mis	ur	1.02048	1.13908	165	2.21748
p.249V	mis	ur	1.00456	0.979065	0
p.249W	mis	ur	0.890271	0.744796	242	2.38382
p.249Y	mis	ur	0.953958	0.861693	0
p.250A	mis	ll	-0.45733	-0.765787	24	1.38021
p.250C	mis	lr	0.910404	-0.115134	0
p.250D	mis	ur	0.996605	0.485542	0
p.250F	mis	ur	1.06978	0.708692	18	1.25527
p.250G	mis	lr	0.727553	-0.640655	0
p.250H	mis	ur	0.931232	0.190707	14	1.14613
p.250I	mis	ur	1.10348	0.906171	0
p.250L	mis	ur	0.865331	0.571563	382	2.58206
p.250N	mis	ur	0.867155	0.10009	3	0.477121
p.250Q	mis	ll	-0.295491	-1.17719	4	0.60206
p.250R	mis	lr	0.778653	-0.338008	1	0
p.250S	mis	ll	-0.170179	-0.378481	64	1.80618
p.250T	mis	lr	0.550837	-0.482331	20	1.30103
p.250V	mis	lr	0.93839	-0.312776	0
p.250Y	mis	ur	1.07873	0.92522	0
p.251A	mis	ur	1.01964	0.92866	0
p.251C	mis	ur	1.06442	0.532455	0
p.251D	mis	ur	0.918475	1.31535	0
p.251F	mis	ur	0.91171	0.594509	65	1.81291
p.251G	mis	ur	1.06618	0.810734	0
p.251H	mis	ur	1.07073	0.79516	0
p.251K	mis	ur	0.986098	1.0675	0
p.251L	mis	ur	1.0008	0.640398	34	1.53148
p.251N	mis	ur	0.908857	0.673092	102	2.0086
p.251P	mis	ur	1.03485	1.31834	0
p.251R	mis	ur	1.08947	0.78306	0
p.251S	mis	ur	0.967808	0.800692	99	1.99564
p.251T	mis	ur	0.798742	0.426688	25	1.39794
p.251V	mis	lr	0.221811	-0.445734	23	1.36173
p.251Y	mis	ur	1.02598	0.911516	0
p.252A	mis	lr	0.325053	-0.204091	0
p.252C	mis	ll	-0.498589	-1.0044	0
p.252D	mis	lr	0.778893	-0.742406	0
p.252F	mis	ll	-0.832335	-0.866609	49	1.6902
p.252G	mis	ur	0.955894	1.23902	0
p.252H	mis	lr	0.637275	-0.57422	7	0.845098
p.252I	mis	ll	-1.44304	-0.792841	6	0.778151
p.252N	mis	ll	-0.499022	-0.311301	0
p.252P	mis	ur	0.72197	0.600697	79	1.89763
p.252Q	mis	ll	-0.542576	-0.645227	0
p.252R	mis	ll	-0.159977	-0.914507	0
p.252S	mis	lr	0.299181	-0.794889	0
p.252T	mis	ll	-0.901438	-0.831267	0
p.252V	mis	ll	-0.911633	-1.00463	4	0.60206
p.252Y	mis	ll	-1.54077	-1.19286	0
p.253A	mis	ur	0.858429	0.552213	46	1.66276
p.253C	mis	ll	-1.36631	-0.552069	0
p.253D	mis	ur	1.0325	0.93983	1	0
p.253F	mis	ur	1.0811	0.882682	0
p.253G	mis	ur	1.01359	1.05638	0
p.253H	mis	lr	0.398909	-0.145083	0
p.253I	mis	ur	0.775181	0.201593	40	1.60206
p.253K	mis	ur	1.0784	0.989262	0
p.253L	mis	ur	1.07916	1.03024	0
p.253M	mis	ll	-1.12387	-0.836306	0
[truncated: 604 more rows]

## Sheet: Fig6e
Figure 6e
data selection:	missense variants
	AND data available from Kotler et al., 2018 (DOI: 10.1016/j.molcel.2018.06.012)
difference_crispr-kotler:	rfs_crispr - rfs_kotler
variant	class	rfs_crispr	rfs_kotler	difference_crispr-kotler:
p.126C	mis	0.99903	0.977268	0.0217619
p.126D	mis	0.824014	0.898798	-0.0747839
p.126F	mis	-0.951007	-1.77461	0.823606
p.126H	mis	1.04191	0.496695	0.545212
p.126N	mis	0.79021	0.46809	0.32212
p.126S	mis	1.0766	0.860994	0.215611
p.127C	mis	0.911608	-0.732334	1.64394
p.127F	mis	0.970454	0.933796	0.0366574
p.127P	mis	1.03515	0.827469	0.207683
p.127T	mis	0.842708	1.1183	-0.275592
p.127Y	mis	0.456492	0.619742	-0.163251
p.128A	mis	-1.45857	-1.1088	-0.349772
p.128L	mis	-0.619894	-0.831499	0.211605
p.128R	mis	-0.525337	-0.295175	-0.230163
p.128S	mis	-0.260208	-1.06217	0.801958
p.128T	mis	-1.12018	-1.59248	0.472303
p.129D	mis	-1.30672	-1.26492	-0.0417976
p.129G	mis	-0.868265	-1.28099	0.412729
p.129P	mis	-0.871609	-1.77957	0.907963
p.129S	mis	-0.898975	-0.969601	0.0706262
p.129T	mis	-0.920715	-1.16481	0.244092
p.129V	mis	-0.896987	-1.38324	0.48625
p.130F	mis	1.00697	0.209089	0.797882
p.130H	mis	0.760469	1.06893	-0.308462
p.130I	mis	0.721008	-1.06622	1.78723
p.130P	mis	1.00465	0.787793	0.21686
p.130R	mis	0.956356	0.56687	0.389486
p.130V	mis	0.762055	0.514869	0.247186
p.131D	mis	0.897784	-0.820462	1.71825
p.131H	mis	0.587623	-0.795083	1.38271
p.131I	mis	0.877145	0.916449	-0.0393037
p.131K	mis	-0.248899	-0.783297	0.534398
p.131S	mis	0.938649	-0.710966	1.64961
p.131T	mis	1.08368	-0.386191	1.46987
p.131Y	mis	1.00761	0.978779	0.0288344
p.132E	mis	1.05596	1.044	0.0119569
p.132M	mis	1.00865	0.589704	0.418949
p.132N	mis	0.925547	0.916391	0.00915577
p.132Q	mis	1.08897	1.24917	-0.160206
p.132R	mis	0.901199	1.03583	-0.134626
p.132T	mis	0.887144	0.257147	0.629997
p.133I	mis	-0.894819	-0.922766	0.0279472
p.133K	mis	1.05014	0.876166	0.173973
p.133L	mis	-1.76175	-1.75656	-0.00518682
p.133R	mis	1.01061	0.820294	0.190313
p.133T	mis	1.05673	0.746254	0.310475
p.133V	mis	-1.20577	-1.40015	0.194373
p.134C	mis	1.14322	0.860614	0.282609
p.134I	mis	0.923851	0.834909	0.0889413
p.134L	mis	0.978865	1.05626	-0.077399
p.134S	mis	0.927144	1.10735	-0.180202
p.134V	mis	1.08627	0.809388	0.276883
p.134Y	mis	-0.587211	-1.14459	0.557379
p.135F	mis	1.09839	0.526603	0.571783
p.135G	mis	0.960241	0.908304	0.0519376
p.135R	mis	0.927065	0.846464	0.0806011
p.135S	mis	1.06547	0.194629	0.870838
p.135W	mis	1.04977	1.12364	-0.0738657
p.135Y	mis	0.981272	0.835821	0.14545
p.136E	mis	1.03463	0.639599	0.395033
p.136H	mis	0.836262	-0.524812	1.36107
p.136K	mis	-1.12365	-0.560994	-0.562661
p.136L	mis	0.535622	-0.699441	1.23506
p.136P	mis	1.02119	0.58583	0.435361
p.136R	mis	-1.5392	-1.00845	-0.530755
p.137M	mis	-0.724642	-1.44015	0.715506
p.137P	mis	-0.536341	-1.33895	0.802608
p.137Q	mis	0.952351	-1.46426	2.41661
p.137V	mis	0.0233935	-1.30154	1.32493
p.138D	mis	0.581898	-0.964956	1.54685
p.138P	mis	1.01076	0.979831	0.0309277
p.138S	mis	-1.10097	-1.27051	0.16954
p.138T	mis	0.801264	-0.80147	1.60273
p.138V	mis	1.12052	0.846887	0.273636
p.139E	mis	0.963194	-0.0162808	0.979475
p.139M	mis	0.720056	-1.25698	1.97704
p.139N	mis	0.906399	-0.833181	1.73958
p.139Q	mis	0.403483	-1.07068	1.47416
p.139R	mis	-1.09318	-1.48228	0.389101
p.139T	mis	0.210162	-0.800187	1.01035
p.140A	mis	-1.37947	-1.21218	-0.167287
p.140I	mis	-0.359193	-0.766521	0.407328
p.140N	mis	-0.0519233	-1.60156	1.54963
p.140P	mis	-0.881465	-1.19829	0.316823
p.140S	mis	-1.6365	-0.983342	-0.653155
p.141F	mis	0.993135	-0.406747	1.39988
p.141G	mis	1.05018	0.815365	0.234817
p.141R	mis	1.09712	0.996914	0.100205
p.141S	mis	0.837764	-1.10207	1.93984
p.141W	mis	0.947228	0.696971	0.250257
p.141Y	mis	0.956795	0.668227	0.288568
p.142A	mis	-0.312309	-0.935494	0.623185
p.142H	mis	-1.02439	-0.846965	-0.177423
p.142L	mis	0.866398	-1.02038	1.88677
p.142R	mis	-0.0251002	-1.42844	1.40334
p.142S	mis	-0.447874	-1.12288	0.675002
p.142T	mis	0.0785516	-1.15771	1.23626
p.143A	mis	0.923379	0.876972	0.0464067
p.143E	mis	0.841341	0.896447	-0.055106
p.143G	mis	1.17307	0.180579	0.992487
p.143L	mis	0.189886	-1.04738	1.23727
p.143M	mis	0.87281	-0.2571	1.12991
p.144H	mis	0.452	-1.11368	1.56568
p.144K	mis	0.142616	-0.825793	0.968409
p.144L	mis	0.219015	-0.981713	1.20073
p.144P	mis	1.05298	0.742007	0.310968
p.144R	mis	0.343869	-0.532776	0.876646
p.145M	mis	-1.49325	-0.940509	-0.552739
p.145P	mis	0.988652	0.870077	0.118575
p.145Q	mis	0.960457	0.811312	0.149145
p.145R	mis	1.16568	0.578952	0.58673
p.145V	mis	-0.807549	-1.18684	0.379296
p.146C	mis	-1.32828	-1.03114	-0.29714
p.146G	mis	0.989205	-0.48353	1.47274
p.146L	mis	-0.692514	-1.2848	0.592284
p.146R	mis	-1.56285	-1.3253	-0.237545
p.146S	mis	-0.00737202	-0.717147	0.709775
p.147A	mis	0.52329	-0.618354	1.14164
p.147D	mis	0.960154	0.849922	0.110231
p.147F	mis	-0.46349	-1.10703	0.643537
p.147G	mis	0.988262	0.205892	0.78237
p.147I	mis	-0.425019	-0.758374	0.333354
p.148A	mis	-1.29992	-1.44134	0.141423
p.148E	mis	-1.40247	-1.06994	-0.332532
p.148G	mis	-0.930622	-1.59471	0.664088
p.148H	mis	-1.27856	-1.11241	-0.166154
p.148N	mis	-0.951877	0.678344	-1.63022
p.148V	mis	-0.271235	-1.19509	0.923858
p.148Y	mis	0.366442	-0.152991	0.519433
p.149A	mis	-0.18131	-1.13272	0.951413
p.149C	mis	-0.143798	-1.27012	1.12633
p.149F	mis	-0.354847	-0.710828	0.355981
p.149P	mis	-0.454777	-0.347097	-0.10768
p.149T	mis	-0.236782	-1.35566	1.11887
p.149Y	mis	-0.587056	-0.562368	-0.0246877
p.150A	mis	-0.781129	-1.10186	0.320732
p.150I	mis	-0.507618	-0.701991	0.194373
p.150K	mis	-0.922384	-0.729427	-0.192957
p.150P	mis	-1.02169	-0.876762	-0.144929
p.150R	mis	-0.901175	-1.35129	0.450116
p.150S	mis	-1.9514	-0.864897	-1.08651
p.151H	mis	0.81241	0.0530334	0.759377
p.151L	mis	0.041433	-1.00314	1.04458
p.151R	mis	0.836423	0.4716	0.364823
p.151S	mis	1.0339	0.973166	0.0607347
p.151T	mis	1.13248	0.0850461	1.04744
p.152A	mis	0.772277	-0.864573	1.63685
p.152L	mis	0.96705	-0.156354	1.1234
p.152Q	mis	0.707686	-0.233543	0.941229
p.152R	mis	0.96411	0.503969	0.460141
p.152S	mis	1.08371	-0.0288121	1.11252
p.152T	mis	0.839491	-0.786241	1.62573
p.153A	mis	-0.572379	-1.12433	0.551956
p.153H	mis	-0.509223	-1.53505	1.02583
p.153L	mis	-0.445668	-1.32326	0.877591
p.153R	mis	-0.63839	-1.26925	0.630862
p.153S	mis	-0.703578	-0.726543	0.0229655
p.153T	mis	-0.192988	-0.859788	0.666799
p.154A	mis	0.305258	-0.870041	1.1753
p.154C	mis	0.226371	0.132703	0.0936679
p.154D	mis	-0.461747	-0.803995	0.342248
p.154R	mis	0.45879	-1.18293	1.64172
p.154S	mis	-0.0337873	-1.074	1.04021
p.154V	mis	0.948156	0.361164	0.586991
p.155A	mis	-1.2129	-0.805917	-0.40698
p.155I	mis	0.942468	0.0224223	0.920046
p.155N	mis	1.08837	0.340717	0.747649
p.155P	mis	0.991849	-0.756411	1.74826
p.155S	mis	-0.824873	-0.690748	-0.134125
p.156C	mis	-1.24157	-1.14342	-0.0981483
p.156G	mis	1.00559	0.299925	0.705669
p.156H	mis	-0.534168	-1.26085	0.726686
p.156L	mis	-0.605638	-1.07859	0.472948
p.156P	mis	0.774832	0.251153	0.523678
p.156S	mis	-0.39152	-0.946381	0.554861
p.157D	mis	1.14264	1.05164	0.0910053
p.157F	mis	0.928488	1.06012	-0.131633
p.157G	mis	0.840605	0.969135	-0.12853
p.157I	mis	-0.952392	-1.04427	0.0918767
p.157L	mis	1.04623	-0.602851	1.64908
p.158C	mis	0.745239	-0.584116	1.32936
p.158G	mis	1.01587	0.917968	0.0979047
p.158H	mis	0.889062	0.270627	0.618434
p.158L	mis	0.942945	0.707854	0.235091
p.158P	mis	1.06385	0.743024	0.320823
p.158S	mis	0.302056	-0.814443	1.1165
p.159D	mis	1.01382	0.967437	0.0463827
p.159G	mis	0.807466	-0.756882	1.56435
p.159P	mis	1.09482	0.882635	0.212186
p.159S	mis	0.0462205	-1.26918	1.3154
p.159T	mis	-1.01054	-0.91468	-0.0958592
p.159V	mis	0.97921	0.923509	0.0557012
p.160I	mis	-0.671849	-1.28273	0.610882
p.160K	mis	0.947496	-0.516563	1.46406
p.160L	mis	-0.857176	-1.12098	0.263802
p.160R	mis	0.323935	-1.02521	1.34915
p.160T	mis	-0.717246	-0.0660858	-0.65116
p.160V	mis	-0.661073	-1.35157	0.690501
p.161D	mis	0.930484	0.921266	0.00921853
p.161G	mis	0.920642	-0.644248	1.56489
p.161P	mis	0.664923	-1.1366	1.80152
p.161S	mis	0.916042	-0.628432	1.54447
p.161T	mis	1.07853	0.443882	0.634647
p.161V	mis	0.61846	-1.04466	1.66312
p.162F	mis	0.924132	0.277659	0.646472
p.162M	mis	-1.5625	-1.56689	0.00439028
p.162N	mis	0.967234	0.992852	-0.0256176
p.162S	mis	1.12814	0.106822	1.02132
p.162T	mis	0.954034	-1.33915	2.29318
p.162V	mis	-0.901741	-1.87524	0.973498
p.163C	mis	0.942501	0.791623	0.150878
p.163D	mis	0.97896	0.917805	0.0611547
p.163F	mis	-1.16731	-1.33926	0.171951
p.163H	mis	0.951498	0.649102	0.302396
p.163N	mis	0.956821	0.831271	0.12555
p.163S	mis	1.14155	0.726351	0.415196
p.164E	mis	1.00237	1.03014	-0.027768
p.164M	mis	0.731807	-1.22438	1.95619
p.164N	mis	0.824394	-0.495036	1.31943
p.164Q	mis	0.944103	-0.729429	1.67353
p.164R	mis	-0.640906	-0.903928	0.263022
p.164T	mis	0.354766	-1.03707	1.39183
p.165E	mis	-0.554975	-0.972823	0.417848
p.165H	mis	-1.11125	-1.08906	-0.0221912
p.165K	mis	-0.983203	-0.967968	-0.0152348
p.165L	mis	-0.388817	-0.957696	0.568879
p.165P	mis	0.697062	-0.74197	1.43903
p.165R	mis	-0.79511	-1.24328	0.448169
p.166A	mis	-1.36846	-1.01413	-0.354324
p.166L	mis	-1.50227	-1.091	-0.411271
p.166P	mis	-1.422	-1.37483	-0.0471661
p.166T	mis	-1.1261	-1.6439	0.517799
p.167E	mis	-0.301579	-1.90804	1.60646
p.167H	mis	-0.770828	-1.22059	0.449762
p.167K	mis	-2.10822	-0.687028	-1.42119
p.167L	mis	-0.358143	-2.14477	1.78662
p.167P	mis	-1.4236	-0.997643	-0.425959
p.167R	mis	-0.927708	-1.35758	0.42987
p.168D	mis	0.778785	-0.815567	1.59435
p.168L	mis	1.01176	0.718379	0.293385
p.168N	mis	0.674572	-0.867009	1.54158
p.168P	mis	0.908936	0.47354	0.435396
p.168Q	mis	0.968087	-0.29333	1.26142
p.168R	mis	1.01853	0.798678	0.219848
p.168Y	mis	-1.06106	-1.01163	-0.0494306
p.169I	mis	-0.892349	-1.38167	0.489317
p.169K	mis	-0.415163	-1.39174	0.976574
p.169T	mis	-1.22822	-1.06517	-0.163047
p.169V	mis	-0.797949	-1.03558	0.237627
p.170A	mis	-0.604022	-0.828554	0.224531
p.170K	mis	-0.00612308	-1.6836	1.67747
p.170M	mis	-1.42855	-1.28139	-0.147154
p.170P	mis	0.0919187	-0.873389	0.965308
p.170R	mis	-0.404689	-0.734114	0.329425
p.170S	mis	-0.694572	-1.43089	0.736318
p.171A	mis	-0.625692	-1.29924	0.673548
p.171D	mis	-1.013	-1.54145	0.528451
p.171G	mis	0.896408	0.395613	0.500794
p.171K	mis	-0.895277	-1.02107	0.125792
p.171Q	mis	-1.28115	-1.38839	0.107245
p.171V	mis	0.622128	-1.39599	2.01812
p.172A	mis	-0.507201	-0.895069	0.387868
p.172D	mis	0.91181	1.04579	-0.133977
p.172F	mis	0.998459	0.625351	0.373108
p.172G	mis	0.789822	-0.431664	1.22149
p.172I	mis	-2.17242	-1.28289	-0.889535
p.172L	mis	0.329694	-0.968547	1.29824
p.173A	mis	0.859699	0.774967	0.0847317
p.173E	mis	0.954125	0.951579	0.0025459
p.173G	mis	0.98876	0.838884	0.149876
p.173L	mis	1.03247	0.957477	0.074996
p.173M	mis	0.91665	0.892352	0.0242975
p.174G	mis	0.997844	-0.794393	1.79224
p.174K	mis	-0.831364	-1.20589	0.374528
p.174M	mis	-0.575961	-1.52131	0.94535
p.174S	mis	0.417368	-0.751519	1.16889
p.174T	mis	-0.579884	-1.30888	0.728994
p.174W	mis	1.03449	0.626032	0.408454
p.175C	mis	-0.759063	-1.23558	0.476521
p.175G	mis	1.03938	0.968923	0.0704548
p.175H	mis	0.979173	0.874007	0.105167
p.175L	mis	0.788861	-0.39566	1.18452
p.175P	mis	0.94539	-0.874556	1.81995
p.175S	mis	0.502436	-0.918693	1.42113
p.176F	mis	0.957447	0.84125	0.116197
p.176G	mis	0.889563	0.692377	0.197187
p.176R	mis	1.00985	0.983517	0.0263291
p.176S	mis	1.00385	0.964475	0.0393732
p.176W	mis	1.00607	0.766017	0.240051
p.176Y	mis	0.985852	0.258329	0.727523
p.177A	mis	-0.245493	-1.47005	1.22456
p.177H	mis	0.826594	-0.573329	1.39992
p.177L	mis	0.897072	-0.775517	1.67259
p.177R	mis	0.967248	0.391115	0.576133
p.177S	mis	1.12283	-0.684835	1.80766
p.177T	mis	0.761684	-0.826342	1.58803
p.178D	mis	1.0356	0.721225	0.314378
p.178L	mis	-0.449504	-1.63243	1.18293
p.178N	mis	0.401545	-0.770002	1.17155
p.178P	mis	0.860807	0.0443591	0.816448
p.178Q	mis	0.889081	-0.100474	0.989555
p.178R	mis	0.76264	-1.28581	2.04845
p.178Y	mis	-0.811802	-1.21279	0.400993
p.179D	mis	1.02804	0.843456	0.184582
p.179L	mis	0.861075	1.0119	-0.15083
p.179N	mis	0.857261	0.957269	-0.100008
p.179P	mis	0.985319	0.688497	0.296822
p.179Q	mis	1.05491	0.770918	0.283996
p.179R	mis	0.874067	0.862186	0.0118809
p.179Y	mis	1.04069	1.13796	-0.0972762
p.180A	mis	-0.176574	-0.877779	0.701206
p.180D	mis	0.877327	-0.908068	1.78539
p.180G	mis	0.211273	-0.882512	1.09379
p.180K	mis	0.967929	-0.0153464	0.983276
p.180Q	mis	0.0504789	-1.39751	1.44799
p.180V	mis	0.09534	-0.933587	1.02893
p.181C	mis	0.954165	-0.933198	1.88736
p.181G	mis	0.760909	-0.794847	1.55576
p.181H	mis	0.59776	-0.818397	1.41616
p.181L	mis	-0.169487	-1.17608	1.0066
p.181P	mis	1.09166	0.806337	0.285327
p.181S	mis	0.714111	-0.958374	1.67248
p.182G	mis	-1.41389	-0.998757	-0.415134
p.182R	mis	-1.0794	-1.38074	0.301345
p.182S	mis	-0.988002	-1.39017	0.402165
p.182W	mis	-1.69604	-1.31976	-0.376285
p.182Y	mis	-0.980543	-0.984091	0.00354832
p.183L	mis	-1.41169	-1.7322	0.320507
p.183P	mis	-1.03229	-1.27735	0.245062
p.184A	mis	-0.598848	-1.61157	1.01272
p.184E	mis	-0.672319	-1.49301	0.820691
p.184G	mis	-0.618187	-1.70837	1.09019
p.184H	mis	-0.422948	-1.21608	0.793136
p.184N	mis	-0.967678	-0.835826	-0.131852
p.184V	mis	-1.39272	-1.92204	0.529318
p.184Y	mis	-1.46076	-1.17939	-0.28137
p.185C	mis	-0.765291	-1.03205	0.266755
p.185G	mis	-1.04051	-1.58579	0.545275
p.185I	mis	-1.12565	-0.946639	-0.179013
p.185N	mis	-1.52164	-1.37523	-0.146413
p.185R	mis	-1.13144	-1.1654	0.0339638
p.185T	mis	-0.713039	-0.847624	0.134585
p.186E	mis	-1.38109	-1.13758	-0.243512
p.186G	mis	-0.610752	-0.910114	0.299362
p.186H	mis	-1.33762	-0.747258	-0.590358
p.186N	mis	-0.731859	-0.548992	-0.182867
p.186V	mis	-1.44815	-0.902699	-0.545452
p.186Y	mis	-0.810136	-0.9266	0.116464
p.187A	mis	0.918044	-0.627559	1.5456
p.187C	mis	0.864519	-1.03863	1.90315
p.187D	mis	0.37843	-0.833093	1.21152
p.187R	mis	1.07171	-2.0192	3.09091
p.187S	mis	1.0884	-0.674213	1.76262
p.187V	mis	0.954182	-0.965491	1.91967
p.188M	mis	-1.05311	-1.1852	0.132098
p.188P	mis	-0.976436	-1.06414	0.0877002
p.188Q	mis	-1.04309	-1.61145	0.568359
p.188V	mis	-0.886031	-1.45618	0.570148
p.189D	mis	0.741221	-0.766816	1.50804
p.189G	mis	0.786149	-0.442296	1.22844
p.189P	mis	0.632149	-1.01477	1.64692
p.189S	mis	-0.744215	-1.38701	0.6428
p.189T	mis	-0.92569	-1.22158	0.295894
p.189V	mis	-0.840564	-1.22722	0.386654
p.190A	mis	0.859391	-1.06522	1.92461
p.190H	mis	-0.651193	-1.02292	0.371727
p.190L	mis	1.00778	0.738088	0.269694
p.190R	mis	0.935057	-0.120649	1.05571
p.190S	mis	0.816874	-0.800766	1.61764
p.190T	mis	0.356102	0.746999	-0.390896
p.191H	mis	-0.3125	-0.709719	0.397219
p.191L	mis	-0.730742	-1.1303	0.399563
p.191R	mis	-0.747621	-0.84395	0.0963287
p.191S	mis	-0.647364	-1.06557	0.418203
p.191T	mis	-1.00206	-0.96095	-0.0411144
p.192E	mis	-0.809607	-1.6002	0.790594
p.192H	mis	-1.01385	-1.13922	0.125364
p.192K	mis	-1.15052	-1.4006	0.250083
p.192L	mis	-0.95488	-1.34462	0.389742
p.192P	mis	-0.777881	-1.24627	0.468389
p.192R	mis	-0.838914	-1.78552	0.946607
p.193D	mis	1.04601	0.48911	0.5569
p.193L	mis	0.949905	0.946471	0.00343484
p.193N	mis	0.54025	0.82796	-0.28771
p.193P	mis	0.969206	0.555089	0.414117
p.193Q	mis	0.769651	-0.59162	1.36127
p.193R	mis	0.899486	0.973937	-0.0744504
p.193Y	mis	0.944895	0.955885	-0.0109894
p.194F	mis	0.846951	0.75661	0.090341
p.194H	mis	0.771446	0.681224	0.0902212
p.194I	mis	-1.10144	-0.827505	-0.273934
p.194P	mis	0.819431	0.881001	-0.0615696
p.194R	mis	1.03751	0.983461	0.0540504
p.194V	mis	-0.643298	-1.33393	0.690637
p.195F	mis	1.00719	0.873623	0.133566
p.195L	mis	-1.11715	-1.48093	0.363782
p.195M	mis	-0.620531	-1.00271	0.382184
p.195N	mis	0.794667	0.78306	0.0116074
p.195S	mis	1.00654	0.898006	0.108533
p.195T	mis	0.839178	0.996857	-0.157679
p.195V	mis	-0.36836	-0.978465	0.610105
p.196G	mis	0.970104	-0.65617	1.62627
p.196L	mis	-0.436009	-1.19727	0.761264
p.196P	mis	0.922231	0.601996	0.320235
p.196Q	mis	0.266574	-0.274951	0.541525
p.197A	mis	-0.671295	-1.28443	0.613132
p.197E	mis	0.95202	0.946644	0.00537614
p.197G	mis	0.995889	-0.0851342	1.08102
p.197L	mis	0.935293	-0.259642	1.19493
p.197M	mis	1.0201	0.00729357	1.01281
p.198D	mis	-0.387618	-0.942636	0.555018
p.198G	mis	-0.532905	-1.08848	0.55557
p.198K	mis	-0.930994	-0.784517	-0.146478
p.198Q	mis	-1.03377	-0.822985	-0.21079
p.198V	mis	-0.461749	-0.591506	0.129758
p.199A	mis	-0.785025	-1.24199	0.456963
p.199E	mis	1.00838	-0.504922	1.5133
p.199R	mis	-1.1276	-0.83827	-0.289334
p.199V	mis	0.681174	0.401082	0.280092
p.200D	mis	-1.0396	-0.907157	-0.132446
p.200I	mis	-0.222602	-0.561598	0.338996
p.200K	mis	-0.730965	-0.890475	0.15951
p.200S	mis	-0.783173	-1.33145	0.54828
p.200T	mis	-0.972812	-0.952438	-0.020374
p.200Y	mis	0.724843	-0.816461	1.5413
p.201F	mis	-1.071	-1.0177	-0.0533021
p.201M	mis	-1.23518	-0.903437	-0.331739
p.201S	mis	-0.893904	-1.2531	0.3592
p.201V	mis	-1.23604	-1.22386	-0.0121843
p.202C	mis	-1.28226	-0.599997	-0.682263
p.202G	mis	-1.17397	-0.791135	-0.382835
p.202H	mis	-1.10089	-0.956008	-0.144885
p.202L	mis	-0.639851	-0.883012	0.243161
p.202P	mis	-1.16855	-0.654003	-0.51455
p.202S	mis	-0.952301	-0.969677	0.0173757
p.203A	mis	-1.34015	-1.56726	0.227116
p.203E	mis	0.850282	0.375954	0.474328
p.203G	mis	-0.59703	-0.591772	-0.005258
p.203L	mis	0.85014	-0.0148698	0.86501
p.203M	mis	0.689364	-0.0676876	0.757051
p.204A	mis	-0.822203	-1.05098	0.228776
p.204D	mis	-0.630462	-0.730125	0.0996628
p.204G	mis	0.671905	-0.915792	1.5877
p.204K	mis	-1.11853	-0.996115	-0.12241
p.204Q	mis	-0.823416	-1.20935	0.385932
p.204V	mis	-1.02058	-1.14637	0.125791
p.205C	mis	0.950105	0.870702	0.0794033
p.205D	mis	0.762872	0.825873	-0.0630003
p.205F	mis	0.923303	0.628675	0.294627
p.205H	mis	1.03524	0.376459	0.658778
p.205N	mis	1.08844	0.763792	0.324652
p.205S	mis	0.657883	0.876493	-0.21861
p.206F	mis	-1.25844	-0.846518	-0.411919
p.206M	mis	-1.49536	-0.739162	-0.756193
p.206S	mis	-1.12608	-1.01224	-0.113845
p.207A	mis	-0.567419	-1.24681	0.679394
p.207E	mis	-0.867365	-0.933874	0.0665084
p.207G	mis	0.102818	-1.24887	1.35169
p.207H	mis	-0.599082	-1.05153	0.452448
p.207N	mis	-0.560333	-0.533704	-0.0266296
p.207V	mis	-1.03131	-0.480058	-0.551255
p.207Y	mis	-1.05999	-0.59014	-0.469848
p.208A	mis	-0.069724	-0.400844	0.33112
p.208E	mis	0.37205	-0.9599	1.33195
p.208G	mis	0.748294	-1.11018	1.85847
p.208H	mis	0.00104425	-1.2254	1.22645
p.208N	mis	-0.916702	-0.691303	-0.225399
p.208V	mis	0.740545	0.453574	0.286971
p.208Y	mis	-0.500024	-0.628809	0.128786
p.209G	mis	-1.14919	-1.11632	-0.0328645
p.209I	mis	-1.25738	-0.927001	-0.330377
p.209K	mis	-0.768268	-1.05399	0.285725
p.209S	mis	-1.01842	-1.11117	0.0927513
p.209T	mis	-0.908678	-1.30949	0.40081
p.210D	mis	-0.8788	-0.611631	-0.267169
p.210H	mis	-1.18173	-0.755451	-0.426278
p.210I	mis	-1.07285	-0.830274	-0.242573
p.210K	mis	-0.93974	-1.03438	0.0946435
p.210S	mis	-1.19779	-1.69377	0.49598
p.210T	mis	-0.672874	-0.752768	0.0798939
p.210Y	mis	-0.986011	-1.1757	0.189692
p.211A	mis	0.877458	-0.714043	1.5915
p.211I	mis	0.872048	0.44758	0.424468
p.211N	mis	-0.970493	-1.31541	0.344921
p.211P	mis	0.879685	-0.437794	1.31748
p.211S	mis	-0.981703	-1.00682	0.0251186
p.212C	mis	-1.0605	-1.16814	0.107639
p.212I	mis	1.06162	-0.698245	1.75987
p.212L	mis	-1.06321	-0.577011	-0.486196
p.212S	mis	-0.985927	-0.926368	-0.0595588
p.212V	mis	0.76233	-0.582033	1.34436
p.212Y	mis	-0.922905	-1.07221	0.149304
p.213G	mis	1.10105	0.601833	0.499214
p.213L	mis	-0.0362752	0.643726	-0.680001
p.213P	mis	0.987641	0.318805	0.668835
p.213Q	mis	0.79965	-0.324965	1.12461
p.214D	mis	0.915763	-0.251788	1.16755
p.214L	mis	0.599546	-0.0423291	0.641875
p.214P	mis	0.656259	0.153398	0.502861
p.214Q	mis	-0.949769	-1.39061	0.440842
p.214R	mis	0.963249	0.293541	0.669709
p.214Y	mis	0.794153	-0.415711	1.20986
p.215C	mis	-0.211257	-0.459563	0.248306
p.215G	mis	0.902762	0.420109	0.482653
p.215I	mis	0.825824	0.877624	-0.0518002
p.215N	mis	0.980498	0.209292	0.771206
p.215R	mis	0.915362	0.585296	0.330066
p.215T	mis	1.07588	-0.396482	1.47236
p.216A	mis	-1.11499	-0.769176	-0.345815
p.216E	mis	0.997656	0.673671	0.323985
p.216G	mis	0.960811	0.592076	0.368735
p.216L	mis	1.02137	0.50888	0.512489
p.216M	mis	1.05367	0.771256	0.282418
p.217A	mis	-0.645164	-1.94262	1.29746
p.217E	mis	0.894519	0.291353	0.603166
p.217G	mis	0.906671	0.173608	0.733064
p.217L	mis	-0.879286	-1.26183	0.382544
p.217M	mis	-0.279314	-0.730355	0.451041
p.218A	mis	0.167086	-1.34729	1.51437
p.218E	mis	0.836017	0.971293	-0.135276
p.218G	mis	0.893155	0.270074	0.623081
p.218L	mis	0.430521	-0.67456	1.10508
p.218M	mis	0.821853	-0.47415	1.296
p.219H	mis	-0.206451	-0.977705	0.771255
p.219L	mis	0.592467	-1.41782	2.01029
p.219R	mis	0.825921	-0.549699	1.37562
p.219S	mis	0.723701	-0.43377	1.15747
p.219T	mis	0.286009	-1.15174	1.43774
p.220C	mis	0.870112	0.859044	0.0110681
p.220D	mis	0.960106	0.883626	0.0764796
p.220F	mis	-0.664005	-0.579997	-0.0840083
p.220H	mis	0.590701	0.207777	0.382925
p.220N	mis	0.897549	0.814013	0.0835365
p.220S	mis	0.7443	0.979724	-0.235423
p.221A	mis	-0.545366	-0.82213	0.276764
p.221D	mis	-0.903471	-1.54064	0.637168
p.221G	mis	0.683991	-0.595493	1.27948
p.221K	mis	-0.808098	-0.792583	-0.015515
p.221Q	mis	-0.791859	-1.27251	0.480654
p.221V	mis	-0.958586	-0.858387	-0.100199
p.222A	mis	-1.06857	-0.363758	-0.704817
p.222L	mis	-0.670719	-0.751434	0.0807148
p.222Q	mis	-1.35132	-1.44095	0.0896348
p.222R	mis	-1.04139	-1.38511	0.343726
p.222S	mis	-0.87377	-0.476994	-0.396776
p.222T	mis	-0.875473	-0.943174	0.0677015
p.223A	mis	-0.530833	-0.895734	0.364901
p.223H	mis	0.404921	-0.751764	1.15668
p.223L	mis	0.983316	0.0364586	0.946858
p.223R	mis	0.743463	-0.182627	0.926089
p.223S	mis	0.712923	-1.21543	1.92836
p.223T	mis	0.584211	-0.77166	1.35587
p.224A	mis	0.91753	-1.24629	2.16382
p.224D	mis	0.72792	-1.02434	1.75226
p.224G	mis	-0.0330871	-0.561787	0.528699
p.224K	mis	-0.0797668	-0.316586	0.236819
p.224Q	mis	-1.28176	-0.794105	-0.487651
p.224V	mis	0.723776	-0.903733	1.62751
p.225A	mis	-1.18299	-1.10059	-0.0823958
p.225D	mis	-1.16684	-0.670393	-0.496444
p.225F	mis	-1.32453	-0.590415	-0.734114
p.225G	mis	-1.26182	-0.626333	-0.635483
p.225I	mis	-1.03148	-1.04759	0.0161098
p.225L	mis	-1.34072	-1.27491	-0.065802
p.226A	mis	-0.745309	-1.18488	0.439568
p.226C	mis	0.0747324	-0.742461	0.817194
p.226D	mis	-1.02855	-0.806651	-0.221902
p.226R	mis	-0.278718	-0.915917	0.637199
p.226S	mis	-1.10139	-0.944791	-0.156601
p.226V	mis	-0.953403	-0.925632	-0.027771
p.227A	mis	-1.55607	-0.921309	-0.634765
p.227C	mis	-0.835381	-1.27723	0.441854
p.227F	mis	-0.0510194	-0.778895	0.727875
p.227P	mis	0.577856	-0.444874	1.02273
p.227T	mis	-1.11751	-0.48859	-0.628923
p.227Y	mis	-0.607177	-0.605703	-0.00147441
p.228A	mis	-0.491161	-0.831539	0.340379
p.228E	mis	-0.75762	-0.989665	0.232045
p.228G	mis	-0.774804	-1.23522	0.460415
p.228H	mis	-0.731797	-1.52504	0.793243
p.228N	mis	-0.89374	-0.376215	-0.517525
p.228V	mis	-0.533283	-1.02283	0.489546
p.228Y	mis	-0.325464	-0.932802	0.607338
p.229F	mis	-0.181451	-1.03411	0.852661
p.229G	mis	0.896134	-0.514058	1.41019
p.229R	mis	0.71932	-0.144527	0.863847
p.229S	mis	-0.602677	-1.17807	0.575391
p.229W	mis	-0.596428	-0.864354	0.267926
p.229Y	mis	-1.05566	-1.50179	0.44613
p.230A	mis	-0.644979	-1.03951	0.394531
p.230I	mis	-0.586194	-0.791883	0.205689
p.230N	mis	0.841544	-0.645531	1.48707
p.230P	mis	0.946265	-0.3866	1.33287
p.230S	mis	-0.906123	-1.20129	0.295168
p.231A	mis	0.508281	-0.62947	1.13775
p.231I	mis	-1.17924	-1.31955	0.140302
p.231N	mis	0.441079	-0.760747	1.20183
p.231P	mis	0.989548	-0.530094	1.51964
p.231S	mis	0.460876	-0.923923	1.3848
p.232F	mis	0.922	0.737169	0.184831
p.232L	mis	-0.417431	-0.954431	0.537
p.232M	mis	0.725456	-0.627554	1.35301
p.232N	mis	0.868006	0.778252	0.0897539
p.232S	mis	0.928982	0.684392	0.24459
p.232T	mis	0.742041	0.399553	0.342488
p.232V	mis	-1.26685	-0.846512	-0.42034
p.233D	mis	1.00031	-0.583171	1.58348
p.233L	mis	-0.957372	-0.824401	-0.132971
p.233N	mis	-0.235645	-0.681938	0.446293
p.233P	mis	-0.713815	-1.13646	0.422648
p.233Q	mis	0.529171	-0.550034	1.07921
p.233R	mis	-1.0039	-0.768936	-0.234969
p.233Y	mis	-0.986161	-1.25184	0.265682
p.234C	mis	0.882658	0.870924	0.0117339
p.234D	mis	0.963011	1.04613	-0.0831169
p.234F	mis	-0.536695	-1.04741	0.510718
p.234H	mis	0.755664	0.648452	0.107211
p.234N	mis	0.843091	0.844551	-0.00146017
p.234S	mis	0.90064	0.934604	-0.0339632
p.235D	mis	0.825983	0.495175	0.330808
p.235H	mis	-0.55559	-0.758809	0.203219
p.235I	mis	-1.09929	-0.715542	-0.383746
p.235K	mis	-1.24988	-1.19807	-0.051809
p.235S	mis	-1.01145	-1.19405	0.182606
p.235T	mis	-0.942152	-0.556669	-0.385483
p.235Y	mis	0.322342	-1.16004	1.48238
p.236C	mis	0.914959	0.765197	0.149761
p.236D	mis	1.02295	0.903508	0.119444
p.236F	mis	-0.994555	-0.334964	-0.659591
p.236H	mis	0.763885	0.773388	-0.00950278
p.236N	mis	0.812789	0.71972	0.0930689
p.236S	mis	1.00231	0.754585	0.24773
p.237I	mis	0.973847	0.753936	0.219911
p.237K	mis	0.960818	0.915225	0.0455931
p.237L	mis	0.893657	-0.498807	1.39246
p.237R	mis	0.888795	-0.555302	1.4441
p.237T	mis	0.537706	-0.629336	1.16704
p.237V	mis	0.780242	0.222309	0.557933
p.238F	mis	0.945733	0.596579	0.349154
p.238G	mis	1.03832	0.377291	0.661033
p.238R	mis	0.743423	0.701247	0.0421759
p.238S	mis	0.951537	0.659703	0.291833
p.238W	mis	0.993993	0.400885	0.593107
p.238Y	mis	0.834329	0.856	-0.0216704
p.239D	mis	0.784298	0.683468	0.10083
p.239H	mis	-1.03084	-0.570527	-0.460318
p.239I	mis	0.872234	0.0805323	0.791702
p.239K	mis	0.849522	0.00112144	0.848401
p.239S	mis	0.82983	0.746575	0.083255
p.239T	mis	0.90556	0.798644	0.106916
p.239Y	mis	-0.0928445	-0.987854	0.89501
p.240C	mis	0.938447	-0.243086	1.18153
p.240G	mis	0.797736	0.0289674	0.768768
p.240I	mis	1.01011	-0.409715	1.41982
p.240N	mis	-0.550788	-0.481323	-0.0694647
p.240R	mis	1.02541	0.0959259	0.929482
p.240T	mis	-0.46715	-0.463761	-0.00338932
p.241A	mis	0.832749	0.120071	0.712678
p.241C	mis	0.899464	0.500741	0.398724
p.241F	mis	0.852472	0.711806	0.140666
p.241P	mis	0.724073	0.677939	0.0461334
p.241T	mis	0.851559	0.389647	0.461911
p.241Y	mis	0.97249	0.26609	0.706399
p.242F	mis	1.00968	0.0263571	0.983319
p.242R	mis	0.858728	0.891882	-0.0331543
p.242S	mis	0.968087	0.870973	0.0971141
p.242W	mis	0.991991	-0.448188	1.44018
p.242Y	mis	0.797343	0.632286	0.165056
p.243I	mis	-0.079635	-0.752976	0.673341
p.243K	mis	-1.17091	-0.935714	-0.235201
p.243L	mis	-0.814125	-0.958991	0.144866
p.243R	mis	-0.935946	-0.721025	-0.214922
p.243T	mis	0.745257	-0.444866	1.19012
p.243V	mis	-0.207048	-0.926124	0.719077
p.244A	mis	0.965565	0.792371	0.173193
p.244C	mis	0.936836	0.382016	0.55482
p.244D	mis	0.974978	0.613832	0.361147
p.244R	mis	0.951695	0.852468	0.0992263
p.244S	mis	0.881728	0.89005	-0.00832216
p.244V	mis	0.931945	0.883402	0.0485432
p.245A	mis	1.03485	0.804096	0.230756
p.245C	mis	0.965628	0.870041	0.095587
p.245D	mis	0.990564	0.889691	0.100872
p.245R	mis	0.958013	1.13119	-0.17318
p.245S	mis	0.914056	0.747404	0.166653
p.245V	mis	0.91023	1.12779	-0.217557
p.246I	mis	0.87158	-0.233691	1.10527
p.246K	mis	0.734889	0.433476	0.301413
p.246L	mis	0.800415	-0.158495	0.95891
p.246R	mis	0.901825	-0.14672	1.04855
p.246T	mis	0.816443	0.671686	0.144757
p.246V	mis	0.823115	0.178651	0.644464
p.247D	mis	0.480632	-0.180673	0.661305
p.247I	mis	0.920621	0.354825	0.565795
p.247K	mis	0.219312	-0.436274	0.655586
p.247S	mis	-1.0421	-0.575822	-0.466283
p.247T	mis	0.869723	0.189766	0.679957
p.247Y	mis	0.693805	-0.202713	0.896517
p.248G	mis	0.8926	0.778442	0.114159
p.248L	mis	1.00305	0.866987	0.136063
p.248P	mis	1.0136	0.985296	0.0283029
p.248Q	mis	0.779848	0.779287	0.00056109
p.248W	mis	0.881249	0.737926	0.143323
p.249G	mis	0.763884	0.95732	-0.193436
p.249K	mis	0.910814	0.185221	0.725593
p.249M	mis	0.953645	0.82462	0.129024
p.249S	mis	0.990041	0.966197	0.0238433
p.249T	mis	1.02048	1.13908	-0.118593
p.249W	mis	0.890271	0.744796	0.145475
p.250A	mis	-0.45733	-0.765787	0.308457
p.250H	mis	0.931232	0.190707	0.740525
p.250L	mis	0.865331	0.571563	0.293769
p.250S	mis	-0.170179	-0.378481	0.208302
p.250T	mis	0.550837	-0.482331	1.03317
p.251F	mis	0.91171	0.594509	0.317201
p.251L	mis	1.0008	0.640398	0.360403
p.251N	mis	0.908857	0.673092	0.235765
p.251S	mis	0.967808	0.800692	0.167117
p.251T	mis	0.798742	0.426688	0.372055
p.251V	mis	0.221811	-0.445734	0.667546
p.252F	mis	-0.832335	-0.866609	0.034274
p.252H	mis	0.637275	-0.57422	1.21149
p.252I	mis	-1.44304	-0.792841	-0.650198
p.252P	mis	0.72197	0.600697	0.121273
p.252V	mis	-0.911633	-1.00463	0.0929948
p.253A	mis	0.858429	0.552213	0.306216
p.253I	mis	0.775181	0.201593	0.573588
p.253N	mis	0.972082	0.270195	0.701887
p.253P	mis	0.930382	0.729355	0.201027
p.253S	mis	0.784569	-0.294871	1.07944
p.254F	mis	0.941867	-0.0483221	0.990189
p.254L	mis	-1.09575	-0.946306	-0.149444
p.254M	mis	0.772033	-0.554056	1.32609
p.254N	mis	0.909509	0.616865	0.292645
p.254S	mis	0.858031	0.938707	-0.0806765
p.254T	mis	0.632579	0.533435	0.0991446
p.254V	mis	-1.01964	-0.829586	-0.190054
p.255F	mis	0.981586	0.768826	0.21276
p.255M	mis	0.56374	-0.700517	1.26426
p.255N	mis	0.967434	0.359408	0.608026
p.255S	mis	0.966407	1.20949	-0.243082
p.255T	mis	0.731005	0.326278	0.404727
p.255V	mis	-0.972183	-0.635962	-0.336221
p.256A	mis	0.692322	-0.633514	1.32584
p.256I	mis	0.898077	-0.246506	1.14458
p.256K	mis	1.00744	0.669808	0.33763
p.256P	mis	0.894886	0.785509	0.109377
p.256R	mis	0.963749	-0.0222456	0.985994
p.256S	mis	0.182932	-0.456513	0.639445
p.257M	mis	-0.950939	-1.18067	0.22973
p.257P	mis	0.969533	0.842585	0.126947
p.257Q	mis	0.849541	0.43296	0.416581
p.257R	mis	0.918293	1.17679	-0.258501
p.257V	mis	0.97086	0.494023	0.476837
p.258A	mis	0.934296	0.595159	0.339137
p.258D	mis	0.891537	0.651271	0.240266
p.258G	mis	0.795539	0.230492	0.565047
p.258K	mis	1.01764	0.992666	0.0249722
p.258Q	mis	0.933673	0.580417	0.353257
p.258V	mis	0.973604	0.572803	0.4008
p.259A	mis	0.794195	-0.343083	1.13728
p.259E	mis	0.659049	-0.580177	1.23923
p.259G	mis	0.0155218	-0.688361	0.703883
p.259H	mis	0.920762	0.356208	0.564553
p.259N	mis	0.458566	-0.118705	0.577271
p.259V	mis	0.930244	0.595049	0.335195
p.259Y	mis	0.989476	1.06387	-0.0743926
p.260A	mis	-1.56859	-1.12637	-0.44222
p.260C	mis	-1.36113	-1.14536	-0.215773
p.260F	mis	-0.910535	-1.0935	0.182969
p.260P	mis	-0.571751	-0.531771	-0.0399797
p.260T	mis	-0.962594	-0.342071	-0.620523
p.260Y	mis	-0.90596	-0.713906	-0.192054
p.261C	mis	-0.819616	-0.882324	0.0627082
p.261G	mis	-0.937521	-0.704713	-0.232808
p.261I	mis	0.559261	-0.325075	0.884336
p.261N	mis	0.0615612	-0.490647	0.552208
p.261R	mis	-0.969803	-1.03211	0.0623033
p.261T	mis	0.95785	-0.545599	1.50345
p.262C	mis	-0.666547	-0.70557	0.0390225
p.262D	mis	0.7202	-0.672207	1.39241
p.262R	mis	0.762222	-0.352516	1.11474
p.262S	mis	0.268097	-0.337055	0.605153
p.262V	mis	0.213119	0.907394	-0.694275
p.263D	mis	-0.745104	-0.571551	-0.173553
p.263H	mis	-1.05084	-0.711127	-0.339718
p.263I	mis	-0.994127	-0.632075	-0.362052
p.263K	mis	-1.0819	-0.873377	-0.208525
p.263S	mis	-1.0185	-0.853123	-0.165375
p.263Y	mis	-0.699154	-0.74149	0.0423367
p.264I	mis	-0.810553	-0.416575	-0.393978
p.264P	mis	-0.982026	-0.623953	-0.358073
p.264R	mis	0.79406	0.682958	0.111102
p.265M	mis	-0.940878	-0.749321	-0.191557
p.265P	mis	0.932259	0.472927	0.459333
p.265Q	mis	0.629568	0.294842	0.334726
p.265R	mis	0.743373	1.02358	-0.280208
p.265V	mis	0.0271976	-0.885123	0.912321
p.266A	mis	-0.665172	-0.386281	-0.278891
p.266E	mis	0.820981	1.17181	-0.350834
p.266R	mis	0.862275	0.921446	-0.059171
p.266V	mis	0.105762	0.881227	-0.775466
p.267G	mis	0.743764	0.76829	-0.0245261
p.267L	mis	0.059658	-0.0636213	0.123279
p.267P	mis	0.965318	1.12668	-0.16136
p.267Q	mis	0.782488	-0.322435	1.10492
p.267W	mis	0.67248	0.23631	0.43617
p.268D	mis	-1.06886	-0.983542	-0.0853201
p.268H	mis	-1.04696	-0.739141	-0.307823
p.268I	mis	0.6952	0.273383	0.421817
p.268S	mis	-0.909408	-2.02848	1.11907
p.268Y	mis	-0.229058	-0.577477	0.348419
p.269C	mis	-0.735651	-0.75534	0.0196895
p.269G	mis	0.523592	-0.299456	0.823048
p.269I	mis	-0.849271	-0.476743	-0.372528
p.269N	mis	-0.0135486	-0.441853	0.428305
p.269R	mis	0.341087	-0.330155	0.671242
p.269T	mis	-1.01073	-1.51098	0.500251
p.270C	mis	0.0424135	0.859527	-0.817114
p.270I	mis	0.782336	0.822999	-0.0406632
p.270L	mis	0.787948	0.789885	-0.00193729
p.270S	mis	0.99678	0.770626	0.226154
p.270V	mis	0.0565053	0.523403	-0.466898
p.270Y	mis	-0.731833	-0.41019	-0.321643
p.271A	mis	0.477345	-0.757793	1.23514
p.271D	mis	-0.916325	-0.989948	0.0736225
p.271G	mis	0.440461	-0.337857	0.778318
p.271K	mis	0.949162	1.04461	-0.0954464
p.271Q	mis	0.789207	-0.774103	1.56331
p.271V	mis	0.601083	0.243484	0.357598
p.272A	mis	0.854137	0.123812	0.730325
p.272E	mis	0.826528	0.805413	0.021115
p.272G	mis	0.641843	0.513474	0.12837
p.272L	mis	0.706985	1.04048	-0.333493
p.272M	mis	0.981304	0.799361	0.181943
p.273C	mis	0.862356	0.609419	0.252937
p.273G	mis	0.799979	0.959731	-0.159752
p.273H	mis	0.88696	0.984146	-0.0971861
p.273L	mis	0.661122	0.774575	-0.113453
p.273P	mis	0.915756	0.967363	-0.0516075
p.273S	mis	-0.261095	0.714027	-0.975122
p.274A	mis	0.914392	0.541005	0.373386
p.274D	mis	0.741363	0.761652	-0.0202893
p.274F	mis	0.863308	0.616149	0.247158
p.274G	mis	-0.0354436	0.321719	-0.357163
p.274I	mis	-1.24946	-0.748507	-0.500952
p.274L	mis	0.919111	0.343553	0.575558
p.275F	mis	0.489612	0.91674	-0.427128
p.275G	mis	0.653402	1.10297	-0.449572
p.275R	mis	0.588217	0.938937	-0.35072
p.275S	mis	0.698905	0.140465	0.55844
p.275W	mis	0.909232	0.949973	-0.040741
p.275Y	mis	0.990809	0.993317	-0.00250764
p.276D	mis	0.0242509	0.266216	-0.241965
p.276G	mis	0.520098	0.656223	-0.136126
p.276P	mis	1.01197	0.58444	0.427534
p.276S	mis	-0.0792331	-0.207318	0.128085
p.276T	mis	0.410247	-0.360489	0.770735
p.276V	mis	0.628187	-0.676433	1.30462
p.277F	mis	0.706734	0.335573	0.371162
p.277G	mis	0.543044	0.290755	0.252289
p.277R	mis	-0.81034	-0.449696	-0.360644
p.277S	mis	-0.171496	-0.898982	0.727486
p.277W	mis	-0.615971	-0.916613	0.300643
p.277Y	mis	0.762708	-0.533216	1.29592
p.278A	mis	-0.0667616	0.66695	-0.733712
p.278H	mis	-0.218403	0.460124	-0.678528
p.278L	mis	0.832088	0.9208	-0.0887126
p.278R	mis	-0.012985	0.822543	-0.835528
p.278S	mis	0.875735	0.823418	0.0523173
p.278T	mis	0.0418488	1.0429	-1.00105
p.279A	mis	0.0838382	-0.567511	0.65135
p.279E	mis	0.597378	0.330502	0.266876
p.279R	mis	-0.427355	-0.668919	0.241563
p.279V	mis	-0.601798	-0.197995	-0.403803
p.279W	mis	-0.406612	-0.53791	0.131298
p.280G	mis	0.304741	0.325099	-0.0203583
p.280I	mis	0.0152307	0.71387	-0.698639
p.280K	mis	1.01099	0.835819	0.175175
p.280S	mis	0.405604	0.686534	-0.280929
p.280T	mis	1.08354	0.784518	0.299025
p.281A	mis	0.94949	0.0431156	0.906374
p.281E	mis	0.263428	0.681713	-0.418285
p.281G	mis	0.578893	0.674921	-0.0960279
p.281H	mis	0.894169	0.778343	0.115826
p.281N	mis	0.825551	0.699558	0.125993
p.281V	mis	0.0588859	0.290347	-0.231461
p.281Y	mis	0.277504	0.9616	-0.684096
p.282G	mis	0.833657	1.04791	-0.214257
p.282L	mis	-0.576604	-0.783873	0.20727
p.282P	mis	0.876138	0.871062	0.00507519
p.282Q	mis	0.64637	-0.458455	1.10482
p.282W	mis	0.944405	0.819762	0.124643
p.283C	mis	-0.0793752	-0.379328	0.299953
p.283G	mis	-0.271139	-0.536671	0.265532
p.283H	mis	-0.546218	-0.587251	0.0410328
p.283L	mis	-0.563782	-0.901089	0.337308
p.283P	mis	0.954572	1.11275	-0.158176
p.283S	mis	-0.284952	-0.988124	0.703173
p.284A	mis	-0.812819	-1.23203	0.419215
p.284I	mis	-1.1819	-0.630485	-0.551412
p.284K	mis	-0.973118	-1.07847	0.105351
p.284P	mis	-0.0218326	1.00661	-1.02844
p.284S	mis	-0.983276	-0.68294	-0.300336
p.285A	mis	-0.642113	-1.20074	0.558628
p.285D	mis	-0.24456	-0.447335	0.202774
p.285G	mis	0.758828	-0.0220279	0.780856
p.285K	mis	0.948481	0.8662	0.0822809
p.285Q	mis	-0.697074	-1.31132	0.614242
p.285V	mis	0.592158	0.409611	0.182548
p.286A	mis	0.413022	0.379614	0.0334085
p.286D	mis	0.597491	0.103685	0.493805
p.286G	mis	0.789227	0.768571	0.0206559
p.286K	mis	0.902966	0.895982	0.00698493
p.286Q	mis	0.810387	0.746611	0.0637769
p.286V	mis	0.383291	0.116674	0.266617
p.287A	mis	-1.08361	-0.448758	-0.634852
p.287D	mis	-0.815739	-0.0565068	-0.759232
p.287G	mis	-1.03799	-0.790308	-0.247678
p.287K	mis	-0.544961	-0.435269	-0.109692
p.287Q	mis	-1.04749	-1.16425	0.116753
p.287V	mis	-0.387514	-0.527453	0.139939
p.288D	mis	0.514377	-0.275299	0.789677
p.288H	mis	-1.47343	-0.241288	-1.23215
p.288K	mis	-1.07881	-0.401427	-0.677385
p.288S	mis	-0.74668	-0.554917	-0.191763
p.288T	mis	-0.800331	-0.497679	-0.302652
p.288Y	mis	-0.720297	-0.207036	-0.513261
p.289F	mis	-1.07584	-0.976047	-0.0997888
p.289H	mis	-0.900678	-0.44806	-0.452618
p.289I	mis	-0.695562	-1.07609	0.380524
p.289P	mis	0.0447099	-0.745149	0.789859
p.289R	mis	-0.831582	-0.988914	0.157332
p.289V	mis	-1.02556	-1.12379	0.0982302
p.290C	mis	-0.806546	-0.729507	-0.0770386
p.290G	mis	-0.525069	-0.906961	0.381893
p.290H	mis	-0.853419	-0.410001	-0.443418
p.290L	mis	-0.652935	-0.542696	-0.110239
p.290P	mis	0.0115519	-1.14161	1.15316
p.290S	mis	-1.02555	-0.289174	-0.736372
p.291E	mis	-0.232814	-0.506437	0.273624
p.291M	mis	-0.658275	-0.463281	-0.194994
p.291N	mis	-0.589332	-0.780672	0.19134
p.291Q	mis	-0.839925	-0.600871	-0.239055
p.291R	mis	-1.18578	-0.237489	-0.948288
p.291T	mis	-0.818479	-0.508568	-0.30991
p.292E	mis	-0.409568	-0.605512	0.195944
p.292I	mis	-0.980991	-0.574601	-0.40639
p.292N	mis	-0.803463	-0.398512	-0.404951
p.292R	mis	-1.05141	-0.840487	-0.210921
p.292T	mis	-0.896933	-0.585199	-0.311734

## Sheet: Fig6f
Figure 6f
data selection:	missense variants
	AND data available from Kotler et al., 2018 (DOI: 10.1016/j.molcel.2018.06.012)
	AND data available from Kato et al., 2003 (DOI: 10.1073/pnas.1431692100)
difference_crispr-kotler:	rfs_crispr - rfs_kotler
activity_mean:	average reporter activity in % of wild-type p53 according to Kato et al., 2003 (DOI: 10.1073/pnas.1431692100)
pLOF:	yes, when activity_mean 20-60%
variant	class	quadrant	rfs_crispr	rfs_kotler	difference_crispr-kotler:	activity_mean	pLOF
p.126C	mis	ur	0.99903	0.977268	0.0217619	9.40687	no
p.126D	mis	ur	0.824014	0.898798	-0.0747839	8.1295	no
p.126F	mis	ll	-0.951007	-1.77461	0.823606	89.5095	no
p.126H	mis	ur	1.04191	0.496695	0.545212	23.3136	yes
p.126N	mis	ur	0.79021	0.46809	0.32212	8.23525	no
p.126S	mis	ur	1.0766	0.860994	0.215611	8.88625	no
p.127C	mis	lr	0.911608	-0.732334	1.64394	8.15212	no
p.127F	mis	ur	0.970454	0.933796	0.0366574	11.2592	no
p.127P	mis	ur	1.03515	0.827469	0.207683	7.16725	no
p.127T	mis	ur	0.842708	1.1183	-0.275592	10.8339	no
p.127Y	mis	ur	0.456492	0.619742	-0.163251	10.5566	no
p.128A	mis	ll	-1.45857	-1.1088	-0.349772	109.472	no
p.128L	mis	ll	-0.619894	-0.831499	0.211605	69.953	no
p.128R	mis	ll	-0.525337	-0.295175	-0.230163	76.8732	no
p.128S	mis	ll	-0.260208	-1.06217	0.801958	90.2744	no
p.128T	mis	ll	-1.12018	-1.59248	0.472303	76.7026	no
p.129D	mis	ll	-1.30672	-1.26492	-0.0417976	90.4048	no
p.129G	mis	ll	-0.868265	-1.28099	0.412729	80.5217	no
p.129P	mis	ll	-0.871609	-1.77957	0.907963	81.4099	no
p.129S	mis	ll	-0.898975	-0.969601	0.0706262	89.6272	no
p.129T	mis	ll	-0.920715	-1.16481	0.244092	97.4351	no
p.129V	mis	ll	-0.896987	-1.38324	0.48625	94.263	no
p.130F	mis	ur	1.00697	0.209089	0.797882	18.7625	no
p.130H	mis	ur	0.760469	1.06893	-0.308462	12.9526	no
p.130I	mis	lr	0.721008	-1.06622	1.78723	35.4718	yes
p.130P	mis	ur	1.00465	0.787793	0.21686	8.84437	no
p.130R	mis	ur	0.956356	0.56687	0.389486	17.5526	no
p.130V	mis	ur	0.762055	0.514869	0.247186	18.3724	no
p.131D	mis	lr	0.897784	-0.820462	1.71825	41.194	yes
p.131H	mis	lr	0.587623	-0.795083	1.38271	46.1328	yes
p.131I	mis	ur	0.877145	0.916449	-0.0393037	9.97488	no
p.131K	mis	ll	-0.248899	-0.783297	0.534398	35.7034	yes
p.131S	mis	lr	0.938649	-0.710966	1.64961	32.431	yes
p.131T	mis	lr	1.08368	-0.386191	1.46987	25.9447	yes
p.131Y	mis	ur	1.00761	0.978779	0.0288344	9.404	no
p.132E	mis	ur	1.05596	1.044	0.0119569	0.06975	no
p.132M	mis	ur	1.00865	0.589704	0.418949	11.3644	no
p.132N	mis	ur	0.925547	0.916391	0.00915577	8.54825	no
p.132Q	mis	ur	1.08897	1.24917	-0.160206	9.44337	no
p.132R	mis	ur	0.901199	1.03583	-0.134626	10.3236	no
p.132T	mis	ur	0.887144	0.257147	0.629997	8.72875	no
p.133I	mis	ll	-0.894819	-0.922766	0.0279472	92.5473	no
p.133K	mis	ur	1.05014	0.876166	0.173973	10.5192	no
p.133L	mis	ll	-1.76175	-1.75656	-0.00518682	93.7968	no
p.133R	mis	ur	1.01061	0.820294	0.190313	8.28675	no
p.133T	mis	ur	1.05673	0.746254	0.310475	18.2981	no
p.133V	mis	ll	-1.20577	-1.40015	0.194373	94.0199	no
p.134C	mis	ur	1.14322	0.860614	0.282609	8.31375	no
p.134I	mis	ur	0.923851	0.834909	0.0889413	9.66775	no
p.134L	mis	ur	0.978865	1.05626	-0.077399	8.06775	no
p.134S	mis	ur	0.927144	1.10735	-0.180202	8.57612	no
p.134V	mis	ur	1.08627	0.809388	0.276883	8.60625	no
p.134Y	mis	ll	-0.587211	-1.14459	0.557379	55.019	yes
p.135F	mis	ur	1.09839	0.526603	0.571783	8.94375	no
p.135G	mis	ur	0.960241	0.908304	0.0519376	15.121	no
p.135R	mis	ur	0.927065	0.846464	0.0806011	6.98313	no
p.135S	mis	ur	1.06547	0.194629	0.870838	17.9545	no
p.135W	mis	ur	1.04977	1.12364	-0.0738657	44.6572	yes
p.135Y	mis	ur	0.981272	0.835821	0.14545	8.32437	no
p.136E	mis	ur	1.03463	0.639599	0.395033	12.332	no
p.136H	mis	lr	0.836262	-0.524812	1.36107	27.5539	yes
p.136K	mis	ll	-1.12365	-0.560994	-0.562661	93.5325	no
p.136L	mis	lr	0.535622	-0.699441	1.23506	39.8214	yes
p.136P	mis	ur	1.02119	0.58583	0.435361	12.285	no
p.136R	mis	ll	-1.5392	-1.00845	-0.530755	98.0399	no
p.137M	mis	ll	-0.724642	-1.44015	0.715506	41.2854	yes
p.137P	mis	ll	-0.536341	-1.33895	0.802608	90.1857	no
p.137Q	mis	lr	0.952351	-1.46426	2.41661	86.6098	no
p.137V	mis	lr	0.0233935	-1.30154	1.32493	74.3576	no
p.138D	mis	lr	0.581898	-0.964956	1.54685	57.0879	yes
p.138P	mis	ur	1.01076	0.979831	0.0309277	10.0621	no
p.138S	mis	ll	-1.10097	-1.27051	0.16954	96.9571	no
p.138T	mis	lr	0.801264	-0.80147	1.60273	52.0181	yes
p.138V	mis	ur	1.12052	0.846887	0.273636	76.1238	no
p.139E	mis	lr	0.963194	-0.0162808	0.979475	95.2993	no
p.139M	mis	lr	0.720056	-1.25698	1.97704	52.9838	yes
p.139N	mis	lr	0.906399	-0.833181	1.73958	32.495	yes
p.139Q	mis	lr	0.403483	-1.07068	1.47416	55.6495	yes
p.139R	mis	ll	-1.09318	-1.48228	0.389101	90.5259	no
p.139T	mis	lr	0.210162	-0.800187	1.01035	65.1284	no
p.140A	mis	ll	-1.37947	-1.21218	-0.167287	16.0897	no
p.140I	mis	ll	-0.359193	-0.766521	0.407328	54.93	yes
p.140N	mis	ll	-0.0519233	-1.60156	1.54963	61.9576	no
p.140P	mis	ll	-0.881465	-1.19829	0.316823	73.3173	no
p.140S	mis	ll	-1.6365	-0.983342	-0.653155	37.1755	yes
p.141F	mis	lr	0.993135	-0.406747	1.39988	45.9355	yes
p.141G	mis	ur	1.05018	0.815365	0.234817	9.40375	no
p.141R	mis	ur	1.09712	0.996914	0.100205	8.487	no
p.141S	mis	lr	0.837764	-1.10207	1.93984	40.2662	yes
p.141W	mis	ur	0.947228	0.696971	0.250257	16.0381	no
p.141Y	mis	ur	0.956795	0.668227	0.288568	9.30387	no
p.142A	mis	ll	-0.312309	-0.935494	0.623185	79.6204	no
p.142H	mis	ll	-1.02439	-0.846965	-0.177423	105.351	no
p.142L	mis	lr	0.866398	-1.02038	1.88677	44.3952	yes
p.142R	mis	ll	-0.0251002	-1.42844	1.40334	67.6658	no
p.142S	mis	ll	-0.447874	-1.12288	0.675002	72.5364	no
p.142T	mis	lr	0.0785516	-1.15771	1.23626	63.078	no
p.143A	mis	ur	0.923379	0.876972	0.0464067	12.0759	no
p.143E	mis	ur	0.841341	0.896447	-0.055106	8.21625	no
p.143G	mis	ur	1.17307	0.180579	0.992487	11.5034	no
p.143L	mis	lr	0.189886	-1.04738	1.23727	67.343	no
p.143M	mis	lr	0.87281	-0.2571	1.12991	8.93512	no
p.144H	mis	lr	0.452	-1.11368	1.56568	60.0361	no
p.144K	mis	lr	0.142616	-0.825793	0.968409	71.6153	no
p.144L	mis	lr	0.219015	-0.981713	1.20073	60.2302	no
p.144P	mis	ur	1.05298	0.742007	0.310968	14.8161	no
p.144R	mis	lr	0.343869	-0.532776	0.876646	57.762	yes
p.145M	mis	ll	-1.49325	-0.940509	-0.552739	105.211	no
p.145P	mis	ur	0.988652	0.870077	0.118575	14.0746	no
p.145Q	mis	ur	0.960457	0.811312	0.149145	9.99537	no
p.145R	mis	ur	1.16568	0.578952	0.58673	9.40525	no
p.145V	mis	ll	-0.807549	-1.18684	0.379296	116.566	no
p.146C	mis	ll	-1.32828	-1.03114	-0.29714	81.4071	no
p.146G	mis	lr	0.989205	-0.48353	1.47274	10.4578	no
p.146L	mis	ll	-0.692514	-1.2848	0.592284	88.3402	no
p.146R	mis	ll	-1.56285	-1.3253	-0.237545	87.5097	no
p.146S	mis	ll	-0.00737202	-0.717147	0.709775	51.2782	yes
p.147A	mis	lr	0.52329	-0.618354	1.14164	37.3297	yes
p.147D	mis	ur	0.960154	0.849922	0.110231	9.08075	no
p.147F	mis	ll	-0.46349	-1.10703	0.643537	106.915	no
p.147G	mis	ur	0.988262	0.205892	0.78237	9.134	no
p.147I	mis	ll	-0.425019	-0.758374	0.333354	67.0604	no
p.148A	mis	ll	-1.29992	-1.44134	0.141423	89.8011	no
p.148E	mis	ll	-1.40247	-1.06994	-0.332532	93.193	no
p.148G	mis	ll	-0.930622	-1.59471	0.664088	63.4805	no
p.148H	mis	ll	-1.27856	-1.11241	-0.166154	98.67	no
p.148N	mis	ul	-0.951877	0.678344	-1.63022	89.4219	no
p.148V	mis	ll	-0.271235	-1.19509	0.923858	49.3046	yes
p.148Y	mis	lr	0.366442	-0.152991	0.519433	89.4241	no
p.149A	mis	ll	-0.18131	-1.13272	0.951413	104.958	no
p.149C	mis	ll	-0.143798	-1.27012	1.12633	95.891	no
p.149F	mis	ll	-0.354847	-0.710828	0.355981	90.4696	no
p.149P	mis	ll	-0.454777	-0.347097	-0.10768	67.2793	no
p.149T	mis	ll	-0.236782	-1.35566	1.11887	104.598	no
p.149Y	mis	ll	-0.587056	-0.562368	-0.0246877	90.3261	no
p.150A	mis	ll	-0.781129	-1.10186	0.320732	93.3594	no
p.150I	mis	ll	-0.507618	-0.701991	0.194373	91.3125	no
p.150K	mis	ll	-0.922384	-0.729427	-0.192957	87.1799	no
p.150P	mis	ll	-1.02169	-0.876762	-0.144929	91.9245	no
p.150R	mis	ll	-0.901175	-1.35129	0.450116	109.104	no
p.150S	mis	ll	-1.9514	-0.864897	-1.08651	86.3203	no
p.151H	mis	ur	0.81241	0.0530334	0.759377	9.00725	no
p.151L	mis	lr	0.041433	-1.00314	1.04458	44.9461	yes
p.151R	mis	ur	0.836423	0.4716	0.364823	8.1405	no
p.151S	mis	ur	1.0339	0.973166	0.0607347	5.59337	no
p.151T	mis	ur	1.13248	0.0850461	1.04744	14.8771	no
p.152A	mis	lr	0.772277	-0.864573	1.63685	19.3549	no
p.152L	mis	lr	0.96705	-0.156354	1.1234	15.7844	no
p.152Q	mis	lr	0.707686	-0.233543	0.941229	15.5649	no
p.152R	mis	ur	0.96411	0.503969	0.460141	13.0932	no
p.152S	mis	lr	1.08371	-0.0288121	1.11252	15.2523	no
p.152T	mis	lr	0.839491	-0.786241	1.62573	14.789	no
p.153A	mis	ll	-0.572379	-1.12433	0.551956	85.9444	no
p.153H	mis	ll	-0.509223	-1.53505	1.02583	71.0438	no
p.153L	mis	ll	-0.445668	-1.32326	0.877591	74.8167	no
p.153R	mis	ll	-0.63839	-1.26925	0.630862	79.5017	no
p.153S	mis	ll	-0.703578	-0.726543	0.0229655	81.1096	no
p.153T	mis	ll	-0.192988	-0.859788	0.666799	68.048	no
p.154A	mis	lr	0.305258	-0.870041	1.1753	34.4214	yes
p.154C	mis	ur	0.226371	0.132703	0.0936679	28.5215	yes
p.154D	mis	ll	-0.461747	-0.803995	0.342248	69.9394	no
p.154R	mis	lr	0.45879	-1.18293	1.64172	31.4414	yes
p.154S	mis	ll	-0.0337873	-1.074	1.04021	31.1331	yes
p.154V	mis	ur	0.948156	0.361164	0.586991	10.1336	no
p.155A	mis	ll	-1.2129	-0.805917	-0.40698	89.6035	no
p.155I	mis	ur	0.942468	0.0224223	0.920046	15.3483	no
p.155N	mis	ur	1.08837	0.340717	0.747649	8.65387	no
p.155P	mis	lr	0.991849	-0.756411	1.74826	8.62138	no
p.155S	mis	ll	-0.824873	-0.690748	-0.134125	92.1079	no
p.156C	mis	ll	-1.24157	-1.14342	-0.0981483	67.5279	no
p.156G	mis	ur	1.00559	0.299925	0.705669	12.4986	no
p.156H	mis	ll	-0.534168	-1.26085	0.726686	64.236	no
p.156L	mis	ll	-0.605638	-1.07859	0.472948	83.8965	no
p.156P	mis	ur	0.774832	0.251153	0.523678	8.0565	no
p.156S	mis	ll	-0.39152	-0.946381	0.554861	50.4104	yes
p.157D	mis	ur	1.14264	1.05164	0.0910053	8.68225	no
p.157F	mis	ur	0.928488	1.06012	-0.131633	10.1237	no
p.157G	mis	ur	0.840605	0.969135	-0.12853	8.47087	no
p.157I	mis	ll	-0.952392	-1.04427	0.0918767	81.6488	no
p.157L	mis	lr	1.04623	-0.602851	1.64908	21.3244	yes
p.158C	mis	lr	0.745239	-0.584116	1.32936	40.9816	yes
p.158G	mis	ur	1.01587	0.917968	0.0979047	10.3507	no
p.158H	mis	ur	0.889062	0.270627	0.618434	26.0551	yes
p.158L	mis	ur	0.942945	0.707854	0.235091	15.9755	no
p.158P	mis	ur	1.06385	0.743024	0.320823	8.63762	no
p.158S	mis	lr	0.302056	-0.814443	1.1165	21.8936	yes
p.159D	mis	ur	1.01382	0.967437	0.0463827	9.19013	no
p.159G	mis	lr	0.807466	-0.756882	1.56435	20.1014	yes
p.159P	mis	ur	1.09482	0.882635	0.212186	9.1265	no
p.159S	mis	lr	0.0462205	-1.26918	1.3154	81.0217	no
p.159T	mis	ll	-1.01054	-0.91468	-0.0958592	109.435	no
p.159V	mis	ur	0.97921	0.923509	0.0557012	16.057	no
p.160I	mis	ll	-0.671849	-1.28273	0.610882	66.5207	no
p.160K	mis	lr	0.947496	-0.516563	1.46406	22.1999	yes
p.160L	mis	ll	-0.857176	-1.12098	0.263802	91.144	no
p.160R	mis	lr	0.323935	-1.02521	1.34915	33.1647	yes
p.160T	mis	ll	-0.717246	-0.0660858	-0.65116	96.9134	no
p.160V	mis	ll	-0.661073	-1.35157	0.690501	92.9791	no
p.161D	mis	ur	0.930484	0.921266	0.00921853	0.303	no
p.161G	mis	lr	0.920642	-0.644248	1.56489	32.3413	yes
p.161P	mis	lr	0.664923	-1.1366	1.80152	33.4099	yes
p.161S	mis	lr	0.916042	-0.628432	1.54447	31.2015	yes
p.161T	mis	ur	1.07853	0.443882	0.634647	22.9685	yes
p.161V	mis	lr	0.61846	-1.04466	1.66312	56.64	yes
p.162F	mis	ur	0.924132	0.277659	0.646472	22.3566	yes
p.162M	mis	ll	-1.5625	-1.56689	0.00439028	71.7464	no
p.162N	mis	ur	0.967234	0.992852	-0.0256176	0.444375	no
p.162S	mis	ur	1.12814	0.106822	1.02132	16.3946	no
p.162T	mis	lr	0.954034	-1.33915	2.29318	27.7949	yes
p.162V	mis	ll	-0.901741	-1.87524	0.973498	78.0645	no
p.163C	mis	ur	0.942501	0.791623	0.150878	8.716	no
p.163D	mis	ur	0.97896	0.917805	0.0611547	8.39537	no
p.163F	mis	ll	-1.16731	-1.33926	0.171951	92.095	no
p.163H	mis	ur	0.951498	0.649102	0.302396	9.53112	no
p.163N	mis	ur	0.956821	0.831271	0.12555	8.40775	no
p.163S	mis	ur	1.14155	0.726351	0.415196	8.31438	no
p.164E	mis	ur	1.00237	1.03014	-0.027768	13.5124	no
p.164M	mis	lr	0.731807	-1.22438	1.95619	34.9749	yes
p.164N	mis	lr	0.824394	-0.495036	1.31943	28.4525	yes
p.164Q	mis	lr	0.944103	-0.729429	1.67353	44.4946	yes
p.164R	mis	ll	-0.640906	-0.903928	0.263022	60.3937	no
p.164T	mis	lr	0.354766	-1.03707	1.39183	50.2525	yes
p.165E	mis	ll	-0.554975	-0.972823	0.417848	70.5921	no
p.165H	mis	ll	-1.11125	-1.08906	-0.0221912	91.2074	no
p.165K	mis	ll	-0.983203	-0.967968	-0.0152348	73.9186	no
p.165L	mis	ll	-0.388817	-0.957696	0.568879	55.9074	yes
p.165P	mis	lr	0.697062	-0.74197	1.43903	53.8476	yes
p.165R	mis	ll	-0.79511	-1.24328	0.448169	70.8015	no
p.166A	mis	ll	-1.36846	-1.01413	-0.354324	83.4878	no
p.166L	mis	ll	-1.50227	-1.091	-0.411271	70.5074	no
p.166P	mis	ll	-1.422	-1.37483	-0.0471661	85.9706	no
p.166T	mis	ll	-1.1261	-1.6439	0.517799	79.5599	no
p.167E	mis	ll	-0.301579	-1.90804	1.60646	71.0897	no
p.167H	mis	ll	-0.770828	-1.22059	0.449762	75.3141	no
p.167K	mis	ll	-2.10822	-0.687028	-1.42119	68.9639	no
p.167L	mis	ll	-0.358143	-2.14477	1.78662	24.2115	yes
p.167P	mis	ll	-1.4236	-0.997643	-0.425959	62.3981	no
p.167R	mis	ll	-0.927708	-1.35758	0.42987	66.8474	no
p.168D	mis	lr	0.778785	-0.815567	1.59435	49.0934	yes
p.168L	mis	ur	1.01176	0.718379	0.293385	17.1966	no
p.168N	mis	lr	0.674572	-0.867009	1.54158	46.4799	yes
p.168P	mis	ur	0.908936	0.47354	0.435396	13.5496	no
p.168Q	mis	lr	0.968087	-0.29333	1.26142	30.7004	yes
p.168R	mis	ur	1.01853	0.798678	0.219848	16.6352	no
p.168Y	mis	ll	-1.06106	-1.01163	-0.0494306	94.7419	no
p.169I	mis	ll	-0.892349	-1.38167	0.489317	46.9348	yes
p.169K	mis	ll	-0.415163	-1.39174	0.976574	66.8365	no
p.169T	mis	ll	-1.22822	-1.06517	-0.163047	76.8037	no
p.169V	mis	ll	-0.797949	-1.03558	0.237627	75.7382	no
p.170A	mis	ll	-0.604022	-0.828554	0.224531	49.7756	yes
p.170K	mis	ll	-0.00612308	-1.6836	1.67747	49.6037	yes
p.170M	mis	ll	-1.42855	-1.28139	-0.147154	72.4179	no
p.170P	mis	lr	0.0919187	-0.873389	0.965308	44.0036	yes
p.170R	mis	ll	-0.404689	-0.734114	0.329425	54.8759	yes
p.170S	mis	ll	-0.694572	-1.43089	0.736318	70.738	no
p.171A	mis	ll	-0.625692	-1.29924	0.673548	79.405	no
p.171D	mis	ll	-1.013	-1.54145	0.528451	69.7802	no
p.171G	mis	ur	0.896408	0.395613	0.500794	0.39825	no
p.171K	mis	ll	-0.895277	-1.02107	0.125792	83.7454	no
p.171Q	mis	ll	-1.28115	-1.38839	0.107245	36.0027	yes
p.171V	mis	lr	0.622128	-1.39599	2.01812	31.7106	yes
p.172A	mis	ll	-0.507201	-0.895069	0.387868	78.7546	no
p.172D	mis	ur	0.91181	1.04579	-0.133977	10.1642	no
p.172F	mis	ur	0.998459	0.625351	0.373108	16.0899	no
p.172G	mis	lr	0.789822	-0.431664	1.22149	15.8679	no
p.172I	mis	ll	-2.17242	-1.28289	-0.889535	88.7966	no
p.172L	mis	lr	0.329694	-0.968547	1.29824	50.7617	yes
p.173A	mis	ur	0.859699	0.774967	0.0847317	21.2004	yes
p.173E	mis	ur	0.954125	0.951579	0.0025459	8.11712	no
p.173G	mis	ur	0.98876	0.838884	0.149876	0.329875	no
p.173L	mis	ur	1.03247	0.957477	0.074996	0.89075	no
p.173M	mis	ur	0.91665	0.892352	0.0242975	8.12613	no
p.174G	mis	lr	0.997844	-0.794393	1.79224	40.3338	yes
p.174K	mis	ll	-0.831364	-1.20589	0.374528	100.162	no
p.174M	mis	ll	-0.575961	-1.52131	0.94535	32.3574	yes
p.174S	mis	lr	0.417368	-0.751519	1.16889	55.4057	yes
p.174T	mis	ll	-0.579884	-1.30888	0.728994	72.5356	no
p.174W	mis	ur	1.03449	0.626032	0.408454	17.1932	no
p.175C	mis	ll	-0.759063	-1.23558	0.476521	79.3575	no
p.175G	mis	ur	1.03938	0.968923	0.0704548	7.84987	no
p.175H	mis	ur	0.979173	0.874007	0.105167	9.10487	no
p.175L	mis	lr	0.788861	-0.39566	1.18452	40.2863	yes
p.175P	mis	lr	0.94539	-0.874556	1.81995	51.4669	yes
p.175S	mis	lr	0.502436	-0.918693	1.42113	67.3962	no
p.176F	mis	ur	0.957447	0.84125	0.116197	37.823	yes
p.176G	mis	ur	0.889563	0.692377	0.197187	15.8415	no
p.176R	mis	ur	1.00985	0.983517	0.0263291	8.44325	no
p.176S	mis	ur	1.00385	0.964475	0.0393732	8.17	no
p.176W	mis	ur	1.00607	0.766017	0.240051	10.09	no
p.176Y	mis	ur	0.985852	0.258329	0.727523	20.789	yes
p.177A	mis	ll	-0.245493	-1.47005	1.22456	35.0367	yes
p.177H	mis	lr	0.826594	-0.573329	1.39992	57.0819	yes
p.177L	mis	lr	0.897072	-0.775517	1.67259	15.2822	no
p.177R	mis	ur	0.967248	0.391115	0.576133	20.1265	yes
p.177S	mis	lr	1.12283	-0.684835	1.80766	48.1385	yes
p.177T	mis	lr	0.761684	-0.826342	1.58803	35.8896	yes
p.178D	mis	ur	1.0356	0.721225	0.314378	9.26388	no
p.178L	mis	ll	-0.449504	-1.63243	1.18293	44.9674	yes
p.178N	mis	lr	0.401545	-0.770002	1.17155	25.814	yes
p.178P	mis	ur	0.860807	0.0443591	0.816448	8.783	no
p.178Q	mis	lr	0.889081	-0.100474	0.989555	24.9153	yes
p.178R	mis	lr	0.76264	-1.28581	2.04845	31.141	yes
p.178Y	mis	ll	-0.811802	-1.21279	0.400993	48.3306	yes
p.179D	mis	ur	1.02804	0.843456	0.184582	24.959	yes
p.179L	mis	ur	0.861075	1.0119	-0.15083	30.882	yes
p.179N	mis	ur	0.857261	0.957269	-0.100008	25.2801	yes
p.179P	mis	ur	0.985319	0.688497	0.296822	33.5296	yes
p.179Q	mis	ur	1.05491	0.770918	0.283996	24.3204	yes
p.179R	mis	ur	0.874067	0.862186	0.0118809	25.2319	yes
p.179Y	mis	ur	1.04069	1.13796	-0.0972762	27.0613	yes
p.180A	mis	ll	-0.176574	-0.877779	0.701206	37.165	yes
p.180D	mis	lr	0.877327	-0.908068	1.78539	54.0247	yes
p.180G	mis	lr	0.211273	-0.882512	1.09379	55.5055	yes
p.180K	mis	lr	0.967929	-0.0153464	0.983276	33.6966	yes
p.180Q	mis	lr	0.0504789	-1.39751	1.44799	52.7776	yes
p.180V	mis	lr	0.09534	-0.933587	1.02893	63.597	no
p.181C	mis	lr	0.954165	-0.933198	1.88736	43.259	yes
p.181G	mis	lr	0.760909	-0.794847	1.55576	38.9607	yes
p.181H	mis	lr	0.59776	-0.818397	1.41616	47.544	yes
p.181L	mis	ll	-0.169487	-1.17608	1.0066	67.411	no
p.181P	mis	ur	1.09166	0.806337	0.285327	13.6681	no
p.181S	mis	lr	0.714111	-0.958374	1.67248	34.161	yes
p.182G	mis	ll	-1.41389	-0.998757	-0.415134	42.1435	yes
p.182R	mis	ll	-1.0794	-1.38074	0.301345	75.4065	no
p.182S	mis	ll	-0.988002	-1.39017	0.402165	78.2019	no
p.182W	mis	ll	-1.69604	-1.31976	-0.376285	77.5856	no
p.182Y	mis	ll	-0.980543	-0.984091	0.00354832	51.1796	yes
p.183L	mis	ll	-1.41169	-1.7322	0.320507	88.0665	no
p.183P	mis	ll	-1.03229	-1.27735	0.245062	90.7685	no
p.184A	mis	ll	-0.598848	-1.61157	1.01272	90.7777	no
p.184E	mis	ll	-0.672319	-1.49301	0.820691	73.5282	no
p.184G	mis	ll	-0.618187	-1.70837	1.09019	83.5405	no
p.184H	mis	ll	-0.422948	-1.21608	0.793136	72.3555	no
p.184N	mis	ll	-0.967678	-0.835826	-0.131852	60.5386	no
p.184V	mis	ll	-1.39272	-1.92204	0.529318	83.1472	no
p.184Y	mis	ll	-1.46076	-1.17939	-0.28137	90.4749	no
p.185C	mis	ll	-0.765291	-1.03205	0.266755	69.3217	no
p.185G	mis	ll	-1.04051	-1.58579	0.545275	56.9244	yes
p.185I	mis	ll	-1.12565	-0.946639	-0.179013	79.2019	no
p.185N	mis	ll	-1.52164	-1.37523	-0.146413	95.6774	no
p.185R	mis	ll	-1.13144	-1.1654	0.0339638	83.9359	no
p.185T	mis	ll	-0.713039	-0.847624	0.134585	83.7744	no
p.186E	mis	ll	-1.38109	-1.13758	-0.243512	81.131	no
p.186G	mis	ll	-0.610752	-0.910114	0.299362	83.1623	no
p.186H	mis	ll	-1.33762	-0.747258	-0.590358	68.3326	no
p.186N	mis	ll	-0.731859	-0.548992	-0.182867	84.1482	no
p.186V	mis	ll	-1.44815	-0.902699	-0.545452	84.6123	no
p.186Y	mis	ll	-0.810136	-0.9266	0.116464	73.063	no
p.187A	mis	lr	0.918044	-0.627559	1.5456	59.2164	yes
p.187C	mis	lr	0.864519	-1.03863	1.90315	72.1524	no
p.187D	mis	lr	0.37843	-0.833093	1.21152	61.024	no
p.187R	mis	lr	1.07171	-2.0192	3.09091	75.18	no
p.187S	mis	lr	1.0884	-0.674213	1.76262	74.3636	no
p.187V	mis	lr	0.954182	-0.965491	1.91967	73.2894	no
p.188M	mis	ll	-1.05311	-1.1852	0.132098	66.2856	no
p.188P	mis	ll	-0.976436	-1.06414	0.0877002	67.89	no
p.188Q	mis	ll	-1.04309	-1.61145	0.568359	59.4907	yes
p.188V	mis	ll	-0.886031	-1.45618	0.570148	89.9125	no
p.189D	mis	lr	0.741221	-0.766816	1.50804	28.2619	yes
p.189G	mis	lr	0.786149	-0.442296	1.22844	49.0774	yes
[truncated: 591 more rows]

## Sheet: Fig6g+h
Figure 6g+h
[truncated: 972 more rows]

[truncated: 1 more sheets: Fig6i]
