# Supplementary material for: Deep CRISPR mutagenesis characterizes the functional diversity of TP53 mutations
Source: Nat Genet. 2025 Jan 7;57(1):140–53. doi: 10.1038/s41588-024-02039-4 (PMC11735402; doi:10.1038/s41588-024-02039-4)
Supplement: Supplementary file 12 — Statistical source data Fig. 7. [file 41588_2024_2039_MOESM12_ESM.xlsx]

## Sheet: Fig7a
Figure 7a
data selection:		all missense variants
		AND data available from Kotler et al., 2018 (DOI: 10.1016/j.molcel.2018.06.012)
									amino_acid
variant	codon	mut_aa	class	rfs_crispr	rfs_kotler	diff_crispr-kotler		codon	A	C	D	E	F	G	H	I	K	L	M	N	P	Q	R	S	T	V	W	Y	mean	sem
p.126A	126	A	mis	1.08528	1.12845	-0.043166		126	-0.043166	0.0217619	-0.0747839	-0.00346618	0.823606	-0.244502	0.545212	0.00532138	-0.086642	0.0465499		0.32212	-0.177054	-0.211066	-0.17364	0.215611	-0.104584	0.104452	0.27721		0.0690522	0.0621771
p.126C	126	C	mis	0.99903	0.977268	0.0217619		127	1.62544	1.64394	-0.0833471		0.0366574	-0.373947	0.118226	-0.363949		0.152459		0.0582919	0.207683		-0.205494		-0.275592	0.0564049	-0.210536	-0.163251	0.148199	0.152368
p.126D	126	D	mis	0.824014	0.898798	-0.0747839		128	-0.349772	1.14717	1.30067		-0.0928272	0.353232	0.127416	0.0629297		0.211605		0.941168		1.05946	-0.230163	0.801958	0.472303	0.555288		0.70511	0.471037	0.124721
p.126E	126	E	mis	0.945491	0.948957	-0.00346618		129		-0.520114	-0.0417976	0.618564	0.0847975	0.412729	1.24732	0.831834		0.776755		1.33483	0.907963		0.731298	0.0706262	0.244092	0.48625		0.97403	0.543945	0.123087
p.126F	126	F	mis	-0.951007	-1.77461	0.823606		130	0.454583	1.76396	0.0186363		0.797882	0.159411	-0.308462	1.78723				-0.217839	0.21686	-0.0990184	0.389486	-0.305736	0.443293	0.247186		0.445306	0.386185	0.155967
p.126G	126	G	mis	0.930002	1.1745	-0.244502		131	1.42777	1.21015	1.71825	0.896567	0.0619929	1.35501	1.38271	-0.0393037	0.534398	-0.223616	0.745231		0.436618	0.713265	0.717217	1.64961	1.46987	0.0790265		0.0288344	0.786866	0.14164
p.126H	126	H	mis	1.04191	0.496695	0.545212		132	0.107695		0.0676509	0.0119569		-0.148378	0.101343	-0.0604731			0.418949	0.00915577	0.00906027	-0.160206	-0.134626	0.0512275	0.629997	0.21438	-0.0444762	-0.0647927	0.0630289	0.0492528
p.126I	126	I	mis	1.06389	1.05857	0.00532138		133	1.57182			-0.00456322	1.90726	0.0732889		0.0279472	0.173973	-0.00518682		0.0161444	-0.130484	0.647144	0.190313	-0.493783	0.310475	0.194373	-0.231362		0.283157	0.15607
p.126K	126	K	mis	0.966601	1.05324	-0.086642		134	-0.239554	0.282609	0.142008			-0.214574	-0.264167	0.0889413		-0.077399		-0.289059	-0.311698		0.0404191	-0.180202	0.116363	0.276883	2.03734	0.557379	0.131019	0.141364
p.126L	126	L	mis	1.02417	0.977624	0.0465499		135	1.20694		-0.150797		0.571783	0.0519376	-0.0983191	0.799138		1.71397		-0.093062	0.0815514		0.0806011	0.870838	1.04077	0.254691	-0.0738657	0.14545	0.426776	0.138712
p.126N	126	N	mis	0.79021	0.46809	0.32212		136	1.41271		-0.158046	0.395033		1.56038	1.36107	0.549516	-0.562661	1.23506		1.69749	0.435361		-0.530755	0.187826	1.12718	1.27276		1.11698	0.739994	0.181662
p.126P	126	P	mis	0.934019	1.11107	-0.177054		137	-2.62607			-0.0428576	1.36062	0.566826	1.26254	0.127065	1.49014		0.715506		0.802608	2.41661	0.170137	-0.6001	1.42008	1.32493	1.95743		0.689698	0.294072
p.126Q	126	Q	mis	1.05879	1.26985	-0.211066		138		1.60715	1.54685	2.05724	2.34547	0.719023	0.290222	0.0827966		0.599629		0.245667	0.0309277		-0.00454023	0.16954	1.60273	0.273636		1.70038	0.884448	0.199667
p.126R	126	R	mis	1.03492	1.20856	-0.17364		139	1.63724		-0.0384117	0.979475		0.607342	1.07948	0.826848			1.97704	1.73958	-0.011401	1.47416	0.389101	1.53285	1.01035	2.0158	0.106372	0.17278	0.968662	0.166945
p.126S	126	S	mis	1.0766	0.860994	0.215611		140	-0.167287	0.917752	1.09934		1.31707	1.28049	2.23767	0.407328	1.10945	1.0002	0.536978	1.54963	0.316823		0.886363	-0.653155		0.125247		1.25858	0.826405	0.166411
p.126T	126	T	mis	1.0833	1.18789	-0.104584		141	-0.55993		-0.00816833		1.39988	0.234817	0.181128	0.815726		0.774942		-0.0932314	0.202142		0.100205	1.93984	0.38095	-1.60718	0.250257	0.288568	0.286663	0.194627
p.126V	126	V	mis	0.8566	0.752149	0.104452		142	0.623185	1.03493	1.78215		1.36306	2.54652	-0.177423	1.06201		1.88677		1.84541		-0.308512	1.40334	0.675002	1.23626	0.462662		1.41853	1.12359	0.187537
p.126W	126	W	mis	-0.684001	-0.961211	0.27721		143	0.0464067		-0.0313418	-0.055106	0.00529909	0.992487		0.766666	-0.126955	1.23727	1.12991		-0.0520196	-0.107198	0.179133	0.303262	0.717697		0.17486		0.345358	0.117216
p.127A	127	A	mis	0.54924	-1.0762	1.62544		144	2.08244		1.5929	-0.468612		1.34921	1.56568		0.968409	1.20073		0.393724	0.310968		0.876646	-0.0797631	1.124	1.43847	0.0525091	0.389575	0.853126	0.174894
p.127C	127	C	mis	0.911608	-0.732334	1.64394		145	0.942361			-0.182697	1.40302	0.303016	-0.119376	1.00351	-0.239056		-0.552739		0.118575	0.149145	0.58673	0.0197903	1.29507	0.379296	-0.0091525		0.339834	0.141943
p.127D	127	D	mis	1.0616	1.14495	-0.0833471		146	2.06062	-0.29714		2.56143	0.349946	1.47274			0.358295	0.592284			0.0777678	1.06456	-0.237545	0.709775	0.910477	-0.766623		-1.44434	0.529446	0.266761
p.127F	127	F	mis	0.970454	0.933796	0.0366574		147	1.14164	-1.1634	0.110231	-0.0933823	0.643537	0.78237	0.620241	0.333354		-0.580299	0.208511	1.27346	0.2567		-0.079421	1.4945	-1.5023			0.577818	0.251472	0.192568
p.127G	127	G	mis	0.93357	1.30752	-0.373947		148	0.141423	0.0375757		-0.332532	0.940044	0.664088	-0.166154	0.930968	1.31534	1.10601		-1.63022	0.39195	0.934255	-1.157	0.402433	-3.0861	0.923858		0.519433	0.113845	0.261444
p.127H	127	H	mis	1.00008	0.88185	0.118226		149	0.951413	1.12633	-1.49527		0.355981	0.919851	-1.67673	-0.748694		-2.1451		0.874355	-0.10768		0.410287		1.11887	-1.67459	-0.606013	-0.0246877	-0.181445	0.275609
p.127I	127	I	mis	0.922922	1.28687	-0.363949		150	0.320732			0.474058		0.382302		0.194373	-0.192957	-1.41734	1.37314	0.858269	-0.144929		0.450116	-1.08651		-0.941074			0.0225153	0.218728
p.127L	127	L	mis	0.948961	0.796502	0.152459		151		1.12507	-0.214769		-0.0860042	0.119445	0.759377	1.30747		1.04458		-0.0428373		-0.00868404	0.364823	0.0607347	1.04744	1.57184		-0.160347	0.492009	0.155135
p.127N	127	N	mis	0.952414	0.894122	0.0582919		152	1.63685			1.50718		1.44035	0.448855		1.28878	1.1234				0.941229	0.460141	1.11252	1.62573	0.688489	-0.175831		1.00814	0.148432
p.127P	127	P	mis	1.03515	0.827469	0.207683		153	0.551956	-0.0386408	-0.347377		-0.247606	0.843038	1.02583	0.842266		0.877591		-0.820348		0.571045	0.630862	0.0229655	0.666799	0.476767		0.126375	0.345435	0.129524
p.127R	127	R	mis	0.960257	1.16575	-0.205494		154	1.1753	0.0936679	0.342248	0.999229	1.4327			0.318651		0.757235		-1.08954			1.64172	1.04021	1.58841	0.586991	0.945173	1.50425	0.809732	0.183122
p.127T	127	T	mis	0.842708	1.1183	-0.275592		155	-0.40698	-0.785424	0.00591339		-0.186292	0.861106	0.33402	0.920046	0.171343	2.00055	1.01398	0.747649	1.74826		-0.154626	-0.134125		0.925709		0.0260911	0.442951	0.181418
p.127V	127	V	mis	0.999143	0.942738	0.0564049		156	0.824269	-0.0981483	0.115365		0.304975	0.705669	0.726686	0.58994		0.472948		0.851264	0.523678	0.666314		0.554861	-1.43958	-2.03689	-1.21625	-0.405229	0.0712416	0.209406
p.127W	127	W	mis	1.003	1.21353	-0.210536		157		1.2651	0.0910053	0.0115033	-0.131633	-0.12853	0.38216	0.0918767		1.64908	0.249336	-0.0937717			-0.0946259	-0.0200866	-0.212234			0.21063	0.233558	0.136674
p.127Y	127	Y	mis	0.456492	0.619742	-0.163251		158	1.14548	1.32936	0.0658625		0.206931	0.0979047	0.618434	1.40978		0.235091		0.439511	0.320823	0.709519		1.1165	0.936267	1.71455	-0.162288	0.0681762	0.640743	0.134024
p.128A	128	A	mis	-1.45857	-1.1088	-0.349772		159		1.07749	0.0463827	0.349497	-0.0557205	1.56435	0.164274	0.0598505		0.102045		0.820878	0.212186		0.19902	1.3154	-0.0958592	0.0557012		0.264906	0.40536	0.127198
p.128C	128	C	mis	-0.538865	-1.68604	1.14717		160	1.44722			2.02363	1.21426	0.262528		0.610882	1.46406	0.263802		0.0883687	-0.0409922	-0.0200857	1.34915	1.44841	-0.65116	0.690501	0.64284		0.719561	0.180216
p.128D	128	D	mis	-0.727607	-2.02828	1.30067		161		0.501955	0.00921853	-0.00371871	-0.0536041	1.56489	-0.223819	-0.10929		2.11321		0.04218	1.80152		0.191689	1.54447	0.634647	1.66312		-0.122177	0.636953	0.204113
p.128F	128	F	mis	-0.657486	-0.564659	-0.0928272		162	1.94422	-0.0422868	-0.0434111		0.646472	-0.161852	0.0028746		1.16536	0.414081	0.00439028	-0.0256176			1.44765	1.02132	2.29318	0.973498		0.362153	0.666803	0.188911
p.128G	128	G	mis	-0.847506	-1.20074	0.353232		163	0.0994628	0.150878	0.0611547	-0.296028	0.171951	-0.130767	0.302396	-0.0599365	0.000181797	0.166397		0.12555	0.0440985	0.017768	-0.195519	0.415196	0.110556	0.128552	-0.0219951		0.0605498	0.0376696
p.128H	128	H	mis	-1.00483	-1.13225	0.127416		164	0.836798		0.335385	-0.027768		0.179852	0.668368	1.52592			1.95619	1.31943	0.695417	1.67353	0.263022	1.47206	1.39183	1.70281	-0.226246	0.531866	0.893654	0.161586
p.128I	128	I	mis	-1.0444	-1.10733	0.0629297		165	0.503195		-0.684009	0.417848		-1.96547	-0.0221912		-0.0152348	0.568879		-1.11026	1.43903		0.448169	-1.1436	1.11742	2.08577	-0.112532	-0.287785	0.082615	0.254029
p.128L	128	L	mis	-0.619894	-0.831499	0.211605		166	-0.354324	1.40397		-1.2463	0.602803	-0.505531		-0.221064	1.3429	-0.411271			-0.0471661	0.584766	2.38015		0.517799	1.98982	0.282322	1.33418	0.510203	0.245647
p.128N	128	N	mis	-0.304141	-1.24531	0.941168		167	0.932275		0.864271	1.60646		0.793608	0.449762		-1.42119	1.78662		0.875392	-0.425959		0.42987	0.577988	-2.30918	0.0193267	0.816964	0.551544	0.36985	0.257874
p.128Q	128	Q	mis	-0.699905	-1.75936	1.05946		168	1.71535	1.211	1.59435	0.7416	1.48145	0.146247		0.449699	0.189517	0.293385		1.54158	0.435396	1.26142	0.219848	0.393402	0.52074	1.02024		-0.0494306	0.774458	0.134306
p.128R	128	R	mis	-0.525337	-0.295175	-0.230163		169	-2.30025			1.38412	0.593697	1.3099		0.489317	0.976574	0.503709		1.19531	-0.357414	-0.700422	0.0895424	-1.67771	-0.163047	0.237627	1.37875		0.197314	0.266083
p.128S	128	S	mis	-0.260208	-1.06217	0.801958		170	0.224531			1.6744		0.820076		1.08526	1.67747		-0.147154	0.593689	0.965308	1.06827	0.329425	0.736318		0.426619	1.07252		0.809749	0.137169
p.128T	128	T	mis	-1.12018	-1.59248	0.472303		171	0.673548		0.528451			0.500794	1.52079		0.125792		1.93485	2.58792	-0.1818	0.107245	0.53594	0.760068	0.339948	2.01812	0.705138	2.20988	0.957779	0.208885
p.128V	128	V	mis	-0.8712	-1.42649	0.555288		172	0.387868	1.6139	-0.133977	0.0390898	0.373108	1.22149	1.51518	-0.889535		1.29824	2.60137	2.65896	0.45145		0.956856	1.43717	1.13075			0.0219598	0.917743	0.226899
p.128Y	128	Y	mis	-1.34183	-2.04694	0.70511		173	0.0847317		0.0887681	0.0025459	-0.20807	0.149876		0.350239	0.0375079	0.074996	0.0242975		1.67337	-0.0697869	0.0195232	0.175411	-0.291677		0.0139374		0.141711	0.108615
p.129C	129	C	mis	-1.53767	-1.01755	-0.520114		174	0.714138	1.48026		0.145823		1.79224		1.82352	0.374528		0.94535	0.496564	0.10514	-0.326807		1.16889	0.728994	0.32014	0.408454		0.726945	0.160756
p.129D	129	D	mis	-1.30672	-1.26492	-0.0417976		175	-0.103224	0.476521	0.135073	-0.0603959	0.154505	0.0704548	0.105167	1.64092	2.19092	1.18452	1.22656	2.06685	1.81995	0.751153		1.42113	-0.867545	0.267475	0.234566	0.146569	0.676904	0.185406
p.129E	129	E	mis	-1.33559	-1.95415	0.618564		176			0.227427		0.116197	0.197187	-0.380387	-0.121541		0.0193065		-0.134746			0.0263291	0.0393732	0.165116	0.151056	0.240051	0.727523	0.0979147	0.0661627
p.129F	129	F	mis	-0.993174	-1.07797	0.0847975		177	1.22456	2.48725	0.46619		1.33429	1.21459	1.39992	1.58572		1.67259		0.11344		0.452962	0.576133	1.80766	1.58803	0.888613		1.29679	1.20725	0.149717
p.129G	129	G	mis	-0.868265	-1.28099	0.412729		178	1.83915	1.34825	0.314378	0.364375	0.263316	1.51921		1.5663	1.53955	1.18293		1.17155	0.816448	0.989555	2.04845	0.953878	1.7776	-0.212656		0.400993	1.05196	0.148079
p.129H	129	H	mis	-0.767778	-2.0151	1.24732		179	0.140546	0.22578	0.184582	0.0255144	0.176877	0.106112		0.136659	-0.0902938	-0.15083		-0.100008	0.296822	0.283996	0.0118809	0.16756	0.025928	0.0890421		-0.0972762	0.0842878	0.0314071
p.129I	129	I	mis	-0.662892	-1.49473	0.831834		180	0.701206		1.78539			1.09379	1.7274		0.983276		1.13302	1.82273	-0.140151	1.44799	1.94483	0.984306	0.659937	1.02893	1.58405	1.98395	1.24938	0.141795
p.129L	129	L	mis	-0.354761	-1.13152	0.776755		181	1.44936	1.88736	0.129766		1.53512	1.55576	1.41616	1.23687		1.0066		1.92347	0.285327	1.78433		1.67248	1.68853	1.29773	1.75793	1.84968	1.40478	0.124849
p.129N	129	N	mis	-0.184156	-1.51899	1.33483		182	1.4127				0.0801472	-0.415134	0.757339	-0.231911		-0.245075		0.269343	1.60414		0.301345	0.402165	0.986981	0.762469	-0.376285	0.00354832	0.379413	0.160979
p.129P	129	P	mis	-0.871609	-1.77957	0.907963		183	-0.316189	0.402043		0.303539	-2.35034	0.672111		-1.58804	0.381181	0.320507			0.245062	1.19612	0.549968			-0.20884	1.38104	0.94398	0.13801	0.253246
p.129R	129	R	mis	-0.435969	-1.16727	0.731298		184	1.01272	1.60219		0.820691	-0.359765	1.09019	0.793136	1.27267	0.375497	-0.191254		-0.131852	1.34711	1.03908	0.385655	2.38548	0.433184	0.529318		-0.28137	0.713099	0.168265
p.129S	129	S	mis	-0.898975	-0.969601	0.0706262		185	0.106543	0.266755	0.451644		-0.864711	0.545275	-0.226819	-0.179013	-1.7223	-0.199846	-0.463452	-0.146413	0.900284		0.0339638		0.134585	0.620174	1.1788	-0.0096764	0.0250464	0.153934
p.129T	129	T	mis	-0.920715	-1.16481	0.244092		186	-0.951875	1.16715		-0.243512	-0.0889829	0.299362	-0.590358	0.391761	-0.714086	1.04247		-0.182867	-0.440764	0.90472	0.985582	-0.390232	0.836801	-0.545452		0.116464	0.0938931	0.15713
p.129V	129	V	mis	-0.896987	-1.38324	0.48625		187	1.5456	1.90315	1.21152	1.66068											3.09091	1.76262		1.91967			1.87059	0.193112
p.129Y	129	Y	mis	-0.203747	-1.17778	0.97403		188	0.92015			0.852008	0.40291	-0.320847	-0.12841	-0.447003	2.30942		0.132098		0.0877002	0.568359	0.823115	0.36182	1.14537	0.570148	0.496355		0.518213	0.163291
p.130A	130	A	mis	0.96231	0.507727	0.454583		189		0.628796	1.50804	1.7148	0.991638	1.22844	0.918425	-0.518091		1.80732		0.945647	1.64692		0.530599	0.6428	0.295894	0.386654		1.53203	0.950661	0.15559
p.130C	130	C	mis	1.08522	-0.678734	1.76396		190	1.92461	0.452237	1.25982		0.767438	1.40442	0.371727	0.147456		0.269694		0.594401		0.767131	1.05571	1.61764	-0.390896	0.0252047		0.668472	0.729004	0.152636
p.130D	130	D	mis	1.02539	1.00675	0.0186363		191	0.0930721	1.22414	1.44988		2.25029	1.53466	0.397219	0.871823		0.399563		0.52085		1.31276	0.0963287	0.418203	-0.0411144	0.277853		1.30243	0.807197	0.161843
p.130F	130	F	mis	1.00697	0.209089	0.797882		192	0.531462		0.821133	0.790594		0.699397	0.125364		0.250083	0.389742		-0.524429	0.468389		0.946607	1.07817	0.715162	1.2207	0.480833	-1.45777	0.435695	0.162844
p.130G	130	G	mis	1.25513	1.09571	0.159411		193	1.77655	0.626749	0.5569	-0.146141	2.1903	-0.062837		0.132781	-0.29427	0.00343484		-0.28771	0.414117	1.36127	-0.0744504	0.273001	0.0460095	0.464456		-0.0109894	0.409951	0.165035
p.130H	130	H	mis	0.760469	1.06893	-0.308462		194	0.0127572	1.23598	0.335433		0.090341	0.00442827	0.0902212	-0.273934				-0.0153824	-0.0615696	-0.163066	0.0540504	0.0657467	0.168644	0.690637		0.112421	0.156447	0.0894536
p.130I	130	I	mis	0.721008	-1.06622	1.78723		195	-0.0536443	0.104804	-0.0134641		0.133566	0.0118987	0.0785299		0.287473	0.363782	0.382184	0.0116074	0.10498		0.0426744	0.108533	-0.157679	0.610105		-0.147533	0.116739	0.0479277
p.130N	130	N	mis	0.908594	1.12643	-0.217839		196	1.3787	0.842783		0.290926		1.62627	1.52302	1.58657	0.947093	0.761264			0.320235	0.541525		1.29597	0.0607807	1.50893	1.32319		1.00052	0.13356
p.130P	130	P	mis	1.00465	0.787793	0.21686		197	0.613132		-0.060224	0.00537614	1.16047	1.08102			0.12988	1.19493	1.01281		-0.0471735	-0.0652438	-0.0118721	1.33281	1.73301		0.102446		0.584385	0.160077
p.130Q	130	Q	mis	0.926177	1.0252	-0.0990184		198	0.345773		0.555018			0.55557	0.169511	1.0795	-0.146478	1.46997		0.4332	0.562275	-0.21079	-0.101217	0.15719	0.109026	0.129758		1.15015	0.41723	0.119655
p.130R	130	R	mis	0.956356	0.56687	0.389486		199	0.456963	0.985806	1.60301	1.5133				-0.15739	0.537394	0.516903			1.44976	0.635853	-0.289334	0.428008	1.06569	0.280092	0.472771		0.678488	0.144535
p.130S	130	S	mis	0.912749	1.21849	-0.305736		200	0.678839	0.58656	-0.132446	1.13483	1.07645	0.221921	-0.45313	0.338996	0.15951	1.32724	1.27255		-0.503251	-0.0439206	-0.575905	0.54828	-0.020374	0.358177		1.5413	0.417535	0.146086
p.130T	130	T	mis	0.915442	0.472149	0.443293		201	1.15922	1.14089		-0.340717	-0.0533021	0.154395		1.2976	0.811043		-0.331739		0.822885	1.23321	0.691942	0.3592	0.717045	-0.0121843	0.37609	0.225829	0.515713	0.12858
p.130V	130	V	mis	0.762055	0.514869	0.247186		202	0.840606	-0.682263	1.1861		-0.111715	-0.382835	-0.144885	1.76987		0.243161		-0.248112	-0.51455			0.0173757	0.831826	1.52771	2.17799	0.712608	0.481525	0.214829
p.130Y	130	Y	mis	1.49047	1.04517	0.445306		203	0.227116		0.274652	0.474328	0.521678	-0.005258		2.15455	0.556871	0.86501	0.757051		-0.96944	-0.282945	1.85235	-0.641904	1.76869		-0.0371599		0.501039	0.215299
p.131A	131	A	mis	1.08062	-0.347151	1.42777		204	0.228776		0.0996628			1.5877	-0.00197134		-0.12241		-0.229861	0.347649	-0.00571572	0.385932	1.36715	0.588413	-0.197004	0.125791	2.33208	1.45399	0.530679	0.188404
p.131C	131	C	mis	0.976706	-0.233443	1.21015		205	0.239016	0.0794033	-0.0630003	-0.0336728	0.294627	-0.0933557	0.658778	-0.0320938	0.189842	0.18323		0.324652	0.341757	0.275863	0.0909287	-0.21861	0.135365	0.119749	0.442601		0.16306	0.0475422
p.131D	131	D	mis	0.897784	-0.820462	1.71825		206	1.1175	1.56245		0.639278	-0.411919	0.574143		0.269288	1.13976		-0.756193		1.19036	1.31932	1.2253	-0.113845	0.536243	-1.35413	-0.222945	1.90532	0.538745	0.21326
p.131E	131	E	mis	0.961478	0.0649113	0.896567		207	0.679394	0.497464		0.0665084	0.0485621	1.35169	0.452448	0.848764	-0.768557	-0.39288		-0.0266296	0.179852	0.131681	0.365479	-0.263567	0.330573	-0.551255		-0.469848	0.145864	0.124443
p.131F	131	F	mis	1.07566	1.01366	0.0619929		208	0.33112	0.509011		1.33195	1.30307	1.85847	1.22645	0.259164	0.100138	0.214561		-0.225399	-0.0582666	1.15285	-0.168163	1.1609	0.313543	0.286971		0.128786	0.572067	0.143658
p.131G	131	G	mis	-0.198849	-1.55386	1.35501		209	1.04442	0.18584		0.00613373		-0.0328645		-0.330377	0.285725	-0.124295	0.0252645	0.505233	1.21878	0.623765		0.0927513	0.40081	0.492721	0.428375		0.321486	0.102232
p.131H	131	H	mis	0.587623	-0.795083	1.38271		210	0.434878	0.985302	-0.267169	0.721871	-0.306225	0.106747	-0.426278	-0.242573	0.0946435	0.628795	0.298234		0.666657	0.137878	1.66465	0.49598	0.0798939	-0.0806912		0.189692	0.287905	0.116338
p.131I	131	I	mis	0.877145	0.916449	-0.0393037		211	1.5915	1.53207	0.323969		0.549136	1.31653	0.655749	0.424468	0.794245	1.0537	0.713309	0.344921	1.31748		0.209424	0.0251186		0.508922		0.671573	0.752007	0.112475
p.131K	131	K	mis	-0.248899	-0.783297	0.534398		212	-0.39324	0.107639	0.990055			0.559723	1.43774	1.75987		-0.486196		1.49171	1.67866		0.0030206	-0.0595588	0.0175294	1.34436	-0.438032	0.149304	0.544172	0.198819
p.131L	131	L	mis	0.843342	1.06696	-0.223616		213	0.89005	0.302277		0.0633613		0.499214	1.36389	0.660959	0.109828	-0.680001			0.668835	1.12461		0.0935856	0.355274	0.401423	0.273423		0.437624	0.125548
p.131M	131	M	mis	0.979547	0.234316	0.745231		214	0.931275	1.31864	1.16755	1.24562	0.364508	0.798929		-0.147685	1.60073	0.641875		0.267006	0.502861	0.440842	0.669709	1.66648	1.59387	0.0455251		1.20986	0.842212	0.127573
p.131P	131	P	mis	1.05158	0.614964	0.436618		215	1.25779	0.248306	0.0421618		0.500675	0.482653	0.576968	-0.0518002	-0.0707545	-0.0121601	1.61344	0.771206	0.0215513		0.330066		1.47236	0.402163	0.108488	1.44918	0.537781	0.131632
p.131Q	131	Q	mis	0.602113	-0.111153	0.713265		216	-0.345815		0.0517736	0.323985	0.0807906	0.368735		0.73185	0.0255931	0.512489	0.282418		-0.037295	0.146461	-0.105943	0.861149	1.48356		0.0893924		0.297943	0.109951
p.131R	131	R	mis	0.147884	-0.569333	0.717217		217	1.29746		0.160235	0.603166	1.52579	0.733064		-1.00114	0.898042	0.382544	0.451041		0.0514692	1.14631	0.685484	1.06456	0.568544		1.25277		0.654622	0.151126
p.131S	131	S	mis	0.938649	-0.710966	1.64961		218	1.51437		0.0301492	-0.135276	1.29092	0.623081		-0.278756	0.0313138	1.10508	1.296		0.028484	0.497417	0.163656	0.939207	1.8997		-0.0380265		0.597822	0.167746
p.131T	131	T	mis	1.08368	-0.386191	1.46987		219	1.92009	1.29616	-0.329535		1.7265	1.53146	0.771255	0.958562		2.01029		0.997096		0.79059	1.37562	1.15747	1.43774	0.932199		1.86002	1.22904	0.143551
p.131V	131	V	mis	0.896194	0.817168	0.0790265		220	-0.308671	0.0110681	0.0764796	-0.0577293	-0.0840083	-0.260497	0.382925	-0.00207629	-0.00411801	1.12888		0.0835365	-0.0627141	0.0671656	-0.0770431	-0.235423	-0.166523	-0.256922	-0.221839		0.000693999	0.0729546
p.131Y	131	Y	mis	1.00761	0.978779	0.0288344		221	0.276764		0.637168			1.27948	0.45375		-0.015515		-0.335137	0.189163	1.79792	0.480654	0.518151	-0.0029665	1.20906	-0.100199	1.26217	-0.111818	0.502576	0.151308
p.132A	132	A	mis	1.00527	0.897574	0.107695		222	-0.704817			-0.302757		-0.0215363	0.23299		0.0432615	0.0807148				0.0896348	0.343726	-0.396776	0.0677015	0.394953	2.3276		0.179558	0.198174
p.132D	132	D	mis	0.877192	0.809541	0.0676509		223	0.364901	1.78978	0.651523		0.581016	1.89914	1.15668	1.44275		0.946858		1.34607		1.04887	0.926089	1.92836	1.35587	1.73155		0.917491	1.2058	0.118651
p.132E	132	E	mis	1.05596	1.044	0.0119569		224	2.16382		1.75226			0.528699	1.89031		0.236819		0.250237	1.82318	-0.219463	-0.487651	1.18711	0.83944	1.11728	1.62751	1.66107	2.25645	1.10847	0.211789
p.132G	132	G	mis	1.20841	1.35679	-0.148378		225	-0.0823958	0.792489	-0.496444	0.646208	-0.734114	-0.635483	0.121255	0.0161098		-0.065802	1.2702	-0.263515	0.227331		0.750806	0.024674	0.263802			-0.579657	0.0784667	0.133764
p.132H	132	H	mis	1.10288	1.00154	0.101343		226	0.439568	0.817194	-0.221902	1.07763	-0.0574105		-0.594042	0.788617		-0.313533		0.682495	0.198872		0.637199	-0.156601	0.0569451	-0.027771	1.04886	0.0321338	0.275516	0.12088
p.132I	132	I	mis	0.955523	1.016	-0.0604731		227	-0.634765	0.441854	-0.371029		0.727875	-0.428118	0.772537	1.49859		1.46156		-0.391553	1.02273		2.3574		-0.628923	0.307897	1.59915	-0.00147441	0.515583	0.225874
p.132M	132	M	mis	1.00865	0.589704	0.418949		228	0.340379	-0.45353		0.232045	1.30377	0.460415	0.793243	1.618	0.550227	1.12064		-0.517525	0.592966	0.500893	0.157523	-0.0347015	0.483597	0.489546		0.607338	0.48499	0.125675
p.132N	132	N	mis	0.925547	0.916391	0.00915577		229	-0.236789		0.0648849		0.852661	1.41019	0.992428	2.01099		1.26077		1.52678	0.834962		0.863847	0.575391	0.630363	0.130779	0.267926	0.44613	0.775421	0.146716
p.132P	132	P	mis	1.03399	1.02493	0.00906027		230	0.394531	0.120495	0.0222423		-0.422988	0.350765	0.548777	0.205689	1.7576	1.65061	-0.776522	1.48707	1.33287		-0.00429408	0.295168		0.649555		2.20324	0.613426	0.197068
p.132Q	132	Q	mis	1.08897	1.24917	-0.160206		231	1.13775	0.426554	1.07132		-0.207494	0.129199	1.34999	0.140302	2.08962	0.242792	0.823534	1.20183	1.51964		1.76184	1.3848		0.733762		-0.422208	0.836453	0.170719
p.132R	132	R	mis	0.901199	1.03583	-0.134626		232	-0.162419	0.298298	-0.000272672		0.184831	-0.0473398	0.0482301		-0.0417801	0.537	1.35301	0.0897539	-0.00436999		0.178675	0.24459	0.342488	-0.42034		1.08515	0.230344	0.104973
p.132S	132	S	mis	0.971315	0.920087	0.0512275		233	-0.373843	0.0818602	1.58348	1.65652	-0.69841	1.16424		1.89714	2.33952	-0.132971		0.446293	0.422648	1.07921	-0.234969	0.493028	1.12785	0.452129		0.265682	0.680554	0.196751
p.132T	132	T	mis	0.887144	0.257147	0.629997		234	0.287365	0.0117339	-0.0831169	0.0878325	0.510718	-0.147281	0.107211	-0.185036	-0.0976398	0.137749		-0.00146017	0.0314458	0.0313378	0.248539	-0.0339632	-0.109155	1.52121	0.0932023		0.133927	0.0860238
p.132V	132	V	mis	1.1036	0.889215	0.21438		235	0.235657	1.1249	0.330808	1.25942	1.91246	1.71781	0.203219	-0.383746	-0.051809	0.246479	0.617291		0.0813143	-0.273083	-0.152204	0.182606	-0.385483	0.0484814		1.48238	0.455361	0.162327
p.132W	132	W	mis	1.13668	1.18116	-0.0444762		236	-0.142025	0.149761	0.119444	0.234908	-0.659591	-0.205293	-0.00950278	0.155852	0.0347298	-0.0549853		0.0930689	0.0469368	-0.249548	0.15478	0.24773	0.127457	0.166501	1.25452		0.0813748	0.0815588
p.132Y	132	Y	mis	0.977072	1.04186	-0.0647927		237	-0.382453			-0.0564092	0.40199	0.0441587		0.219911	0.0455931	1.39246		2.36711	0.122494	2.13621	1.4441	2.0575	1.16704	0.557933	1.3354		0.856869	0.216467
p.133A	133	A	mis	1.07485	-0.496965	1.57182		238	0.010251		0.256538		0.349154	0.661033	-0.070036	0.0615893		0.226817		0.0859159	0.0587725		0.0421759	0.291833	0.030267	0.0897048	0.593107	-0.0216704	0.177697	0.0528473
p.133E	133	E	mis	1.03298	1.03755	-0.00456322		239	0.900481	0.703679	0.10083	0.587947	-0.75454	0.914869	-0.460318	0.791702	0.848401	-0.455955	-0.1708		-0.090312	1.62227	0.491918	0.083255	0.106916	1.34542		0.89501	0.414487	0.145927
p.133F	133	F	mis	1.26895	-0.638311	1.90726		240	-0.00681005	1.18153	-0.014429		0.264542	0.768768	0.317444	1.41982	0.163703	1.43083	1.414	-0.0694647	-0.109016		0.929482		-0.00338932	1.19479	0.657238	0.168987	0.571061	0.133728
p.133G	133	G	mis	1.24384	1.17055	0.0732889		241	0.712678	0.398724	0.172247		0.140666	0.464813	0.22996	0.313098		0.1553		0.00434557	0.0461334		-0.0456378		0.461911	0.23591	0.574149	0.706399	0.304713	0.0583298
p.133I	133	I	mis	-0.894819	-0.922766	0.0279472		242	-0.0827295		0.712448		0.983319		-0.0777385	0.0124615		0.426178		0.128859	0.072301		-0.0331543	0.0971141	0.0564279	0.0379178	1.44018	0.165056	0.281331	0.113378
p.133K	133	K	mis	1.05014	0.876166	0.173973		243	1.54565			0.382664	0.908813	1.27483		0.673341	-0.235201	0.144866		1.78385	0.515569	-0.0766723	-0.214922	0.624859	1.19012	0.719077	0.602238		0.655939	0.147889
p.133L	133	L	mis	-1.76175	-1.75656	-0.00518682		244	0.173193	0.55482	0.361147	0.206242	0.254784		0.216369	0.086837		0.205023		0.502138	0.106061		0.0992263	-0.00832216	0.0400279	0.0485432	0.0210006	0.502523	0.210601	0.0425597
p.133N	133	N	mis	0.88527	0.869125	0.0161444		245	0.230756	0.095587	0.100872	0.0149981	0.279131		-0.849228	-0.00333324	0.0121506	-0.0610379		0.215791	-0.0463831	0.111499	-0.17318	0.166653	0.106187	-0.217557		-0.080555	-0.00574414	0.0588346
p.133P	133	P	mis	1.0002	1.13069	-0.130484		246	-0.113102			-0.195393	0.393658	-0.118353		1.10527	0.301413	0.95891		0.0432404	0.686901	-0.0490579	1.04855	0.155634	0.144757	0.644464	-0.0369302		0.331331	0.108832
p.133Q	133	Q	mis	1.06887	0.421727	0.647144		247	0.500434	1.0898	0.661305	1.41773	0.530577	0.128039	-0.685176	0.565795	0.655586	-0.146476	0.698804		0.00212557	-0.359775	0.978305	-0.466283	0.679957	-0.229185		0.896517	0.384338	0.131079
p.133R	133	R	mis	1.01061	0.820294	0.190313		248	0.188305		0.312175	0.76248	0.733388	0.114159	0.476823	0.185011	1.23677	0.136063	0.239353	0.109756	0.0283029	0.00056109		0.408385	0.0165464	-0.076664	0.143323	0.201104	0.289769	0.0738962
p.133S	133	S	mis	0.92755	1.42133	-0.493783		249	-0.0280831	0.139659	-0.0139167	-0.177172	0.0597922	-0.193436	0.270575	-0.110098	0.725593	0.0967498	0.129024	0.0967186	0.099397	0.120363		0.0238433	-0.118593	0.0254946	0.145475	0.0922651	0.0728238	0.043183
p.133T	133	T	mis	1.05673	0.746254	0.310475		250	0.308457	1.02554	0.511063		0.361085	1.36821	0.740525	0.19731		0.293769		0.767065		0.881696	1.11666	0.208302	1.03317	1.25117		0.153514	0.681168	0.100762
p.133V	133	V	mis	-1.20577	-1.40015	0.194373		251	0.090984	0.53196	-0.396875		0.317201	0.255445	0.275572		-0.0813983	0.360403		0.235765	-0.283491		0.306409	0.167117	0.372055	0.667546		0.114463	0.195544	0.0679597
p.133W	133	W	mis	0.781895	1.01326	-0.231362		252	0.529144	0.505814	1.5213		0.034274	-0.283124	1.21149	-0.650198				-0.18772	0.121273	0.102652	0.75453	1.09407	-0.0701715	0.0929948		-0.347908	0.295228	0.151052
p.134A	134	A	mis	0.925002	1.16456	-0.239554		253	0.306216	-0.814241	0.0926716		0.198419	-0.0427818	0.543992	0.573588	0.0891374	0.048916	-0.287563	0.701887	0.201027		0.116512	1.07944		0.524324		-0.149402	0.198884	0.103268
p.134C	134	C	mis	1.14322	0.860614	0.282609		254		0.941707	0.199395		0.990189	-0.168465	0.209576		0.157512	-0.149444	1.32609	0.292645	0.10078		0.137935	-0.0806765	0.0991446	-0.190054		0.454371	0.288047	0.110193
p.134D	134	D	mis	1.08887	0.946866	0.142008		255	0.186198	-0.1189	-0.00858262		0.21276	-0.034596	0.176623		-0.210547	0.300584	1.26426	0.608026	-0.0970733		-0.190675	-0.243082	0.404727	-0.336221		0.136137	0.128102	0.0932847
p.134G	134	G	mis	0.921283	1.13586	-0.214574		256	1.32584			2.02483		-0.0633777		1.14458	0.33763	1.00875	1.19204	0.807446	0.109377	0.399235	0.985994	0.639445		1.03234			0.841856	0.144137
p.134H	134	H	mis	0.861225	1.12539	-0.264167		257	0.0246645			-0.0205451	0.273424	0.0844001	0.0815017	-0.233612	0.320756		0.22973		0.126947	0.416581	-0.258501	-0.176897	-0.0497203	0.476837	-0.243933		0.0701089	0.0578498
p.134I	134	I	mis	0.923851	0.834909	0.0889413		258	0.339137		0.240266			0.565047	0.415691	0.485021	0.0249722	0.248441		0.0108046	0.109679	0.353257	-0.024179	-0.0737549	0.478028	0.4008		0.0833739	0.243772	0.0504191
p.134L	134	L	mis	0.978865	1.05626	-0.077399		259	1.13728	1.09758		1.23923	0.268572	0.703883	0.564553	0.225546	-0.152348	-0.0955533		0.577271	-0.034705	-0.0279571	-0.140075	-0.293832	0.214691	0.335195		-0.0743926	0.326173	0.111435
p.134N	134	N	mis	0.927046	1.2161	-0.289059		260	-0.44222	-0.215773	-0.905645		0.182969	-0.586795	-0.606018	0.969522		0.617417		-0.325114	-0.0399797		0.222699		-0.620523	-0.0770825	0.188391	-0.192054	-0.122014	0.121201
p.134P	134	P	mis	0.876835	1.18853	-0.311698		261	1.82332	0.0627082	3.18279		2.36737	-0.232808	1.64508	0.884336		2.08364		0.552208	0.416966		0.0623033		1.50345	2.19309		2.17859	1.33736	0.260097
p.134R	134	R	mis	1.16139	1.12097	0.0404191		262	1.36011	0.0390225	1.39241	1.40685	0.74654		0.893616	-0.279997		0.789114		0.240262	-0.153677		1.11474	0.605153	0.28247	-0.694275	1.03601	1.11493	0.61833	0.151918
p.134S	134	S	mis	0.927144	1.10735	-0.180202		263	0.46465	-0.705911	-0.173553	-0.0415034	0.43715	-0.290226	-0.339718	-0.362052	-0.208525	-0.259674	-0.491656		-0.222058	-0.637129	-0.124866	-0.165375	-0.165032	0.75251		0.0423367	-0.138368	0.0832345
p.134T	134	T	mis	0.923629	0.807265	0.116363		264	0.697545			0.749229	1.77342	0.293159	-0.0726887	-0.393978	1.23179				-0.358073	0.0938856	0.111102	1.37139	0.06248	0.0838071			0.434082	0.174597
p.134V	134	V	mis	1.08627	0.809388	0.276883		265	0.281536			-0.299374	2.08801	0.0575371	0.364262	0.924342	-0.00458069		-0.191557		0.459333	0.334726	-0.280208	-0.333539	0.256105	0.912321	0.622497		0.346094	0.152169
p.134W	134	W	mis	1.15207	-0.88527	2.03734		266	-0.278891	0.414002	-0.201338	-0.350834				-0.160083	-0.129716	0.089239			-0.0282463	-0.299472	-0.059171	0.0635862	-0.170789	-0.775466	-0.0174771		-0.136047	0.0666526
p.134Y	134	Y	mis	-0.587211	-1.14459	0.557379		267	1.20165	1.37789		0.125225		-0.0245261	-0.366057		2.23153	0.123279			-0.16136	1.10492		1.44775	0.491484	0.646148	0.43617		0.664161	0.195351
p.135A	135	A	mis	-0.0652688	-1.27221	1.20694		268	-0.238478	1.02802	-0.0853201	0.453194	1.36432	1.04738	-0.307823	0.421817	-0.176513	0.282214	-0.124827		0.156966	-0.523924	-0.166467	1.11907	0.159734	1.27642		0.348419	0.335234	0.132633
p.135D	135	D	mis	0.901133	1.05193	-0.150797		269	-0.0536883	0.0196895	0.559283		0.479494	0.823048	0.628691	-0.372528	0.883078	0.785215	0.430468	0.428305	-0.0357524		0.671242		0.500251	-0.578401	-0.772842	0.0688183	0.26261	0.114173
p.135F	135	F	mis	1.09839	0.526603	0.571783		270	-0.578832	-0.817114	-0.188202				-0.0914948	-0.0406632		-0.00193729		-0.276128	-0.2985		0.346618	0.226154	0.0118917	-0.466898	0.677066	-0.321643	-0.129977	0.0958247
p.135G	135	G	mis	0.960241	0.908304	0.0519376		271	1.23514		0.0736225			0.778318	0.821895		-0.0954464		0.548654	1.06301	-0.0717853	1.56331	-0.204612	1.52326	1.67889	0.357598	0.880637	0.469341	0.708122	0.151169
p.135H	135	H	mis	0.982996	1.08132	-0.0983191		272	0.730325		-0.130559	0.021115	0.338052	0.12837		0.963764	-0.33056	-0.333493	0.181943		-0.373786	-0.103008	-0.184854	0.0807359	0.752776		-0.0126793		0.115209	0.100474
p.135I	135	I	mis	-0.364556	-1.16369	0.799138		273	0.0848815	0.252937	-0.168145	0.417452	0.0644905	-0.159752	-0.0971861	0.132164	1.7579	-0.113453	0.32708	-0.0342899	-0.0516075	0.159824		-0.975122	0.013253	0.216338	0.242417	-0.009081	0.108427	0.107643
p.135L	135	L	mis	1.02131	-0.692658	1.71397		274	0.373386	0.40367	-0.0202893	0.412351	0.247158	-0.357163	0.0305585	-0.500952		0.575558	0.0691282	-0.173383	-0.0317797		-0.145479	-0.778916	-0.148728			0.410218	0.0228337	0.0876658
p.135N	135	N	mis	1.054	1.14707	-0.093062		275	-0.356238		-0.484912		-0.427128	-0.449572		0.548402		0.00495504		0.0465126	-0.126457		-0.35072	0.55844	-0.0328524	-0.350697	-0.040741	-0.00250764	-0.104537	0.0837549
p.135P	135	P	mis	1.11467	1.03312	0.0815514		276		2.1536	-0.241965	0.420588	0.316772	-0.136126	0.352647	0.244455		0.330481		0.0406553	0.427534		0.533524	0.128085	0.770735	1.30462		0.306235	0.463456	0.143456
p.135R	135	R	mis	0.927065	0.846464	0.0806011		277	-0.0040227		0.446649		0.371162	0.252289	1.94719	0.989143		1.65687		0.999992	-0.019582		-0.360644	0.727486	-0.0437494	1.39019	0.300643	1.29592	0.663303	0.16684
p.135S	135	S	mis	1.06547	0.194629	0.870838		278	-0.733712	0.0269441	-0.210454			-0.116228	-0.678528	0.179307		-0.0887126		-0.408841		-0.076479	-0.835528	0.0523173	-1.00105			0.550644	-0.256948	0.115267
p.135T	135	T	mis	-0.0764415	-1.11721	1.04077		279	0.65135	1.8243	0.364865	0.266876					0.358726		1.66459		0.278655	0.595571	0.241563	0.794944	0.656339	-0.403803	0.131298		0.571175	0.154579
p.135V	135	V	mis	-1.06306	-1.31775	0.254691		280	0.312803	-0.226633		0.545369		-0.0203583		-0.698639	0.175175	0.244776	-0.174597	-0.582465	0.186068	-0.0606241		-0.280929	0.299025		-0.066861		-0.0248493	0.0872314
p.135W	135	W	mis	1.04977	1.12364	-0.0738657		281	0.906374	0.636648		-0.418285	0.173988	-0.0960279	0.115826	0.122172	-0.0412953	0.137469		0.125993	-0.402461	0.0189772	0.181517	-0.0929938	0.141655	-0.231461		-0.684096	0.0349411	0.0853848
p.135Y	135	Y	mis	0.981272	0.835821	0.14545		282	1.01575	1.22772	0.0578497	-0.260526	0.409873	-0.214257	0.152225	1.90761	-0.53944	0.20727	0.347197	0.0747841	0.00507519	1.10482		0.0642721	0.222838	0.954898	0.124643	0.300816	0.377022	0.131168
p.136A	136	A	mis	0.213959	-1.19876	1.41271		283	0.95677	0.299953	1.08742		1.75873	0.265532	0.0410328	1.09454		0.337308		0.727802	-0.158176	1.43136		0.703173	0.908735	1.01146	0.934254	0.62958	0.751842	0.118767
p.136D	136	D	mis	0.989625	1.14767	-0.158046		284	0.419215			-0.0601779		1.00059		-0.551412	0.105351	-0.814531	-0.208457	0.558611	-1.02844	0.0406439	-0.194047	-0.300336		0.421986			-0.047	0.145467
p.136E	136	E	mis	1.03463	0.639599	0.395033		285	0.558628		0.202774			0.780856	2.22662		0.0822809		1.06243	1.01879	0.0451409	0.614242	0.270173	1.86336	0.634068	0.182548	0.292418	0.43874	0.684871	0.15406
p.136G	136	G	mis	0.0594261	-1.50096	1.56038		286	0.0334085		0.493805			0.0206559	-0.275093	0.0803603	0.00698493	-0.213047		0.0279265	0.068454	0.0637769	-0.162278	0.334991	-0.0200654	0.266617		0.114518	0.0560677	0.0482395
p.136H	136	H	mis	0.836262	-0.524812	1.36107		287	-0.634852		-0.759232			-0.247678	0.397723		-0.109692		-0.627947	0.775066	-0.0957672	0.116753	0.658719	-0.194557	-0.0679856	0.139939	1.05047	0.564724	0.0643789	0.130465
p.136I	136	I	mis	-0.216571	-0.766086	0.549516		288	0.793396	1.14942	0.789677	1.19422	1.19027	1.04412	-1.23215	-0.00915509	-0.677385	0.731906	-0.547132		1.54506	1.20901	-0.489906	-0.191763	-0.302652	0.563854		-0.513261	0.347085	0.186924
p.136K	136	K	mis	-1.12365	-0.560994	-0.562661		289	1.07614	-0.200038	0.327948		-0.0997888	0.231378	-0.452618	0.380524				-0.759798	0.789859	-0.291943	0.157332	-0.91922	0.879296	0.0982302		-0.121732	0.0730379	0.138331
p.136L	136	L	mis	0.535622	-0.699441	1.23506		290	0.772233	-0.0770386	-0.0754393		-0.326537	0.381893	-0.443418	0.478988		-0.110239		-0.128364	1.15316	-0.800261		-0.736372	-0.54008	0.0447426	0.219717	0.0535079	-0.00834433	0.123837
p.136N	136	N	mis	0.813604	-0.883884	1.69749		291	0.736993		0.552822	0.273624		0.673234	0.00544147	-0.0405932			-0.194994	0.19134	0.472886	-0.239055	-0.948288	-0.598115	-0.30991	-0.346223	0.526647	0.582913	0.0836701	0.116821
p.136P	136	P	mis	1.02119	0.58583	0.435361		292	1.01864		-0.887155	0.195944		0.930932	0.19544	-0.40639		-0.961616	-0.421153	-0.404951	0.697568	0.500971	-0.210921	-0.0459389	-0.311734	0.630453		0.532916	0.065813	0.144668
p.136R	136	R	mis	-1.5392	-1.00845	-0.530755
p.136S	136	S	mis	-0.808138	-0.995964	0.187826
p.136T	136	T	mis	0.43885	-0.688328	1.12718
p.136V	136	V	mis	-0.300772	-1.57353	1.27276
p.136Y	136	Y	mis	0.938851	-0.178128	1.11698
p.137A	137	A	mis	-3.60352	-0.977453	-2.62607
p.137E	137	E	mis	1.16245	1.20531	-0.0428576
p.137F	137	F	mis	-0.0053656	-1.36599	1.36062
p.137G	137	G	mis	1.00592	0.43909	0.566826
p.137H	137	H	mis	0.466605	-0.795935	1.26254
p.137I	137	I	mis	-0.602493	-0.729558	0.127065
p.137K	137	K	mis	-0.43961	-1.92975	1.49014
p.137M	137	M	mis	-0.724642	-1.44015	0.715506
p.137P	137	P	mis	-0.536341	-1.33895	0.802608
p.137Q	137	Q	mis	0.952351	-1.46426	2.41661
p.137R	137	R	mis	-0.219035	-0.389173	0.170137
p.137S	137	S	mis	-1.65619	-1.0561	-0.6001
p.137T	137	T	mis	-0.0464875	-1.46657	1.42008
p.137V	137	V	mis	0.0233935	-1.30154	1.32493
p.137W	137	W	mis	0.829727	-1.1277	1.95743
p.138C	138	C	mis	0.8606	-0.746548	1.60715
p.138D	138	D	mis	0.581898	-0.964956	1.54685
p.138E	138	E	mis	0.786127	-1.27111	2.05724
p.138F	138	F	mis	0.6116	-1.73387	2.34547
p.138G	138	G	mis	-0.802855	-1.52188	0.719023
p.138H	138	H	mis	-0.944969	-1.23519	0.290222
p.138I	138	I	mis	1.07966	0.996866	0.0827966
p.138L	138	L	mis	1.05266	0.453032	0.599629
p.138N	138	N	mis	-1.48514	-1.7308	0.245667
p.138P	138	P	mis	1.01076	0.979831	0.0309277
p.138R	138	R	mis	-1.00596	-1.00142	-0.00454023
p.138S	138	S	mis	-1.10097	-1.27051	0.16954
p.138T	138	T	mis	0.801264	-0.80147	1.60273
p.138V	138	V	mis	1.12052	0.846887	0.273636
p.138Y	138	Y	mis	0.416716	-1.28367	1.70038
p.139A	139	A	mis	0.00609358	-1.63115	1.63724
p.139D	139	D	mis	0.917302	0.955714	-0.0384117
p.139E	139	E	mis	0.963194	-0.0162808	0.979475
p.139G	139	G	mis	0.134121	-0.473221	0.607342
p.139H	139	H	mis	0.443711	-0.635768	1.07948
p.139I	139	I	mis	0.992844	0.165995	0.826848
p.139M	139	M	mis	0.720056	-1.25698	1.97704
p.139N	139	N	mis	0.906399	-0.833181	1.73958
p.139P	139	P	mis	1.05679	1.06819	-0.011401
p.139Q	139	Q	mis	0.403483	-1.07068	1.47416
p.139R	139	R	mis	-1.09318	-1.48228	0.389101
p.139S	139	S	mis	0.378312	-1.15454	1.53285
p.139T	139	T	mis	0.210162	-0.800187	1.01035
p.139V	139	V	mis	0.551103	-1.4647	2.0158
p.139W	139	W	mis	1.08759	0.981216	0.106372
p.139Y	139	Y	mis	0.946627	0.773847	0.17278
p.140A	140	A	mis	-1.37947	-1.21218	-0.167287
p.140C	140	C	mis	-0.8675	-1.78525	0.917752
p.140D	140	D	mis	0.821335	-0.278007	1.09934
p.140F	140	F	mis	1.04228	-0.274787	1.31707
p.140G	140	G	mis	0.184691	-1.0958	1.28049
p.140H	140	H	mis	0.640441	-1.59723	2.23767
p.140I	140	I	mis	-0.359193	-0.766521	0.407328
p.140K	140	K	mis	-0.299179	-1.40863	1.10945
p.140L	140	L	mis	0.20521	-0.794995	1.0002
p.140M	140	M	mis	-0.19249	-0.729468	0.536978
p.140N	140	N	mis	-0.0519233	-1.60156	1.54963
p.140P	140	P	mis	-0.881465	-1.19829	0.316823
p.140R	140	R	mis	-1.08664	-1.973	0.886363
p.140S	140	S	mis	-1.6365	-0.983342	-0.653155
p.140V	140	V	mis	-0.625333	-0.75058	0.125247
p.140Y	140	Y	mis	1.07622	-0.182361	1.25858
p.141A	141	A	mis	-1.74822	-1.18829	-0.55993
p.141D	141	D	mis	1.05419	1.06236	-0.00816833
p.141F	141	F	mis	0.993135	-0.406747	1.39988
p.141G	141	G	mis	1.05018	0.815365	0.234817
p.141H	141	H	mis	1.03694	0.855816	0.181128
p.141I	141	I	mis	-0.22127	-1.037	0.815726
p.141L	141	L	mis	1.07513	0.300189	0.774942
p.141N	141	N	mis	1.02482	1.11805	-0.0932314
p.141P	141	P	mis	0.948161	0.746019	0.202142
p.141R	141	R	mis	1.09712	0.996914	0.100205
p.141S	141	S	mis	0.837764	-1.10207	1.93984
p.141T	141	T	mis	-0.756744	-1.13769	0.38095
p.141V	141	V	mis	-3.15182	-1.54464	-1.60718
p.141W	141	W	mis	0.947228	0.696971	0.250257
p.141Y	141	Y	mis	0.956795	0.668227	0.288568
p.142A	142	A	mis	-0.312309	-0.935494	0.623185
p.142C	142	C	mis	-0.573981	-1.60891	1.03493
p.142D	142	D	mis	1.16147	-0.620685	1.78215
p.142F	142	F	mis	0.922631	-0.440432	1.36306
p.142G	142	G	mis	0.952681	-1.59384	2.54652
p.142H	142	H	mis	-1.02439	-0.846965	-0.177423
p.142I	142	I	mis	0.340157	-0.721855	1.06201
p.142L	142	L	mis	0.866398	-1.02038	1.88677
p.142N	142	N	mis	1.07776	-0.767651	1.84541
p.142Q	142	Q	mis	-1.06653	-0.758017	-0.308512
p.142R	142	R	mis	-0.0251002	-1.42844	1.40334
p.142S	142	S	mis	-0.447874	-1.12288	0.675002
p.142T	142	T	mis	0.0785516	-1.15771	1.23626
p.142V	142	V	mis	-0.734902	-1.19756	0.462662
p.142Y	142	Y	mis	1.03056	-0.387976	1.41853
p.143A	143	A	mis	0.923379	0.876972	0.0464067
p.143D	143	D	mis	0.926061	0.957403	-0.0313418
p.143E	143	E	mis	0.841341	0.896447	-0.055106
p.143F	143	F	mis	1.10847	1.10317	0.00529909
p.143G	143	G	mis	1.17307	0.180579	0.992487
p.143I	143	I	mis	-0.548299	-1.31496	0.766666
p.143K	143	K	mis	0.924867	1.05182	-0.126955
p.143L	143	L	mis	0.189886	-1.04738	1.23727
p.143M	143	M	mis	0.87281	-0.2571	1.12991
p.143P	143	P	mis	1.16507	1.21709	-0.0520196
p.143Q	143	Q	mis	0.98272	1.08992	-0.107198
p.143R	143	R	mis	1.07087	0.891741	0.179133
p.143S	143	S	mis	1.08264	0.779377	0.303262
p.143T	143	T	mis	1.01991	0.302212	0.717697
p.143W	143	W	mis	0.989373	0.814512	0.17486
p.144A	144	A	mis	1.08785	-0.994587	2.08244
p.144D	144	D	mis	0.628708	-0.964196	1.5929
p.144E	144	E	mis	-1.33887	-0.870255	-0.468612
p.144G	144	G	mis	0.795276	-0.553934	1.34921
p.144H	144	H	mis	0.452	-1.11368	1.56568
p.144K	144	K	mis	0.142616	-0.825793	0.968409
p.144L	144	L	mis	0.219015	-0.981713	1.20073
p.144N	144	N	mis	-1.19252	-1.58624	0.393724
p.144P	144	P	mis	1.05298	0.742007	0.310968
p.144R	144	R	mis	0.343869	-0.532776	0.876646
p.144S	144	S	mis	-0.724015	-0.644252	-0.0797631
p.144T	144	T	mis	-0.0858025	-1.2098	1.124
p.144V	144	V	mis	1.08825	-0.350219	1.43847
p.144W	144	W	mis	1.01444	0.961932	0.0525091
p.144Y	144	Y	mis	0.0499142	-0.339661	0.389575
p.145A	145	A	mis	1.30076	0.358397	0.942361
p.145E	145	E	mis	1.01513	1.19783	-0.182697
p.145F	145	F	mis	0.748247	-0.654778	1.40302
p.145G	145	G	mis	1.05056	0.747549	0.303016
p.145H	145	H	mis	0.927112	1.04649	-0.119376
p.145I	145	I	mis	-1.03163	-2.03514	1.00351
p.145K	145	K	mis	0.745155	0.984211	-0.239056
p.145M	145	M	mis	-1.49325	-0.940509	-0.552739
p.145P	145	P	mis	0.988652	0.870077	0.118575
p.145Q	145	Q	mis	0.960457	0.811312	0.149145
p.145R	145	R	mis	1.16568	0.578952	0.58673
p.145S	145	S	mis	0.945007	0.925217	0.0197903
p.145T	145	T	mis	1.11079	-0.18428	1.29507
p.145V	145	V	mis	-0.807549	-1.18684	0.379296
p.145W	145	W	mis	1.06173	1.07088	-0.0091525
p.146A	146	A	mis	1.00129	-1.05934	2.06062
p.146C	146	C	mis	-1.32828	-1.03114	-0.29714
p.146E	146	E	mis	0.934307	-1.62712	2.56143
p.146F	146	F	mis	-1.25747	-1.60741	0.349946
p.146G	146	G	mis	0.989205	-0.48353	1.47274
p.146K	146	K	mis	-0.758088	-1.11638	0.358295
p.146L	146	L	mis	-0.692514	-1.2848	0.592284
p.146P	146	P	mis	0.974352	0.896585	0.0777678
p.146Q	146	Q	mis	-0.112934	-1.1775	1.06456
p.146R	146	R	mis	-1.56285	-1.3253	-0.237545
p.146S	146	S	mis	-0.00737202	-0.717147	0.709775
p.146T	146	T	mis	0.408942	-0.501535	0.910477
p.146V	146	V	mis	-1.27153	-0.504912	-0.766623
p.146Y	146	Y	mis	-2.52576	-1.08142	-1.44434
p.147A	147	A	mis	0.52329	-0.618354	1.14164
p.147C	147	C	mis	-2.0704	-0.906997	-1.1634
p.147D	147	D	mis	0.960154	0.849922	0.110231
p.147E	147	E	mis	0.989255	1.08264	-0.0933823
p.147F	147	F	mis	-0.46349	-1.10703	0.643537
p.147G	147	G	mis	0.988262	0.205892	0.78237
p.147H	147	H	mis	0.9544	0.334159	0.620241
p.147I	147	I	mis	-0.425019	-0.758374	0.333354
p.147L	147	L	mis	-2.33651	-1.75621	-0.580299
p.147M	147	M	mis	-1.08132	-1.28983	0.208511
p.147N	147	N	mis	0.897805	-0.375651	1.27346
p.147P	147	P	mis	1.18046	0.923763	0.2567
p.147R	147	R	mis	0.835972	0.915393	-0.079421
p.147S	147	S	mis	1.1128	-0.381705	1.4945
p.147T	147	T	mis	-2.68004	-1.17774	-1.5023
p.147Y	147	Y	mis	1.19221	0.614389	0.577818
p.148A	148	A	mis	-1.29992	-1.44134	0.141423
p.148C	148	C	mis	-0.625653	-0.663228	0.0375757
p.148E	148	E	mis	-1.40247	-1.06994	-0.332532
p.148F	148	F	mis	0.895849	-0.0441948	0.940044
p.148G	148	G	mis	-0.930622	-1.59471	0.664088
p.148H	148	H	mis	-1.27856	-1.11241	-0.166154
p.148I	148	I	mis	0.0546619	-0.876306	0.930968
p.148K	148	K	mis	-0.34112	-1.65646	1.31534
p.148L	148	L	mis	0.12647	-0.979536	1.10601
p.148N	148	N	mis	-0.951877	0.678344	-1.63022
p.148P	148	P	mis	1.16509	0.77314	0.39195
p.148Q	148	Q	mis	-0.73176	-1.66601	0.934255
p.148R	148	R	mis	-2.72049	-1.56349	-1.157
p.148S	148	S	mis	-0.727216	-1.12965	0.402433
p.148T	148	T	mis	-3.44426	-0.358157	-3.0861
p.148V	148	V	mis	-0.271235	-1.19509	0.923858
p.148Y	148	Y	mis	0.366442	-0.152991	0.519433
p.149A	149	A	mis	-0.18131	-1.13272	0.951413
p.149C	149	C	mis	-0.143798	-1.27012	1.12633
p.149D	149	D	mis	-2.72394	-1.22868	-1.49527
p.149F	149	F	mis	-0.354847	-0.710828	0.355981
p.149G	149	G	mis	-0.943737	-1.86359	0.919851
p.149H	149	H	mis	-1.48279	0.19394	-1.67673
p.149I	149	I	mis	-1.64137	-0.892675	-0.748694
p.149L	149	L	mis	-2.86711	-0.722015	-2.1451
p.149N	149	N	mis	-0.684178	-1.55853	0.874355
p.149P	149	P	mis	-0.454777	-0.347097	-0.10768
p.149R	149	R	mis	-2.12382	-2.53411	0.410287
p.149T	149	T	mis	-0.236782	-1.35566	1.11887
p.149V	149	V	mis	-2.7582	-1.08361	-1.67459
p.149W	149	W	mis	-0.981735	-0.375722	-0.606013
p.149Y	149	Y	mis	-0.587056	-0.562368	-0.0246877
p.150A	150	A	mis	-0.781129	-1.10186	0.320732
p.150E	150	E	mis	-0.919668	-1.39373	0.474058
p.150G	150	G	mis	-0.915068	-1.29737	0.382302
p.150I	150	I	mis	-0.507618	-0.701991	0.194373
p.150K	150	K	mis	-0.922384	-0.729427	-0.192957
p.150L	150	L	mis	-2.71731	-1.29998	-1.41734
p.150M	150	M	mis	0.0556661	-1.31747	1.37314
p.150N	150	N	mis	-0.599238	-1.45751	0.858269
p.150P	150	P	mis	-1.02169	-0.876762	-0.144929
p.150R	150	R	mis	-0.901175	-1.35129	0.450116
p.150S	150	S	mis	-1.9514	-0.864897	-1.08651
p.150V	150	V	mis	-2.47965	-1.53858	-0.941074
p.151C	151	C	mis	1.06763	-0.0574421	1.12507
p.151D	151	D	mis	0.976333	1.1911	-0.214769
p.151F	151	F	mis	0.918638	1.00464	-0.0860042
p.151G	151	G	mis	1.01911	0.899668	0.119445
p.151H	151	H	mis	0.81241	0.0530334	0.759377
p.151I	151	I	mis	0.982892	-0.324578	1.30747
p.151L	151	L	mis	0.041433	-1.00314	1.04458
p.151N	151	N	mis	1.08025	1.12309	-0.0428373
p.151Q	151	Q	mis	0.872105	0.880789	-0.00868404
p.151R	151	R	mis	0.836423	0.4716	0.364823
p.151S	151	S	mis	1.0339	0.973166	0.0607347
p.151T	151	T	mis	1.13248	0.0850461	1.04744
p.151V	151	V	mis	0.581329	-0.990509	1.57184
p.151Y	151	Y	mis	1.03188	1.19223	-0.160347
p.152A	152	A	mis	0.772277	-0.864573	1.63685
p.152E	152	E	mis	0.880952	-0.626226	1.50718
p.152G	152	G	mis	1.06175	-0.378591	1.44035
p.152H	152	H	mis	1.09157	0.642712	0.448855
p.152K	152	K	mis	1.16719	-0.121597	1.28878
p.152L	152	L	mis	0.96705	-0.156354	1.1234
p.152Q	152	Q	mis	0.707686	-0.233543	0.941229
p.152R	152	R	mis	0.96411	0.503969	0.460141
p.152S	152	S	mis	1.08371	-0.0288121	1.11252
p.152T	152	T	mis	0.839491	-0.786241	1.62573
p.152V	152	V	mis	1.11134	0.422851	0.688489
p.152W	152	W	mis	0.964726	1.14056	-0.175831
p.153A	153	A	mis	-0.572379	-1.12433	0.551956
p.153C	153	C	mis	-1.15567	-1.11703	-0.0386408
p.153D	153	D	mis	-1.2815	-0.934127	-0.347377
p.153F	153	F	mis	-1.11522	-0.86761	-0.247606
p.153G	153	G	mis	-0.209393	-1.05243	0.843038
p.153H	153	H	mis	-0.509223	-1.53505	1.02583
p.153I	153	I	mis	-0.902127	-1.74439	0.842266
p.153L	153	L	mis	-0.445668	-1.32326	0.877591
p.153N	153	N	mis	-2.28313	-1.46278	-0.820348
p.153Q	153	Q	mis	-0.692547	-1.26359	0.571045
p.153R	153	R	mis	-0.63839	-1.26925	0.630862
p.153S	153	S	mis	-0.703578	-0.726543	0.0229655
p.153T	153	T	mis	-0.192988	-0.859788	0.666799
p.153V	153	V	mis	-0.00263129	-0.479398	0.476767
p.153Y	153	Y	mis	-0.982515	-1.10889	0.126375
p.154A	154	A	mis	0.305258	-0.870041	1.1753
p.154C	154	C	mis	0.226371	0.132703	0.0936679
p.154D	154	D	mis	-0.461747	-0.803995	0.342248
p.154E	154	E	mis	-0.316316	-1.31554	0.999229
p.154F	154	F	mis	0.375778	-1.05692	1.4327
p.154I	154	I	mis	1.07361	0.754963	0.318651
p.154L	154	L	mis	0.486824	-0.27041	0.757235
p.154N	154	N	mis	-2.32376	-1.23422	-1.08954
p.154R	154	R	mis	0.45879	-1.18293	1.64172
p.154S	154	S	mis	-0.0337873	-1.074	1.04021
p.154T	154	T	mis	0.655715	-0.932698	1.58841
p.154V	154	V	mis	0.948156	0.361164	0.586991
p.154W	154	W	mis	0.763627	-0.181546	0.945173
p.154Y	154	Y	mis	0.596882	-0.907372	1.50425
p.155A	155	A	mis	-1.2129	-0.805917	-0.40698
p.155C	155	C	mis	-2.27131	-1.48589	-0.785424
p.155D	155	D	mis	0.915669	0.909756	0.00591339
p.155F	155	F	mis	0.945391	1.13168	-0.186292
p.155G	155	G	mis	0.993839	0.132734	0.861106
p.155H	155	H	mis	1.07201	0.737991	0.33402
p.155I	155	I	mis	0.942468	0.0224223	0.920046
p.155K	155	K	mis	1.06122	0.88988	0.171343
p.155L	155	L	mis	0.97648	-1.02407	2.00055
p.155M	155	M	mis	1.00125	-0.0127299	1.01398
p.155N	155	N	mis	1.08837	0.340717	0.747649
p.155P	155	P	mis	0.991849	-0.756411	1.74826
p.155R	155	R	mis	0.837135	0.991761	-0.154626
p.155S	155	S	mis	-0.824873	-0.690748	-0.134125
p.155V	155	V	mis	0.385428	-0.540281	0.925709
p.155Y	155	Y	mis	1.12278	1.09669	0.0260911
p.156A	156	A	mis	0.368216	-0.456053	0.824269
p.156C	156	C	mis	-1.24157	-1.14342	-0.0981483
p.156D	156	D	mis	1.19464	1.07928	0.115365
p.156F	156	F	mis	-0.853188	-1.15816	0.304975
p.156G	156	G	mis	1.00559	0.299925	0.705669
p.156H	156	H	mis	-0.534168	-1.26085	0.726686
p.156I	156	I	mis	-1.06224	-1.65218	0.58994
p.156L	156	L	mis	-0.605638	-1.07859	0.472948
p.156N	156	N	mis	-0.457973	-1.30924	0.851264
p.156P	156	P	mis	0.774832	0.251153	0.523678
p.156Q	156	Q	mis	-0.769186	-1.4355	0.666314
p.156S	156	S	mis	-0.39152	-0.946381	0.554861
p.156T	156	T	mis	-2.64535	-1.20576	-1.43958
p.156V	156	V	mis	-2.77691	-0.740021	-2.03689
p.156W	156	W	mis	-1.86034	-0.64409	-1.21625
p.156Y	156	Y	mis	-1.75667	-1.35144	-0.405229
p.157C	157	C	mis	0.703727	-0.561376	1.2651
p.157D	157	D	mis	1.14264	1.05164	0.0910053
p.157E	157	E	mis	1.08335	1.07185	0.0115033
p.157F	157	F	mis	0.928488	1.06012	-0.131633
p.157G	157	G	mis	0.840605	0.969135	-0.12853
p.157H	157	H	mis	1.25726	0.875103	0.38216
p.157I	157	I	mis	-0.952392	-1.04427	0.0918767
p.157L	157	L	mis	1.04623	-0.602851	1.64908
p.157M	157	M	mis	1.19565	0.946313	0.249336
p.157N	157	N	mis	0.992624	1.0864	-0.0937717
p.157R	157	R	mis	0.888422	0.983048	-0.0946259
p.157S	157	S	mis	0.940956	0.961042	-0.0200866
p.157T	157	T	mis	0.524678	0.736912	-0.212234
p.157Y	157	Y	mis	1.06802	0.857391	0.21063
p.158A	158	A	mis	1.0574	-0.0880812	1.14548
p.158C	158	C	mis	0.745239	-0.584116	1.32936
p.158D	158	D	mis	1.15327	1.08741	0.0658625
p.158F	158	F	mis	1.12891	0.921982	0.206931
p.158G	158	G	mis	1.01587	0.917968	0.0979047
p.158H	158	H	mis	0.889062	0.270627	0.618434
p.158I	158	I	mis	0.91987	-0.489909	1.40978
p.158L	158	L	mis	0.942945	0.707854	0.235091
p.158N	158	N	mis	1.13967	0.700164	0.439511
p.158P	158	P	mis	1.06385	0.743024	0.320823
p.158Q	158	Q	mis	1.13674	0.427224	0.709519
p.158S	158	S	mis	0.302056	-0.814443	1.1165
p.158T	158	T	mis	1.00823	0.0719664	0.936267
p.158V	158	V	mis	0.750936	-0.96361	1.71455
p.158W	158	W	mis	0.977069	1.13936	-0.162288
p.158Y	158	Y	mis	0.997162	0.928986	0.0681762
p.159C	159	C	mis	-0.465002	-1.54249	1.07749
p.159D	159	D	mis	1.01382	0.967437	0.0463827
p.159E	159	E	mis	1.08715	0.737653	0.349497
p.159F	159	F	mis	0.937953	0.993674	-0.0557205
p.159G	159	G	mis	0.807466	-0.756882	1.56435
p.159H	159	H	mis	1.21454	1.05026	0.164274
p.159I	159	I	mis	1.05418	0.994325	0.0598505
p.159L	159	L	mis	1.10942	1.00737	0.102045
p.159N	159	N	mis	0.973226	0.152348	0.820878
p.159P	159	P	mis	1.09482	0.882635	0.212186
p.159R	159	R	mis	1.08989	0.890867	0.19902
p.159S	159	S	mis	0.0462205	-1.26918	1.3154
p.159T	159	T	mis	-1.01054	-0.91468	-0.0958592
p.159V	159	V	mis	0.97921	0.923509	0.0557012
p.159Y	159	Y	mis	0.914182	0.649276	0.264906
p.160A	160	A	mis	0.956653	-0.49057	1.44722
p.160E	160	E	mis	0.584937	-1.4387	2.02363
p.160F	160	F	mis	0.734207	-0.480053	1.21426
p.160G	160	G	mis	0.924825	0.662297	0.262528
p.160I	160	I	mis	-0.671849	-1.28273	0.610882
p.160K	160	K	mis	0.947496	-0.516563	1.46406
p.160L	160	L	mis	-0.857176	-1.12098	0.263802
p.160N	160	N	mis	0.941312	0.852943	0.0883687
p.160P	160	P	mis	0.98789	1.02888	-0.0409922
p.160Q	160	Q	mis	-1.59432	-1.57423	-0.0200857
p.160R	160	R	mis	0.323935	-1.02521	1.34915
p.160S	160	S	mis	0.827165	-0.621244	1.44841
p.160T	160	T	mis	-0.717246	-0.0660858	-0.65116
p.160V	160	V	mis	-0.661073	-1.35157	0.690501
p.160W	160	W	mis	0.942443	0.299603	0.64284
p.161C	161	C	mis	-1.0407	-1.54266	0.501955
p.161D	161	D	mis	0.930484	0.921266	0.00921853
p.161E	161	E	mis	1.05672	1.06044	-0.00371871
p.161F	161	F	mis	1.06816	1.12177	-0.0536041
p.161G	161	G	mis	0.920642	-0.644248	1.56489
p.161H	161	H	mis	0.870139	1.09396	-0.223819
p.161I	161	I	mis	0.957392	1.06668	-0.10929
p.161L	161	L	mis	1.12428	-0.98893	2.11321
p.161N	161	N	mis	0.982197	0.940017	0.04218
p.161P	161	P	mis	0.664923	-1.1366	1.80152
p.161R	161	R	mis	1.07365	0.88196	0.191689
p.161S	161	S	mis	0.916042	-0.628432	1.54447
p.161T	161	T	mis	1.07853	0.443882	0.634647
p.161V	161	V	mis	0.61846	-1.04466	1.66312
p.161Y	161	Y	mis	0.840872	0.963049	-0.122177
p.162A	162	A	mis	0.922427	-1.02179	1.94422
p.162C	162	C	mis	-1.06351	-1.02122	-0.0422868
p.162D	162	D	mis	0.920826	0.964237	-0.0434111
p.162F	162	F	mis	0.924132	0.277659	0.646472
p.162G	162	G	mis	0.740263	0.902116	-0.161852
p.162H	162	H	mis	0.901789	0.898914	0.0028746
p.162K	162	K	mis	1.05221	-0.113154	1.16536
p.162L	162	L	mis	-0.907193	-1.32127	0.414081
p.162M	162	M	mis	-1.5625	-1.56689	0.00439028
p.162N	162	N	mis	0.967234	0.992852	-0.0256176
p.162R	162	R	mis	0.211599	-1.23605	1.44765
p.162S	162	S	mis	1.12814	0.106822	1.02132
p.162T	162	T	mis	0.954034	-1.33915	2.29318
p.162V	162	V	mis	-0.901741	-1.87524	0.973498
p.162Y	162	Y	mis	1.23934	0.877185	0.362153
p.163A	163	A	mis	0.956233	0.85677	0.0994628
p.163C	163	C	mis	0.942501	0.791623	0.150878
p.163D	163	D	mis	0.97896	0.917805	0.0611547
p.163E	163	E	mis	0.764685	1.06071	-0.296028
p.163F	163	F	mis	-1.16731	-1.33926	0.171951
p.163G	163	G	mis	0.861779	0.992547	-0.130767
p.163H	163	H	mis	0.951498	0.649102	0.302396
p.163I	163	I	mis	0.9821	1.04204	-0.0599365
p.163K	163	K	mis	0.919761	0.919579	0.000181797
p.163L	163	L	mis	1.11745	0.951054	0.166397
p.163N	163	N	mis	0.956821	0.831271	0.12555
p.163P	163	P	mis	0.938955	0.894856	0.0440985
p.163Q	163	Q	mis	1.08058	1.06281	0.017768
p.163R	163	R	mis	0.985716	1.18124	-0.195519
p.163S	163	S	mis	1.14155	0.726351	0.415196
p.163T	163	T	mis	1.07712	0.966565	0.110556
p.163V	163	V	mis	1.19024	1.06169	0.128552
p.163W	163	W	mis	1.00756	1.02956	-0.0219951
p.164A	164	A	mis	-0.0824678	-0.919266	0.836798
p.164D	164	D	mis	1.30808	0.972693	0.335385
p.164E	164	E	mis	1.00237	1.03014	-0.027768
p.164G	164	G	mis	1.03118	0.851324	0.179852
p.164H	164	H	mis	1.13292	0.464554	0.668368
p.164I	164	I	mis	0.964445	-0.561472	1.52592
p.164M	164	M	mis	0.731807	-1.22438	1.95619
p.164N	164	N	mis	0.824394	-0.495036	1.31943
p.164P	164	P	mis	0.91346	0.218043	0.695417
p.164Q	164	Q	mis	0.944103	-0.729429	1.67353
p.164R	164	R	mis	-0.640906	-0.903928	0.263022
p.164S	164	S	mis	0.21767	-1.25439	1.47206
p.164T	164	T	mis	0.354766	-1.03707	1.39183
p.164V	164	V	mis	0.787495	-0.915315	1.70281
p.164W	164	W	mis	0.996778	1.22302	-0.226246
p.164Y	164	Y	mis	0.950025	0.418159	0.531866
p.165A	165	A	mis	-1.11862	-1.62182	0.503195
p.165D	165	D	mis	-1.11443	-0.43042	-0.684009
p.165E	165	E	mis	-0.554975	-0.972823	0.417848
p.165G	165	G	mis	-2.89386	-0.928395	-1.96547
p.165H	165	H	mis	-1.11125	-1.08906	-0.0221912
p.165K	165	K	mis	-0.983203	-0.967968	-0.0152348
p.165L	165	L	mis	-0.388817	-0.957696	0.568879
p.165N	165	N	mis	-2.78989	-1.67963	-1.11026
p.165P	165	P	mis	0.697062	-0.74197	1.43903
p.165R	165	R	mis	-0.79511	-1.24328	0.448169
p.165S	165	S	mis	-2.69091	-1.5473	-1.1436
p.165T	165	T	mis	-0.96769	-2.08511	1.11742
p.165V	165	V	mis	0.991271	-1.0945	2.08577
p.165W	165	W	mis	-0.716404	-0.603872	-0.112532
p.165Y	165	Y	mis	-1.51592	-1.22813	-0.287785
p.166A	166	A	mis	-1.36846	-1.01413	-0.354324
p.166C	166	C	mis	-0.285745	-1.68971	1.40397
p.166E	166	E	mis	-2.62291	-1.37661	-1.2463
p.166F	166	F	mis	-0.339096	-0.941899	0.602803
p.166G	166	G	mis	-1.465	-0.959472	-0.505531
p.166I	166	I	mis	-1.72998	-1.50891	-0.221064
p.166K	166	K	mis	-0.241491	-1.58439	1.3429
p.166L	166	L	mis	-1.50227	-1.091	-0.411271
p.166P	166	P	mis	-1.422	-1.37483	-0.0471661
p.166Q	166	Q	mis	-0.70782	-1.29259	0.584766
p.166R	166	R	mis	-0.515092	-2.89524	2.38015
p.166T	166	T	mis	-1.1261	-1.6439	0.517799
p.166V	166	V	mis	0.50803	-1.48179	1.98982
p.166W	166	W	mis	-0.529211	-0.811533	0.282322
p.166Y	166	Y	mis	-0.475404	-1.80958	1.33418
p.167A	167	A	mis	-0.470841	-1.40312	0.932275
p.167D	167	D	mis	-0.616365	-1.48064	0.864271
p.167E	167	E	mis	-0.301579	-1.90804	1.60646
p.167G	167	G	mis	-0.439637	-1.23324	0.793608
p.167H	167	H	mis	-0.770828	-1.22059	0.449762
p.167K	167	K	mis	-2.10822	-0.687028	-1.42119
p.167L	167	L	mis	-0.358143	-2.14477	1.78662
p.167N	167	N	mis	-0.862769	-1.73816	0.875392
p.167P	167	P	mis	-1.4236	-0.997643	-0.425959
p.167R	167	R	mis	-0.927708	-1.35758	0.42987
p.167S	167	S	mis	-0.553295	-1.13128	0.577988
p.167T	167	T	mis	-3.49903	-1.18985	-2.30918
p.167V	167	V	mis	-1.16955	-1.18888	0.0193267
p.167W	167	W	mis	0.308599	-0.508365	0.816964
p.167Y	167	Y	mis	-0.348468	-0.900012	0.551544
p.168A	168	A	mis	0.188909	-1.52644	1.71535
p.168C	168	C	mis	-0.225649	-1.43665	1.211
p.168D	168	D	mis	0.778785	-0.815567	1.59435
p.168E	168	E	mis	0.902503	0.160903	0.7416
p.168F	168	F	mis	-0.497691	-1.97914	1.48145
p.168G	168	G	mis	0.878454	0.732207	0.146247
p.168I	168	I	mis	1.00618	0.556484	0.449699
p.168K	168	K	mis	1.11081	0.921297	0.189517
p.168L	168	L	mis	1.01176	0.718379	0.293385
p.168N	168	N	mis	0.674572	-0.867009	1.54158
p.168P	168	P	mis	0.908936	0.47354	0.435396
p.168Q	168	Q	mis	0.968087	-0.29333	1.26142
p.168R	168	R	mis	1.01853	0.798678	0.219848
p.168S	168	S	mis	-0.810524	-1.20393	0.393402
p.168T	168	T	mis	1.06967	0.548926	0.52074
p.168V	168	V	mis	0.871946	-0.14829	1.02024
p.168Y	168	Y	mis	-1.06106	-1.01163	-0.0494306
p.169A	169	A	mis	-3.5233	-1.22305	-2.30025
p.169E	169	E	mis	-0.474219	-1.85834	1.38412
p.169F	169	F	mis	-0.440882	-1.03458	0.593697
p.169G	169	G	mis	-1.12371	-2.43361	1.3099
p.169I	169	I	mis	-0.892349	-1.38167	0.489317
p.169K	169	K	mis	-0.415163	-1.39174	0.976574
p.169L	169	L	mis	-0.717897	-1.22161	0.503709
p.169N	169	N	mis	-0.21599	-1.4113	1.19531
p.169P	169	P	mis	0.844085	1.2015	-0.357414
p.169Q	169	Q	mis	-2.43395	-1.73352	-0.700422
p.169R	169	R	mis	-0.555458	-0.645001	0.0895424
p.169S	169	S	mis	-3.35749	-1.67977	-1.67771
p.169T	169	T	mis	-1.22822	-1.06517	-0.163047
p.169V	169	V	mis	-0.797949	-1.03558	0.237627
p.169W	169	W	mis	-0.491864	-1.87062	1.37875
p.170A	170	A	mis	-0.604022	-0.828554	0.224531
p.170E	170	E	mis	0.920872	-0.753532	1.6744
p.170G	170	G	mis	-0.924266	-1.74434	0.820076
p.170I	170	I	mis	-0.459346	-1.54461	1.08526
p.170K	170	K	mis	-0.00612308	-1.6836	1.67747
p.170M	170	M	mis	-1.42855	-1.28139	-0.147154
p.170N	170	N	mis	-0.503956	-1.09764	0.593689
p.170P	170	P	mis	0.0919187	-0.873389	0.965308
p.170Q	170	Q	mis	0.0247636	-1.04351	1.06827
p.170R	170	R	mis	-0.404689	-0.734114	0.329425
p.170S	170	S	mis	-0.694572	-1.43089	0.736318
p.170V	170	V	mis	-0.615104	-1.04172	0.426619
p.170W	170	W	mis	-0.216363	-1.28888	1.07252
p.171A	171	A	mis	-0.625692	-1.29924	0.673548
p.171D	171	D	mis	-1.013	-1.54145	0.528451
p.171G	171	G	mis	0.896408	0.395613	0.500794
p.171H	171	H	mis	-0.180576	-1.70136	1.52079
p.171K	171	K	mis	-0.895277	-1.02107	0.125792
p.171M	171	M	mis	0.925431	-1.00942	1.93485
p.171N	171	N	mis	0.652482	-1.93544	2.58792
p.171P	171	P	mis	0.754493	0.936293	-0.1818
p.171Q	171	Q	mis	-1.28115	-1.38839	0.107245
p.171R	171	R	mis	0.395737	-0.140203	0.53594
p.171S	171	S	mis	-0.91742	-1.67749	0.760068
p.171T	171	T	mis	-0.670456	-1.0104	0.339948
p.171V	171	V	mis	0.622128	-1.39599	2.01812
p.171W	171	W	mis	1.10057	0.395433	0.705138
p.171Y	171	Y	mis	0.885671	-1.32421	2.20988
p.172A	172	A	mis	-0.507201	-0.895069	0.387868
p.172C	172	C	mis	0.01776	-1.59614	1.6139
p.172D	172	D	mis	0.91181	1.04579	-0.133977
p.172E	172	E	mis	1.07265	1.03356	0.0390898
p.172F	172	F	mis	0.998459	0.625351	0.373108
p.172G	172	G	mis	0.789822	-0.431664	1.22149
p.172H	172	H	mis	0.993035	-0.522149	1.51518
p.172I	172	I	mis	-2.17242	-1.28289	-0.889535
p.172L	172	L	mis	0.329694	-0.968547	1.29824
p.172M	172	M	mis	0.838202	-1.76317	2.60137
p.172N	172	N	mis	0.939401	-1.71956	2.65896
p.172P	172	P	mis	-0.897632	-1.34908	0.45145
p.172R	172	R	mis	0.940939	-0.0159173	0.956856
p.172S	172	S	mis	0.705916	-0.731254	1.43717
p.172T	172	T	mis	-0.0526916	-1.18345	1.13075
p.172Y	172	Y	mis	0.895255	0.873295	0.0219598
p.173A	173	A	mis	0.859699	0.774967	0.0847317
p.173D	173	D	mis	0.928144	0.839376	0.0887681
p.173E	173	E	mis	0.954125	0.951579	0.0025459
p.173F	173	F	mis	0.725911	0.933982	-0.20807
p.173G	173	G	mis	0.98876	0.838884	0.149876
p.173I	173	I	mis	1.01143	0.661192	0.350239
p.173K	173	K	mis	0.98378	0.946272	0.0375079
p.173L	173	L	mis	1.03247	0.957477	0.074996
p.173M	173	M	mis	0.91665	0.892352	0.0242975
p.173P	173	P	mis	0.848019	-0.825352	1.67337
p.173Q	173	Q	mis	0.911713	0.9815	-0.0697869
p.173R	173	R	mis	1.08382	1.06429	0.0195232
p.173S	173	S	mis	1.11015	0.934741	0.175411
p.173T	173	T	mis	0.853988	1.14567	-0.291677
p.173W	173	W	mis	1.08284	1.0689	0.0139374
p.174A	174	A	mis	-0.635909	-1.35005	0.714138
p.174C	174	C	mis	0.870919	-0.609339	1.48026
p.174E	174	E	mis	0.969554	0.823731	0.145823
p.174G	174	G	mis	0.997844	-0.794393	1.79224
p.174I	174	I	mis	1.08045	-0.743068	1.82352
p.174K	174	K	mis	-0.831364	-1.20589	0.374528
p.174M	174	M	mis	-0.575961	-1.52131	0.94535
p.174N	174	N	mis	1.01773	0.521166	0.496564
p.174P	174	P	mis	0.913439	0.808299	0.10514
p.174Q	174	Q	mis	-0.836225	-0.509418	-0.326807
p.174S	174	S	mis	0.417368	-0.751519	1.16889
p.174T	174	T	mis	-0.579884	-1.30888	0.728994
p.174V	174	V	mis	-0.151336	-0.471476	0.32014
p.174W	174	W	mis	1.03449	0.626032	0.408454
p.175A	175	A	mis	-0.908217	-0.804994	-0.103224
p.175C	175	C	mis	-0.759063	-1.23558	0.476521
p.175D	175	D	mis	1.21178	1.07671	0.135073
p.175E	175	E	mis	1.0751	1.13549	-0.0603959
p.175F	175	F	mis	1.08978	0.935272	0.154505
p.175G	175	G	mis	1.03938	0.968923	0.0704548
p.175H	175	H	mis	0.979173	0.874007	0.105167
p.175I	175	I	mis	0.77795	-0.862973	1.64092
p.175K	175	K	mis	0.969552	-1.22137	2.19092
p.175L	175	L	mis	0.788861	-0.39566	1.18452
p.175M	175	M	mis	0.513483	-0.713081	1.22656
p.175N	175	N	mis	0.727183	-1.33966	2.06685
p.175P	175	P	mis	0.94539	-0.874556	1.81995
p.175Q	175	Q	mis	1.15095	0.399802	0.751153
p.175S	175	S	mis	0.502436	-0.918693	1.42113
p.175T	175	T	mis	-2.2403	-1.37276	-0.867545
p.175V	175	V	mis	-0.778754	-1.04623	0.267475
p.175W	175	W	mis	0.980531	0.745965	0.234566
p.175Y	175	Y	mis	1.04998	0.903414	0.146569
p.176D	176	D	mis	1.22474	0.997311	0.227427
p.176F	176	F	mis	0.957447	0.84125	0.116197
p.176G	176	G	mis	0.889563	0.692377	0.197187
p.176H	176	H	mis	1.04089	1.42128	-0.380387
p.176I	176	I	mis	0.800641	0.922182	-0.121541
p.176L	176	L	mis	0.968823	0.949517	0.0193065
p.176N	176	N	mis	0.972809	1.10755	-0.134746
p.176R	176	R	mis	1.00985	0.983517	0.0263291
p.176S	176	S	mis	1.00385	0.964475	0.0393732
p.176T	176	T	mis	0.993775	0.828659	0.165116
p.176V	176	V	mis	1.02646	0.875405	0.151056
p.176W	176	W	mis	1.00607	0.766017	0.240051
p.176Y	176	Y	mis	0.985852	0.258329	0.727523
p.177A	177	A	mis	-0.245493	-1.47005	1.22456
p.177C	177	C	mis	1.0806	-1.40665	2.48725
p.177D	177	D	mis	1.05133	0.585145	0.46619
p.177F	177	F	mis	0.998021	-0.33627	1.33429
p.177G	177	G	mis	1.12149	-0.0931031	1.21459
p.177H	177	H	mis	0.826594	-0.573329	1.39992
p.177I	177	I	mis	0.994209	-0.591515	1.58572
p.177L	177	L	mis	0.897072	-0.775517	1.67259
p.177N	177	N	mis	0.991152	0.877713	0.11344
p.177Q	177	Q	mis	0.823074	0.370112	0.452962
p.177R	177	R	mis	0.967248	0.391115	0.576133
p.177S	177	S	mis	1.12283	-0.684835	1.80766
p.177T	177	T	mis	0.761684	-0.826342	1.58803
p.177V	177	V	mis	0.890444	0.00183185	0.888613
p.177Y	177	Y	mis	0.999758	-0.297032	1.29679
p.178A	178	A	mis	0.833321	-1.00583	1.83915
p.178C	178	C	mis	0.245046	-1.10321	1.34825
p.178D	178	D	mis	1.0356	0.721225	0.314378
p.178E	178	E	mis	1.01012	0.645745	0.364375
p.178F	178	F	mis	-1.11151	-1.37482	0.263316
p.178G	178	G	mis	1.03579	-0.483418	1.51921
p.178I	178	I	mis	0.472278	-1.09402	1.5663
p.178K	178	K	mis	0.905356	-0.63419	1.53955
p.178L	178	L	mis	-0.449504	-1.63243	1.18293
p.178N	178	N	mis	0.401545	-0.770002	1.17155
p.178P	178	P	mis	0.860807	0.0443591	0.816448
p.178Q	178	Q	mis	0.889081	-0.100474	0.989555
p.178R	178	R	mis	0.76264	-1.28581	2.04845
p.178S	178	S	mis	1.14543	0.191557	0.953878
p.178T	178	T	mis	0.673665	-1.10394	1.7776
p.178V	178	V	mis	-1.22943	-1.01678	-0.212656
p.178Y	178	Y	mis	-0.811802	-1.21279	0.400993
p.179A	179	A	mis	0.987639	0.847093	0.140546
p.179C	179	C	mis	0.939167	0.713386	0.22578
p.179D	179	D	mis	1.02804	0.843456	0.184582
p.179E	179	E	mis	0.959962	0.934448	0.0255144
p.179F	179	F	mis	1.03811	0.861232	0.176877
p.179G	179	G	mis	1.08356	0.977447	0.106112
p.179I	179	I	mis	1.11366	0.977004	0.136659
p.179K	179	K	mis	0.907968	0.998262	-0.0902938
p.179L	179	L	mis	0.861075	1.0119	-0.15083
p.179N	179	N	mis	0.857261	0.957269	-0.100008
p.179P	179	P	mis	0.985319	0.688497	0.296822
p.179Q	179	Q	mis	1.05491	0.770918	0.283996
p.179R	179	R	mis	0.874067	0.862186	0.0118809
p.179S	179	S	mis	1.17226	1.0047	0.16756
p.179T	179	T	mis	0.953681	0.927753	0.025928
p.179V	179	V	mis	1.12498	1.03593	0.0890421
p.179Y	179	Y	mis	1.04069	1.13796	-0.0972762
p.180A	180	A	mis	-0.176574	-0.877779	0.701206
p.180D	180	D	mis	0.877327	-0.908068	1.78539
p.180G	180	G	mis	0.211273	-0.882512	1.09379
p.180H	180	H	mis	0.851513	-0.87589	1.7274
p.180K	180	K	mis	0.967929	-0.0153464	0.983276
p.180M	180	M	mis	-0.840454	-1.97348	1.13302
p.180N	180	N	mis	0.763573	-1.05915	1.82273
p.180P	180	P	mis	1.01061	1.15076	-0.140151
p.180Q	180	Q	mis	0.0504789	-1.39751	1.44799
p.180R	180	R	mis	0.741965	-1.20287	1.94483
p.180S	180	S	mis	-0.418603	-1.40291	0.984306
p.180T	180	T	mis	-0.0929111	-0.752848	0.659937
p.180V	180	V	mis	0.09534	-0.933587	1.02893
p.180W	180	W	mis	0.747067	-0.836986	1.58405
p.180Y	180	Y	mis	0.666409	-1.31754	1.98395
p.181A	181	A	mis	0.721447	-0.727909	1.44936
p.181C	181	C	mis	0.954165	-0.933198	1.88736
p.181D	181	D	mis	0.96662	0.836854	0.129766
p.181F	181	F	mis	0.723166	-0.811957	1.53512
p.181G	181	G	mis	0.760909	-0.794847	1.55576
p.181H	181	H	mis	0.59776	-0.818397	1.41616
p.181I	181	I	mis	-0.11351	-1.35038	1.23687
p.181L	181	L	mis	-0.169487	-1.17608	1.0066
p.181N	181	N	mis	0.905092	-1.01837	1.92347
p.181P	181	P	mis	1.09166	0.806337	0.285327
p.181Q	181	Q	mis	-0.146555	-1.93089	1.78433
p.181S	181	S	mis	0.714111	-0.958374	1.67248
p.181T	181	T	mis	0.575409	-1.11312	1.68853
p.181V	181	V	mis	0.666807	-0.63092	1.29773
p.181W	181	W	mis	0.879038	-0.878891	1.75793
p.181Y	181	Y	mis	0.591454	-1.25823	1.84968
p.182A	182	A	mis	-0.209731	-1.62243	1.4127
p.182F	182	F	mis	-0.965882	-1.04603	0.0801472
p.182G	182	G	mis	-1.41389	-0.998757	-0.415134
p.182H	182	H	mis	-1.29225	-2.04959	0.757339
p.182I	182	I	mis	-1.42878	-1.19687	-0.231911
p.182L	182	L	mis	-1.16863	-0.923557	-0.245075
p.182N	182	N	mis	-0.594144	-0.863487	0.269343
p.182P	182	P	mis	0.398602	-1.20554	1.60414
p.182R	182	R	mis	-1.0794	-1.38074	0.301345
p.182S	182	S	mis	-0.988002	-1.39017	0.402165
p.182T	182	T	mis	-0.908135	-1.89512	0.986981
p.182V	182	V	mis	-0.594688	-1.35716	0.762469
p.182W	182	W	mis	-1.69604	-1.31976	-0.376285
p.182Y	182	Y	mis	-0.980543	-0.984091	0.00354832
p.183A	183	A	mis	-1.18717	-0.870979	-0.316189
p.183C	183	C	mis	-0.589006	-0.991049	0.402043
p.183E	183	E	mis	-0.85341	-1.15695	0.303539
p.183F	183	F	mis	-3.27723	-0.926893	-2.35034
p.183G	183	G	mis	-0.783864	-1.45598	0.672111
p.183I	183	I	mis	-3.05788	-1.46983	-1.58804
p.183K	183	K	mis	-1.43131	-1.81249	0.381181
p.183L	183	L	mis	-1.41169	-1.7322	0.320507
p.183P	183	P	mis	-1.03229	-1.27735	0.245062
p.183Q	183	Q	mis	-0.557655	-1.75378	1.19612
p.183R	183	R	mis	-0.902667	-1.45263	0.549968
p.183V	183	V	mis	-1.11156	-0.902717	-0.20884
p.183W	183	W	mis	-0.319591	-1.70063	1.38104
p.183Y	183	Y	mis	-0.864634	-1.80861	0.94398
p.184A	184	A	mis	-0.598848	-1.61157	1.01272
p.184C	184	C	mis	0.944845	-0.657342	1.60219
p.184E	184	E	mis	-0.672319	-1.49301	0.820691
p.184F	184	F	mis	-1.08631	-0.726543	-0.359765
p.184G	184	G	mis	-0.618187	-1.70837	1.09019
p.184H	184	H	mis	-0.422948	-1.21608	0.793136
p.184I	184	I	mis	-0.771389	-2.04406	1.27267
p.184K	184	K	mis	-0.756542	-1.13204	0.375497
p.184L	184	L	mis	-1.51239	-1.32113	-0.191254
p.184N	184	N	mis	-0.967678	-0.835826	-0.131852
p.184P	184	P	mis	-0.598073	-1.94518	1.34711
p.184Q	184	Q	mis	-0.75148	-1.79056	1.03908
p.184R	184	R	mis	-0.953449	-1.3391	0.385655
p.184S	184	S	mis	0.440011	-1.94547	2.38548
p.184T	184	T	mis	-0.749887	-1.18307	0.433184
p.184V	184	V	mis	-1.39272	-1.92204	0.529318
p.184Y	184	Y	mis	-1.46076	-1.17939	-0.28137
p.185A	185	A	mis	-0.998815	-1.10536	0.106543
p.185C	185	C	mis	-0.765291	-1.03205	0.266755
p.185D	185	D	mis	-0.674797	-1.12644	0.451644
p.185F	185	F	mis	-2.02542	-1.16071	-0.864711
p.185G	185	G	mis	-1.04051	-1.58579	0.545275
p.185H	185	H	mis	-1.59859	-1.37177	-0.226819
p.185I	185	I	mis	-1.12565	-0.946639	-0.179013
p.185K	185	K	mis	-2.84042	-1.11812	-1.7223
p.185L	185	L	mis	-1.01035	-0.8105	-0.199846
p.185M	185	M	mis	-2.53498	-2.07153	-0.463452
p.185N	185	N	mis	-1.52164	-1.37523	-0.146413
p.185P	185	P	mis	-0.571038	-1.47132	0.900284
p.185R	185	R	mis	-1.13144	-1.1654	0.0339638
p.185T	185	T	mis	-0.713039	-0.847624	0.134585
p.185V	185	V	mis	-1.24432	-1.8645	0.620174
p.185W	185	W	mis	-0.482552	-1.66135	1.1788
p.185Y	185	Y	mis	-1.79192	-1.78224	-0.0096764
p.186A	186	A	mis	-1.62437	-0.672494	-0.951875
p.186C	186	C	mis	0.0589961	-1.10815	1.16715
p.186E	186	E	mis	-1.38109	-1.13758	-0.243512
p.186F	186	F	mis	-1.36989	-1.2809	-0.0889829
p.186G	186	G	mis	-0.610752	-0.910114	0.299362
p.186H	186	H	mis	-1.33762	-0.747258	-0.590358
p.186I	186	I	mis	-1.06201	-1.45377	0.391761
p.186K	186	K	mis	-2.00673	-1.29265	-0.714086
p.186L	186	L	mis	-0.870742	-1.91321	1.04247
p.186N	186	N	mis	-0.731859	-0.548992	-0.182867
p.186P	186	P	mis	-1.19475	-0.75399	-0.440764
p.186Q	186	Q	mis	-0.619569	-1.52429	0.90472
p.186R	186	R	mis	-0.691397	-1.67698	0.985582
p.186S	186	S	mis	-1.98339	-1.59316	-0.390232
p.186T	186	T	mis	-0.572768	-1.40957	0.836801
p.186V	186	V	mis	-1.44815	-0.902699	-0.545452
p.186Y	186	Y	mis	-0.810136	-0.9266	0.116464
p.187A	187	A	mis	0.918044	-0.627559	1.5456
p.187C	187	C	mis	0.864519	-1.03863	1.90315
p.187D	187	D	mis	0.37843	-0.833093	1.21152
p.187E	187	E	mis	0.843582	-0.817097	1.66068
p.187R	187	R	mis	1.07171	-2.0192	3.09091
p.187S	187	S	mis	1.0884	-0.674213	1.76262
p.187V	187	V	mis	0.954182	-0.965491	1.91967
p.188A	188	A	mis	-0.349677	-1.26983	0.92015
p.188E	188	E	mis	0.16981	-0.682198	0.852008
p.188F	188	F	mis	-0.801057	-1.20397	0.40291
p.188G	188	G	mis	-0.960513	-0.639667	-0.320847
p.188H	188	H	mis	-1.48808	-1.35967	-0.12841
p.188I	188	I	mis	-0.985703	-0.5387	-0.447003
p.188K	188	K	mis	0.943536	-1.36588	2.30942
p.188M	188	M	mis	-1.05311	-1.1852	0.132098
p.188P	188	P	mis	-0.976436	-1.06414	0.0877002
p.188Q	188	Q	mis	-1.04309	-1.61145	0.568359
p.188R	188	R	mis	-0.848001	-1.67112	0.823115
p.188S	188	S	mis	-1.20557	-1.56739	0.36182
p.188T	188	T	mis	-0.292724	-1.43809	1.14537
p.188V	188	V	mis	-0.886031	-1.45618	0.570148
p.188W	188	W	mis	-0.929931	-1.42629	0.496355
p.189C	189	C	mis	-1.39879	-2.02758	0.628796
p.189D	189	D	mis	0.741221	-0.766816	1.50804
p.189E	189	E	mis	0.876143	-0.838659	1.7148
p.189F	189	F	mis	-0.075091	-1.06673	0.991638
p.189G	189	G	mis	0.786149	-0.442296	1.22844
p.189H	189	H	mis	-0.862282	-1.78071	0.918425
p.189I	189	I	mis	-0.937078	-0.418986	-0.518091
p.189L	189	L	mis	0.319884	-1.48743	1.80732
p.189N	189	N	mis	0.956582	0.0109351	0.945647
p.189P	189	P	mis	0.632149	-1.01477	1.64692
p.189R	189	R	mis	0.940557	0.409958	0.530599
p.189S	189	S	mis	-0.744215	-1.38701	0.6428
p.189T	189	T	mis	-0.92569	-1.22158	0.295894
p.189V	189	V	mis	-0.840564	-1.22722	0.386654
p.189Y	189	Y	mis	0.0451169	-1.48691	1.53203
p.190A	190	A	mis	0.859391	-1.06522	1.92461
p.190C	190	C	mis	0.990711	0.538474	0.452237
p.190D	190	D	mis	1.04273	-0.217097	1.25982
p.190F	190	F	mis	0.0722883	-0.69515	0.767438
p.190G	190	G	mis	1.05871	-0.345714	1.40442
p.190H	190	H	mis	-0.651193	-1.02292	0.371727
p.190I	190	I	mis	1.03351	0.886054	0.147456
p.190L	190	L	mis	1.00778	0.738088	0.269694
p.190N	190	N	mis	-0.172533	-0.766934	0.594401
p.190Q	190	Q	mis	1.04722	0.280091	0.767131
p.190R	190	R	mis	0.935057	-0.120649	1.05571
p.190S	190	S	mis	0.816874	-0.800766	1.61764
p.190T	190	T	mis	0.356102	0.746999	-0.390896
p.190V	190	V	mis	1.00006	0.974855	0.0252047
p.190Y	190	Y	mis	-0.208759	-0.87723	0.668472
p.191A	191	A	mis	-0.772778	-0.865851	0.0930721
p.191C	191	C	mis	-0.347697	-1.57184	1.22414
p.191D	191	D	mis	0.442041	-1.00784	1.44988
p.191F	191	F	mis	0.862249	-1.38805	2.25029
p.191G	191	G	mis	0.185134	-1.34952	1.53466
p.191H	191	H	mis	-0.3125	-0.709719	0.397219
p.191I	191	I	mis	-0.765464	-1.63729	0.871823
p.191L	191	L	mis	-0.730742	-1.1303	0.399563
p.191N	191	N	mis	-0.938776	-1.45963	0.52085
p.191Q	191	Q	mis	-0.912816	-2.22557	1.31276
p.191R	191	R	mis	-0.747621	-0.84395	0.0963287
p.191S	191	S	mis	-0.647364	-1.06557	0.418203
p.191T	191	T	mis	-1.00206	-0.96095	-0.0411144
p.191V	191	V	mis	-1.18251	-1.46037	0.277853
p.191Y	191	Y	mis	0.826113	-0.47632	1.30243
p.192A	192	A	mis	-0.659936	-1.1914	0.531462
p.192D	192	D	mis	-0.553721	-1.37485	0.821133
p.192E	192	E	mis	-0.809607	-1.6002	0.790594
p.192G	192	G	mis	-0.784537	-1.48393	0.699397
p.192H	192	H	mis	-1.01385	-1.13922	0.125364
p.192K	192	K	mis	-1.15052	-1.4006	0.250083
p.192L	192	L	mis	-0.95488	-1.34462	0.389742
p.192N	192	N	mis	-1.69184	-1.16741	-0.524429
p.192P	192	P	mis	-0.777881	-1.24627	0.468389
p.192R	192	R	mis	-0.838914	-1.78552	0.946607
p.192S	192	S	mis	-1.02371	-2.10188	1.07817
p.192T	192	T	mis	-0.517579	-1.23274	0.715162
p.192V	192	V	mis	0.280546	-0.94015	1.2207
p.192W	192	W	mis	-0.583461	-1.06429	0.480833
p.192Y	192	Y	mis	-1.27752	0.180252	-1.45777
p.193A	193	A	mis	0.57532	-1.20123	1.77655
p.193C	193	C	mis	0.974112	0.347363	0.626749
p.193D	193	D	mis	1.04601	0.48911	0.5569
p.193E	193	E	mis	1.00494	1.15108	-0.146141
p.193F	193	F	mis	0.982915	-1.20739	2.1903
p.193G	193	G	mis	1.06274	1.12558	-0.062837
p.193I	193	I	mis	1.01403	0.881245	0.132781
p.193K	193	K	mis	0.768772	1.06304	-0.29427
p.193L	193	L	mis	0.949905	0.946471	0.00343484
p.193N	193	N	mis	0.54025	0.82796	-0.28771
p.193P	193	P	mis	0.969206	0.555089	0.414117
p.193Q	193	Q	mis	0.769651	-0.59162	1.36127
p.193R	193	R	mis	0.899486	0.973937	-0.0744504
p.193S	193	S	mis	1.05914	0.786139	0.273001
p.193T	193	T	mis	0.926137	0.880128	0.0460095
p.193V	193	V	mis	1.05039	0.585932	0.464456
p.193Y	193	Y	mis	0.944895	0.955885	-0.0109894
p.194A	194	A	mis	1.02468	1.01193	0.0127572
p.194C	194	C	mis	1.02735	-0.208627	1.23598
p.194D	194	D	mis	1.11755	0.78212	0.335433
p.194F	194	F	mis	0.846951	0.75661	0.090341
p.194G	194	G	mis	0.99311	0.988682	0.00442827
p.194H	194	H	mis	0.771446	0.681224	0.0902212
p.194I	194	I	mis	-1.10144	-0.827505	-0.273934
p.194N	194	N	mis	0.889709	0.905092	-0.0153824
p.194P	194	P	mis	0.819431	0.881001	-0.0615696
p.194Q	194	Q	mis	0.974655	1.13772	-0.163066
p.194R	194	R	mis	1.03751	0.983461	0.0540504
p.194S	194	S	mis	1.09278	1.02704	0.0657467
p.194T	194	T	mis	0.964099	0.795456	0.168644
p.194V	194	V	mis	-0.643298	-1.33393	0.690637
p.194Y	194	Y	mis	0.978615	0.866194	0.112421
p.195A	195	A	mis	0.902663	0.956308	-0.0536443
p.195C	195	C	mis	1.03803	0.933222	0.104804
p.195D	195	D	mis	0.98306	0.996524	-0.0134641
p.195F	195	F	mis	1.00719	0.873623	0.133566
p.195G	195	G	mis	0.932793	0.920894	0.0118987
p.195H	195	H	mis	0.838544	0.760014	0.0785299
p.195K	195	K	mis	0.935355	0.647882	0.287473
p.195L	195	L	mis	-1.11715	-1.48093	0.363782
p.195M	195	M	mis	-0.620531	-1.00271	0.382184
p.195N	195	N	mis	0.794667	0.78306	0.0116074
p.195P	195	P	mis	1.087	0.98202	0.10498
p.195R	195	R	mis	1.03711	0.994439	0.0426744
p.195S	195	S	mis	1.00654	0.898006	0.108533
p.195T	195	T	mis	0.839178	0.996857	-0.157679
p.195V	195	V	mis	-0.36836	-0.978465	0.610105
p.195Y	195	Y	mis	0.926464	1.074	-0.147533
p.196A	196	A	mis	0.323114	-1.05558	1.3787
p.196C	196	C	mis	-0.193554	-1.03634	0.842783
p.196E	196	E	mis	1.01028	0.719356	0.290926
p.196G	196	G	mis	0.970104	-0.65617	1.62627
p.196H	196	H	mis	0.924309	-0.598715	1.52302
p.196I	196	I	mis	0.69805	-0.88852	1.58657
p.196K	196	K	mis	-0.797089	-1.74418	0.947093
p.196L	196	L	mis	-0.436009	-1.19727	0.761264
p.196P	196	P	mis	0.922231	0.601996	0.320235
p.196Q	196	Q	mis	0.266574	-0.274951	0.541525
p.196S	196	S	mis	1.02047	-0.275503	1.29597
p.196T	196	T	mis	-1.05392	-1.1147	0.0607807
p.196V	196	V	mis	0.0906767	-1.41825	1.50893
p.196W	196	W	mis	0.927233	-0.395952	1.32319
p.197A	197	A	mis	-0.671295	-1.28443	0.613132
p.197D	197	D	mis	1.01474	1.07497	-0.060224
p.197E	197	E	mis	0.95202	0.946644	0.00537614
p.197F	197	F	mis	1.00448	-0.155993	1.16047
p.197G	197	G	mis	0.995889	-0.0851342	1.08102
p.197K	197	K	mis	0.954762	0.824882	0.12988
p.197L	197	L	mis	0.935293	-0.259642	1.19493
p.197M	197	M	mis	1.0201	0.00729357	1.01281
p.197P	197	P	mis	1.01164	1.05881	-0.0471735
p.197Q	197	Q	mis	1.07225	1.13749	-0.0652438
p.197R	197	R	mis	0.946276	0.958149	-0.0118721
p.197S	197	S	mis	1.2647	-0.0681114	1.33281
p.197T	197	T	mis	0.766607	-0.966405	1.73301
p.197W	197	W	mis	0.98772	0.885274	0.102446
p.198A	198	A	mis	-1.04468	-1.39045	0.345773
p.198D	198	D	mis	-0.387618	-0.942636	0.555018
p.198G	198	G	mis	-0.532905	-1.08848	0.55557
p.198H	198	H	mis	-0.866656	-1.03617	0.169511
p.198I	198	I	mis	-0.259189	-1.33868	1.0795
p.198K	198	K	mis	-0.930994	-0.784517	-0.146478
p.198L	198	L	mis	0.272368	-1.1976	1.46997
p.198N	198	N	mis	-0.544135	-0.977335	0.4332
p.198P	198	P	mis	-0.64401	-1.20629	0.562275
p.198Q	198	Q	mis	-1.03377	-0.822985	-0.21079
p.198R	198	R	mis	-1.19021	-1.089	-0.101217
p.198S	198	S	mis	-0.911474	-1.06866	0.15719
p.198T	198	T	mis	-0.767633	-0.87666	0.109026
p.198V	198	V	mis	-0.461749	-0.591506	0.129758
p.198Y	198	Y	mis	-0.168278	-1.31843	1.15015
p.199A	199	A	mis	-0.785025	-1.24199	0.456963
p.199C	199	C	mis	0.334978	-0.650828	0.985806
p.199D	199	D	mis	0.667784	-0.935231	1.60301
p.199E	199	E	mis	1.00838	-0.504922	1.5133
p.199I	199	I	mis	0.991458	1.14885	-0.15739
p.199K	199	K	mis	-0.769795	-1.30719	0.537394
p.199L	199	L	mis	0.998089	0.481186	0.516903
p.199P	199	P	mis	0.92697	-0.522786	1.44976
p.199Q	199	Q	mis	-0.222565	-0.858419	0.635853
p.199R	199	R	mis	-1.1276	-0.83827	-0.289334
p.199S	199	S	mis	-1.10149	-1.5295	0.428008
p.199T	199	T	mis	0.528874	-0.53682	1.06569
p.199V	199	V	mis	0.681174	0.401082	0.280092
p.199W	199	W	mis	0.989214	0.516443	0.472771
p.200A	200	A	mis	-0.863753	-1.54259	0.678839
p.200C	200	C	mis	-0.892344	-1.4789	0.58656
p.200D	200	D	mis	-1.0396	-0.907157	-0.132446
p.200E	200	E	mis	-0.242892	-1.37772	1.13483
p.200F	200	F	mis	0.833191	-0.243254	1.07645
p.200G	200	G	mis	-1.05233	-1.27425	0.221921
p.200H	200	H	mis	-1.22214	-0.769009	-0.45313
p.200I	200	I	mis	-0.222602	-0.561598	0.338996
p.200K	200	K	mis	-0.730965	-0.890475	0.15951
p.200L	200	L	mis	0.539108	-0.788135	1.32724
p.200M	200	M	mis	-0.000738736	-1.27329	1.27255
p.200P	200	P	mis	-0.500303	0.00294784	-0.503251
p.200Q	200	Q	mis	-1.00177	-0.957849	-0.0439206
p.200R	200	R	mis	-0.861247	-0.285341	-0.575905
p.200S	200	S	mis	-0.783173	-1.33145	0.54828
p.200T	200	T	mis	-0.972812	-0.952438	-0.020374
p.200V	200	V	mis	-0.679835	-1.03801	0.358177
p.200Y	200	Y	mis	0.724843	-0.816461	1.5413
p.201A	201	A	mis	-0.602586	-1.76181	1.15922
p.201C	201	C	mis	-0.719441	-1.86033	1.14089
p.201E	201	E	mis	-0.612153	-0.271436	-0.340717
p.201F	201	F	mis	-1.071	-1.0177	-0.0533021
p.201G	201	G	mis	-1.13922	-1.29362	0.154395
p.201I	201	I	mis	-0.53459	-1.83219	1.2976
p.201K	201	K	mis	-1.48957	-2.30061	0.811043
p.201M	201	M	mis	-1.23518	-0.903437	-0.331739
p.201P	201	P	mis	-0.97078	-1.79367	0.822885
p.201Q	201	Q	mis	0.104533	-1.12868	1.23321
p.201R	201	R	mis	-1.24534	-1.93728	0.691942
p.201S	201	S	mis	-0.893904	-1.2531	0.3592
p.201T	201	T	mis	-1.24735	-1.96439	0.717045
p.201V	201	V	mis	-1.23604	-1.22386	-0.0121843
p.201W	201	W	mis	-1.13066	-1.50675	0.37609
p.201Y	201	Y	mis	-1.03913	-1.26496	0.225829
p.202A	202	A	mis	-1.00239	-1.843	0.840606
p.202C	202	C	mis	-1.28226	-0.599997	-0.682263
p.202D	202	D	mis	-1.08076	-2.26686	1.1861
p.202F	202	F	mis	-0.76171	-0.649995	-0.111715
p.202G	202	G	mis	-1.17397	-0.791135	-0.382835
p.202H	202	H	mis	-1.10089	-0.956008	-0.144885
p.202I	202	I	mis	1.07318	-0.696685	1.76987
p.202L	202	L	mis	-0.639851	-0.883012	0.243161
p.202N	202	N	mis	-0.836896	-0.588783	-0.248112
p.202P	202	P	mis	-1.16855	-0.654003	-0.51455
p.202S	202	S	mis	-0.952301	-0.969677	0.0173757
p.202T	202	T	mis	-0.648832	-1.48066	0.831826
p.202V	202	V	mis	0.401355	-1.12635	1.52771
p.202W	202	W	mis	0.786543	-1.39144	2.17799
p.202Y	202	Y	mis	-0.719296	-1.4319	0.712608
p.203A	203	A	mis	-1.34015	-1.56726	0.227116
p.203D	203	D	mis	1.03828	0.763632	0.274652
p.203E	203	E	mis	0.850282	0.375954	0.474328
p.203F	203	F	mis	1.10146	0.579786	0.521678
p.203G	203	G	mis	-0.59703	-0.591772	-0.005258
p.203I	203	I	mis	0.699122	-1.45542	2.15455
p.203K	203	K	mis	-0.849351	-1.40622	0.556871
p.203L	203	L	mis	0.85014	-0.0148698	0.86501
p.203M	203	M	mis	0.689364	-0.0676876	0.757051
p.203P	203	P	mis	-0.772377	0.197063	-0.96944
p.203Q	203	Q	mis	-0.965885	-0.68294	-0.282945
p.203R	203	R	mis	0.900558	-0.951788	1.85235
p.203S	203	S	mis	-1.21696	-0.575052	-0.641904
p.203T	203	T	mis	-0.677112	-2.44581	1.76869
p.203W	203	W	mis	0.950413	0.987573	-0.0371599
p.204A	204	A	mis	-0.822203	-1.05098	0.228776
p.204D	204	D	mis	-0.630462	-0.730125	0.0996628
p.204G	204	G	mis	0.671905	-0.915792	1.5877
p.204H	204	H	mis	-1.16959	-1.16761	-0.00197134
p.204K	204	K	mis	-1.11853	-0.996115	-0.12241
p.204M	204	M	mis	-1.00088	-0.771017	-0.229861
p.204N	204	N	mis	-1.06572	-1.41337	0.347649
p.204P	204	P	mis	1.01612	1.02183	-0.00571572
p.204Q	204	Q	mis	-0.823416	-1.20935	0.385932
p.204R	204	R	mis	-0.224545	-1.59169	1.36715
p.204S	204	S	mis	-1.04139	-1.62981	0.588413
p.204T	204	T	mis	-1.42593	-1.22893	-0.197004
p.204V	204	V	mis	-1.02058	-1.14637	0.125791
p.204W	204	W	mis	-0.0296211	-2.3617	2.33208
p.204Y	204	Y	mis	0.436892	-1.0171	1.45399
p.205A	205	A	mis	1.11054	0.871522	0.239016
p.205C	205	C	mis	0.950105	0.870702	0.0794033
p.205D	205	D	mis	0.762872	0.825873	-0.0630003
p.205E	205	E	mis	0.946091	0.979764	-0.0336728
p.205F	205	F	mis	0.923303	0.628675	0.294627
p.205G	205	G	mis	1.10061	1.19397	-0.0933557
p.205H	205	H	mis	1.03524	0.376459	0.658778
p.205I	205	I	mis	1.07544	1.10753	-0.0320938
p.205K	205	K	mis	1.04684	0.857001	0.189842
p.205L	205	L	mis	0.932481	0.749251	0.18323
p.205N	205	N	mis	1.08844	0.763792	0.324652
p.205P	205	P	mis	1.05408	0.712325	0.341757
p.205Q	205	Q	mis	1.03533	0.759472	0.275863
p.205R	205	R	mis	1.11342	1.02249	0.0909287
p.205S	205	S	mis	0.657883	0.876493	-0.21861
p.205T	205	T	mis	1.00871	0.873344	0.135365
p.205V	205	V	mis	1.02204	0.902291	0.119749
p.205W	205	W	mis	1.14933	0.706732	0.442601
p.206A	206	A	mis	-0.608984	-1.72649	1.1175
p.206C	206	C	mis	-0.364634	-1.92709	1.56245
p.206E	206	E	mis	-1.04734	-1.68662	0.639278
p.206F	206	F	mis	-1.25844	-0.846518	-0.411919
p.206G	206	G	mis	-0.686421	-1.26056	0.574143
p.206I	206	I	mis	-1.29807	-1.56736	0.269288
p.206K	206	K	mis	-0.393466	-1.53322	1.13976
p.206M	206	M	mis	-1.49536	-0.739162	-0.756193
p.206P	206	P	mis	0.882716	-0.307642	1.19036
p.206Q	206	Q	mis	-0.279312	-1.59863	1.31932
p.206R	206	R	mis	0.218587	-1.00671	1.2253
p.206S	206	S	mis	-1.12608	-1.01224	-0.113845
p.206T	206	T	mis	-1.13284	-1.66908	0.536243
p.206V	206	V	mis	-1.43609	-0.0819586	-1.35413
p.206W	206	W	mis	-1.03037	-0.807423	-0.222945
p.206Y	206	Y	mis	-0.834311	-2.73963	1.90532
p.207A	207	A	mis	-0.567419	-1.24681	0.679394
p.207C	207	C	mis	-0.458932	-0.956396	0.497464
p.207E	207	E	mis	-0.867365	-0.933874	0.0665084
p.207F	207	F	mis	-1.18096	-1.22952	0.0485621
p.207G	207	G	mis	0.102818	-1.24887	1.35169
p.207H	207	H	mis	-0.599082	-1.05153	0.452448
p.207I	207	I	mis	-0.723474	-1.57224	0.848764
p.207K	207	K	mis	-0.98481	-0.216253	-0.768557
p.207L	207	L	mis	-1.88052	-1.48764	-0.39288
p.207N	207	N	mis	-0.560333	-0.533704	-0.0266296
p.207P	207	P	mis	0.965595	0.785744	0.179852
p.207Q	207	Q	mis	-0.968733	-1.10041	0.131681
p.207R	207	R	mis	-1.55519	-1.92067	0.365479
p.207S	207	S	mis	-1.32439	-1.06083	-0.263567
p.207T	207	T	mis	-0.813352	-1.14392	0.330573
p.207V	207	V	mis	-1.03131	-0.480058	-0.551255
p.207Y	207	Y	mis	-1.05999	-0.59014	-0.469848
p.208A	208	A	mis	-0.069724	-0.400844	0.33112
p.208C	208	C	mis	-1.05093	-1.55995	0.509011
p.208E	208	E	mis	0.37205	-0.9599	1.33195
p.208F	208	F	mis	0.993686	-0.309379	1.30307
p.208G	208	G	mis	0.748294	-1.11018	1.85847
p.208H	208	H	mis	0.00104425	-1.2254	1.22645
p.208I	208	I	mis	0.943183	0.684018	0.259164
p.208K	208	K	mis	1.01583	0.915688	0.100138
p.208L	208	L	mis	0.985739	0.771178	0.214561
p.208N	208	N	mis	-0.916702	-0.691303	-0.225399
p.208P	208	P	mis	0.977032	1.0353	-0.0582666
p.208Q	208	Q	mis	1.06282	-0.0900279	1.15285
p.208R	208	R	mis	1.05795	1.22611	-0.168163
p.208S	208	S	mis	0.625288	-0.535608	1.1609
p.208T	208	T	mis	0.953216	0.639673	0.313543
p.208V	208	V	mis	0.740545	0.453574	0.286971
p.208Y	208	Y	mis	-0.500024	-0.628809	0.128786
p.209A	209	A	mis	-1.60762	-2.65204	1.04442
p.209C	209	C	mis	-1.26266	-1.4485	0.18584
p.209E	209	E	mis	-0.998898	-1.00503	0.00613373
p.209G	209	G	mis	-1.14919	-1.11632	-0.0328645
p.209I	209	I	mis	-1.25738	-0.927001	-0.330377
p.209K	209	K	mis	-0.768268	-1.05399	0.285725
p.209L	209	L	mis	-0.881487	-0.757192	-0.124295
p.209M	209	M	mis	-1.0077	-1.03296	0.0252645
p.209N	209	N	mis	-0.980478	-1.48571	0.505233
p.209P	209	P	mis	-0.966271	-2.18506	1.21878
p.209Q	209	Q	mis	-0.907338	-1.5311	0.623765
p.209S	209	S	mis	-1.01842	-1.11117	0.0927513
p.209T	209	T	mis	-0.908678	-1.30949	0.40081
p.209V	209	V	mis	-0.715699	-1.20842	0.492721
p.209W	209	W	mis	-0.427146	-0.855522	0.428375
p.210A	210	A	mis	-1.16435	-1.59923	0.434878
p.210C	210	C	mis	-0.472605	-1.45791	0.985302
p.210D	210	D	mis	-0.8788	-0.611631	-0.267169
p.210E	210	E	mis	-0.814105	-1.53598	0.721871
p.210F	210	F	mis	-0.97733	-0.671105	-0.306225
p.210G	210	G	mis	-0.619647	-0.726394	0.106747
p.210H	210	H	mis	-1.18173	-0.755451	-0.426278
p.210I	210	I	mis	-1.07285	-0.830274	-0.242573
p.210K	210	K	mis	-0.93974	-1.03438	0.0946435
p.210L	210	L	mis	-1.07896	-1.70776	0.628795
p.210M	210	M	mis	-1.42875	-1.72698	0.298234
p.210P	210	P	mis	-0.0417637	-0.708421	0.666657
p.210Q	210	Q	mis	-1.0518	-1.18968	0.137878
p.210R	210	R	mis	-0.920076	-2.58473	1.66465
p.210S	210	S	mis	-1.19779	-1.69377	0.49598
p.210T	210	T	mis	-0.672874	-0.752768	0.0798939
p.210V	210	V	mis	-0.932829	-0.852138	-0.0806912
p.210Y	210	Y	mis	-0.986011	-1.1757	0.189692
p.211A	211	A	mis	0.877458	-0.714043	1.5915
p.211C	211	C	mis	0.444705	-1.08736	1.53207
p.211D	211	D	mis	-0.595085	-0.919054	0.323969
p.211F	211	F	mis	0.526046	-0.02309	0.549136
p.211G	211	G	mis	0.602353	-0.714179	1.31653
p.211H	211	H	mis	-0.231994	-0.887744	0.655749
p.211I	211	I	mis	0.872048	0.44758	0.424468
p.211K	211	K	mis	1.09978	0.305531	0.794245
p.211L	211	L	mis	0.990806	-0.0628913	1.0537
p.211M	211	M	mis	0.895634	0.182324	0.713309
p.211N	211	N	mis	-0.970493	-1.31541	0.344921
p.211P	211	P	mis	0.879685	-0.437794	1.31748
p.211R	211	R	mis	0.946292	0.736867	0.209424
p.211S	211	S	mis	-0.981703	-1.00682	0.0251186
p.211V	211	V	mis	0.975475	0.466553	0.508922
p.211Y	211	Y	mis	0.0915247	-0.580048	0.671573
p.212A	212	A	mis	-0.843842	-0.450602	-0.39324
p.212C	212	C	mis	-1.0605	-1.16814	0.107639
p.212D	212	D	mis	-0.512891	-1.50295	0.990055
p.212G	212	G	mis	-0.811972	-1.3717	0.559723
p.212H	212	H	mis	-0.979083	-2.41682	1.43774
p.212I	212	I	mis	1.06162	-0.698245	1.75987
p.212L	212	L	mis	-1.06321	-0.577011	-0.486196
p.212N	212	N	mis	-0.7907	-2.28241	1.49171
p.212P	212	P	mis	0.258423	-1.42024	1.67866
p.212R	212	R	mis	-0.855221	-0.858241	0.0030206
p.212S	212	S	mis	-0.985927	-0.926368	-0.0595588
p.212T	212	T	mis	-0.948641	-0.96617	0.0175294
p.212V	212	V	mis	0.76233	-0.582033	1.34436
p.212W	212	W	mis	-1.05211	-0.614076	-0.438032
p.212Y	212	Y	mis	-0.922905	-1.07221	0.149304
p.213A	213	A	mis	0.871817	-0.0182337	0.89005
p.213C	213	C	mis	1.04542	0.743142	0.302277
p.213E	213	E	mis	0.862244	0.798882	0.0633613
p.213G	213	G	mis	1.10105	0.601833	0.499214
p.213H	213	H	mis	0.703202	-0.660688	1.36389
p.213I	213	I	mis	1.00367	0.342715	0.660959
p.213K	213	K	mis	0.920411	0.810583	0.109828
p.213L	213	L	mis	-0.0362752	0.643726	-0.680001
p.213P	213	P	mis	0.987641	0.318805	0.668835
p.213Q	213	Q	mis	0.79965	-0.324965	1.12461
p.213S	213	S	mis	0.959221	0.865635	0.0935856
p.213T	213	T	mis	1.01656	0.66129	0.355274
p.213V	213	V	mis	1.06793	0.666504	0.401423
p.213W	213	W	mis	0.961023	0.6876	0.273423
p.214A	214	A	mis	1.04846	0.117185	0.931275
p.214C	214	C	mis	1.01385	-0.304792	1.31864
p.214D	214	D	mis	0.915763	-0.251788	1.16755
p.214E	214	E	mis	0.846954	-0.398666	1.24562
p.214F	214	F	mis	0.905856	0.541349	0.364508
p.214G	214	G	mis	1.12087	0.321944	0.798929
p.214I	214	I	mis	0.806899	0.954584	-0.147685
p.214K	214	K	mis	1.06062	-0.540102	1.60073
p.214L	214	L	mis	0.599546	-0.0423291	0.641875
p.214N	214	N	mis	0.000724557	-0.266281	0.267006
p.214P	214	P	mis	0.656259	0.153398	0.502861
p.214Q	214	Q	mis	-0.949769	-1.39061	0.440842
p.214R	214	R	mis	0.963249	0.293541	0.669709
p.214S	214	S	mis	0.357606	-1.30888	1.66648
p.214T	214	T	mis	1.10448	-0.489392	1.59387
p.214V	214	V	mis	0.970001	0.924475	0.0455251
p.214Y	214	Y	mis	0.794153	-0.415711	1.20986
p.215A	215	A	mis	-0.302548	-1.56033	1.25779
p.215C	215	C	mis	-0.211257	-0.459563	0.248306
p.215D	215	D	mis	1.09281	1.05065	0.0421618
p.215F	215	F	mis	0.986727	0.486052	0.500675
p.215G	215	G	mis	0.902762	0.420109	0.482653
p.215H	215	H	mis	0.989325	0.412357	0.576968
p.215I	215	I	mis	0.825824	0.877624	-0.0518002
p.215K	215	K	mis	0.971344	1.0421	-0.0707545
p.215L	215	L	mis	1.02513	1.03729	-0.0121601
p.215M	215	M	mis	0.868629	-0.744812	1.61344
p.215N	215	N	mis	0.980498	0.209292	0.771206
p.215P	215	P	mis	1.04639	1.02484	0.0215513
p.215R	215	R	mis	0.915362	0.585296	0.330066
p.215T	215	T	mis	1.07588	-0.396482	1.47236
p.215V	215	V	mis	1.00535	0.603191	0.402163
p.215W	215	W	mis	1.04275	0.934258	0.108488
p.215Y	215	Y	mis	0.850776	-0.5984	1.44918
p.216A	216	A	mis	-1.11499	-0.769176	-0.345815
p.216D	216	D	mis	0.933185	0.881411	0.0517736
p.216E	216	E	mis	0.997656	0.673671	0.323985
p.216F	216	F	mis	0.996847	0.916056	0.0807906
p.216G	216	G	mis	0.960811	0.592076	0.368735
p.216I	216	I	mis	0.812112	0.0802627	0.73185
p.216K	216	K	mis	0.965705	0.940112	0.0255931
p.216L	216	L	mis	1.02137	0.50888	0.512489
p.216M	216	M	mis	1.05367	0.771256	0.282418
p.216P	216	P	mis	0.851612	0.888907	-0.037295
p.216Q	216	Q	mis	0.976324	0.829863	0.146461
p.216R	216	R	mis	1.04181	1.14775	-0.105943
p.216S	216	S	mis	0.906831	0.0456827	0.861149
p.216T	216	T	mis	0.202375	-1.28119	1.48356
p.216W	216	W	mis	1.00959	0.920198	0.0893924
p.217A	217	A	mis	-0.645164	-1.94262	1.29746
p.217D	217	D	mis	1.07406	0.913821	0.160235
p.217E	217	E	mis	0.894519	0.291353	0.603166
p.217F	217	F	mis	0.762173	-0.763613	1.52579
p.217G	217	G	mis	0.906671	0.173608	0.733064
p.217I	217	I	mis	-2.0505	-1.04936	-1.00114
p.217K	217	K	mis	0.869856	-0.0281857	0.898042
p.217L	217	L	mis	-0.879286	-1.26183	0.382544
p.217M	217	M	mis	-0.279314	-0.730355	0.451041
p.217P	217	P	mis	1.00191	0.950438	0.0514692
p.217Q	217	Q	mis	0.923209	-0.223106	1.14631
p.217R	217	R	mis	-0.636911	-1.32239	0.685484
p.217S	217	S	mis	-1.05609	-2.12065	1.06456
p.217T	217	T	mis	-0.747486	-1.31603	0.568544
p.217W	217	W	mis	0.906083	-0.346687	1.25277
p.218A	218	A	mis	0.167086	-1.34729	1.51437
p.218D	218	D	mis	0.947039	0.91689	0.0301492
p.218E	218	E	mis	0.836017	0.971293	-0.135276
p.218F	218	F	mis	1.10384	-0.187081	1.29092
p.218G	218	G	mis	0.893155	0.270074	0.623081
p.218I	218	I	mis	-1.17124	-0.892486	-0.278756
p.218K	218	K	mis	1.03978	1.00847	0.0313138
p.218L	218	L	mis	0.430521	-0.67456	1.10508
p.218M	218	M	mis	0.821853	-0.47415	1.296
p.218P	218	P	mis	1.01568	0.9872	0.028484
p.218Q	218	Q	mis	1.00141	0.503997	0.497417
p.218R	218	R	mis	1.04943	0.885771	0.163656
p.218S	218	S	mis	1.00346	0.06425	0.939207
p.218T	218	T	mis	0.0938101	-1.80589	1.8997
p.218W	218	W	mis	0.967513	1.00554	-0.0380265
p.219A	219	A	mis	0.814713	-1.10537	1.92009
p.219C	219	C	mis	1.07231	-0.223855	1.29616
p.219D	219	D	mis	-1.30732	-0.977784	-0.329535
p.219F	219	F	mis	1.06162	-0.664875	1.7265
p.219G	219	G	mis	0.939081	-0.592383	1.53146
p.219H	219	H	mis	-0.206451	-0.977705	0.771255
p.219I	219	I	mis	1.10698	0.14842	0.958562
p.219L	219	L	mis	0.592467	-1.41782	2.01029
p.219N	219	N	mis	0.086852	-0.910244	0.997096
p.219Q	219	Q	mis	-0.0277088	-0.818299	0.79059
p.219R	219	R	mis	0.825921	-0.549699	1.37562
p.219S	219	S	mis	0.723701	-0.43377	1.15747
p.219T	219	T	mis	0.286009	-1.15174	1.43774
p.219V	219	V	mis	1.08901	0.15681	0.932199
p.219Y	219	Y	mis	0.9722	-0.887822	1.86002
p.220A	220	A	mis	0.842916	1.15159	-0.308671
p.220C	220	C	mis	0.870112	0.859044	0.0110681
p.220D	220	D	mis	0.960106	0.883626	0.0764796
p.220E	220	E	mis	1.04827	1.106	-0.0577293
p.220F	220	F	mis	-0.664005	-0.579997	-0.0840083
p.220G	220	G	mis	0.910595	1.17109	-0.260497
p.220H	220	H	mis	0.590701	0.207777	0.382925
p.220I	220	I	mis	0.93431	0.936386	-0.00207629
p.220K	220	K	mis	0.938142	0.94226	-0.00411801
p.220L	220	L	mis	0.797443	-0.331439	1.12888
p.220N	220	N	mis	0.897549	0.814013	0.0835365
p.220P	220	P	mis	1.07522	1.13793	-0.0627141
p.220Q	220	Q	mis	1.13507	1.06791	0.0671656
p.220R	220	R	mis	0.976781	1.05382	-0.0770431
p.220S	220	S	mis	0.7443	0.979724	-0.235423
p.220T	220	T	mis	1.02349	1.19002	-0.166523
p.220V	220	V	mis	0.780484	1.03741	-0.256922
p.220W	220	W	mis	-0.84989	-0.628052	-0.221839
p.221A	221	A	mis	-0.545366	-0.82213	0.276764
p.221D	221	D	mis	-0.903471	-1.54064	0.637168
p.221G	221	G	mis	0.683991	-0.595493	1.27948
p.221H	221	H	mis	-0.910683	-1.36443	0.45375
p.221K	221	K	mis	-0.808098	-0.792583	-0.015515
p.221M	221	M	mis	-1.201	-0.865866	-0.335137
p.221N	221	N	mis	-1.31337	-1.50253	0.189163
p.221P	221	P	mis	0.915576	-0.882347	1.79792
p.221Q	221	Q	mis	-0.791859	-1.27251	0.480654
p.221R	221	R	mis	-0.813703	-1.33185	0.518151
p.221S	221	S	mis	-1.17371	-1.17074	-0.0029665
p.221T	221	T	mis	-1.43247	-2.64153	1.20906
p.221V	221	V	mis	-0.958586	-0.858387	-0.100199
p.221W	221	W	mis	0.686306	-0.575861	1.26217
p.221Y	221	Y	mis	-0.860501	-0.748683	-0.111818
p.222A	222	A	mis	-1.06857	-0.363758	-0.704817
p.222E	222	E	mis	-0.952298	-0.649542	-0.302757
p.222G	222	G	mis	-0.710478	-0.688941	-0.0215363
p.222H	222	H	mis	-0.592616	-0.825606	0.23299
p.222K	222	K	mis	-1.10079	-1.14406	0.0432615
p.222L	222	L	mis	-0.670719	-0.751434	0.0807148
p.222Q	222	Q	mis	-1.35132	-1.44095	0.0896348
p.222R	222	R	mis	-1.04139	-1.38511	0.343726
p.222S	222	S	mis	-0.87377	-0.476994	-0.396776
p.222T	222	T	mis	-0.875473	-0.943174	0.0677015
p.222V	222	V	mis	-0.274502	-0.669456	0.394953
p.222W	222	W	mis	0.838775	-1.48883	2.3276
p.223A	223	A	mis	-0.530833	-0.895734	0.364901
p.223C	223	C	mis	0.557589	-1.23219	1.78978
p.223D	223	D	mis	0.177997	-0.473526	0.651523
p.223F	223	F	mis	1.05552	0.474508	0.581016
p.223G	223	G	mis	1.0044	-0.894738	1.89914
p.223H	223	H	mis	0.404921	-0.751764	1.15668
p.223I	223	I	mis	0.963228	-0.479522	1.44275
p.223L	223	L	mis	0.983316	0.0364586	0.946858
p.223N	223	N	mis	0.678018	-0.668051	1.34607
p.223Q	223	Q	mis	0.623269	-0.425598	1.04887
p.223R	223	R	mis	0.743463	-0.182627	0.926089
p.223S	223	S	mis	0.712923	-1.21543	1.92836
p.223T	223	T	mis	0.584211	-0.77166	1.35587
p.223V	223	V	mis	0.765137	-0.96641	1.73155
p.223Y	223	Y	mis	0.919769	0.00227824	0.917491
p.224A	224	A	mis	0.91753	-1.24629	2.16382
p.224D	224	D	mis	0.72792	-1.02434	1.75226
p.224G	224	G	mis	-0.0330871	-0.561787	0.528699
p.224H	224	H	mis	0.921888	-0.968426	1.89031
p.224K	224	K	mis	-0.0797668	-0.316586	0.236819
p.224M	224	M	mis	-0.92972	-1.17996	0.250237
p.224N	224	N	mis	0.891548	-0.931636	1.82318
p.224P	224	P	mis	-1.16334	-0.943878	-0.219463
p.224Q	224	Q	mis	-1.28176	-0.794105	-0.487651
p.224R	224	R	mis	0.473367	-0.713741	1.18711
p.224S	224	S	mis	-0.738474	-1.57791	0.83944
p.224T	224	T	mis	-0.910065	-2.02734	1.11728
p.224V	224	V	mis	0.723776	-0.903733	1.62751
p.224W	224	W	mis	0.73554	-0.925526	1.66107
p.224Y	224	Y	mis	1.02858	-1.22787	2.25645
p.225A	225	A	mis	-1.18299	-1.10059	-0.0823958
p.225C	225	C	mis	-0.182719	-0.975208	0.792489
p.225D	225	D	mis	-1.16684	-0.670393	-0.496444
p.225E	225	E	mis	-0.87736	-1.52357	0.646208
p.225F	225	F	mis	-1.32453	-0.590415	-0.734114
p.225G	225	G	mis	-1.26182	-0.626333	-0.635483
p.225H	225	H	mis	-1.50157	-1.62282	0.121255
p.225I	225	I	mis	-1.03148	-1.04759	0.0161098
p.225L	225	L	mis	-1.34072	-1.27491	-0.065802
p.225M	225	M	mis	-1.17826	-2.44846	1.2702
p.225N	225	N	mis	-1.29723	-1.03371	-0.263515
p.225P	225	P	mis	-0.914007	-1.14134	0.227331
p.225R	225	R	mis	-0.916499	-1.6673	0.750806
p.225S	225	S	mis	-1.11462	-1.1393	0.024674
p.225T	225	T	mis	-0.980389	-1.24419	0.263802
p.225Y	225	Y	mis	-0.789441	-0.209783	-0.579657
p.226A	226	A	mis	-0.745309	-1.18488	0.439568
p.226C	226	C	mis	0.0747324	-0.742461	0.817194
p.226D	226	D	mis	-1.02855	-0.806651	-0.221902
p.226E	226	E	mis	-0.998529	-2.07616	1.07763
p.226F	226	F	mis	-0.910821	-0.853411	-0.0574105
p.226H	226	H	mis	-1.1805	-0.586458	-0.594042
p.226I	226	I	mis	-0.652631	-1.44125	0.788617
p.226L	226	L	mis	-1.09781	-0.784275	-0.313533
p.226N	226	N	mis	-0.452568	-1.13506	0.682495
p.226P	226	P	mis	-1.20913	-1.408	0.198872
p.226R	226	R	mis	-0.278718	-0.915917	0.637199
p.226S	226	S	mis	-1.10139	-0.944791	-0.156601
p.226T	226	T	mis	-0.908145	-0.965091	0.0569451
p.226V	226	V	mis	-0.953403	-0.925632	-0.027771
p.226W	226	W	mis	-0.245122	-1.29398	1.04886
p.226Y	226	Y	mis	-0.577332	-0.609466	0.0321338
p.227A	227	A	mis	-1.55607	-0.921309	-0.634765
p.227C	227	C	mis	-0.835381	-1.27723	0.441854
p.227D	227	D	mis	-0.967388	-0.596358	-0.371029
p.227F	227	F	mis	-0.0510194	-0.778895	0.727875
p.227G	227	G	mis	-0.653593	-0.225475	-0.428118
p.227H	227	H	mis	-0.175532	-0.948069	0.772537
p.227I	227	I	mis	-0.515175	-2.01377	1.49859
p.227L	227	L	mis	-0.0050191	-1.46658	1.46156
p.227N	227	N	mis	-0.976562	-0.585009	-0.391553
p.227P	227	P	mis	0.577856	-0.444874	1.02273
p.227R	227	R	mis	0.649648	-1.70775	2.3574
p.227T	227	T	mis	-1.11751	-0.48859	-0.628923
p.227V	227	V	mis	-0.919699	-1.2276	0.307897
p.227W	227	W	mis	0.254111	-1.34504	1.59915
p.227Y	227	Y	mis	-0.607177	-0.605703	-0.00147441
p.228A	228	A	mis	-0.491161	-0.831539	0.340379
p.228C	228	C	mis	-0.949116	-0.495586	-0.45353
p.228E	228	E	mis	-0.75762	-0.989665	0.232045
p.228F	228	F	mis	-0.198931	-1.5027	1.30377
p.228G	228	G	mis	-0.774804	-1.23522	0.460415
p.228H	228	H	mis	-0.731797	-1.52504	0.793243
p.228I	228	I	mis	0.429158	-1.18884	1.618
p.228K	228	K	mis	-0.607068	-1.15729	0.550227
p.228L	228	L	mis	-0.536401	-1.65704	1.12064
p.228N	228	N	mis	-0.89374	-0.376215	-0.517525
p.228P	228	P	mis	-0.935733	-1.5287	0.592966
p.228Q	228	Q	mis	-0.410542	-0.911435	0.500893
p.228R	228	R	mis	-0.24679	-0.404313	0.157523
p.228S	228	S	mis	-1.10215	-1.06745	-0.0347015
p.228T	228	T	mis	-0.654072	-1.13767	0.483597
p.228V	228	V	mis	-0.533283	-1.02283	0.489546
p.228Y	228	Y	mis	-0.325464	-0.932802	0.607338
p.229A	229	A	mis	-0.605802	-0.369013	-0.236789
p.229D	229	D	mis	0.927274	0.862389	0.0648849
p.229F	229	F	mis	-0.181451	-1.03411	0.852661
p.229G	229	G	mis	0.896134	-0.514058	1.41019
p.229H	229	H	mis	-0.701867	-1.69429	0.992428
p.229I	229	I	mis	0.996785	-1.0142	2.01099
p.229L	229	L	mis	0.982537	-0.278234	1.26077
p.229N	229	N	mis	0.234002	-1.29278	1.52678
p.229P	229	P	mis	0.0495553	-0.785407	0.834962
p.229R	229	R	mis	0.71932	-0.144527	0.863847
p.229S	229	S	mis	-0.602677	-1.17807	0.575391
p.229T	229	T	mis	0.0833268	-0.547036	0.630363
p.229V	229	V	mis	-0.388128	-0.518906	0.130779
p.229W	229	W	mis	-0.596428	-0.864354	0.267926
p.229Y	229	Y	mis	-1.05566	-1.50179	0.44613
p.230A	230	A	mis	-0.644979	-1.03951	0.394531
p.230C	230	C	mis	-0.846893	-0.967388	0.120495
p.230D	230	D	mis	1.10503	1.08278	0.0222423
p.230F	230	F	mis	-1.26553	-0.842545	-0.422988
p.230G	230	G	mis	0.989632	0.638868	0.350765
p.230H	230	H	mis	-0.427426	-0.976203	0.548777
p.230I	230	I	mis	-0.586194	-0.791883	0.205689
p.230K	230	K	mis	0.802032	-0.955565	1.7576
p.230L	230	L	mis	-0.398411	-2.04902	1.65061
p.230M	230	M	mis	-1.50234	-0.725819	-0.776522
p.230N	230	N	mis	0.841544	-0.645531	1.48707
p.230P	230	P	mis	0.946265	-0.3866	1.33287
p.230R	230	R	mis	-0.610801	-0.606507	-0.00429408
p.230S	230	S	mis	-0.906123	-1.20129	0.295168
p.230V	230	V	mis	-0.658867	-1.30842	0.649555
p.230Y	230	Y	mis	-0.439223	-2.64247	2.20324
p.231A	231	A	mis	0.508281	-0.62947	1.13775
p.231C	231	C	mis	-0.204556	-0.631111	0.426554
p.231D	231	D	mis	0.960988	-0.110337	1.07132
p.231F	231	F	mis	-1.63001	-1.42251	-0.207494
p.231G	231	G	mis	0.927586	0.798386	0.129199
p.231H	231	H	mis	-0.343555	-1.69355	1.34999
p.231I	231	I	mis	-1.17924	-1.31955	0.140302
p.231K	231	K	mis	0.907809	-1.18181	2.08962
p.231L	231	L	mis	-1.44331	-1.68611	0.242792
p.231M	231	M	mis	-1.14794	-1.97148	0.823534
p.231N	231	N	mis	0.441079	-0.760747	1.20183
p.231P	231	P	mis	0.989548	-0.530094	1.51964
p.231R	231	R	mis	0.660915	-1.10093	1.76184
p.231S	231	S	mis	0.460876	-0.923923	1.3848
p.231V	231	V	mis	-0.835579	-1.56934	0.733762
p.231Y	231	Y	mis	-1.76925	-1.34704	-0.422208
p.232A	232	A	mis	0.957753	1.12017	-0.162419
p.232C	232	C	mis	0.987131	0.688833	0.298298
p.232D	232	D	mis	1.09831	1.09858	-0.000272672
p.232F	232	F	mis	0.922	0.737169	0.184831
p.232G	232	G	mis	0.923822	0.971162	-0.0473398
p.232H	232	H	mis	0.987361	0.939131	0.0482301
p.232K	232	K	mis	0.962094	1.00387	-0.0417801
p.232L	232	L	mis	-0.417431	-0.954431	0.537
p.232M	232	M	mis	0.725456	-0.627554	1.35301
p.232N	232	N	mis	0.868006	0.778252	0.0897539
p.232P	232	P	mis	0.97245	0.97682	-0.00436999
p.232R	232	R	mis	1.0746	0.895929	0.178675
p.232S	232	S	mis	0.928982	0.684392	0.24459
p.232T	232	T	mis	0.742041	0.399553	0.342488
p.232V	232	V	mis	-1.26685	-0.846512	-0.42034
p.232Y	232	Y	mis	0.916194	-0.168957	1.08515
p.233A	233	A	mis	-0.960074	-0.586231	-0.373843
p.233C	233	C	mis	-1.07543	-1.15729	0.0818602
p.233D	233	D	mis	1.00031	-0.583171	1.58348
p.233E	233	E	mis	1.04952	-0.607004	1.65652
p.233F	233	F	mis	-2.40082	-1.70241	-0.69841
p.233G	233	G	mis	0.286559	-0.877682	1.16424
p.233I	233	I	mis	0.347281	-1.54986	1.89714
p.233K	233	K	mis	0.78669	-1.55283	2.33952
p.233L	233	L	mis	-0.957372	-0.824401	-0.132971
p.233N	233	N	mis	-0.235645	-0.681938	0.446293
p.233P	233	P	mis	-0.713815	-1.13646	0.422648
p.233Q	233	Q	mis	0.529171	-0.550034	1.07921
p.233R	233	R	mis	-1.0039	-0.768936	-0.234969
p.233S	233	S	mis	-0.462573	-0.955601	0.493028
p.233T	233	T	mis	-0.329619	-1.45747	1.12785
p.233V	233	V	mis	-0.261612	-0.713741	0.452129
p.233Y	233	Y	mis	-0.986161	-1.25184	0.265682
p.234A	234	A	mis	1.05436	0.766997	0.287365
p.234C	234	C	mis	0.882658	0.870924	0.0117339
p.234D	234	D	mis	0.963011	1.04613	-0.0831169
p.234E	234	E	mis	1.08602	0.998189	0.0878325
p.234F	234	F	mis	-0.536695	-1.04741	0.510718
p.234G	234	G	mis	0.931571	1.07885	-0.147281
p.234H	234	H	mis	0.755664	0.648452	0.107211
p.234I	234	I	mis	-1.04787	-0.862829	-0.185036
p.234K	234	K	mis	1.07913	1.17676	-0.0976398
p.234L	234	L	mis	-1.31836	-1.45611	0.137749
p.234N	234	N	mis	0.843091	0.844551	-0.00146017
p.234P	234	P	mis	0.918786	0.88734	0.0314458
p.234Q	234	Q	mis	0.935385	0.904048	0.0313378
p.234R	234	R	mis	1.00522	0.756679	0.248539
p.234S	234	S	mis	0.90064	0.934604	-0.0339632
p.234T	234	T	mis	0.975603	1.08476	-0.109155
p.234V	234	V	mis	0.678661	-0.842551	1.52121
p.234W	234	W	mis	0.947522	0.85432	0.0932023
p.235A	235	A	mis	-0.862071	-1.09773	0.235657
p.235C	235	C	mis	-0.81378	-1.93868	1.1249
p.235D	235	D	mis	0.825983	0.495175	0.330808
p.235E	235	E	mis	0.209178	-1.05024	1.25942
p.235F	235	F	mis	0.691749	-1.22071	1.91246
p.235G	235	G	mis	0.91025	-0.807561	1.71781
p.235H	235	H	mis	-0.55559	-0.758809	0.203219
p.235I	235	I	mis	-1.09929	-0.715542	-0.383746
p.235K	235	K	mis	-1.24988	-1.19807	-0.051809
p.235L	235	L	mis	-0.631102	-0.877581	0.246479
p.235M	235	M	mis	-0.724816	-1.34211	0.617291
p.235P	235	P	mis	0.911455	0.830141	0.0813143
p.235Q	235	Q	mis	-1.54644	-1.27336	-0.273083
p.235R	235	R	mis	-1.24902	-1.09682	-0.152204
p.235S	235	S	mis	-1.01145	-1.19405	0.182606
p.235T	235	T	mis	-0.942152	-0.556669	-0.385483
p.235V	235	V	mis	-0.851714	-0.900195	0.0484814
p.235Y	235	Y	mis	0.322342	-1.16004	1.48238
p.236A	236	A	mis	1.02013	1.16215	-0.142025
p.236C	236	C	mis	0.914959	0.765197	0.149761
p.236D	236	D	mis	1.02295	0.903508	0.119444
p.236E	236	E	mis	0.982526	0.747618	0.234908
p.236F	236	F	mis	-0.994555	-0.334964	-0.659591
p.236G	236	G	mis	0.984956	1.19025	-0.205293
p.236H	236	H	mis	0.763885	0.773388	-0.00950278
p.236I	236	I	mis	0.998047	0.842194	0.155852
p.236K	236	K	mis	0.972491	0.937761	0.0347298
p.236L	236	L	mis	1.04585	1.10083	-0.0549853
p.236N	236	N	mis	0.812789	0.71972	0.0930689
p.236P	236	P	mis	0.989884	0.942947	0.0469368
p.236Q	236	Q	mis	0.962743	1.21229	-0.249548
p.236R	236	R	mis	1.10077	0.945986	0.15478
p.236S	236	S	mis	1.00231	0.754585	0.24773
p.236T	236	T	mis	0.980742	0.853285	0.127457
p.236V	236	V	mis	1.05503	0.888531	0.166501
p.236W	236	W	mis	0.736774	-0.517748	1.25452
p.237A	237	A	mis	-0.795849	-0.413396	-0.382453
p.237E	237	E	mis	0.935416	0.991825	-0.0564092
p.237F	237	F	mis	0.998181	0.596191	0.40199
p.237G	237	G	mis	-1.01573	-1.05988	0.0441587
p.237I	237	I	mis	0.973847	0.753936	0.219911
p.237K	237	K	mis	0.960818	0.915225	0.0455931
p.237L	237	L	mis	0.893657	-0.498807	1.39246
p.237N	237	N	mis	0.398169	-1.96894	2.36711
p.237P	237	P	mis	1.02828	0.905788	0.122494
p.237Q	237	Q	mis	0.275881	-1.86033	2.13621
p.237R	237	R	mis	0.888795	-0.555302	1.4441
p.237S	237	S	mis	0.753603	-1.30389	2.0575
p.237T	237	T	mis	0.537706	-0.629336	1.16704
p.237V	237	V	mis	0.780242	0.222309	0.557933
p.237W	237	W	mis	0.333707	-1.0017	1.3354
p.238A	238	A	mis	0.917167	0.906916	0.010251
p.238D	238	D	mis	1.02351	0.766969	0.256538
p.238F	238	F	mis	0.945733	0.596579	0.349154
p.238G	238	G	mis	1.03832	0.377291	0.661033
p.238H	238	H	mis	1.04098	1.11101	-0.070036
p.238I	238	I	mis	1.00311	0.941519	0.0615893
p.238L	238	L	mis	1.03915	0.812334	0.226817
p.238N	238	N	mis	1.04733	0.961418	0.0859159
p.238P	238	P	mis	0.998432	0.939659	0.0587725
p.238R	238	R	mis	0.743423	0.701247	0.0421759
p.238S	238	S	mis	0.951537	0.659703	0.291833
p.238T	238	T	mis	0.990312	0.960045	0.030267
p.238V	238	V	mis	1.04175	0.952042	0.0897048
p.238W	238	W	mis	0.993993	0.400885	0.593107
p.238Y	238	Y	mis	0.834329	0.856	-0.0216704
p.239A	239	A	mis	1.04436	0.143878	0.900481
p.239C	239	C	mis	0.96493	0.261251	0.703679
p.239D	239	D	mis	0.784298	0.683468	0.10083
p.239E	239	E	mis	0.927796	0.339849	0.587947
p.239F	239	F	mis	-1.31474	-0.560201	-0.75454
p.239G	239	G	mis	0.973889	0.0590199	0.914869
p.239H	239	H	mis	-1.03084	-0.570527	-0.460318
p.239I	239	I	mis	0.872234	0.0805323	0.791702
p.239K	239	K	mis	0.849522	0.00112144	0.848401
p.239L	239	L	mis	-1.47136	-1.0154	-0.455955
p.239M	239	M	mis	-1.42765	-1.25685	-0.1708
p.239P	239	P	mis	1.02371	1.11402	-0.090312
p.239Q	239	Q	mis	0.858765	-0.763506	1.62227
p.239R	239	R	mis	-1.03372	-1.52564	0.491918
p.239S	239	S	mis	0.82983	0.746575	0.083255
p.239T	239	T	mis	0.90556	0.798644	0.106916
p.239V	239	V	mis	1.17862	-0.166799	1.34542
p.239Y	239	Y	mis	-0.0928445	-0.987854	0.89501
p.240A	240	A	mis	0.903242	0.910052	-0.00681005
p.240C	240	C	mis	0.938447	-0.243086	1.18153
p.240D	240	D	mis	0.920357	0.934786	-0.014429
p.240F	240	F	mis	0.975601	0.71106	0.264542
p.240G	240	G	mis	0.797736	0.0289674	0.768768
p.240H	240	H	mis	0.915902	0.598458	0.317444
p.240I	240	I	mis	1.01011	-0.409715	1.41982
p.240K	240	K	mis	1.05864	0.894936	0.163703
p.240L	240	L	mis	0.945946	-0.484881	1.43083
p.240M	240	M	mis	0.82324	-0.590761	1.414
p.240N	240	N	mis	-0.550788	-0.481323	-0.0694647
p.240P	240	P	mis	0.97115	1.08017	-0.109016
p.240R	240	R	mis	1.02541	0.0959259	0.929482
p.240T	240	T	mis	-0.46715	-0.463761	-0.00338932
p.240V	240	V	mis	1.07197	-0.12282	1.19479
p.240W	240	W	mis	0.981379	0.32414	0.657238
p.240Y	240	Y	mis	0.966867	0.797881	0.168987
p.241A	241	A	mis	0.832749	0.120071	0.712678
p.241C	241	C	mis	0.899464	0.500741	0.398724
p.241D	241	D	mis	1.00532	0.833073	0.172247
p.241F	241	F	mis	0.852472	0.711806	0.140666
p.241G	241	G	mis	1.07194	0.60713	0.464813
p.241H	241	H	mis	0.896331	0.66637	0.22996
p.241I	241	I	mis	0.957092	0.643994	0.313098
p.241L	241	L	mis	0.997083	0.841783	0.1553
p.241N	241	N	mis	0.971195	0.966849	0.00434557
p.241P	241	P	mis	0.724073	0.677939	0.0461334
p.241R	241	R	mis	0.934416	0.980054	-0.0456378
p.241T	241	T	mis	0.851559	0.389647	0.461911
p.241V	241	V	mis	1.00523	0.769315	0.23591
p.241W	241	W	mis	1.04924	0.475094	0.574149
p.241Y	241	Y	mis	0.97249	0.26609	0.706399
p.242A	242	A	mis	1.01845	1.10118	-0.0827295
p.242D	242	D	mis	0.96873	0.256282	0.712448
p.242F	242	F	mis	1.00968	0.0263571	0.983319
p.242H	242	H	mis	0.992832	1.07057	-0.0777385
p.242I	242	I	mis	1.0536	1.04114	0.0124615
p.242L	242	L	mis	0.963347	0.537168	0.426178
p.242N	242	N	mis	1.09007	0.961208	0.128859
p.242P	242	P	mis	0.912342	0.840041	0.072301
p.242R	242	R	mis	0.858728	0.891882	-0.0331543
p.242S	242	S	mis	0.968087	0.870973	0.0971141
p.242T	242	T	mis	1.07734	1.02091	0.0564279
p.242V	242	V	mis	1.03631	0.998395	0.0379178
p.242W	242	W	mis	0.991991	-0.448188	1.44018
p.242Y	242	Y	mis	0.797343	0.632286	0.165056
p.243A	243	A	mis	0.0511098	-1.49454	1.54565
p.243E	243	E	mis	0.863082	0.480418	0.382664
p.243F	243	F	mis	0.863842	-0.0449719	0.908813
p.243G	243	G	mis	0.938573	-0.336255	1.27483
p.243I	243	I	mis	-0.079635	-0.752976	0.673341
p.243K	243	K	mis	-1.17091	-0.935714	-0.235201
p.243L	243	L	mis	-0.814125	-0.958991	0.144866
p.243N	243	N	mis	0.761874	-1.02197	1.78385
p.243P	243	P	mis	-0.362168	-0.877737	0.515569
p.243Q	243	Q	mis	-0.909662	-0.832989	-0.0766723
p.243R	243	R	mis	-0.935946	-0.721025	-0.214922
p.243S	243	S	mis	0.789227	0.164368	0.624859
p.243T	243	T	mis	0.745257	-0.444866	1.19012
p.243V	243	V	mis	-0.207048	-0.926124	0.719077
p.243W	243	W	mis	0.914901	0.312663	0.602238
p.244A	244	A	mis	0.965565	0.792371	0.173193
p.244C	244	C	mis	0.936836	0.382016	0.55482
p.244D	244	D	mis	0.974978	0.613832	0.361147
p.244E	244	E	mis	0.993191	0.786949	0.206242
p.244F	244	F	mis	1.00844	0.753659	0.254784
p.244H	244	H	mis	0.996965	0.780596	0.216369
p.244I	244	I	mis	1.02131	0.934477	0.086837
p.244L	244	L	mis	0.990198	0.785175	0.205023
p.244N	244	N	mis	1.0399	0.537764	0.502138
p.244P	244	P	mis	1.01078	0.904721	0.106061
p.244R	244	R	mis	0.951695	0.852468	0.0992263
p.244S	244	S	mis	0.881728	0.89005	-0.00832216
p.244T	244	T	mis	1.03714	0.997113	0.0400279
p.244V	244	V	mis	0.931945	0.883402	0.0485432
p.244W	244	W	mis	0.992944	0.971943	0.0210006
p.244Y	244	Y	mis	0.953269	0.450746	0.502523
p.245A	245	A	mis	1.03485	0.804096	0.230756
p.245C	245	C	mis	0.965628	0.870041	0.095587
p.245D	245	D	mis	0.990564	0.889691	0.100872
p.245E	245	E	mis	1.00126	0.98626	0.0149981
p.245F	245	F	mis	1.05666	0.77753	0.279131
p.245H	245	H	mis	0.926868	1.7761	-0.849228
p.245I	245	I	mis	1.0517	1.05503	-0.00333324
p.245K	245	K	mis	1.01593	1.00378	0.0121506
p.245L	245	L	mis	0.891397	0.952435	-0.0610379
p.245N	245	N	mis	1.00176	0.785971	0.215791
p.245P	245	P	mis	1.00279	1.04917	-0.0463831
p.245Q	245	Q	mis	1.02919	0.917689	0.111499
p.245R	245	R	mis	0.958013	1.13119	-0.17318
p.245S	245	S	mis	0.914056	0.747404	0.166653
p.245T	245	T	mis	1.04643	0.94024	0.106187
p.245V	245	V	mis	0.91023	1.12779	-0.217557
p.245Y	245	Y	mis	0.981804	1.06236	-0.080555
p.246A	246	A	mis	0.943598	1.0567	-0.113102
p.246E	246	E	mis	0.974573	1.16997	-0.195393
p.246F	246	F	mis	1.03951	0.64585	0.393658
p.246G	246	G	mis	0.918293	1.03665	-0.118353
p.246I	246	I	mis	0.87158	-0.233691	1.10527
p.246K	246	K	mis	0.734889	0.433476	0.301413
p.246L	246	L	mis	0.800415	-0.158495	0.95891
p.246N	246	N	mis	1.0123	0.969064	0.0432404
p.246P	246	P	mis	0.873146	0.186244	0.686901
p.246Q	246	Q	mis	0.976191	1.02525	-0.0490579
p.246R	246	R	mis	0.901825	-0.14672	1.04855
p.246S	246	S	mis	1.00645	0.850814	0.155634
p.246T	246	T	mis	0.816443	0.671686	0.144757
p.246V	246	V	mis	0.823115	0.178651	0.644464
p.246W	246	W	mis	0.995606	1.03254	-0.0369302
p.247A	247	A	mis	-1.06016	-1.56059	0.500434
p.247C	247	C	mis	0.793631	-0.296166	1.0898
p.247D	247	D	mis	0.480632	-0.180673	0.661305
p.247E	247	E	mis	0.531819	-0.885909	1.41773
p.247F	247	F	mis	0.99421	0.463633	0.530577
p.247G	247	G	mis	-0.997667	-1.12571	0.128039
p.247H	247	H	mis	-1.15292	-0.467745	-0.685176
p.247I	247	I	mis	0.920621	0.354825	0.565795
p.247K	247	K	mis	0.219312	-0.436274	0.655586
p.247L	247	L	mis	0.968498	1.11497	-0.146476
p.247M	247	M	mis	0.397341	-0.301464	0.698804
p.247P	247	P	mis	1.07405	1.07192	0.00212557
p.247Q	247	Q	mis	-1.0282	-0.668425	-0.359775
p.247R	247	R	mis	-0.377253	-1.35556	0.978305
p.247S	247	S	mis	-1.0421	-0.575822	-0.466283
p.247T	247	T	mis	0.869723	0.189766	0.679957
p.247V	247	V	mis	0.928802	1.15799	-0.229185
p.247Y	247	Y	mis	0.693805	-0.202713	0.896517
p.248A	248	A	mis	0.967689	0.779384	0.188305
p.248D	248	D	mis	0.91543	0.603255	0.312175
p.248E	248	E	mis	0.917657	0.155177	0.76248
p.248F	248	F	mis	0.970531	0.237143	0.733388
p.248G	248	G	mis	0.8926	0.778442	0.114159
p.248H	248	H	mis	0.999181	0.522358	0.476823
p.248I	248	I	mis	1.00655	0.82154	0.185011
p.248K	248	K	mis	0.879998	-0.356772	1.23677
p.248L	248	L	mis	1.00305	0.866987	0.136063
p.248M	248	M	mis	0.985193	0.74584	0.239353
p.248N	248	N	mis	0.88575	0.775994	0.109756
p.248P	248	P	mis	1.0136	0.985296	0.0283029
p.248Q	248	Q	mis	0.779848	0.779287	0.00056109
p.248S	248	S	mis	1.07827	0.66989	0.408385
p.248T	248	T	mis	0.874795	0.858249	0.0165464
p.248V	248	V	mis	0.988379	1.06504	-0.076664
p.248W	248	W	mis	0.881249	0.737926	0.143323
p.248Y	248	Y	mis	1.00023	0.799129	0.201104
p.249A	249	A	mis	0.971208	0.999291	-0.0280831
p.249C	249	C	mis	0.906037	0.766378	0.139659
p.249D	249	D	mis	0.960598	0.974515	-0.0139167
p.249E	249	E	mis	0.951778	1.12895	-0.177172
p.249F	249	F	mis	0.956924	0.897132	0.0597922
p.249G	249	G	mis	0.763884	0.95732	-0.193436
p.249H	249	H	mis	1.07244	0.801866	0.270575
p.249I	249	I	mis	0.999993	1.11009	-0.110098
p.249K	249	K	mis	0.910814	0.185221	0.725593
p.249L	249	L	mis	1.03603	0.939279	0.0967498
p.249M	249	M	mis	0.953645	0.82462	0.129024
p.249N	249	N	mis	1.12363	1.02691	0.0967186
p.249P	249	P	mis	1.0129	0.913501	0.099397
p.249Q	249	Q	mis	1.00267	0.882309	0.120363
p.249S	249	S	mis	0.990041	0.966197	0.0238433
p.249T	249	T	mis	1.02048	1.13908	-0.118593
p.249V	249	V	mis	1.00456	0.979065	0.0254946
p.249W	249	W	mis	0.890271	0.744796	0.145475
p.249Y	249	Y	mis	0.953958	0.861693	0.0922651
p.250A	250	A	mis	-0.45733	-0.765787	0.308457
p.250C	250	C	mis	0.910404	-0.115134	1.02554
p.250D	250	D	mis	0.996605	0.485542	0.511063
p.250F	250	F	mis	1.06978	0.708692	0.361085
p.250G	250	G	mis	0.727553	-0.640655	1.36821
p.250H	250	H	mis	0.931232	0.190707	0.740525
p.250I	250	I	mis	1.10348	0.906171	0.19731
p.250L	250	L	mis	0.865331	0.571563	0.293769
p.250N	250	N	mis	0.867155	0.10009	0.767065
p.250Q	250	Q	mis	-0.295491	-1.17719	0.881696
p.250R	250	R	mis	0.778653	-0.338008	1.11666
p.250S	250	S	mis	-0.170179	-0.378481	0.208302
p.250T	250	T	mis	0.550837	-0.482331	1.03317
p.250V	250	V	mis	0.93839	-0.312776	1.25117
p.250Y	250	Y	mis	1.07873	0.92522	0.153514
p.251A	251	A	mis	1.01964	0.92866	0.090984
p.251C	251	C	mis	1.06442	0.532455	0.53196
p.251D	251	D	mis	0.918475	1.31535	-0.396875
p.251F	251	F	mis	0.91171	0.594509	0.317201
p.251G	251	G	mis	1.06618	0.810734	0.255445
p.251H	251	H	mis	1.07073	0.79516	0.275572
p.251K	251	K	mis	0.986098	1.0675	-0.0813983
p.251L	251	L	mis	1.0008	0.640398	0.360403
p.251N	251	N	mis	0.908857	0.673092	0.235765
p.251P	251	P	mis	1.03485	1.31834	-0.283491
p.251R	251	R	mis	1.08947	0.78306	0.306409
p.251S	251	S	mis	0.967808	0.800692	0.167117
p.251T	251	T	mis	0.798742	0.426688	0.372055
p.251V	251	V	mis	0.221811	-0.445734	0.667546
p.251Y	251	Y	mis	1.02598	0.911516	0.114463
p.252A	252	A	mis	0.325053	-0.204091	0.529144
p.252C	252	C	mis	-0.498589	-1.0044	0.505814
p.252D	252	D	mis	0.778893	-0.742406	1.5213
p.252F	252	F	mis	-0.832335	-0.866609	0.034274
p.252G	252	G	mis	0.955894	1.23902	-0.283124
p.252H	252	H	mis	0.637275	-0.57422	1.21149
p.252I	252	I	mis	-1.44304	-0.792841	-0.650198
p.252N	252	N	mis	-0.499022	-0.311301	-0.18772
p.252P	252	P	mis	0.72197	0.600697	0.121273
p.252Q	252	Q	mis	-0.542576	-0.645227	0.102652
p.252R	252	R	mis	-0.159977	-0.914507	0.75453
p.252S	252	S	mis	0.299181	-0.794889	1.09407
p.252T	252	T	mis	-0.901438	-0.831267	-0.0701715
p.252V	252	V	mis	-0.911633	-1.00463	0.0929948
p.252Y	252	Y	mis	-1.54077	-1.19286	-0.347908
p.253A	253	A	mis	0.858429	0.552213	0.306216
p.253C	253	C	mis	-1.36631	-0.552069	-0.814241
p.253D	253	D	mis	1.0325	0.93983	0.0926716
p.253F	253	F	mis	1.0811	0.882682	0.198419
p.253G	253	G	mis	1.01359	1.05638	-0.0427818
p.253H	253	H	mis	0.398909	-0.145083	0.543992
p.253I	253	I	mis	0.775181	0.201593	0.573588
p.253K	253	K	mis	1.0784	0.989262	0.0891374
p.253L	253	L	mis	1.07916	1.03024	0.048916
p.253M	253	M	mis	-1.12387	-0.836306	-0.287563
p.253N	253	N	mis	0.972082	0.270195	0.701887
p.253P	253	P	mis	0.930382	0.729355	0.201027
p.253R	253	R	mis	0.935053	0.818541	0.116512
p.253S	253	S	mis	0.784569	-0.294871	1.07944
p.253V	253	V	mis	0.341648	-0.182676	0.524324
p.253Y	253	Y	mis	0.919048	1.06845	-0.149402
p.254C	254	C	mis	1.00241	0.0607	0.941707
p.254D	254	D	mis	0.944708	0.745313	0.199395
p.254F	254	F	mis	0.941867	-0.0483221	0.990189
p.254G	254	G	mis	1.0161	1.18457	-0.168465
p.254H	254	H	mis	0.959296	0.74972	0.209576
p.254K	254	K	mis	1.05818	0.900665	0.157512
p.254L	254	L	mis	-1.09575	-0.946306	-0.149444
p.254M	254	M	mis	0.772033	-0.554056	1.32609
[truncated: 590 more rows]

## Sheet: Fig7b+d
Figure 7b+d
Figure 7b	cdna_abundance_mean' vs. 'dna_abundance_mean' colored by 'class'
Figure 7d	cdna_abundance_mean' vs. 'dna_abundance_mean' colored by 'rfs_crispr'
data selection:	all variants with mean cDNA sequencing read count >5
mut_ID	hg38_genomic	hg38_cDNA	hg38_protein	class	dna1_count	dna2_count	dna3_count	dna1_abundance	dna2_abundance	dna3_abundance	dna_abundance_mean	cdna1_count	cdna2_count	cdna3_count	cdna1_abundance	cdna2_abundance	cdna3_abundance	cdna_abundance_mean	rfs_crispr
121	NC_000017.11:g.7675235_7675236delinsAC	NM_000546.6:c.376_377delinsGT	NP_000537.3:p.Tyr126Val	mis	2833	1129	2622	0.000211331	0.000226245	0.000338363	0.000258646	4886	1942	2059	0.000526523	0.000412602	0.000331091	0.000423405	0.8566
122	NC_000017.11:g.7675235_7675236delinsCC	NM_000546.6:c.376_377delinsGG	NP_000537.3:p.Tyr126Gly	mis	5494	2803	4093	0.000409831	0.000561706	0.000528192	0.000499909	6095	4039	3704	0.000656806	0.000858135	0.00059561	0.000703517	0.930002
123	NC_000017.11:g.7675235_7675236delinsGC	NM_000546.6:c.376_377delinsGC	NP_000537.3:p.Tyr126Ala	mis	3343	684	1831	0.000249375	0.00013707	0.000236286	0.000207577	3365	2076	2488	0.000362617	0.000441072	0.000400075	0.000401255	1.08528
124	NC_000017.11:g.7675234_7675236delinsTTC	NM_000546.6:c.376_378delinsGAA	NP_000537.3:p.Tyr126Glu	mis	4100	1514	1966	0.000305844	0.000303397	0.000253708	0.00028765	4899	2410	1873	0.000527923	0.000512034	0.000301182	0.000447046	0.945491
125	NC_000017.11:g.7675236A>C	NM_000546.6:c.376T>G	NP_000537.3:p.Tyr126Asp	mis	5934	3611	4088	0.000442653	0.000723624	0.000527546	0.000564608	5458	3126	3720	0.000588162	0.000664157	0.000598183	0.000616834	0.824014
126	NC_000017.11:g.7675235_7675236delinsAG	NM_000546.6:c.376_377delinsCT	NP_000537.3:p.Tyr126Leu	mis	6089	2223	4255	0.000454215	0.000445477	0.000549097	0.00048293	7650	4408	5233	0.000824375	0.000936533	0.000841476	0.000867461	1.02417
127	NC_000017.11:g.7675235_7675236delinsCG	NM_000546.6:c.376_377delinsCG	NP_000537.3:p.Tyr126Arg	mis	6534	2906	3329	0.000487411	0.000582346	0.000429599	0.000499785	7220	5335	4847	0.000778038	0.00113349	0.000779406	0.000896977	1.03492
128	NC_000017.11:g.7675235_7675236delinsGG	NM_000546.6:c.376_377delinsCC	NP_000537.3:p.Tyr126Pro	mis	7835	2328	5042	0.00058446	0.000466518	0.000650658	0.000567212	8308	5090	7608	0.000895282	0.00108143	0.00122338	0.0010667	0.934019
129	NC_000017.11:g.7675234_7675236delinsTTG	NM_000546.6:c.376_378delinsCAA	NP_000537.3:p.Tyr126Gln	mis	3151	1168	1678	0.000235052	0.000234061	0.000216542	0.000228552	1634	969	3994	0.000176082	0.000205876	0.000642242	0.0003414	1.05879
130	NC_000017.11:g.7675236A>G	NM_000546.6:c.376T>C	NP_000537.3:p.Tyr126His	mis	5677	2426	4210	0.000423482	0.000486157	0.00054329	0.00048431	15212	3371	6456	0.00163927	0.00071621	0.00103814	0.0011312	1.04191
131	NC_000017.11:g.7675234_7675236delinsCAT	NM_000546.6:c.376_378delinsATG	NP_000537.3:p.Tyr126Met	mis	3652	1972	1522	0.000272425	0.000395178	0.00019641	0.000288004	4017	3018	3705	0.000432878	0.000641211	0.000595771	0.00055662	1.07928
132	NC_000017.11:g.7675235_7675236delinsAT	NM_000546.6:c.376_377delinsAT	NP_000537.3:p.Tyr126Ile	mis	3295	937	2230	0.000245794	0.00018777	0.000287776	0.000240447	4827	935	2936	0.000520165	0.000198652	0.000472114	0.000396977	1.06389
133	NC_000017.11:g.7675235_7675236delinsGT	NM_000546.6:c.376_377delinsAC	NP_000537.3:p.Tyr126Thr	mis	5713	1961	2884	0.000426167	0.000392973	0.000372173	0.000397105	6272	3073	5208	0.00067588	0.000652896	0.000837456	0.000722077	1.0833
134	NC_000017.11:g.7675234_7675236delinsTTT	NM_000546.6:c.376_378delinsAAA	NP_000537.3:p.Tyr126Lys	mis	5722	2289	2827	0.000426839	0.000458703	0.000364817	0.000416786	9185	3365	5242	0.000989789	0.000714935	0.000842923	0.000849216	0.966601
135	NC_000017.11:g.7675236A>T	NM_000546.6:c.376T>A	NP_000537.3:p.Tyr126Asn	mis	9031	3579	5012	0.000673677	0.000717212	0.000646786	0.000679225	5603	5763	6216	0.000603788	0.00122442	0.000999544	0.000942584	0.79021
136	NC_000017.11:g.7675234_7675236del	NM_000546.6:c.377_379del	NP_000537.3:p.Tyr126del	if_del	16843	5387	8939	0.00125642	0.00107952	0.00115356	0.00116317	11717	9138	11785	0.00126264	0.00194148	0.00189505	0.00169972	1.01159
137	NC_000017.11:g.7675235_7675236del	NM_000546.6:c.376_377del	NP_000537.3:p.Tyr126LeufsTer22	fs_indel	3735	1401	2057	0.000278616	0.000280753	0.000265451	0.00027494	438	376	823	4.71995e-05	7.98858e-05	0.00013234	8.64751e-05	1.02441
138	NC_000017.11:g.7675236del	NM_000546.6:c.376del	NP_000537.3:p.Tyr126ThrfsTer44	fs_indel	6627	2576	2194	0.000494348	0.000516216	0.00028313	0.000431232	11005	4231	4177	0.00118592	0.000898928	0.000671669	0.000918837	0.822217
139	NC_000017.11:g.7675236dup	NM_000546.6:c.376dup	NP_000537.3:p.Tyr126LeufsTer23	fs_indel	9813	4287	6694	0.000732011	0.000859091	0.000863844	0.000818315	1	27	3	1.07761e-07	5.73648e-06	4.82405e-07	2.10888e-06	1.07955
140	NC_000017.11:g.7675237dup	NM_000546.6:c.376-1dup	NP_000537.3:p.?	fs_indel	14055	5243	7605	0.00104845	0.00105067	0.000981407	0.00102684	6070	3402	4405	0.000654112	0.000722796	0.000708332	0.00069508	0.999193
141	NC_000017.11:g.7675236_7675237insG	NM_000546.6:c.376-1_376insC	NP_000537.3:p.?	fs_indel	4555	1792	1698	0.000339785	0.000359107	0.000219123	0.000306005	114	1	22	1.22848e-05	2.12462e-07	3.53764e-06	5.34497e-06	0.920662
142	NC_000017.11:g.7675236_7675237insT	NM_000546.6:c.376-1_376insA	NP_000537.3:p.?	fs_indel	2607	985	1580	0.000194472	0.000197389	0.000203895	0.000198585	7	2	378	7.5433e-07	4.24924e-07	6.07831e-05	2.06541e-05	1.30201
143	NC_000017.11:g.7675234_7675236del	NM_000546.6:c.377_379del	NP_000537.3:p.Tyr126del	if_del	16843	5387	8939	0.00125642	0.00107952	0.00115356	0.00116317	11717	9138	11785	0.00126264	0.00194148	0.00189505	0.00169972	1.01159
144	NC_000017.11:g.7675234_7675235del	NM_000546.6:c.377_378del	NP_000537.3:p.Tyr126PhefsTer22	fs_indel	6437	2599	2964	0.000480175	0.000520825	0.000382497	0.000461166	2	136	1	2.15523e-07	2.88949e-05	1.60802e-07	9.75706e-06	1.17123
145	NC_000017.11:g.7675235del	NM_000546.6:c.377del	NP_000537.3:p.Tyr126SerfsTer44	fs_indel	4931	1920	2409	0.000367833	0.000384757	0.000310876	0.000354489	361	23	23	3.89019e-05	4.88663e-06	3.69844e-06	1.5829e-05	1.03507
146	NC_000017.11:g.7675235T>A	NM_000546.6:c.377A>T	NP_000537.3:p.Tyr126Phe	mis	4717	1868	2928	0.00035187	0.000374337	0.000377851	0.000368019	7658	3810	4635	0.000825237	0.000809481	0.000745316	0.000793345	-0.951007
147	NC_000017.11:g.7675234_7675235delinsCC	NM_000546.6:c.377_378delinsGG	NP_000537.3:p.Tyr126Trp	mis	4128	1552	2400	0.000307933	0.000311012	0.000309714	0.000309553	3672	1617	2199	0.0003957	0.000343551	0.000353603	0.000364285	-0.684001
148	NC_000017.11:g.7675234_7675235delinsTC	NM_000546.6:c.377_378delinsGA	NP_000537.3:p.Tyr126Ter	non	6894	3124	5011	0.000514265	0.000626032	0.000646657	0.000595652	823	1	2	8.86877e-05	2.12462e-07	3.21604e-07	2.97406e-05	1
149	NC_000017.11:g.7675235T>C	NM_000546.6:c.377A>G	NP_000537.3:p.Tyr126Cys	mis	7644	2550	4835	0.000570212	0.000511006	0.000623945	0.000568388	8289	4021	7735	0.000893235	0.000854311	0.0012438	0.000997116	0.99903
150	NC_000017.11:g.7675235T>G	NM_000546.6:c.377A>C	NP_000537.3:p.Tyr126Ser	mis	4343	1100	2275	0.000323971	0.000220434	0.000293583	0.000279329	5887	1882	3161	0.000634392	0.000399854	0.000508294	0.00051418	1.0766
151	NC_000017.11:g.7675236dup	NM_000546.6:c.376dup	NP_000537.3:p.Tyr126LeufsTer23	fs_indel	9813	4287	6694	0.000732011	0.000859091	0.000863844	0.000818315	1	27	3	1.07761e-07	5.73648e-06	4.82405e-07	2.10888e-06	1.07955
153	NC_000017.11:g.7675235_7675236insG	NM_000546.6:c.376_377insC	NP_000537.3:p.Tyr126SerfsTer23	fs_indel	3714	1264	1926	0.00027705	0.000253299	0.000248546	0.000259631	3	1	22	3.23284e-07	2.12462e-07	3.53764e-06	1.3578e-06	0.970534
154	NC_000017.11:g.7675235dup	NM_000546.6:c.377dup	NP_000537.3:p.Tyr126Ter	fs_indel	7309	2784	3642	0.000545223	0.000557898	0.000469991	0.000524371	1	2	749	1.07761e-07	4.24924e-07	0.000120441	4.03244e-05	1.15074
155	NC_000017.11:g.7675232_7675234del	NM_000546.6:c.379_381del	NP_000537.3:p.Ser127del	if_del	14709	5730	7940	0.00109723	0.00114826	0.00102464	0.00109004	17668	9702	11595	0.00190393	0.00206131	0.0018645	0.00194324	0.970839
156	NC_000017.11:g.7675233_7675234del	NM_000546.6:c.379_380del	NP_000537.3:p.Ser127ProfsTer21	fs_indel	15071	6032	9791	0.00112424	0.00120878	0.0012635	0.00119884	222	469	5	2.3923e-05	9.96448e-05	8.04009e-07	4.14573e-05	0.989703
157	NC_000017.11:g.7675234del	NM_000546.6:c.378del	NP_000537.3:p.Ser127ProfsTer43	fs_indel	7012	2634	4997	0.000523068	0.000527839	0.000644851	0.000565252	190	495	326	2.04747e-05	0.000105169	5.24214e-05	5.9355e-05	1.10841
158	NC_000017.11:g.7675234G>A	NM_000546.6:c.378C>T	NP_000537.3:p.Tyr126=	syn	1956	696	1792	0.00014591	0.000139475	0.000231253	0.000172213	2073	1140	1978	0.00022339	0.000242207	0.000318066	0.000261221	-0.910388
159	NC_000017.11:g.7675234G>C	NM_000546.6:c.378C>G	NP_000537.3:p.Tyr126Ter	non	6772	1685	4593	0.000505165	0.000337665	0.000592715	0.000478515	56	423	35	6.03464e-06	8.98715e-05	5.62806e-06	3.38447e-05	0.966188
160	NC_000017.11:g.7675234G>T	NM_000546.6:c.378C>A	NP_000537.3:p.Tyr126Ter	non	6891	5232	3110	0.000514042	0.00104846	0.000401338	0.000654614	236	119	485	2.54317e-05	2.5283e-05	7.79889e-05	4.29012e-05	0.666869
161	NC_000017.11:g.7675234_7675235insA	NM_000546.6:c.377_378insT	NP_000537.3:p.Ser127LeufsTer22	fs_indel	7340	2265	3644	0.000547535	0.000453893	0.000470249	0.000490559	1	239	63	1.07761e-07	5.07785e-05	1.01305e-05	2.03389e-05	0.955499
162	NC_000017.11:g.7675234_7675235insC	NM_000546.6:c.377_378insG	NP_000537.3:p.Tyr126Ter	fs_indel	3627	1686	3270	0.00027056	0.000337865	0.000421986	0.00034347	50	1	1	5.38807e-06	2.12462e-07	1.60802e-07	1.92045e-06	1.00576
163	NC_000017.11:g.7675234dup	NM_000546.6:c.378dup	NP_000537.3:p.Ser127LeufsTer22	fs_indel	14956	4943	9664	0.00111566	0.00099055	0.00124712	0.00111777	549	328	179	5.91611e-05	6.96876e-05	2.87835e-05	5.25441e-05	0.986697
164	NC_000017.11:g.7675235dup	NM_000546.6:c.377dup	NP_000537.3:p.Tyr126Ter	fs_indel	7309	2784	3642	0.000545223	0.000557898	0.000469991	0.000524371	1	2	749	1.07761e-07	4.24924e-07	0.000120441	4.03244e-05	1.15074
165	NC_000017.11:g.7675232_7675233delinsAC	NM_000546.6:c.379_380delinsGT	NP_000537.3:p.Ser127Val	mis	4557	1069	2125	0.000339934	0.000214222	0.000274226	0.000276127	4414	2168	1000	0.000475659	0.000460618	0.000160802	0.000365693	0.999143
166	NC_000017.11:g.7675232_7675233delinsCC	NM_000546.6:c.379_380delinsGG	NP_000537.3:p.Ser127Gly	mis	1758	1254	1247	0.00013114	0.000251295	0.000160922	0.000181119	3892	448	2091	0.000419408	9.51831e-05	0.000336237	0.000283609	0.93357
167	NC_000017.11:g.7675231_7675233delinsTTC	NM_000546.6:c.379_381delinsGAA	NP_000537.3:p.Ser127Glu	mis	4270	1811	3600	0.000318525	0.000362914	0.000464571	0.000382004	7209	1972	4124	0.000776852	0.000418976	0.000663147	0.000619658	1.05162
168	NC_000017.11:g.7675232_7675233inv	NM_000546.6:c.379_380inv	NP_000537.3:p.Ser127Asp	mis	5268	1779	2882	0.000392972	0.000356502	0.000371915	0.000373796	5308	1745	3681	0.000571998	0.000370747	0.000591911	0.000511552	1.0616
169	NC_000017.11:g.7675233A>C	NM_000546.6:c.379T>G	NP_000537.3:p.Ser127Ala	mis	5922	2708	3741	0.000441758	0.000542668	0.000482767	0.000489064	6697	2498	4951	0.000721679	0.000530731	0.00079613	0.000682846	0.54924
170	NC_000017.11:g.7675232_7675233delinsAG	NM_000546.6:c.379_380delinsCT	NP_000537.3:p.Ser127Leu	mis	5030	1720	2555	0.000375218	0.000344678	0.000329717	0.000349871	6035	1926	3507	0.000650341	0.000409202	0.000563932	0.000541158	0.948961
171	NC_000017.11:g.7675232_7675233delinsCG	NM_000546.6:c.379_380delinsCG	NP_000537.3:p.Ser127Arg	mis	9004	3525	5334	0.000671663	0.00070639	0.00068834	0.000688798	11728	5591	5604	0.00126383	0.00118788	0.000901133	0.00111761	0.960257
172	NC_000017.11:g.7675231_7675233delinsTTG	NM_000546.6:c.379_381delinsCAA	NP_000537.3:p.Ser127Gln	mis	2893	1199	1624	0.000215806	0.000240273	0.000209573	0.000221884	2785	1879	1752	0.000300116	0.000399217	0.000281725	0.000327019	0.848303
173	NC_000017.11:g.7675232_7675233delinsTG	NM_000546.6:c.379_380delinsCA	NP_000537.3:p.Ser127His	mis	5649	2018	2808	0.000421393	0.000404396	0.000362366	0.000396052	4858	3066	2190	0.000523505	0.000651409	0.000352156	0.000509023	1.00008
174	NC_000017.11:g.7675233A>G	NM_000546.6:c.379T>C	NP_000537.3:p.Ser127Pro	mis	10655	2443	4867	0.000794821	0.000489564	0.000628074	0.000637486	15862	4757	9159	0.00170931	0.00101068	0.00147278	0.00139759	1.03515
175	NC_000017.11:g.7675231_7675233delinsCAT	NM_000546.6:c.379_381delinsATG	NP_000537.3:p.Ser127Met	mis	6743	2518	3198	0.000503001	0.000504593	0.000412694	0.00047343	5119	3240	5910	0.000551631	0.000688378	0.000950338	0.000730116	0.920132
176	NC_000017.11:g.7675232_7675233delinsAT	NM_000546.6:c.379_380delinsAT	NP_000537.3:p.Ser127Ile	mis	4007	1565	3429	0.000298906	0.000313617	0.000442504	0.000351676	7424	3344	3825	0.000800021	0.000710474	0.000615067	0.000708521	0.922922
177	NC_000017.11:g.7675231_7675233delinsTTT	NM_000546.6:c.379_381delinsAAA	NP_000537.3:p.Ser127Lys	mis	3397	1646	2563	0.000253403	0.000329849	0.000330749	0.000304667	3637	2161	3403	0.000391928	0.000459131	0.000547208	0.000466089	0.989791
178	NC_000017.11:g.7675232_7675233delinsTT	NM_000546.6:c.379_380delinsAA	NP_000537.3:p.Ser127Asn	mis	7780	2931	3323	0.000580357	0.000587356	0.000428825	0.00053218	6856	4144	4318	0.000738813	0.000880443	0.000694342	0.000771199	0.952414
179	NC_000017.11:g.7675233A>T	NM_000546.6:c.379T>A	NP_000537.3:p.Ser127Thr	mis	13702	7391	7811	0.00102212	0.00148112	0.00100799	0.00117041	14221	6018	9728	0.00153248	0.0012786	0.00156428	0.00145845	0.842708
180	NC_000017.11:g.7675232_7675234del	NM_000546.6:c.379_381del	NP_000537.3:p.Ser127del	if_del	14709	5730	7940	0.00109723	0.00114826	0.00102464	0.00109004	17668	9702	11595	0.00190393	0.00206131	0.0018645	0.00194324	0.970839
181	NC_000017.11:g.7675233_7675234del	NM_000546.6:c.379_380del	NP_000537.3:p.Ser127ProfsTer21	fs_indel	15071	6032	9791	0.00112424	0.00120878	0.0012635	0.00119884	222	469	5	2.3923e-05	9.96448e-05	8.04009e-07	4.14573e-05	0.989703
182	NC_000017.11:g.7675233del	NM_000546.6:c.379del	NP_000537.3:p.Ser127ProfsTer43	fs_indel	5687	1744	3889	0.000424228	0.000349488	0.000501866	0.000425194	156	17	296	1.68108e-05	3.61186e-06	4.75973e-05	2.26733e-05	1.04415
183	NC_000017.11:g.7675233dup	NM_000546.6:c.379dup	NP_000537.3:p.Ser127PhefsTer22	fs_indel	9013	3698	5193	0.000672334	0.000741059	0.000670144	0.000694512	475	2	4	5.11867e-05	4.24924e-07	6.43207e-07	1.74183e-05	1.01837
184	NC_000017.11:g.7675233_7675234insC	NM_000546.6:c.378_379insG	NP_000537.3:p.Ser127ValfsTer22	fs_indel	2866	1060	1606	0.000213792	0.000212418	0.00020725	0.000211154	270	1	1	2.90956e-05	2.12462e-07	1.60802e-07	9.82295e-06	0.837742
185	NC_000017.11:g.7675234dup	NM_000546.6:c.378dup	NP_000537.3:p.Ser127LeufsTer22	fs_indel	14956	4943	9664	0.00111566	0.00099055	0.00124712	0.00111777	549	328	179	5.91611e-05	6.96876e-05	2.87835e-05	5.25441e-05	0.986697
186	NC_000017.11:g.7675233_7675234insT	NM_000546.6:c.378_379insA	NP_000537.3:p.Ser127IlefsTer22	fs_indel	3284	1397	1578	0.000244973	0.000279951	0.000203637	0.000242854	1793	1	317	0.000193216	2.12462e-07	5.09742e-05	8.14677e-05	0.930611
187	NC_000017.11:g.7675230_7675232del	NM_000546.6:c.381_383del	NP_000537.3:p.Pro128del	if_del	10372	3672	6264	0.00077371	0.000735848	0.000808354	0.000772638	8332	4712	7956	0.000897869	0.00100112	0.00127934	0.00105944	1.03105
188	NC_000017.11:g.7675231_7675232del	NM_000546.6:c.382_383del	NP_000537.3:p.Pro128CysfsTer20	fs_indel	15218	4691	8535	0.0011352	0.00094005	0.00110142	0.00105889	3	4	642	3.23284e-07	8.49849e-07	0.000103235	3.48026e-05	1.01137
189	NC_000017.11:g.7675232del	NM_000546.6:c.383del	NP_000537.3:p.Pro128LeufsTer42	fs_indel	30344	10984	18471	0.00226354	0.00220113	0.00238364	0.00228277	2330	1216	985	0.000251084	0.000258354	0.00015839	0.000222609	1.01228
190	NC_000017.11:g.7675232G>A	NM_000546.6:c.380C>T	NP_000537.3:p.Ser127Phe	mis	7437	2233	2682	0.000554771	0.000447481	0.000346106	0.000449452	7935	2784	4359	0.000855087	0.000591495	0.000700935	0.000715839	0.970454
191	NC_000017.11:g.7675231_7675232inv	NM_000546.6:c.380_381inv	NP_000537.3:p.Ser127Trp	mis	6811	1769	3781	0.000508074	0.000354498	0.000487929	0.000450167	7570	3872	4625	0.000815754	0.000822654	0.000743708	0.000794039	1.003
193	NC_000017.11:g.7675232G>C	NM_000546.6:c.380C>G	NP_000537.3:p.Ser127Cys	mis	7925	2500	4047	0.000591174	0.000500986	0.000522255	0.000538138	9046	3174	6375	0.00097481	0.000674355	0.00102511	0.000891426	0.911608
194	NC_000017.11:g.7675231_7675232delinsCT	NM_000546.6:c.380_381delinsAG	NP_000537.3:p.Ser127Ter	non	6115	1932	2446	0.000456155	0.000387162	0.00031565	0.000386322	679	4	279	7.317e-05	8.49849e-07	4.48637e-05	3.96279e-05	1.22743
195	NC_000017.11:g.7675231_7675232delinsTT	NM_000546.6:c.380_381delinsAA	NP_000537.3:p.Ser127Ter	non	5996	3260	4743	0.000447278	0.000653286	0.000612073	0.000570879	10	48	34	1.07761e-06	1.01982e-05	5.46726e-06	5.58102e-06	0.945423
196	NC_000017.11:g.7675232G>T	NM_000546.6:c.380C>A	NP_000537.3:p.Ser127Tyr	mis	7559	6548	4051	0.000563872	0.00131218	0.000522772	0.000799609	8563	3835	4962	0.000922762	0.000814793	0.000797898	0.000845151	0.456492
197	NC_000017.11:g.7675233dup	NM_000546.6:c.379dup	NP_000537.3:p.Ser127PhefsTer22	fs_indel	9013	3698	5193	0.000672334	0.000741059	0.000670144	0.000694512	475	2	4	5.11867e-05	4.24924e-07	6.43207e-07	1.74183e-05	1.01837
198	NC_000017.11:g.7675232_7675233insC	NM_000546.6:c.379_380insG	NP_000537.3:p.Ser127CysfsTer22	fs_indel	6322	3768	4675	0.000471596	0.000755086	0.000603297	0.000609993	78	1	1	8.4054e-06	2.12462e-07	1.60802e-07	2.92622e-06	1.10081
199	NC_000017.11:g.7675232dup	NM_000546.6:c.383dup	NP_000537.3:p.Ala129CysfsTer20	fs_indel	21769	7462	10633	0.00162388	0.00149534	0.00137216	0.00149713	560	104	202	6.03464e-05	2.20961e-05	3.2482e-05	3.83082e-05	1.04448
200	NC_000017.11:g.7675232_7675233insT	NM_000546.6:c.379_380insA	NP_000537.3:p.Ser127TyrfsTer22	fs_indel	5836	1774	3465	0.000435343	0.0003555	0.00044715	0.000412664	5	357	1	5.38807e-07	7.5849e-05	1.60802e-07	2.55162e-05	0.950191
201	NC_000017.11:g.7675230_7675232del	NM_000546.6:c.381_383del	NP_000537.3:p.Pro128del	if_del	10372	3672	6264	0.00077371	0.000735848	0.000808354	0.000772638	8332	4712	7956	0.000897869	0.00100112	0.00127934	0.00105944	1.03105
202	NC_000017.11:g.7675231_7675232del	NM_000546.6:c.382_383del	NP_000537.3:p.Pro128CysfsTer20	fs_indel	15218	4691	8535	0.0011352	0.00094005	0.00110142	0.00105889	3	4	642	3.23284e-07	8.49849e-07	0.000103235	3.48026e-05	1.01137
203	NC_000017.11:g.7675232del	NM_000546.6:c.383del	NP_000537.3:p.Pro128LeufsTer42	fs_indel	30344	10984	18471	0.00226354	0.00220113	0.00238364	0.00228277	2330	1216	985	0.000251084	0.000258354	0.00015839	0.000222609	1.01228
204	NC_000017.11:g.7675231G>A	NM_000546.6:c.381C>T	NP_000537.3:p.Ser127=	syn	2523	1191	1377	0.000188206	0.00023867	0.000177698	0.000201525	4571	2712	5502	0.000492578	0.000576198	0.000884731	0.000651169	-0.887836
205	NC_000017.11:g.7675231G>C	NM_000546.6:c.381C>G	NP_000537.3:p.Ser127=	syn	6144	2422	2909	0.000458318	0.000485355	0.000375399	0.000439691	8360	3774	5391	0.000900886	0.000801832	0.000866882	0.000856534	-1.07555
206	NC_000017.11:g.7675231G>T	NM_000546.6:c.381C>A	NP_000537.3:p.Ser127=	syn	10611	3362	4088	0.000791539	0.000673726	0.000527546	0.00066427	4347	2546	3371	0.000468439	0.000540929	0.000542063	0.000517144	-1.18808
207	NC_000017.11:g.7675231_7675232insA	NM_000546.6:c.380_381insT	NP_000537.3:p.Ala129CysfsTer20	fs_indel	2621	893	811	0.000195516	0.000178952	0.000104658	0.000159709	1	150	2	1.07761e-07	3.18693e-05	3.21604e-07	1.07662e-05	1.00976
209	NC_000017.11:g.7675232dup	NM_000546.6:c.383dup	NP_000537.3:p.Ala129CysfsTer20	fs_indel	21769	7462	10633	0.00162388	0.00149534	0.00137216	0.00149713	560	104	202	6.03464e-05	2.20961e-05	3.2482e-05	3.83082e-05	1.04448
210	NC_000017.11:g.7675231_7675232insT	NM_000546.6:c.380_381insA	NP_000537.3:p.Ala129CysfsTer20	fs_indel	3219	1501	1314	0.000240125	0.000300792	0.000169568	0.000236828	1	1	269	1.07761e-07	2.12462e-07	4.32557e-05	1.45253e-05	1.03928
211	NC_000017.11:g.7675228_7675230del	NM_000546.6:c.382_384del	NP_000537.3:p.Pro128del	if_del	6542	2073	3284	0.000488007	0.000415418	0.000423792	0.000442406	8760	4434	4122	0.000943991	0.000942058	0.000662825	0.000849624	1.11018
212	NC_000017.11:g.7675231_7675232del	NM_000546.6:c.382_383del	NP_000537.3:p.Pro128CysfsTer20	fs_indel	15218	4691	8535	0.0011352	0.00094005	0.00110142	0.00105889	3	4	642	3.23284e-07	8.49849e-07	0.000103235	3.48026e-05	1.01137
213	NC_000017.11:g.7675232del	NM_000546.6:c.383del	NP_000537.3:p.Pro128LeufsTer42	fs_indel	30344	10984	18471	0.00226354	0.00220113	0.00238364	0.00228277	2330	1216	985	0.000251084	0.000258354	0.00015839	0.000222609	1.01228
214	NC_000017.11:g.7675229_7675230delinsAA	NM_000546.6:c.382_383delinsTT	NP_000537.3:p.Pro128Phe	mis	2327	839	962	0.000173585	0.000168131	0.000124144	0.000155287	3072	1722	1186	0.000331043	0.00036586	0.000190711	0.000295871	-0.657486
215	NC_000017.11:g.7675228_7675230delinsCCA	NM_000546.6:c.382_384delinsTGG	NP_000537.3:p.Pro128Trp	mis	3823	963	2563	0.000285181	0.00019298	0.000330749	0.000269636	10421	2278	2831	0.00112298	0.000483989	0.00045523	0.0006874	-1.08867
216	NC_000017.11:g.7675228_7675230delinsTCA	NM_000546.6:c.382_384delinsTGA	NP_000537.3:p.Pro128Ter	non	10757	4108	6602	0.00080243	0.00082322	0.000851972	0.000825874	1	55	330	1.07761e-07	1.16854e-05	5.30646e-05	2.16193e-05	0.997325
217	NC_000017.11:g.7675229_7675230delinsCA	NM_000546.6:c.382_383delinsTG	NP_000537.3:p.Pro128Cys	mis	4592	1527	2387	0.000342545	0.000306002	0.000308037	0.000318861	2556	2122	4906	0.000275438	0.000450845	0.000788893	0.000505059	-0.538865
218	NC_000017.11:g.7675228_7675230delinsCTA	NM_000546.6:c.382_384delinsTAG	NP_000537.3:p.Pro128Ter	non	5014	2575	4065	0.000374025	0.000516016	0.000524578	0.00047154	557	47	685	6.00231e-05	9.98572e-06	0.000110149	6.00527e-05	0.969738
220	NC_000017.11:g.7675229_7675230delinsTA	NM_000546.6:c.382_383delinsTA	NP_000537.3:p.Pro128Tyr	mis	693	275	196	5.16951e-05	5.51085e-05	2.52933e-05	4.40323e-05	859	589	647	9.25671e-05	0.00012514	0.000104039	0.000107249	-1.34183
221	NC_000017.11:g.7675230G>A	NM_000546.6:c.382C>T	NP_000537.3:p.Pro128Ser	mis	3485	1288	1128	0.000259967	0.000258108	0.000145566	0.000221214	4405	2173	4083	0.000474689	0.00046168	0.000656554	0.000530974	-0.260208
222	NC_000017.11:g.7675229_7675230delinsAC	NM_000546.6:c.382_383delinsGT	NP_000537.3:p.Pro128Val	mis	3064	1072	2039	0.000228562	0.000214823	0.000263128	0.000235504	4235	2069	3022	0.00045637	0.000439584	0.000485943	0.000460632	-0.8712
223	NC_000017.11:g.7675229_7675230inv	NM_000546.6:c.382_383inv	NP_000537.3:p.Pro128Gly	mis	5473	2659	2097	0.000408264	0.000532849	0.000270613	0.000403909	6396	2047	3428	0.000689242	0.00043491	0.000551228	0.00055846	-0.847506
224	NC_000017.11:g.7675228_7675230delinsTTC	NM_000546.6:c.382_384delinsGAA	NP_000537.3:p.Pro128Glu	mis	1919	700	1032	0.00014315	0.000140276	0.000133177	0.000138868	1880	577	2150	0.000202592	0.000122591	0.000345724	0.000223635	-0.306065
225	NC_000017.11:g.7675229_7675230delinsTC	NM_000546.6:c.382_383delinsGA	NP_000537.3:p.Pro128Asp	mis	1324	799	775	9.87652e-05	0.000160115	0.000100012	0.000119631	4202	982	3341	0.000452814	0.000208638	0.000537239	0.000399563	-0.727607
226	NC_000017.11:g.7675230G>C	NM_000546.6:c.382C>G	NP_000537.3:p.Pro128Ala	mis	2661	901	1213	0.0001985	0.000180555	0.000156535	0.00017853	2642	1235	2038	0.000284706	0.000262391	0.000327714	0.000291604	-1.45857
227	NC_000017.11:g.7675228_7675230delinsCAT	NM_000546.6:c.382_384delinsATG	NP_000537.3:p.Pro128Met	mis	4485	2131	3776	0.000334563	0.000427041	0.000487284	0.000416296	7758	3638	6157	0.000836014	0.000772938	0.000990057	0.000866336	-0.492436
228	NC_000017.11:g.7675229_7675230delinsAT	NM_000546.6:c.382_383delinsAT	NP_000537.3:p.Pro128Ile	mis	2452	895	1515	0.00018291	0.000179353	0.000195507	0.000185923	1355	1108	1803	0.000146017	0.000235408	0.000289926	0.000223784	-1.0444
229	NC_000017.11:g.7675228_7675230delinsTTT	NM_000546.6:c.382_384delinsAAA	NP_000537.3:p.Pro128Lys	mis	2229	751	1389	0.000166275	0.000150496	0.000179247	0.000165339	1296	1749	2539	0.000139659	0.000371596	0.000408276	0.00030651	-0.510008
230	NC_000017.11:g.7675229_7675230delinsTT	NM_000546.6:c.382_383delinsAA	NP_000537.3:p.Pro128Asn	mis	1678	985	810	0.000125172	0.000197389	0.000104529	0.000142363	1892	984	2030	0.000203885	0.000209063	0.000326428	0.000246458	-0.304141
231	NC_000017.11:g.7675230G>T	NM_000546.6:c.382C>A	NP_000537.3:p.Pro128Thr	mis	7184	2755	3893	0.000535898	0.000552087	0.000502382	0.000530122	8356	3425	3995	0.000900455	0.000727683	0.000642403	0.000756847	-1.12018
232	NC_000017.11:g.7675230_7675231insA	NM_000546.6:c.381_382insT	NP_000537.3:p.Pro128SerfsTer21	fs_indel	5866	1586	2308	0.000437581	0.000317826	0.000297842	0.000351083	884	1	1	9.52611e-05	2.12462e-07	1.60802e-07	3.18781e-05	1.08683
233	NC_000017.11:g.7675230_7675231insC	NM_000546.6:c.381_382insG	NP_000537.3:p.Pro128AlafsTer21	fs_indel	9581	2446	4261	0.000714705	0.000490165	0.000549872	0.000584914	1	1	509	1.07761e-07	2.12462e-07	8.18481e-05	2.73894e-05	1.02707
234	NC_000017.11:g.7675232dup	NM_000546.6:c.383dup	NP_000537.3:p.Ala129CysfsTer20	fs_indel	21769	7462	10633	0.00162388	0.00149534	0.00137216	0.00149713	560	104	202	6.03464e-05	2.20961e-05	3.2482e-05	3.83082e-05	1.04448
235	NC_000017.11:g.7675230_7675231insT	NM_000546.6:c.381_382insA	NP_000537.3:p.Pro128ThrfsTer21	fs_indel	3656	1815	1704	0.000272723	0.000363716	0.000219897	0.000285445	1	78	1	1.07761e-07	1.65721e-05	1.60802e-07	5.61354e-06	1.1426
236	NC_000017.11:g.7675227_7675229del	NM_000546.6:c.384_386del	NP_000537.3:p.Ala129del	if_del	9401	3189	5529	0.000701278	0.000639058	0.000713504	0.000684613	9356	4254	8692	0.00100822	0.000903814	0.00139769	0.00110324	1.10081
237	NC_000017.11:g.7675228_7675229del	NM_000546.6:c.383_384del	NP_000537.3:p.Pro128ArgfsTer20	fs_indel	7988	3613	4595	0.000595873	0.000724025	0.000592974	0.000637624	453	245	1	4.88159e-05	5.20532e-05	1.60802e-07	3.36767e-05	1.00403
238	NC_000017.11:g.7675232del	NM_000546.6:c.383del	NP_000537.3:p.Pro128LeufsTer42	fs_indel	30344	10984	18471	0.00226354	0.00220113	0.00238364	0.00228277	2330	1216	985	0.000251084	0.000258354	0.00015839	0.000222609	1.01228
239	NC_000017.11:g.7675229G>A	NM_000546.6:c.383C>T	NP_000537.3:p.Pro128Leu	mis	4101	1858	2864	0.000305918	0.000372333	0.000369592	0.000349281	6152	2562	5134	0.000662949	0.000544328	0.000825556	0.000677611	-0.619894
240	NC_000017.11:g.7675229G>C	NM_000546.6:c.383C>G	NP_000537.3:p.Pro128Arg	mis	5673	2012	2746	0.000423184	0.000403194	0.000354365	0.000393581	6602	4848	3179	0.000711441	0.00103002	0.000511189	0.000750882	-0.525337
241	NC_000017.11:g.7675228_7675229delinsTT	NM_000546.6:c.383_384delinsAA	NP_000537.3:p.Pro128Gln	mis	5369	2236	3799	0.000400506	0.000448082	0.000490252	0.00044628	8428	3706	3241	0.000908214	0.000787385	0.000521159	0.000738919	-0.699905
242	NC_000017.11:g.7675229G>T	NM_000546.6:c.383C>A	NP_000537.3:p.Pro128His	mis	7618	2676	4151	0.000568273	0.000536255	0.000535676	0.000546735	7596	4769	5954	0.000818556	0.00101323	0.000957414	0.000929734	-1.00483
243	NC_000017.11:g.7675229_7675230insA	NM_000546.6:c.382_383insT	NP_000537.3:p.Pro128LeufsTer21	fs_indel	4159	1803	2250	0.000310245	0.000361311	0.000290357	0.000320638	1	173	146	1.07761e-07	3.6756e-05	2.34771e-05	2.01136e-05	0.976422
244	NC_000017.11:g.7675229_7675230insC	NM_000546.6:c.382_383insG	NP_000537.3:p.Pro128ArgfsTer21	fs_indel	3638	1207	2215	0.000271381	0.000241876	0.00028584	0.000266366	108	1	684	1.16382e-05	2.12462e-07	0.000109988	4.0613e-05	1.02519
245	NC_000017.11:g.7675232dup	NM_000546.6:c.383dup	NP_000537.3:p.Ala129CysfsTer20	fs_indel	21769	7462	10633	0.00162388	0.00149534	0.00137216	0.00149713	560	104	202	6.03464e-05	2.20961e-05	3.2482e-05	3.83082e-05	1.04448
247	NC_000017.11:g.7675228A>C	NM_000546.6:c.384T>G	NP_000537.3:p.Pro128=	syn	1241	936	911	9.25737e-05	0.000187569	0.000117562	0.000132568	2317	1400	1776	0.000249683	0.000297447	0.000285584	0.000277571	-0.396099
248	NC_000017.11:g.7675228A>G	NM_000546.6:c.384T>C	NP_000537.3:p.Pro128=	syn	8582	2950	5601	0.000640183	0.000591164	0.000722795	0.000651381	11488	6021	7435	0.00123796	0.00127924	0.00119556	0.00123759	-0.826269
249	NC_000017.11:g.7675228A>T	NM_000546.6:c.384T>A	NP_000537.3:p.Pro128=	syn	6884	6807	3594	0.000513519	0.00136408	0.000463797	0.000780467	2698	1734	1944	0.00029074	0.00036841	0.000312599	0.000323916	-0.665891
250	NC_000017.11:g.7675227_7675229del	NM_000546.6:c.384_386del	NP_000537.3:p.Ala129del	if_del	9401	3189	5529	0.000701278	0.000639058	0.000713504	0.000684613	9356	4254	8692	0.00100822	0.000903814	0.00139769	0.00110324	1.10081
251	NC_000017.11:g.7675227_7675228del	NM_000546.6:c.384_385del	NP_000537.3:p.Ala129ProfsTer19	fs_indel	4702	1277	1571	0.000350751	0.000255904	0.000202734	0.000269796	388	81	339	4.18115e-05	1.72094e-05	5.45118e-05	3.78442e-05	0.834716
252	NC_000017.11:g.7675228del	NM_000546.6:c.384del	NP_000537.3:p.Ala129ProfsTer41	fs_indel	8171	3302	4990	0.000609524	0.000661702	0.000643947	0.000638391	17	138	81	1.83195e-06	2.93198e-05	1.30249e-05	1.47256e-05	1.0424
253	NC_000017.11:g.7675228dup	NM_000546.6:c.384dup	NP_000537.3:p.Ala129CysfsTer20	fs_indel	8887	4079	6333	0.000662935	0.000817409	0.000817258	0.000765867	91	173	536	9.80629e-06	3.6756e-05	8.61897e-05	4.42507e-05	1.04903
254	NC_000017.11:g.7675228_7675229insC	NM_000546.6:c.383_384insG	NP_000537.3:p.Ala129CysfsTer20	fs_indel	3109	1217	1483	0.000231919	0.00024388	0.000191378	0.000222392	1	1	587	1.07761e-07	2.12462e-07	9.43906e-05	3.15703e-05	0.846543
255	NC_000017.11:g.7675232dup	NM_000546.6:c.383dup	NP_000537.3:p.Ala129CysfsTer20	fs_indel	21769	7462	10633	0.00162388	0.00149534	0.00137216	0.00149713	560	104	202	6.03464e-05	2.20961e-05	3.2482e-05	3.83082e-05	1.04448
256	NC_000017.11:g.7675228_7675229insT	NM_000546.6:c.383_384insA	NP_000537.3:p.Ala129CysfsTer20	fs_indel	5897	2421	3281	0.000439893	0.000485155	0.000423405	0.000449484	241	1	1	2.59705e-05	2.12462e-07	1.60802e-07	8.78126e-06	0.955993
257	NC_000017.11:g.7675226_7675227delinsAA	NM_000546.6:c.385_386delinsTT	NP_000537.3:p.Ala129Phe	mis	2303	592	1281	0.000171795	0.000118633	0.00016531	0.000151913	2120	1561	1305	0.000228454	0.000331654	0.000209846	0.000256651	-0.993174
258	NC_000017.11:g.7675225_7675227delinsCCA	NM_000546.6:c.385_387delinsTGG	NP_000537.3:p.Ala129Trp	mis	1862	483	997	0.000138898	9.67905e-05	0.00012866	0.00012145	2579	2607	2321	0.000277917	0.000553889	0.000373221	0.000401676	-0.654317
259	NC_000017.11:g.7675225_7675227delinsTCA	NM_000546.6:c.385_387delinsTGA	NP_000537.3:p.Ala129Ter	non	9245	3471	4385	0.000689641	0.000695569	0.000565874	0.000650361	2	235	4	2.15523e-07	4.99286e-05	6.43207e-07	1.69291e-05	0.889308
260	NC_000017.11:g.7675226_7675227delinsCA	NM_000546.6:c.385_386delinsTG	NP_000537.3:p.Ala129Cys	mis	3754	1752	3309	0.000280034	0.000351091	0.000427018	0.000352714	5151	3309	3502	0.000555079	0.000703038	0.000563128	0.000607082	-1.53767
261	NC_000017.11:g.7675225_7675227delinsCTA	NM_000546.6:c.385_387delinsTAG	NP_000537.3:p.Ala129Ter	non	4922	2257	2770	0.000367162	0.00045229	0.000357462	0.000392305	1	1	296	1.07761e-07	2.12462e-07	4.75973e-05	1.59725e-05	1.10465
262	NC_000017.11:g.7675225_7675227delinsTTA	NM_000546.6:c.385_387delinsTAA	NP_000537.3:p.Ala129Ter	non	5835	2232	3243	0.000435268	0.00044728	0.000418501	0.000433683	564	7	5	6.07775e-05	1.48724e-06	8.04009e-07	2.10229e-05	1.1094
263	NC_000017.11:g.7675226_7675227delinsTA	NM_000546.6:c.385_386delinsTA	NP_000537.3:p.Ala129Tyr	mis	3532	941	1100	0.000263473	0.000188571	0.000141952	0.000197999	3785	1549	1559	0.000407877	0.000329104	0.00025069	0.000329224	-0.203747
264	NC_000017.11:g.7675227C>A	NM_000546.6:c.385G>T	NP_000537.3:p.Ala129Ser	mis	3135	1799	2060	0.000233859	0.00036051	0.000265838	0.000286735	6258	3568	6342	0.000674371	0.000758065	0.0010198	0.000817414	-0.898975
265	NC_000017.11:g.7675226_7675227delinsAG	NM_000546.6:c.385_386delinsCT	NP_000537.3:p.Ala129Leu	mis	4197	2792	2488	0.00031308	0.000559501	0.00032107	0.000397884	6031	3739	3326	0.000649909	0.000794396	0.000534827	0.000659711	-0.354761
266	NC_000017.11:g.7675226_7675227delinsCG	NM_000546.6:c.385_386delinsCG	NP_000537.3:p.Ala129Arg	mis	4685	2256	3003	0.000349483	0.00045209	0.00038753	0.000396367	3312	4236	3100	0.000356906	0.00089999	0.000498485	0.000585127	-0.435969
267	NC_000017.11:g.7675225_7675227delinsTTG	NM_000546.6:c.385_387delinsCAA	NP_000537.3:p.Ala129Gln	mis	2554	816	1549	0.000190518	0.000163522	0.000199895	0.000184645	1865	2072	2061	0.000200975	0.000440222	0.000331412	0.000324203	-1.60778
268	NC_000017.11:g.7675226_7675227delinsTG	NM_000546.6:c.385_386delinsCA	NP_000537.3:p.Ala129His	mis	8698	3928	4365	0.000648837	0.000787149	0.000563293	0.000666426	4529	5496	6228	0.000488052	0.00116769	0.00100147	0.000885739	-0.767778
269	NC_000017.11:g.7675227C>G	NM_000546.6:c.385G>C	NP_000537.3:p.Ala129Pro	mis	5465	2207	3597	0.000407668	0.00044227	0.000464184	0.000438041	7853	1891	4258	0.000846251	0.000401766	0.000684694	0.000644237	-0.871609
270	NC_000017.11:g.7675225_7675227delinsCAT	NM_000546.6:c.385_387delinsATG	NP_000537.3:p.Ala129Met	mis	3169	1145	2088	0.000236395	0.000229452	0.000269451	0.000245099	2711	4013	1390	0.000292141	0.000852611	0.000223514	0.000456089	-0.981976
271	NC_000017.11:g.7675226_7675227delinsAT	NM_000546.6:c.385_386delinsAT	NP_000537.3:p.Ala129Ile	mis	2064	494	525	0.000153966	9.89948e-05	6.775e-05	0.000106904	1524	495	1334	0.000164228	0.000105169	0.00021451	0.000161302	-0.662892
272	NC_000017.11:g.7675225_7675227delinsTTT	NM_000546.6:c.385_387delinsAAA	NP_000537.3:p.Ala129Lys	mis	3968	819	2508	0.000295997	0.000164123	0.000323651	0.000261257	6035	2164	1785	0.000650341	0.000459768	0.000287031	0.000465713	-0.69178
273	NC_000017.11:g.7675226_7675227delinsTT	NM_000546.6:c.385_386delinsAA	NP_000537.3:p.Ala129Asn	mis	2822	914	1668	0.00021051	0.00018316	0.000215251	0.000202974	4074	3736	1448	0.00043902	0.000793759	0.000232841	0.00048854	-0.184156
274	NC_000017.11:g.7675227C>T	NM_000546.6:c.385G>A	NP_000537.3:p.Ala129Thr	mis	4836	1637	2956	0.000360747	0.000328046	0.000381465	0.000356752	7137	3771	3879	0.000769094	0.000801195	0.00062375	0.000731346	-0.920715
275	NC_000017.11:g.7675225_7675227del	NM_000546.6:c.385_387del	NP_000537.3:p.Ala129del	if_del	5798	1856	3326	0.000432508	0.000371932	0.000429212	0.000411217	5767	2508	4327	0.00062146	0.000532855	0.000695789	0.000616702	0.916551
276	NC_000017.11:g.7675226_7675227del	NM_000546.6:c.385_386del	NP_000537.3:p.Ala129ProfsTer19	fs_indel	9212	3095	4055	0.000687179	0.000620221	0.000523288	0.000610229	1	242	210	1.07761e-07	5.14159e-05	3.37684e-05	2.84307e-05	0.887376
277	NC_000017.11:g.7675227del	NM_000546.6:c.385del	NP_000537.3:p.Ala129ProfsTer41	fs_indel	9462	3594	4754	0.000705828	0.000720218	0.000613492	0.000679846	12	16	11	1.29314e-06	3.3994e-06	1.76882e-06	2.15378e-06	0.952566
278	NC_000017.11:g.7675228dup	NM_000546.6:c.384dup	NP_000537.3:p.Ala129CysfsTer20	fs_indel	8887	4079	6333	0.000662935	0.000817409	0.000817258	0.000765867	91	173	536	9.80629e-06	3.6756e-05	8.61897e-05	4.42507e-05	1.04903
279	NC_000017.11:g.7675227dup	NM_000546.6:c.385dup	NP_000537.3:p.Ala129GlyfsTer20	fs_indel	7727	4019	4356	0.000576404	0.000805385	0.000562131	0.000647973	121	1	2	1.30391e-05	2.12462e-07	3.21604e-07	4.5244e-06	1.02974
280	NC_000017.11:g.7675227_7675228insG	NM_000546.6:c.384_385insC	NP_000537.3:p.Ala129ArgfsTer20	fs_indel	5000	2899	3620	0.00037298	0.000580943	0.000467152	0.000473692	652	504	1	7.02605e-05	0.000107081	1.60802e-07	5.91674e-05	0.92281
281	NC_000017.11:g.7675227_7675228insT	NM_000546.6:c.384_385insA	NP_000537.3:p.Ala129SerfsTer20	fs_indel	9961	3007	4433	0.000743051	0.000602586	0.000572068	0.000639235	590	3	1	6.35793e-05	6.37387e-07	1.60802e-07	2.14592e-05	1.03723
282	NC_000017.11:g.7675224_7675226del	NM_000546.6:c.386_388del	NP_000537.3:p.Ala129_Leu130delinsVal	if_del	4758	2515	3502	0.000354928	0.000503992	0.000451925	0.000436948	6212	2680	4007	0.000669414	0.000569399	0.000644333	0.000627715	0.951834
283	NC_000017.11:g.7675225_7675226del	NM_000546.6:c.387_388del	NP_000537.3:p.Leu130GlnfsTer18	fs_indel	13845	3961	7800	0.00103278	0.000793762	0.00100657	0.000944372	747	586	154	8.04978e-05	0.000124503	2.47635e-05	7.65881e-05	1.0437
284	NC_000017.11:g.7675226del	NM_000546.6:c.388del	NP_000537.3:p.Leu130SerfsTer40	fs_indel	22891	6901	12522	0.00170758	0.00138292	0.00161593	0.00156881	634	1561	1081	6.83208e-05	0.000331654	0.000173827	0.000191267	1.08204
285	NC_000017.11:g.7675226G>A	NM_000546.6:c.386C>T	NP_000537.3:p.Ala129Val	mis	5759	2475	3386	0.000429599	0.000495976	0.000436955	0.000454177	6250	4003	4664	0.000673509	0.000850486	0.000749979	0.000757992	-0.896987
286	NC_000017.11:g.7675226G>C	NM_000546.6:c.386C>G	NP_000537.3:p.Ala129Gly	mis	3399	1226	2292	0.000253552	0.000245684	0.000295777	0.000265004	4262	2342	1313	0.000459279	0.000497587	0.000211133	0.000389333	-0.868265
287	NC_000017.11:g.7675225_7675226delinsTT	NM_000546.6:c.386_387delinsAA	NP_000537.3:p.Ala129Glu	mis	3702	704	1537	0.000276155	0.000141078	0.000198346	0.000205193	3110	1528	1328	0.000335138	0.000324642	0.000213545	0.000291108	-1.33559
288	NC_000017.11:g.7675226G>T	NM_000546.6:c.386C>A	NP_000537.3:p.Ala129Asp	mis	5811	1518	2586	0.000433478	0.000304199	0.000333717	0.000357131	2527	2378	2769	0.000272313	0.000505235	0.00044526	0.000407603	-1.30672
290	NC_000017.11:g.7675227dup	NM_000546.6:c.385dup	NP_000537.3:p.Ala129GlyfsTer20	fs_indel	7727	4019	4356	0.000576404	0.000805385	0.000562131	0.000647973	121	1	2	1.30391e-05	2.12462e-07	3.21604e-07	4.5244e-06	1.02974
291	NC_000017.11:g.7675226dup	NM_000546.6:c.388dup	NP_000537.3:p.Leu130ProfsTer19	fs_indel	15826	6982	9298	0.00118056	0.00139915	0.00119988	0.00125987	962	20	4	0.000103667	4.24924e-06	6.43207e-07	3.61863e-05	0.963441
292	NC_000017.11:g.7675226_7675227insT	NM_000546.6:c.385_386insA	NP_000537.3:p.Ala129AspfsTer20	fs_indel	5176	2017	2930	0.000386109	0.000404196	0.000378109	0.000389471	1	1	296	1.07761e-07	2.12462e-07	4.75973e-05	1.59725e-05	1.14579
293	NC_000017.11:g.7675223_7675225del	NM_000546.6:c.388_390del	NP_000537.3:p.Leu130del	if_del	9842	3797	6471	0.000734175	0.000760898	0.000835067	0.000776713	9736	8970	7504	0.00104917	0.00190579	0.00120666	0.0013872	1.03625
294	NC_000017.11:g.7675225_7675226del	NM_000546.6:c.387_388del	NP_000537.3:p.Leu130GlnfsTer18	fs_indel	13845	3961	7800	0.00103278	0.000793762	0.00100657	0.000944372	747	586	154	8.04978e-05	0.000124503	2.47635e-05	7.65881e-05	1.0437
295	NC_000017.11:g.7675226del	NM_000546.6:c.388del	NP_000537.3:p.Leu130SerfsTer40	fs_indel	22891	6901	12522	0.00170758	0.00138292	0.00161593	0.00156881	634	1561	1081	6.83208e-05	0.000331654	0.000173827	0.000191267	1.08204
296	NC_000017.11:g.7675225G>A	NM_000546.6:c.387C>T	NP_000537.3:p.Ala129=	syn	8382	3739	4376	0.000625264	0.000749275	0.000564712	0.000646417	9037	6559	6000	0.00097384	0.00139354	0.000964811	0.00111073	-0.984099
297	NC_000017.11:g.7675225G>C	NM_000546.6:c.387C>G	NP_000537.3:p.Ala129=	syn	4713	1114	2309	0.000351571	0.000223239	0.000297971	0.000290927	7599	2583	1593	0.000818879	0.00054879	0.000256157	0.000541276	-0.78878
298	NC_000017.11:g.7675225G>T	NM_000546.6:c.387C>A	NP_000537.3:p.Ala129=	syn	8447	2722	6572	0.000630113	0.000545474	0.000848101	0.000674562	10835	6270	6443	0.0011676	0.00133214	0.00103605	0.00117859	-1.14195
299	NC_000017.11:g.7675225_7675226insA	NM_000546.6:c.386_387insT	NP_000537.3:p.Leu130ProfsTer19	fs_indel	2691	794	1156	0.000200738	0.000159113	0.000149179	0.000169677	130	2	1	1.4009e-05	4.24924e-07	1.60802e-07	4.86491e-06	1.11872
300	NC_000017.11:g.7675225_7675226insC	NM_000546.6:c.386_387insG	NP_000537.3:p.Leu130ProfsTer19	fs_indel	7056	2070	3291	0.00052635	0.000414816	0.000424696	0.000455287	331	21	133	3.5669e-05	4.46171e-06	2.13866e-05	2.05058e-05	0.998108
301	NC_000017.11:g.7675226dup	NM_000546.6:c.388dup	NP_000537.3:p.Leu130ProfsTer19	fs_indel	15826	6982	9298	0.00118056	0.00139915	0.00119988	0.00125987	962	20	4	0.000103667	4.24924e-06	6.43207e-07	3.61863e-05	0.963441
302	NC_000017.11:g.7675225_7675226insT	NM_000546.6:c.386_387insA	NP_000537.3:p.Leu130ProfsTer19	fs_indel	2794	1580	2056	0.000208421	0.000316623	0.000265322	0.000263455	2	1	339	2.15523e-07	2.12462e-07	5.45118e-05	1.83133e-05	1.12374
303	NC_000017.11:g.7675223_7675225del	NM_000546.6:c.388_390del	NP_000537.3:p.Leu130del	if_del	9842	3797	6471	0.000734175	0.000760898	0.000835067	0.000776713	9736	8970	7504	0.00104917	0.00190579	0.00120666	0.0013872	1.03625
304	NC_000017.11:g.7675223_7675224del	NM_000546.6:c.389_390del	NP_000537.3:p.Leu130GlnfsTer18	fs_indel	11406	3975	6122	0.000850843	0.000796568	0.000790029	0.00081248	938	91	603	0.00010108	1.93341e-05	9.69635e-05	7.24593e-05	0.960074
305	NC_000017.11:g.7675226del	NM_000546.6:c.388del	NP_000537.3:p.Leu130SerfsTer40	fs_indel	22891	6901	12522	0.00170758	0.00138292	0.00161593	0.00156881	634	1561	1081	6.83208e-05	0.000331654	0.000173827	0.000191267	1.08204
306	NC_000017.11:g.7675222_7675224delinsCCA	NM_000546.6:c.388_390delinsTGG	NP_000537.3:p.Leu130Trp	mis	4668	2133	3235	0.000348214	0.000427441	0.000417469	0.000397708	6416	3148	2579	0.000691398	0.000668831	0.000414708	0.000591645	1.02827
308	NC_000017.11:g.7675223_7675224delinsCA	NM_000546.6:c.388_389delinsTG	NP_000537.3:p.Leu130Cys	mis	4147	1762	2796	0.00030935	0.000353095	0.000360817	0.000341087	5895	2958	4464	0.000635254	0.000628463	0.000717819	0.000660512	1.08522
309	NC_000017.11:g.7675222_7675224delinsCTA	NM_000546.6:c.388_390delinsTAG	NP_000537.3:p.Leu130Ter	non	11385	4847	6012	0.000849276	0.000971312	0.000775834	0.000865474	226	268	1	2.43541e-05	5.69399e-05	1.60802e-07	2.71516e-05	1.04085
310	NC_000017.11:g.7675222_7675224delinsTTA	NM_000546.6:c.388_390delinsTAA	NP_000537.3:p.Leu130Ter	non	7423	3130	4376	0.000553727	0.000627235	0.000564712	0.000581891	109	12	233	1.1746e-05	2.54955e-06	3.74668e-05	1.72541e-05	1.08033
311	NC_000017.11:g.7675223_7675224delinsTA	NM_000546.6:c.388_389delinsTA	NP_000537.3:p.Leu130Tyr	mis	1412	566	571	0.00010533	0.000113423	7.36862e-05	9.74797e-05	1600	1136	1205	0.000172418	0.000241357	0.000193766	0.000202514	1.49047
312	NC_000017.11:g.7675224G>A	NM_000546.6:c.388C>T	NP_000537.3:p.Leu130Phe	mis	6715	3416	5086	0.000500913	0.000684547	0.000656336	0.000613932	9503	3991	5400	0.00102406	0.000847937	0.00086833	0.000913441	1.00697
313	NC_000017.11:g.7675223_7675224delinsCC	NM_000546.6:c.388_389delinsGG	NP_000537.3:p.Leu130Gly	mis	6536	2638	4713	0.00048756	0.00052864	0.000608201	0.000541467	8284	3710	7483	0.000892696	0.000788235	0.00120328	0.000961404	1.25513
314	NC_000017.11:g.7675223_7675224delinsGC	NM_000546.6:c.388_389delinsGC	NP_000537.3:p.Leu130Ala	mis	4619	1704	1864	0.000344559	0.000341472	0.000240545	0.000308859	6486	2674	2318	0.000698941	0.000568124	0.000372739	0.000546601	0.96231
315	NC_000017.11:g.7675222_7675224delinsTTC	NM_000546.6:c.388_390delinsGAA	NP_000537.3:p.Leu130Glu	mis	8097	3543	4887	0.000604004	0.000709997	0.000630655	0.000648219	7919	5969	8245	0.000853363	0.00126819	0.00132581	0.00114912	0.996215
316	NC_000017.11:g.7675223_7675224delinsTC	NM_000546.6:c.388_389delinsGA	NP_000537.3:p.Leu130Asp	mis	9823	4072	5821	0.000732757	0.000816006	0.000751186	0.00076665	9483	6553	5503	0.0010219	0.00139226	0.000884892	0.00109969	1.02539
317	NC_000017.11:g.7675224G>C	NM_000546.6:c.388C>G	NP_000537.3:p.Leu130Val	mis	2595	1062	2179	0.000193577	0.000212819	0.000281195	0.000229197	3101	1803	3009	0.000334168	0.000383069	0.000483853	0.000400363	0.762055
318	NC_000017.11:g.7675223_7675224inv	NM_000546.6:c.388_389inv	NP_000537.3:p.Leu130Ser	mis	2	2500	4707	1.49192e-07	0.000500986	0.000607427	0.000369521	6075	38	76	0.000654651	8.07356e-06	1.22209e-05	0.000224982	0.912749
319	NC_000017.11:g.7675223_7675224delinsGT	NM_000546.6:c.388_389delinsAC	NP_000537.3:p.Leu130Thr	mis	8874	4001	4372	0.000661966	0.000801778	0.000564196	0.00067598	9535	4098	6708	0.00102751	0.00087067	0.00107866	0.000992278	0.915442
320	NC_000017.11:g.7675222_7675224delinsTTT	NM_000546.6:c.388_390delinsAAA	NP_000537.3:p.Leu130Lys	mis	4863	2160	3218	0.000362761	0.000432852	0.000415275	0.000403629	3943	1654	1691	0.000424904	0.000351413	0.000271916	0.000349411	1.03953
321	NC_000017.11:g.7675223_7675224delinsTT	NM_000546.6:c.388_389delinsAA	NP_000537.3:p.Leu130Asn	mis	5671	3022	3881	0.000423034	0.000605592	0.000500834	0.00050982	8196	5673	5894	0.000883213	0.0012053	0.000947766	0.00101209	0.908594
322	NC_000017.11:g.7675222_7675224delinsCAT	NM_000546.6:c.388_390delinsATG	NP_000537.3:p.Leu130Met	mis	4182	2963	4158	0.000311961	0.000593769	0.00053658	0.00048077	4370	3554	3805	0.000470918	0.000755091	0.000611851	0.00061262	-0.0462741
323	NC_000017.11:g.7675224G>T	NM_000546.6:c.388C>A	NP_000537.3:p.Leu130Ile	mis	9792	3584	6350	0.000730445	0.000718214	0.000819452	0.000756037	9796	5705	10982	0.00105563	0.0012121	0.00176593	0.00134455	0.721008
325	NC_000017.11:g.7675224_7675225insC	NM_000546.6:c.387_388insG	NP_000537.3:p.Leu130AlafsTer19	fs_indel	7666	1873	4247	0.000571853	0.000375339	0.000548065	0.000498419	1	114	2	1.07761e-07	2.42207e-05	3.21604e-07	8.21669e-06	0.974599
326	NC_000017.11:g.7675226dup	NM_000546.6:c.388dup	NP_000537.3:p.Leu130ProfsTer19	fs_indel	15826	6982	9298	0.00118056	0.00139915	0.00119988	0.00125987	962	20	4	0.000103667	4.24924e-06	6.43207e-07	3.61863e-05	0.963441
328	NC_000017.11:g.7675223A>C	NM_000546.6:c.389T>G	NP_000537.3:p.Leu130Arg	mis	9581	3592	4517	0.000714705	0.000719817	0.000582908	0.000672477	13415	5168	4694	0.00144562	0.001098	0.000754804	0.00109948	0.956356
329	NC_000017.11:g.7675223A>G	NM_000546.6:c.389T>C	NP_000537.3:p.Leu130Pro	mis	9736	4902	6557	0.000726267	0.000982333	0.000846165	0.000851589	12446	6569	11261	0.0013412	0.00139566	0.00181079	0.00151588	1.00465
330	NC_000017.11:g.7675222_7675223delinsTT	NM_000546.6:c.389_390delinsAA	NP_000537.3:p.Leu130Gln	mis	1605	1250	1140	0.000119727	0.000250493	0.000147114	0.000172445	2920	1170	2269	0.000314664	0.000248581	0.000364859	0.000309368	0.926177
331	NC_000017.11:g.7675223A>T	NM_000546.6:c.389T>A	NP_000537.3:p.Leu130His	mis	12634	10031	7337	0.000942447	0.00201016	0.000946822	0.00129981	6960	4279	6165	0.00075002	0.000909126	0.000991343	0.000883496	0.760469
332	NC_000017.11:g.7675221_7675223del	NM_000546.6:c.389_391del	NP_000537.3:p.Leu130_Asn131delinsHis	if_del	5200	1845	2269	0.0003879	0.000369728	0.000292809	0.000350145	6246	2779	3990	0.000673078	0.000590433	0.000641599	0.000635037	0.906301
333	NC_000017.11:g.7675223_7675224del	NM_000546.6:c.389_390del	NP_000537.3:p.Leu130GlnfsTer18	fs_indel	11406	3975	6122	0.000850843	0.000796568	0.000790029	0.00081248	938	91	603	0.00010108	1.93341e-05	9.69635e-05	7.24593e-05	0.960074
334	NC_000017.11:g.7675223del	NM_000546.6:c.389del	NP_000537.3:p.Leu130ProfsTer40	fs_indel	4793	1222	2604	0.000357539	0.000244882	0.00033604	0.00031282	16	237	10	1.72418e-06	5.03535e-05	1.60802e-06	1.78952e-05	0.960829
335	NC_000017.11:g.7675223dup	NM_000546.6:c.389dup	NP_000537.3:p.Asn131GlnfsTer18	fs_indel	8864	4195	4150	0.00066122	0.000840655	0.000535547	0.000679141	116	257	389	1.25003e-05	5.46028e-05	6.25519e-05	4.32183e-05	0.992262
337	NC_000017.11:g.7675226dup	NM_000546.6:c.388dup	NP_000537.3:p.Leu130ProfsTer19	fs_indel	15826	6982	9298	0.00118056	0.00139915	0.00119988	0.00125987	962	20	4	0.000103667	4.24924e-06	6.43207e-07	3.61863e-05	0.963441
338	NC_000017.11:g.7675223_7675224insT	NM_000546.6:c.388_389insA	NP_000537.3:p.Leu130HisfsTer19	fs_indel	7028	2534	3131	0.000524261	0.000507799	0.000404048	0.000478703	2	134	52	2.15523e-07	2.84699e-05	8.36169e-06	1.23491e-05	1.05021
339	NC_000017.11:g.7675220_7675222del	NM_000546.6:c.393_395del	NP_000537.3:p.Asn131del	if_del	21766	7405	14058	0.00162366	0.00148392	0.00181415	0.00164058	25573	13797	20360	0.00275578	0.00293134	0.00327392	0.00298702	1.04164
341	NC_000017.11:g.7675222del	NM_000546.6:c.390del	NP_000537.3:p.Asn131ThrfsTer39	fs_indel	7273	2569	4823	0.000542537	0.000514813	0.000622396	0.000559916	573	6	8	6.17473e-05	1.27477e-06	1.28641e-06	2.14362e-05	1.02188
342	NC_000017.11:g.7675222G>A	NM_000546.6:c.390C>T	NP_000537.3:p.Leu130=	syn	2906	1098	1247	0.000216776	0.000220033	0.000160922	0.000199244	2720	1735	3939	0.000293111	0.000368622	0.000633398	0.00043171	-1.06693
343	NC_000017.11:g.7675222G>C	NM_000546.6:c.390C>G	NP_000537.3:p.Leu130=	syn	3697	1437	1850	0.000275782	0.000287967	0.000238738	0.000267495	2635	1485	3490	0.000283951	0.000315506	0.000561198	0.000386885	-0.529288
344	NC_000017.11:g.7675222G>T	NM_000546.6:c.390C>A	NP_000537.3:p.Leu130=	syn	4455	2308	2607	0.000332325	0.00046251	0.000336427	0.000377088	7297	4570	3288	0.000786335	0.000970952	0.000528716	0.000762001	-0.733691
345	NC_000017.11:g.7675223dup	NM_000546.6:c.389dup	NP_000537.3:p.Asn131GlnfsTer18	fs_indel	8864	4195	4150	0.00066122	0.000840655	0.000535547	0.000679141	116	257	389	1.25003e-05	5.46028e-05	6.25519e-05	4.32183e-05	0.992262
347	NC_000017.11:g.7675222dup	NM_000546.6:c.390dup	NP_000537.3:p.Asn131GlnfsTer18	fs_indel	8686	3480	4221	0.000647941	0.000697373	0.00054471	0.000630008	1	2	646	1.07761e-07	4.24924e-07	0.000103878	3.48035e-05	0.989297
348	NC_000017.11:g.7675222_7675223insT	NM_000546.6:c.389_390insA	NP_000537.3:p.Asn131GlnfsTer18	fs_indel	3631	1311	1766	0.000270858	0.000262717	0.000227898	0.000253824	2	162	2	2.15523e-07	3.44189e-05	3.21604e-07	1.1652e-05	0.965374
349	NC_000017.11:g.7675220_7675222del	NM_000546.6:c.393_395del	NP_000537.3:p.Asn131del	if_del	21766	7405	14058	0.00162366	0.00148392	0.00181415	0.00164058	25573	13797	20360	0.00275578	0.00293134	0.00327392	0.00298702	1.04164
351	NC_000017.11:g.7675221del	NM_000546.6:c.392del	NP_000537.3:p.Asn131ThrfsTer39	fs_indel	10946	4517	7079	0.000816529	0.000905182	0.000913528	0.000878413	707	652	475	7.61874e-05	0.000138525	7.63808e-05	9.70312e-05	1.04151
352	NC_000017.11:g.7675220_7675221inv	NM_000546.6:c.391_392inv	NP_000537.3:p.Asn131Phe	mis	4961	1843	2142	0.000370071	0.000369327	0.00027642	0.000338606	4423	2809	5119	0.000476629	0.000596806	0.000823144	0.000632193	1.07566
353	NC_000017.11:g.7675219_7675221delinsCCA	NM_000546.6:c.391_393delinsTGG	NP_000537.3:p.Asn131Trp	mis	7293	2315	4897	0.000544029	0.000463913	0.000631946	0.000546629	11163	3439	7008	0.00120294	0.000730658	0.0011269	0.00102017	1.09865
355	NC_000017.11:g.7675220_7675221delinsCA	NM_000546.6:c.391_392delinsTG	NP_000537.3:p.Asn131Cys	mis	4247	1407	3718	0.00031681	0.000281955	0.000479799	0.000359521	3990	2400	3179	0.000429968	0.000509909	0.000511189	0.000483689	0.976706
357	NC_000017.11:g.7675219_7675221delinsTTA	NM_000546.6:c.391_393delinsTAA	NP_000537.3:p.Asn131Ter	non	4357	1749	2058	0.000325015	0.00035049	0.00026558	0.000313695	8	213	6	8.62092e-07	4.52545e-05	9.64811e-07	1.56938e-05	1.01194
358	NC_000017.11:g.7675221T>A	NM_000546.6:c.391A>T	NP_000537.3:p.Asn131Tyr	mis	5342	2109	3111	0.000398492	0.000422632	0.000401467	0.00040753	6120	4037	2056	0.0006595	0.00085771	0.000330608	0.00061594	1.00761
359	NC_000017.11:g.7675220_7675221delinsAC	NM_000546.6:c.391_392delinsGT	NP_000537.3:p.Asn131Val	mis	6179	2344	2385	0.000460929	0.000469725	0.000307778	0.000412811	7331	2235	2108	0.000789999	0.000474853	0.00033897	0.000534608	0.896194
360	NC_000017.11:g.7675220_7675221delinsCC	NM_000546.6:c.391_392delinsGG	NP_000537.3:p.Asn131Gly	mis	4601	1208	2105	0.000343217	0.000242076	0.000271645	0.000285646	5294	2173	1589	0.000570489	0.00046168	0.000255514	0.000429228	-0.198849
361	NC_000017.11:g.7675220_7675221delinsGC	NM_000546.6:c.391_392delinsGC	NP_000537.3:p.Asn131Ala	mis	3261	1155	1075	0.000243258	0.000231456	0.000138726	0.00020448	4462	2280	2537	0.000480832	0.000484414	0.000407954	0.000457733	1.08062
362	NC_000017.11:g.7675219_7675221delinsTTC	NM_000546.6:c.391_393delinsGAA	NP_000537.3:p.Asn131Glu	mis	4445	2229	3027	0.00033158	0.000446679	0.000390627	0.000389629	6754	3530	2338	0.000727821	0.000749992	0.000375955	0.000617922	0.961478
363	NC_000017.11:g.7675221T>C	NM_000546.6:c.391A>G	NP_000537.3:p.Asn131Asp	mis	8668	3344	4414	0.000646599	0.000670119	0.000569616	0.000628778	14844	5614	9390	0.00159961	0.00119276	0.00150993	0.0014341	0.897784
364	NC_000017.11:g.7675220_7675221delinsAG	NM_000546.6:c.391_392delinsCT	NP_000537.3:p.Asn131Leu	mis	3417	1957	2911	0.000254895	0.000392172	0.000375657	0.000340908	3167	2472	2540	0.000341281	0.000525207	0.000408436	0.000424975	0.843342
365	NC_000017.11:g.7675220_7675221delinsGG	NM_000546.6:c.391_392delinsCC	NP_000537.3:p.Asn131Pro	mis	5564	1465	3235	0.000415053	0.000293578	0.000417469	0.000375366	9390	2128	3590	0.00101188	0.00045212	0.000577278	0.000680426	1.05158
366	NC_000017.11:g.7675219_7675221delinsTTG	NM_000546.6:c.391_393delinsCAA	NP_000537.3:p.Asn131Gln	mis	4218	791	1777	0.000314646	0.000158512	0.000229318	0.000234159	2582	1375	2226	0.00027824	0.000292136	0.000357945	0.00030944	0.602113
367	NC_000017.11:g.7675221T>G	NM_000546.6:c.391A>C	NP_000537.3:p.Asn131His	mis	4706	2113	3033	0.000351049	0.000423433	0.000391401	0.000388628	4816	3956	3822	0.000518979	0.000840501	0.000614584	0.000658021	0.587623
368	NC_000017.11:g.7675221_7675222insA	NM_000546.6:c.390_391insT	NP_000537.3:p.Asn131Ter	fs_indel	3821	2030	2554	0.000285032	0.000406801	0.000329587	0.000340473	1	191	1	1.07761e-07	4.05803e-05	1.60802e-07	1.36163e-05	1.17729
369	NC_000017.11:g.7675221_7675222insC	NM_000546.6:c.390_391insG	NP_000537.3:p.Asn131GlufsTer18	fs_indel	4272	2038	3180	0.000318674	0.000408404	0.000410371	0.00037915	1	1	26	1.07761e-07	2.12462e-07	4.18085e-06	1.50036e-06	1.03429
370	NC_000017.11:g.7675222dup	NM_000546.6:c.390dup	NP_000537.3:p.Asn131GlnfsTer18	fs_indel	8686	3480	4221	0.000647941	0.000697373	0.00054471	0.000630008	1	2	646	1.07761e-07	4.24924e-07	0.000103878	3.48035e-05	0.989297
371	NC_000017.11:g.7675221dup	NM_000546.6:c.392dup	NP_000537.3:p.Asn131LysfsTer18	fs_indel	11581	4987	6709	0.000863897	0.000999367	0.00086578	0.000909681	430	1	1	4.63374e-05	2.12462e-07	1.60802e-07	1.55702e-05	1.02713
372	NC_000017.11:g.7675220_7675222del	NM_000546.6:c.393_395del	NP_000537.3:p.Asn131del	if_del	21766	7405	14058	0.00162366	0.00148392	0.00181415	0.00164058	25573	13797	20360	0.00275578	0.00293134	0.00327392	0.00298702	1.04164
373	NC_000017.11:g.7675219_7675220del	NM_000546.6:c.393_394del	NP_000537.3:p.Asn131LysfsTer17	fs_indel	13313	4174	6991	0.000993097	0.000836446	0.000902171	0.000910572	63	250	267	6.78897e-06	5.31156e-05	4.29341e-05	3.42795e-05	1.03234
374	NC_000017.11:g.7675221del	NM_000546.6:c.392del	NP_000537.3:p.Asn131ThrfsTer39	fs_indel	10946	4517	7079	0.000816529	0.000905182	0.000913528	0.000878413	707	652	475	7.61874e-05	0.000138525	7.63808e-05	9.70312e-05	1.04151
375	NC_000017.11:g.7675219_7675220delinsCA	NM_000546.6:c.392_393delinsTG	NP_000537.3:p.Asn131Met	mis	3358	1106	2869	0.000250494	0.000221636	0.000370237	0.000280789	3745	1158	2906	0.000403567	0.000246031	0.00046729	0.000372296	0.979547
376	NC_000017.11:g.7675220T>A	NM_000546.6:c.392A>T	NP_000537.3:p.Asn131Ile	mis	4492	1630	1962	0.000335086	0.000326643	0.000253191	0.000304973	6617	3100	6487	0.000713058	0.000658633	0.00104312	0.000804937	0.877145
377	NC_000017.11:g.7675219_7675220delinsTC	NM_000546.6:c.392_393delinsGA	NP_000537.3:p.Asn131Arg	mis	3962	1426	2715	0.00029555	0.000285762	0.000350364	0.000310559	4119	1031	3478	0.00044387	0.000219049	0.000559269	0.000407396	0.147884
378	NC_000017.11:g.7675220T>C	NM_000546.6:c.392A>G	NP_000537.3:p.Asn131Ser	mis	5771	2267	4142	0.000430494	0.000454294	0.000534515	0.000473101	9254	6977	6429	0.000997225	0.00148235	0.00103379	0.00117112	0.938649
379	NC_000017.11:g.7675220T>G	NM_000546.6:c.392A>C	NP_000537.3:p.Asn131Thr	mis	6589	2132	4153	0.000491514	0.000427241	0.000535935	0.000484896	9833	4562	5734	0.00105962	0.000969253	0.000922037	0.000983636	1.08368
381	NC_000017.11:g.7675220_7675221insC	NM_000546.6:c.391_392insG	NP_000537.3:p.Asn131ArgfsTer18	fs_indel	3908	1288	1830	0.000291521	0.000258108	0.000236157	0.000261929	181	226	1	1.95048e-05	4.80165e-05	1.60802e-07	2.25607e-05	0.873589
382	NC_000017.11:g.7675220_7675221insG	NM_000546.6:c.391_392insC	NP_000537.3:p.Asn131ThrfsTer18	fs_indel	2549	912	1743	0.000190145	0.00018276	0.00022493	0.000199278	1	387	311	1.07761e-07	8.22229e-05	5.00094e-05	4.41133e-05	1.14866
383	NC_000017.11:g.7675221dup	NM_000546.6:c.392dup	NP_000537.3:p.Asn131LysfsTer18	fs_indel	11581	4987	6709	0.000863897	0.000999367	0.00086578	0.000909681	430	1	1	4.63374e-05	2.12462e-07	1.60802e-07	1.55702e-05	1.02713
384	NC_000017.11:g.7675220_7675222del	NM_000546.6:c.393_395del	NP_000537.3:p.Asn131del	if_del	21766	7405	14058	0.00162366	0.00148392	0.00181415	0.00164058	25573	13797	20360	0.00275578	0.00293134	0.00327392	0.00298702	1.04164
385	NC_000017.11:g.7675219_7675220del	NM_000546.6:c.393_394del	NP_000537.3:p.Asn131LysfsTer17	fs_indel	13313	4174	6991	0.000993097	0.000836446	0.000902171	0.000910572	63	250	267	6.78897e-06	5.31156e-05	4.29341e-05	3.42795e-05	1.03234
386	NC_000017.11:g.7675219del	NM_000546.6:c.393del	NP_000537.3:p.Asn131LysfsTer39	fs_indel	10025	3273	4562	0.000747826	0.000655891	0.000588715	0.000664144	500	7	588	5.38807e-05	1.48724e-06	9.45514e-05	4.99731e-05	0.977629
387	NC_000017.11:g.7675219G>A	NM_000546.6:c.393C>T	NP_000537.3:p.Asn131=	syn	2599	1147	2807	0.000193875	0.000229852	0.000362237	0.000261988	2904	2751	3312	0.000312939	0.000584484	0.000532575	0.000476666	-0.826224
388	NC_000017.11:g.7675219G>C	NM_000546.6:c.393C>G	NP_000537.3:p.Asn131Lys	mis	4830	1859	4159	0.000360299	0.000372533	0.000536709	0.00042318	4013	2957	4638	0.000432447	0.000628251	0.000745799	0.000602165	-0.28891
389	NC_000017.11:g.7675219G>T	NM_000546.6:c.393C>A	NP_000537.3:p.Asn131Lys	mis	2167	1080	1181	0.00016165	0.000216426	0.000152405	0.000176827	1537	1773	2427	0.000165629	0.000376696	0.000390266	0.000310864	-0.208888
391	NC_000017.11:g.7675219_7675220insC	NM_000546.6:c.392_393insG	NP_000537.3:p.Asn131LysfsTer18	fs_indel	6071	1976	2522	0.000452873	0.000395979	0.000325458	0.000391437	2	1	192	2.15523e-07	2.12462e-07	3.08739e-05	1.0434e-05	0.830737
392	NC_000017.11:g.7675219dup	NM_000546.6:c.393dup	NP_000537.3:p.Lys132GlnfsTer17	fs_indel	10968	4013	5822	0.00081817	0.000804183	0.000751315	0.000791222	194	149	84	2.09057e-05	3.16569e-05	1.35073e-05	2.20233e-05	0.947
393	NC_000017.11:g.7675221dup	NM_000546.6:c.392dup	NP_000537.3:p.Asn131LysfsTer18	fs_indel	11581	4987	6709	0.000863897	0.000999367	0.00086578	0.000909681	430	1	1	4.63374e-05	2.12462e-07	1.60802e-07	1.55702e-05	1.02713
394	NC_000017.11:g.7675216_7675218del	NM_000546.6:c.395_397del	NP_000537.3:p.Lys132del	if_del	4891	1291	3329	0.000364849	0.000258709	0.000429599	0.000351053	4974	3377	3052	0.000536006	0.000717485	0.000490767	0.000581419	1.22622
395	NC_000017.11:g.7675217_7675218del	NM_000546.6:c.394_395del	NP_000537.3:p.Lys132AspfsTer16	fs_indel	5577	1384	2466	0.000416022	0.000277346	0.000318231	0.0003372	4	3	195	4.31046e-07	6.37387e-07	3.13563e-05	1.08083e-05	1.11135
396	NC_000017.11:g.7675218del	NM_000546.6:c.395del	NP_000537.3:p.Lys132ArgfsTer38	fs_indel	14232	4783	8882	0.00106165	0.000958486	0.0011462	0.00105545	1133	276	426	0.000122094	5.86396e-05	6.85016e-05	8.30783e-05	0.995286
397	NC_000017.11:g.7675216_7675218delinsGAA	NM_000546.6:c.394_396delinsTTC	NP_000537.3:p.Lys132Phe	mis	3263	1560	1263	0.000243407	0.000312615	0.000162987	0.00023967	2507	1886	4416	0.000270158	0.000400704	0.000710101	0.000460321	0.973884
398	NC_000017.11:g.7675216_7675218delinsGCA	NM_000546.6:c.394_396delinsTGC	NP_000537.3:p.Lys132Cys	mis	4756	2233	2618	0.000354779	0.000447481	0.000337847	0.000380035	4850	2708	3768	0.000522643	0.000575348	0.000605901	0.000567964	1.01059
399	NC_000017.11:g.7675216_7675218delinsTCA	NM_000546.6:c.394_396delinsTGA	NP_000537.3:p.Lys132Ter	non	3271	1491	2123	0.000244004	0.000298788	0.000273968	0.000272253	206	1	1	2.21989e-05	2.12462e-07	1.60802e-07	7.52404e-06	0.986996
400	NC_000017.11:g.7675217_7675218delinsCA	NM_000546.6:c.394_395delinsTG	NP_000537.3:p.Lys132Trp	mis	8028	2597	4240	0.000598857	0.000520424	0.000547162	0.000555481	8995	5420	7574	0.000969314	0.00115155	0.00121791	0.00111292	1.13668
401	NC_000017.11:g.7675216_7675218delinsGTA	NM_000546.6:c.394_396delinsTAC	NP_000537.3:p.Lys132Tyr	mis	7896	2218	4133	0.000589011	0.000444475	0.000533354	0.00052228	7022	3713	4980	0.000756701	0.000788872	0.000800793	0.000782122	0.977072
403	NC_000017.11:g.7675218T>A	NM_000546.6:c.394A>T	NP_000537.3:p.Lys132Ter	non	7522	1560	2560	0.000561112	0.000312615	0.000330362	0.000401363	463	125	263	4.98936e-05	2.65578e-05	4.22909e-05	3.95807e-05	1.21705
404	NC_000017.11:g.7675217_7675218delinsAC	NM_000546.6:c.394_395delinsGT	NP_000537.3:p.Lys132Val	mis	6352	1726	4047	0.000473834	0.000345881	0.000522255	0.000447323	9015	3450	2309	0.00097147	0.000732995	0.000371291	0.000691919	1.1036
405	NC_000017.11:g.7675217_7675218delinsCC	NM_000546.6:c.394_395delinsGG	NP_000537.3:p.Lys132Gly	mis	2992	1168	1696	0.000223191	0.000234061	0.000218865	0.000225372	3712	1501	2038	0.000400011	0.000318906	0.000327714	0.000348877	1.20841
406	NC_000017.11:g.7675217_7675218delinsGC	NM_000546.6:c.394_395delinsGC	NP_000537.3:p.Lys132Ala	mis	7478	1648	3325	0.000557829	0.00033025	0.000429083	0.000439054	7017	4051	5194	0.000756162	0.000860684	0.000835204	0.00081735	1.00527
407	NC_000017.11:g.7675216_7675218delinsGTC	NM_000546.6:c.394_396delinsGAC	NP_000537.3:p.Lys132Asp	mis	8572	3235	4654	0.000639438	0.000648276	0.000600587	0.000629434	7035	5984	3197	0.000758102	0.00127137	0.000514083	0.000847853	0.877192
408	NC_000017.11:g.7675218T>C	NM_000546.6:c.394A>G	NP_000537.3:p.Lys132Glu	mis	5834	2721	3996	0.000435193	0.000545273	0.000515674	0.000498714	12513	3381	8972	0.00134842	0.000718335	0.00144271	0.00116982	1.05596
409	NC_000017.11:g.7675217_7675218delinsAG	NM_000546.6:c.394_395delinsCT	NP_000537.3:p.Lys132Leu	mis	6889	2050	4794	0.000513892	0.000410809	0.000618654	0.000514452	5686	2400	2812	0.000612732	0.000509909	0.000452175	0.000524939	1.04085
410	NC_000017.11:g.7675217_7675218delinsGG	NM_000546.6:c.394_395delinsCC	NP_000537.3:p.Lys132Pro	mis	2193	709	1738	0.000163589	0.00014208	0.000224285	0.000176651	4302	939	1727	0.00046359	0.000199502	0.000277705	0.000313599	1.03399
411	NC_000017.11:g.7675216_7675218delinsGTG	NM_000546.6:c.394_396delinsCAC	NP_000537.3:p.Lys132His	mis	4983	1986	3783	0.000371712	0.000397983	0.000488187	0.000419294	3637	2250	4518	0.000391928	0.00047804	0.000726502	0.000532157	1.10288
412	NC_000017.11:g.7675218T>G	NM_000546.6:c.394A>C	NP_000537.3:p.Lys132Gln	mis	5401	1946	2809	0.000402893	0.000389968	0.000362495	0.000385119	5619	2517	4316	0.000605512	0.000534767	0.00069402	0.000611433	1.08897
413	NC_000017.11:g.7675218_7675219insA	NM_000546.6:c.393_394insT	NP_000537.3:p.Lys132Ter	fs_indel	7869	2539	4153	0.000586996	0.000508801	0.000535935	0.000543911	1	1	177	1.07761e-07	2.12462e-07	2.84619e-05	9.59405e-06	0.983413
415	NC_000017.11:g.7675219dup	NM_000546.6:c.393dup	NP_000537.3:p.Lys132GlnfsTer17	fs_indel	10968	4013	5822	0.00081817	0.000804183	0.000751315	0.000791222	194	149	84	2.09057e-05	3.16569e-05	1.35073e-05	2.20233e-05	0.947
416	NC_000017.11:g.7675218dup	NM_000546.6:c.395dup	NP_000537.3:p.Met133AspfsTer16	fs_indel	24370	6991	12686	0.00181791	0.00140096	0.0016371	0.00161865	272	165	541	2.93111e-05	3.50563e-05	8.69938e-05	5.04537e-05	1.04858
417	NC_000017.11:g.7675216_7675218del	NM_000546.6:c.395_397del	NP_000537.3:p.Lys132del	if_del	4891	1291	3329	0.000364849	0.000258709	0.000429599	0.000351053	4974	3377	3052	0.000536006	0.000717485	0.000490767	0.000581419	1.22622
419	NC_000017.11:g.7675218del	NM_000546.6:c.395del	NP_000537.3:p.Lys132ArgfsTer38	fs_indel	14232	4783	8882	0.00106165	0.000958486	0.0011462	0.00105545	1133	276	426	0.000122094	5.86396e-05	6.85016e-05	8.30783e-05	0.995286
420	NC_000017.11:g.7675216_7675217delinsTA	NM_000546.6:c.395_396delinsTA	NP_000537.3:p.Lys132Ile	mis	5027	1948	3047	0.000374994	0.000390368	0.000393208	0.00038619	2489	2146	4377	0.000268218	0.000455944	0.000703829	0.000475997	0.955523
421	NC_000017.11:g.7675217T>A	NM_000546.6:c.395A>T	NP_000537.3:p.Lys132Met	mis	2073	1521	2068	0.000154638	0.0003048	0.00026687	0.000242103	5238	1791	2247	0.000564455	0.00038052	0.000361322	0.000435432	1.00865
422	NC_000017.11:g.7675216_7675217delinsGC	NM_000546.6:c.395_396delinsGC	NP_000537.3:p.Lys132Ser	mis	7306	2497	3741	0.000544999	0.000500385	0.000482767	0.000509384	5737	3122	3440	0.000618228	0.000663307	0.000553158	0.000611564	0.971315
423	NC_000017.11:g.7675217T>C	NM_000546.6:c.395A>G	NP_000537.3:p.Lys132Arg	mis	6954	2647	4398	0.000518741	0.000530444	0.000567551	0.000538912	10275	5305	6335	0.00110725	0.00112711	0.00101868	0.00108435	0.901199
424	NC_000017.11:g.7675217T>G	NM_000546.6:c.395A>C	NP_000537.3:p.Lys132Thr	mis	4865	2096	3755	0.00036291	0.000420027	0.000484574	0.000422503	8861	2243	5446	0.000954874	0.000476553	0.000875726	0.000769051	0.887144
425	NC_000017.11:g.7675217_7675218insA	NM_000546.6:c.394_395insT	NP_000537.3:p.Lys132IlefsTer17	fs_indel	4819	2672	2482	0.000359478	0.000535454	0.000320296	0.000405076	1	90	1	1.07761e-07	1.91216e-05	1.60802e-07	6.46339e-06	0.989505
426	NC_000017.11:g.7675217_7675218insC	NM_000546.6:c.394_395insG	NP_000537.3:p.Lys132ArgfsTer17	fs_indel	2446	710	1356	0.000182462	0.00014228	0.000174988	0.000166577	2	147	1	2.15523e-07	3.12319e-05	1.60802e-07	1.05361e-05	0.962293
428	NC_000017.11:g.7675218dup	NM_000546.6:c.395dup	NP_000537.3:p.Met133AspfsTer16	fs_indel	24370	6991	12686	0.00181791	0.00140096	0.0016371	0.00161865	272	165	541	2.93111e-05	3.50563e-05	8.69938e-05	5.04537e-05	1.04858
429	NC_000017.11:g.7675216C>A	NM_000546.6:c.396G>T	NP_000537.3:p.Lys132Asn	mis	7197	2876	5739	0.000536868	0.000576334	0.000740604	0.000617935	8941	4338	5714	0.000963495	0.000921661	0.000918821	0.000934659	0.788218
430	NC_000017.11:g.7675216C>G	NM_000546.6:c.396G>C	NP_000537.3:p.Lys132Asn	mis	4181	2109	1690	0.000311886	0.000422632	0.00021809	0.000317536	2122	1741	3008	0.00022867	0.000369897	0.000483692	0.000360753	1.06287
431	NC_000017.11:g.7675216C>T	NM_000546.6:c.396G>A	NP_000537.3:p.Lys132=	syn	3669	1771	3379	0.000273693	0.000354899	0.000436052	0.000354881	7352	4043	4245	0.000792262	0.000858985	0.000682604	0.00077795	-0.814324
432	NC_000017.11:g.7675214_7675216del	NM_000546.6:c.397_399del	NP_000537.3:p.Met133del	if_del	8782	3186	4064	0.000655103	0.000638457	0.000524449	0.000606003	8878	2609	4306	0.000956706	0.000554314	0.000692412	0.000734478	0.835898
434	NC_000017.11:g.7675216del	NM_000546.6:c.396del	NP_000537.3:p.Met133CysfsTer37	fs_indel	3736	1598	2924	0.000278691	0.00032023	0.000377335	0.000325419	11	6	4	1.18538e-06	1.27477e-06	6.43207e-07	1.03445e-06	1.03682
438	NC_000017.11:g.7675218dup	NM_000546.6:c.395dup	NP_000537.3:p.Met133AspfsTer16	fs_indel	24370	6991	12686	0.00181791	0.00140096	0.0016371	0.00161865	272	165	541	2.93111e-05	3.50563e-05	8.69938e-05	5.04537e-05	1.04858
439	NC_000017.11:g.7675214_7675216del	NM_000546.6:c.397_399del	NP_000537.3:p.Met133del	if_del	8782	3186	4064	0.000655103	0.000638457	0.000524449	0.000606003	8878	2609	4306	0.000956706	0.000554314	0.000692412	0.000734478	0.835898
440	NC_000017.11:g.7675214_7675215del	NM_000546.6:c.397_398del	NP_000537.3:p.Met133ValfsTer15	fs_indel	5006	1464	2524	0.000373428	0.000293377	0.000325716	0.00033084	5	277	414	5.38807e-07	5.8852e-05	6.65719e-05	4.19876e-05	1.02025
441	NC_000017.11:g.7675215del	NM_000546.6:c.397del	NP_000537.3:p.Met133CysfsTer37	fs_indel	8642	3815	6378	0.000644659	0.000764505	0.000823065	0.000744076	11	6	9	1.18538e-06	1.27477e-06	1.44722e-06	1.30246e-06	1.00194
442	NC_000017.11:g.7675213_7675215delinsGCA	NM_000546.6:c.397_399delinsTGC	NP_000537.3:p.Met133Cys	mis	6663	2486	4995	0.000497034	0.000498181	0.000644593	0.000546602	7574	3829	5025	0.000816185	0.000813518	0.000808029	0.000812577	0.951154
443	NC_000017.11:g.7675213_7675215delinsTCA	NM_000546.6:c.397_399delinsTGA	NP_000537.3:p.Met133Ter	non	5439	1671	2287	0.000405728	0.000334859	0.000295132	0.00034524	9	256	101	9.69853e-07	5.43903e-05	1.6241e-05	2.38671e-05	1.05486
444	NC_000017.11:g.7675214_7675215delinsCA	NM_000546.6:c.397_398delinsTG	NP_000537.3:p.Met133Trp	mis	4653	2507	3350	0.000347096	0.000502389	0.000432309	0.000427265	3275	2891	2891	0.000352919	0.000614228	0.000464878	0.000477342	0.781895
445	NC_000017.11:g.7675213_7675215delinsGTA	NM_000546.6:c.397_399delinsTAC	NP_000537.3:p.Met133Tyr	mis	5453	2157	2958	0.000406772	0.000432251	0.000381723	0.000406915	3687	3374	4817	0.000397317	0.000716848	0.000774582	0.000629582	0.707589
446	NC_000017.11:g.7675213_7675215delinsTTA	NM_000546.6:c.397_399delinsTAA	NP_000537.3:p.Met133Ter	non	6377	2080	3290	0.000475699	0.00041682	0.000424566	0.000439029	1	2	92	1.07761e-07	4.24924e-07	1.47938e-05	5.10882e-06	1.08857
447	NC_000017.11:g.7675214_7675215delinsTA	NM_000546.6:c.397_398delinsTA	NP_000537.3:p.Met133Ter	non	4210	1061	2037	0.000314049	0.000212618	0.00026287	0.000263179	5	607	8	5.38807e-07	0.000128965	1.28641e-06	4.35966e-05	0.872655
448	NC_000017.11:g.7675213_7675215delinsGAA	NM_000546.6:c.397_399delinsTTC	NP_000537.3:p.Met133Phe	mis	2826	781	2418	0.000210808	0.000156508	0.000312037	0.000226451	889	2353	3012	9.58e-05	0.000499924	0.000484335	0.00036002	1.26895
449	NC_000017.11:g.7675215T>A	NM_000546.6:c.397A>T	NP_000537.3:p.Met133Leu	mis	5409	1951	3155	0.00040349	0.00039097	0.000407145	0.000400535	3420	2306	3283	0.000368544	0.000489938	0.000527912	0.000462131	-2.58561
450	NC_000017.11:g.7675214_7675215delinsCC	NM_000546.6:c.397_398delinsGG	NP_000537.3:p.Met133Gly	mis	5284	1282	2821	0.000394166	0.000256906	0.000364043	0.000338371	7194	2438	4131	0.000775236	0.000517983	0.000664272	0.000652497	1.24384
451	NC_000017.11:g.7675214_7675215delinsGC	NM_000546.6:c.397_398delinsGC	NP_000537.3:p.Met133Ala	mis	2201	844	1801	0.000164186	0.000169133	0.000232415	0.000188578	956	1183	2090	0.00010302	0.000251343	0.000336076	0.000230146	1.07485
452	NC_000017.11:g.7675213_7675215delinsGTC	NM_000546.6:c.397_399delinsGAC	NP_000537.3:p.Met133Asp	mis	4146	1260	2913	0.000309275	0.000252497	0.000375916	0.000312563	2265	760	2637	0.00024408	0.000161471	0.000424034	0.000276528	0.903087
453	NC_000017.11:g.7675214_7675215delinsTC	NM_000546.6:c.397_398delinsGA	NP_000537.3:p.Met133Glu	mis	6857	1655	2665	0.000511505	0.000331653	0.000343912	0.00039569	6561	2238	1354	0.000707023	0.00047549	0.000217726	0.000466746	1.03298
454	NC_000017.11:g.7675215T>C	NM_000546.6:c.397A>G	NP_000537.3:p.Met133Val	mis	7778	3113	5139	0.000580208	0.000623828	0.000663175	0.000622404	8244	5950	8304	0.000888386	0.00126415	0.0013353	0.00116261	-1.20577
455	NC_000017.11:g.7675214_7675215delinsGG	NM_000546.6:c.397_398delinsCC	NP_000537.3:p.Met133Pro	mis	5581	1711	3265	0.000416321	0.000342875	0.00042134	0.000393512	4626	2370	4724	0.000498505	0.000503535	0.000759628	0.000587223	1.0002
456	NC_000017.11:g.7675213_7675215delinsGTG	NM_000546.6:c.397_399delinsCAC	NP_000537.3:p.Met133His	mis	7317	2984	4026	0.000545819	0.000597977	0.000519545	0.000554447	7390	4980	5325	0.000796357	0.00105806	0.000856269	0.000903563	1.05877
457	NC_000017.11:g.7675214_7675215delinsTG	NM_000546.6:c.397_398delinsCA	NP_000537.3:p.Met133Gln	mis	2985	944	2040	0.000222669	0.000189172	0.000263257	0.000225033	4439	2671	2557	0.000478353	0.000567487	0.00041117	0.00048567	1.06887
458	NC_000017.11:g.7675215T>G	NM_000546.6:c.397A>C	NP_000537.3:p.Met133Leu	mis	6681	1993	3412	0.000498376	0.000399386	0.00044031	0.000446024	8512	5175	3086	0.000917266	0.00109949	0.000496234	0.000837664	-0.937888
461	NC_000017.11:g.7675215_7675216insG	NM_000546.6:c.396_397insC	NP_000537.3:p.Met133HisfsTer16	fs_indel	7265	3114	4196	0.00054194	0.000624028	0.000541484	0.000569151	724	1	1	7.80193e-05	2.12462e-07	1.60802e-07	2.61309e-05	0.882055
462	NC_000017.11:g.7675215dup	NM_000546.6:c.397dup	NP_000537.3:p.Met133AsnfsTer16	fs_indel	11756	3508	4963	0.000876951	0.000702984	0.000640463	0.000740133	924	5	2	9.95716e-05	1.06231e-06	3.21604e-07	3.36518e-05	1.06537
463	NC_000017.11:g.7675213_7675214delinsGC	NM_000546.6:c.398_399delinsGC	NP_000537.3:p.Met133Ser	mis	6639	2701	4458	0.000495243	0.000541265	0.000575294	0.000537268	5641	3412	6002	0.000607882	0.000724921	0.000965132	0.000765979	0.92755
464	NC_000017.11:g.7675214A>C	NM_000546.6:c.398T>G	NP_000537.3:p.Met133Arg	mis	9490	2941	5799	0.000707917	0.00058936	0.000748347	0.000681874	10823	4829	6756	0.0011663	0.00102598	0.00108638	0.00109289	1.01061
465	NC_000017.11:g.7675214A>G	NM_000546.6:c.398T>C	NP_000537.3:p.Met133Thr	mis	12341	3501	5665	0.00092059	0.000701581	0.000731054	0.000784408	15187	6225	7286	0.00163657	0.00132258	0.0011716	0.00137692	1.05673
466	NC_000017.11:g.7675213_7675214delinsGT	NM_000546.6:c.398_399delinsAC	NP_000537.3:p.Met133Asn	mis	5992	2250	3446	0.00044698	0.000450887	0.000444698	0.000447522	3114	1658	4032	0.000335569	0.000352262	0.000648353	0.000445395	0.88527
467	NC_000017.11:g.7675214A>T	NM_000546.6:c.398T>A	NP_000537.3:p.Met133Lys	mis	5321	2359	3314	0.000396926	0.00047273	0.000427664	0.00043244	6865	3280	2924	0.000739783	0.000696876	0.000470184	0.000635614	1.05014
468	NC_000017.11:g.7675212_7675214del	NM_000546.6:c.399_401del	NP_000537.3:p.Met133_Phe134delinsIle	if_del	6913	2517	5312	0.000515683	0.000504393	0.000685501	0.000568525	7110	4470	4362	0.000766184	0.000949706	0.000701417	0.000805769	1.12152
469	NC_000017.11:g.7675213_7675214del	NM_000546.6:c.399_400del	NP_000537.3:p.Met133IlefsTer15	fs_indel	7024	3572	6207	0.000523963	0.000715809	0.000800998	0.000680257	159	1	51	1.71341e-05	2.12462e-07	8.20089e-06	8.51581e-06	0.994986
470	NC_000017.11:g.7675214del	NM_000546.6:c.398del	NP_000537.3:p.Met133SerfsTer37	fs_indel	5932	2710	3858	0.000442504	0.000543069	0.000497865	0.000494479	413	233	1	4.45055e-05	4.95037e-05	1.60802e-07	3.139e-05	1.09808
471	NC_000017.11:g.7675214dup	NM_000546.6:c.398dup	NP_000537.3:p.Met133IlefsTer16	fs_indel	12202	3508	4614	0.000910221	0.000702984	0.000595425	0.00073621	376	322	148	4.05183e-05	6.84128e-05	2.37987e-05	4.42433e-05	1.11215
472	NC_000017.11:g.7675214_7675215insC	NM_000546.6:c.397_398insG	NP_000537.3:p.Met133SerfsTer16	fs_indel	6486	2207	3749	0.00048383	0.00044227	0.000483799	0.000469967	479	152	1	5.16177e-05	3.22943e-05	1.60802e-07	2.80243e-05	1.12768
474	NC_000017.11:g.7675215dup	NM_000546.6:c.397dup	NP_000537.3:p.Met133AsnfsTer16	fs_indel	11756	3508	4963	0.000876951	0.000702984	0.000640463	0.000740133	924	5	2	9.95716e-05	1.06231e-06	3.21604e-07	3.36518e-05	1.06537
475	NC_000017.11:g.7675213C>A	NM_000546.6:c.399G>T	NP_000537.3:p.Met133Ile	mis	4561	1575	1587	0.000340233	0.000315621	0.000204798	0.000286884	3058	2211	2690	0.000329535	0.000469754	0.000432557	0.000410615	-0.894819
476	NC_000017.11:g.7675213C>G	NM_000546.6:c.399G>C	NP_000537.3:p.Met133Ile	mis	2553	1303	1986	0.000190444	0.000261114	0.000256288	0.000235949	1223	2207	1825	0.000131792	0.000468904	0.000293463	0.000298053	-1.21144
477	NC_000017.11:g.7675213C>T	NM_000546.6:c.399G>A	NP_000537.3:p.Met133Ile	mis	4074	1480	1830	0.000303904	0.000296584	0.000236157	0.000278882	5270	1651	2589	0.000567903	0.000350775	0.000416316	0.000444998	-0.35148
478	NC_000017.11:g.7675212_7675214del	NM_000546.6:c.399_401del	NP_000537.3:p.Met133_Phe134delinsIle	if_del	6913	2517	5312	0.000515683	0.000504393	0.000685501	0.000568525	7110	4470	4362	0.000766184	0.000949706	0.000701417	0.000805769	1.12152
479	NC_000017.11:g.7675213_7675214del	NM_000546.6:c.399_400del	NP_000537.3:p.Met133IlefsTer15	fs_indel	7024	3572	6207	0.000523963	0.000715809	0.000800998	0.000680257	159	1	51	1.71341e-05	2.12462e-07	8.20089e-06	8.51581e-06	0.994986
480	NC_000017.11:g.7675213del	NM_000546.6:c.399del	NP_000537.3:p.Met133IlefsTer37	fs_indel	9643	2736	4456	0.00071933	0.000548279	0.000575036	0.000614215	26	11	281	2.8018e-06	2.33708e-06	4.51853e-05	1.67747e-05	1.07297
481	NC_000017.11:g.7675214dup	NM_000546.6:c.398dup	NP_000537.3:p.Met133IlefsTer16	fs_indel	12202	3508	4614	0.000910221	0.000702984	0.000595425	0.00073621	376	322	148	4.05183e-05	6.84128e-05	2.37987e-05	4.42433e-05	1.11215
482	NC_000017.11:g.7675213dup	NM_000546.6:c.399dup	NP_000537.3:p.Phe134ValfsTer15	fs_indel	8676	3077	4886	0.000647196	0.000616614	0.000630526	0.000631445	1	266	164	1.07761e-07	5.6515e-05	2.63715e-05	2.76647e-05	0.858074
483	NC_000017.11:g.7675213_7675214insG	NM_000546.6:c.398_399insC	NP_000537.3:p.Met133IlefsTer16	fs_indel	4398	1681	2549	0.000328074	0.000336863	0.000328942	0.000331293	1	1	293	1.07761e-07	2.12462e-07	4.71149e-05	1.58117e-05	1.0172
484	NC_000017.11:g.7675213_7675214insT	NM_000546.6:c.398_399insA	NP_000537.3:p.Met133IlefsTer16	fs_indel	3750	1671	1930	0.000279735	0.000334859	0.000249062	0.000287885	571	1	1	6.15318e-05	2.12462e-07	1.60802e-07	2.0635e-05	1.06539
485	NC_000017.11:g.7675211_7675212delinsCC	NM_000546.6:c.400_401delinsGG	NP_000537.3:p.Phe134Gly	mis	5528	1925	3367	0.000412367	0.000385759	0.000434503	0.000410876	3948	1921	3599	0.000425442	0.00040814	0.000578726	0.000470769	0.921283
486	NC_000017.11:g.7675211_7675212delinsGC	NM_000546.6:c.400_401delinsGC	NP_000537.3:p.Phe134Ala	mis	12862	5386	7764	0.000959455	0.00107932	0.00100193	0.00101357	11959	5386	7638	0.00128872	0.00114432	0.0012282	0.00122041	0.925002
487	NC_000017.11:g.7675210_7675212delinsTTC	NM_000546.6:c.400_402delinsGAA	NP_000537.3:p.Phe134Glu	mis	10196	3595	5847	0.000760582	0.000720418	0.000754541	0.00074518	11743	6845	5187	0.00126544	0.0014543	0.000834079	0.00118461	0.918866
488	NC_000017.11:g.7675211_7675212delinsTC	NM_000546.6:c.400_401delinsGA	NP_000537.3:p.Phe134Asp	mis	2938	1274	1883	0.000219163	0.000255302	0.000242997	0.000239154	2420	850	1481	0.000260783	0.000180593	0.000238147	0.000226508	1.08887
489	NC_000017.11:g.7675212A>C	NM_000546.6:c.400T>G	NP_000537.3:p.Phe134Val	mis	11193	3945	5399	0.000834954	0.000790556	0.000696728	0.000774079	11312	7306	7476	0.001219	0.00155225	0.00120215	0.00132447	1.08627
490	NC_000017.11:g.7675211_7675212delinsCG	NM_000546.6:c.400_401delinsCG	NP_000537.3:p.Phe134Arg	mis	7827	3079	4527	0.000583863	0.000617014	0.000584198	0.000595025	6790	4407	8373	0.0007317	0.000936321	0.00134639	0.0010048	1.16139
491	NC_000017.11:g.7675211_7675212delinsGG	NM_000546.6:c.400_401delinsCC	NP_000537.3:p.Phe134Pro	mis	4333	3150	3558	0.000323225	0.000631242	0.000459151	0.000471206	5864	2580	5017	0.000631913	0.000548153	0.000806742	0.000662269	0.876835
492	NC_000017.11:g.7675210_7675212delinsTTG	NM_000546.6:c.400_402delinsCAA	NP_000537.3:p.Phe134Gln	mis	5941	2397	3266	0.000443175	0.000480345	0.000421469	0.00044833	7080	3535	2607	0.000762951	0.000751054	0.00041921	0.000644405	0.962074
493	NC_000017.11:g.7675211_7675212delinsTG	NM_000546.6:c.400_401delinsCA	NP_000537.3:p.Phe134His	mis	5528	3116	4496	0.000412367	0.000624429	0.000580198	0.000538998	8670	4139	5530	0.000934292	0.000879381	0.000889234	0.000900969	0.861225
494	NC_000017.11:g.7675212A>G	NM_000546.6:c.400T>C	NP_000537.3:p.Phe134Leu	mis	7784	3100	5355	0.000580656	0.000621223	0.00069105	0.000630976	13734	6490	10188	0.00148	0.00137888	0.00163825	0.00149904	0.992041
495	NC_000017.11:g.7675211_7675212delinsGT	NM_000546.6:c.400_401delinsAC	NP_000537.3:p.Phe134Thr	mis	8851	3160	4937	0.00066025	0.000633246	0.000637108	0.000643535	6203	5170	5647	0.000668444	0.00109843	0.000908048	0.000891641	0.923629
496	NC_000017.11:g.7675210_7675212inv	NM_000546.6:c.400_402inv	NP_000537.3:p.Phe134Lys	mis	2191	879	1238	0.00016344	0.000176147	0.000159761	0.000166449	4691	1857	1194	0.000505509	0.000394542	0.000191997	0.000364016	1.18346
497	NC_000017.11:g.7675211_7675212inv	NM_000546.6:c.400_401inv	NP_000537.3:p.Phe134Asn	mis	7261	1515	4467	0.000541642	0.000303598	0.000576455	0.000473898	7753	3799	4372	0.000835475	0.000807144	0.000703025	0.000781881	0.927046
498	NC_000017.11:g.7675210_7675212delinsCAT	NM_000546.6:c.400_402delinsATG	NP_000537.3:p.Phe134Met	mis	6105	2565	3522	0.000455409	0.000514012	0.000454506	0.000474642	11576	3618	5812	0.00124745	0.000768688	0.00093458	0.000983572	1.14952
499	NC_000017.11:g.7675212A>T	NM_000546.6:c.400T>A	NP_000537.3:p.Phe134Ile	mis	7606	2436	4632	0.000567378	0.000488161	0.000597748	0.000551096	8164	4736	6590	0.000879765	0.00100622	0.00105968	0.00098189	0.923851
500	NC_000017.11:g.7675210_7675212del	NM_000546.6:c.401_403del	NP_000537.3:p.Phe134del	if_del	9959	2897	5948	0.000742902	0.000580543	0.000767575	0.000697007	8985	3731	5478	0.000968237	0.000792697	0.000880872	0.000880602	0.963948
501	NC_000017.11:g.7675211_7675212del	NM_000546.6:c.402_403del	NP_000537.3:p.Phe134LeufsTer14	fs_indel	13222	4663	6886	0.000986309	0.000934439	0.000888622	0.000936457	8	3	383	8.62092e-07	6.37387e-07	6.15871e-05	2.10289e-05	1.0846
502	NC_000017.11:g.7675212del	NM_000546.6:c.403del	NP_000537.3:p.Cys135AlafsTer35	fs_indel	26284	9188	15201	0.00196068	0.00184122	0.00196165	0.00192119	4453	2452	4516	0.000479862	0.000520957	0.000726181	0.000575667	0.941553
503	NC_000017.11:g.7675212dup	NM_000546.6:c.403dup	NP_000537.3:p.Cys135LeufsTer14	fs_indel	24840	9205	14377	0.00185297	0.00184463	0.00185532	0.00185097	18086	8091	13773	0.00194897	0.00171903	0.00221472	0.00196091	1.11902
504	NC_000017.11:g.7675213dup	NM_000546.6:c.399dup	NP_000537.3:p.Phe134ValfsTer15	fs_indel	8676	3077	4886	0.000647196	0.000616614	0.000630526	0.000631445	1	266	164	1.07761e-07	5.6515e-05	2.63715e-05	2.76647e-05	0.858074
505	NC_000017.11:g.7675212_7675213insG	NM_000546.6:c.399_400insC	NP_000537.3:p.Phe134LeufsTer15	fs_indel	4500	2364	2972	0.000335682	0.000473732	0.000383529	0.000397648	14	68	241	1.50866e-06	1.44474e-05	3.87532e-05	1.82364e-05	0.855259
506	NC_000017.11:g.7675212_7675213insT	NM_000546.6:c.399_400insA	NP_000537.3:p.Phe134IlefsTer15	fs_indel	6070	2806	3420	0.000452798	0.000562307	0.000441343	0.000485483	6	10	149	6.46569e-07	2.12462e-06	2.39595e-05	8.91022e-06	1.19817
507	NC_000017.11:g.7675210_7675211delinsCC	NM_000546.6:c.401_402delinsGG	NP_000537.3:p.Phe134Trp	mis	3450	1997	1838	0.000257356	0.000400188	0.000237189	0.000298245	3761	3081	4735	0.000405291	0.000654596	0.000761396	0.000607094	1.15207
508	NC_000017.11:g.7675210_7675211delinsTC	NM_000546.6:c.401_402delinsGA	NP_000537.3:p.Phe134Ter	non	3439	1205	2421	0.000256536	0.000241475	0.000312424	0.000270145	7	3	362	7.5433e-07	6.37387e-07	5.82102e-05	1.98673e-05	1.22762
509	NC_000017.11:g.7675211A>C	NM_000546.6:c.401T>G	NP_000537.3:p.Phe134Cys	mis	4632	1865	3180	0.000345529	0.000373736	0.000410371	0.000376545	3709	2425	4220	0.000399687	0.000515221	0.000678583	0.000531164	1.14322
510	NC_000017.11:g.7675211A>G	NM_000546.6:c.401T>C	NP_000537.3:p.Phe134Ser	mis	6996	2564	4179	0.000521874	0.000513811	0.00053929	0.000524992	7695	4689	6550	0.000829225	0.000996235	0.00105325	0.000959571	0.927144
511	NC_000017.11:g.7675210_7675211delinsCT	NM_000546.6:c.401_402delinsAG	NP_000537.3:p.Phe134Ter	non	7478	2511	4671	0.000557829	0.00050319	0.000602781	0.0005546	5	1	213	5.38807e-07	2.12462e-07	3.42508e-05	1.16673e-05	1.06505
512	NC_000017.11:g.7675210_7675211inv	NM_000546.6:c.401_402inv	NP_000537.3:p.Phe134Ter	non	4964	2159	3597	0.000370295	0.000432652	0.000464184	0.000422377	380	351	10	4.09494e-05	7.45742e-05	1.60802e-06	3.90439e-05	1.0878
513	NC_000017.11:g.7675211A>T	NM_000546.6:c.401T>A	NP_000537.3:p.Phe134Tyr	mis	4663	1891	1909	0.000347841	0.000378946	0.000246352	0.00032438	3035	2183	3248	0.000327056	0.000463805	0.000522284	0.000437715	-0.587211
514	NC_000017.11:g.7675210_7675212del	NM_000546.6:c.401_403del	NP_000537.3:p.Phe134del	if_del	9959	2897	5948	0.000742902	0.000580543	0.000767575	0.000697007	8985	3731	5478	0.000968237	0.000792697	0.000880872	0.000880602	0.963948
515	NC_000017.11:g.7675211_7675212del	NM_000546.6:c.402_403del	NP_000537.3:p.Phe134LeufsTer14	fs_indel	13222	4663	6886	0.000986309	0.000934439	0.000888622	0.000936457	8	3	383	8.62092e-07	6.37387e-07	6.15871e-05	2.10289e-05	1.0846
516	NC_000017.11:g.7675212del	NM_000546.6:c.403del	NP_000537.3:p.Cys135AlafsTer35	fs_indel	26284	9188	15201	0.00196068	0.00184122	0.00196165	0.00192119	4453	2452	4516	0.000479862	0.000520957	0.000726181	0.000575667	0.941553
517	NC_000017.11:g.7675212dup	NM_000546.6:c.403dup	NP_000537.3:p.Cys135LeufsTer14	fs_indel	24840	9205	14377	0.00185297	0.00184463	0.00185532	0.00185097	18086	8091	13773	0.00194897	0.00171903	0.00221472	0.00196091	1.11902
519	NC_000017.11:g.7675211_7675212insG	NM_000546.6:c.400_401insC	NP_000537.3:p.Phe134SerfsTer15	fs_indel	6453	2041	2576	0.000481368	0.000409005	0.000332427	0.0004076	4	101	3	4.31046e-07	2.14587e-05	4.82405e-07	7.45738e-06	1.05111
521	NC_000017.11:g.7675210A>C	NM_000546.6:c.402T>G	NP_000537.3:p.Phe134Leu	mis	4230	1555	1587	0.000315541	0.000311613	0.000204798	0.000277318	5342	2699	4497	0.000575662	0.000573436	0.000723126	0.000624074	0.883599
522	NC_000017.11:g.7675210A>G	NM_000546.6:c.402T>C	NP_000537.3:p.Phe134=	syn	3558	1219	1743	0.000265413	0.000244281	0.00022493	0.000244875	6203	3791	4842	0.000668444	0.000805444	0.000778602	0.00075083	-1.14475
523	NC_000017.11:g.7675210A>T	NM_000546.6:c.402T>A	NP_000537.3:p.Phe134Leu	mis	15447	5827	9013	0.00115229	0.0011677	0.00116311	0.00116103	18701	9349	15432	0.00201525	0.00198631	0.00248149	0.00216102	0.978865
524	NC_000017.11:g.7675208_7675210del	NM_000546.6:c.402_404del	NP_000537.3:p.Cys135del	if_del	4774	1961	2983	0.000356122	0.000392973	0.000384949	0.000378015	7409	2788	1853	0.000798405	0.000592345	0.000297966	0.000562905	1.03623
525	NC_000017.11:g.7675211_7675212del	NM_000546.6:c.402_403del	NP_000537.3:p.Phe134LeufsTer14	fs_indel	13222	4663	6886	0.000986309	0.000934439	0.000888622	0.000936457	8	3	383	8.62092e-07	6.37387e-07	6.15871e-05	2.10289e-05	1.0846
526	NC_000017.11:g.7675212del	NM_000546.6:c.403del	NP_000537.3:p.Cys135AlafsTer35	fs_indel	26284	9188	15201	0.00196068	0.00184122	0.00196165	0.00192119	4453	2452	4516	0.000479862	0.000520957	0.000726181	0.000575667	0.941553
527	NC_000017.11:g.7675212dup	NM_000546.6:c.403dup	NP_000537.3:p.Cys135LeufsTer14	fs_indel	24840	9205	14377	0.00185297	0.00184463	0.00185532	0.00185097	18086	8091	13773	0.00194897	0.00171903	0.00221472	0.00196091	1.11902
528	NC_000017.11:g.7675210_7675211insC	NM_000546.6:c.401_402insG	NP_000537.3:p.Phe134LeufsTer15	fs_indel	4834	2923	3006	0.000360597	0.000585753	0.000387917	0.000444756	170	195	102	1.83195e-05	4.14301e-05	1.64018e-05	2.53838e-05	1.03864
529	NC_000017.11:g.7675210_7675211insG	NM_000546.6:c.401_402insC	NP_000537.3:p.Cys135LeufsTer14	fs_indel	3249	1585	2203	0.000242363	0.000317625	0.000284292	0.000281427	7	76	78	7.5433e-07	1.61471e-05	1.25425e-05	9.81467e-06	1.07308
530	NC_000017.11:g.7675210_7675211insT	NM_000546.6:c.401_402insA	NP_000537.3:p.Phe134LeufsTer15	fs_indel	8974	4074	4706	0.000669425	0.000816407	0.000607298	0.00069771	8	303	258	8.62092e-07	6.43761e-05	4.14869e-05	3.5575e-05	0.920485
531	NC_000017.11:g.7675208_7675209delinsAC	NM_000546.6:c.403_404delinsGT	NP_000537.3:p.Cys135Val	mis	2579	1226	1336	0.000192383	0.000245684	0.000172408	0.000203491	3216	1464	2153	0.000346561	0.000311045	0.000346206	0.000334604	-1.06306
532	NC_000017.11:g.7675208_7675209delinsGC	NM_000546.6:c.403_404delinsGC	NP_000537.3:p.Cys135Ala	mis	4168	1395	2867	0.000310916	0.00027955	0.000369979	0.000320149	5165	3387	3831	0.000556588	0.00071961	0.000616032	0.000630743	-0.0652688
533	NC_000017.11:g.7675207_7675209delinsTTC	NM_000546.6:c.403_405delinsGAA	NP_000537.3:p.Cys135Glu	mis	5562	2666	2438	0.000414903	0.000534252	0.000314618	0.000421258	5265	3220	2626	0.000567364	0.000684128	0.000422265	0.000557919	0.908821
534	NC_000017.11:g.7675208_7675209delinsTC	NM_000546.6:c.403_404delinsGA	NP_000537.3:p.Cys135Asp	mis	8420	4173	5008	0.000628099	0.000836246	0.00064627	0.000703538	9166	3854	4894	0.000987742	0.000818829	0.000786964	0.000864512	0.901133
535	NC_000017.11:g.7675209A>C	NM_000546.6:c.403T>G	NP_000537.3:p.Cys135Gly	mis	3443	1196	1783	0.000256834	0.000239672	0.000230092	0.000242199	5000	3036	1975	0.000538807	0.000645035	0.000317583	0.000500475	0.960241
536	NC_000017.11:g.7675208_7675209delinsAG	NM_000546.6:c.403_404delinsCT	NP_000537.3:p.Cys135Leu	mis	5036	1670	2448	0.000375666	0.000334659	0.000315908	0.000342078	9253	2251	3126	0.000997117	0.000478252	0.000502666	0.000659345	1.02131
537	NC_000017.11:g.7675208_7675209delinsGG	NM_000546.6:c.403_404delinsCC	NP_000537.3:p.Cys135Pro	mis	8502	2516	4214	0.000634216	0.000504192	0.000543806	0.000560738	7910	3015	4663	0.000852393	0.000640574	0.000749819	0.000747595	1.11467
538	NC_000017.11:g.7675207_7675209delinsTTG	NM_000546.6:c.403_405delinsCAA	NP_000537.3:p.Cys135Gln	mis	6605	2736	3963	0.000492707	0.000548279	0.000511415	0.000517467	7795	3167	6092	0.000840001	0.000672868	0.000979604	0.000830824	0.979789
539	NC_000017.11:g.7675208_7675209inv	NM_000546.6:c.403_404inv	NP_000537.3:p.Cys135His	mis	6168	2941	3088	0.000460109	0.00058936	0.000398499	0.000482656	4898	2212	5931	0.000527816	0.000469966	0.000953715	0.000650499	0.982996
540	NC_000017.11:g.7675209A>G	NM_000546.6:c.403T>C	NP_000537.3:p.Cys135Arg	mis	6906	2733	5499	0.00051516	0.000547678	0.000709633	0.000590824	9659	3747	6868	0.00104087	0.000796096	0.00110439	0.00098045	0.927065
541	NC_000017.11:g.7675207_7675209delinsCAT	NM_000546.6:c.403_405delinsATG	NP_000537.3:p.Cys135Met	mis	4869	2986	6042	0.000363208	0.000598378	0.000779705	0.00058043	5493	3799	3807	0.000591934	0.000807144	0.000612172	0.000670417	0.908287
542	NC_000017.11:g.7675208_7675209delinsAT	NM_000546.6:c.403_404delinsAT	NP_000537.3:p.Cys135Ile	mis	2064	699	978	0.000153966	0.000140076	0.000126209	0.000140083	1241	491	950	0.000133732	0.000104319	0.000152762	0.000130271	-0.364556
543	NC_000017.11:g.7675208_7675209delinsGT	NM_000546.6:c.403_404delinsAC	NP_000537.3:p.Cys135Thr	mis	3962	1395	2591	0.00029555	0.00027955	0.000334362	0.000303154	4995	2667	3254	0.000538269	0.000566637	0.000523249	0.000542718	-0.0764415
544	NC_000017.11:g.7675207_7675209delinsTTT	NM_000546.6:c.403_405delinsAAA	NP_000537.3:p.Cys135Lys	mis	11251	3996	6502	0.00083928	0.000800776	0.000839067	0.000826375	8320	5247	5992	0.000896575	0.00111479	0.000963524	0.00099163	0.962284
545	NC_000017.11:g.7675208_7675209delinsTT	NM_000546.6:c.403_404delinsAA	NP_000537.3:p.Cys135Asn	mis	7159	2122	3447	0.000534033	0.000425237	0.000444827	0.000468032	5919	3506	3379	0.00063784	0.000744893	0.000543349	0.000642027	1.054
546	NC_000017.11:g.7675209A>T	NM_000546.6:c.403T>A	NP_000537.3:p.Cys135Ser	mis	4267	1879	2802	0.000318301	0.000376541	0.000361591	0.000352145	5259	4359	2748	0.000566718	0.000926123	0.000441883	0.000644908	1.16355
547	NC_000017.11:g.7675207_7675209del	NM_000546.6:c.403_405del	NP_000537.3:p.Cys135del	if_del	4834	1911	2767	0.000360597	0.000382954	0.000357075	0.000366875	6034	2435	3804	0.000650233	0.000517346	0.00061169	0.000593089	0.811484
549	NC_000017.11:g.7675212del	NM_000546.6:c.403del	NP_000537.3:p.Cys135AlafsTer35	fs_indel	26284	9188	15201	0.00196068	0.00184122	0.00196165	0.00192119	4453	2452	4516	0.000479862	0.000520957	0.000726181	0.000575667	0.941553
550	NC_000017.11:g.7675212dup	NM_000546.6:c.403dup	NP_000537.3:p.Cys135LeufsTer14	fs_indel	24840	9205	14377	0.00185297	0.00184463	0.00185532	0.00185097	18086	8091	13773	0.00194897	0.00171903	0.00221472	0.00196091	1.11902
551	NC_000017.11:g.7675209_7675210insC	NM_000546.6:c.402_403insG	NP_000537.3:p.Cys135ValfsTer14	fs_indel	4057	1619	3481	0.000302636	0.000324439	0.000449215	0.000358763	1	241	756	1.07761e-07	5.12034e-05	0.000121566	5.76258e-05	1.02274
552	NC_000017.11:g.7675209_7675210insG	NM_000546.6:c.402_403insC	NP_000537.3:p.Cys135LeufsTer14	fs_indel	2424	1187	1794	0.000180821	0.000237868	0.000231511	0.000216733	2	131	5	2.15523e-07	2.78326e-05	8.04009e-07	9.61736e-06	1.17989
554	NC_000017.11:g.7675208C>A	NM_000546.6:c.404G>T	NP_000537.3:p.Cys135Phe	mis	9672	2786	4758	0.000721493	0.000558299	0.000614008	0.000631267	11177	4027	6357	0.00120445	0.000855585	0.00102222	0.00102742	1.09839
555	NC_000017.11:g.7675208C>G	NM_000546.6:c.404G>C	NP_000537.3:p.Cys135Ser	mis	7810	2852	5128	0.000582595	0.000571525	0.000661756	0.000605292	7843	3082	6373	0.000845173	0.000654809	0.00102479	0.000841591	0.967381
556	NC_000017.11:g.7675207_7675208delinsCT	NM_000546.6:c.404_405delinsAG	NP_000537.3:p.Cys135Ter	non	8249	2816	4663	0.000615343	0.000564311	0.000601749	0.000593801	449	2	149	4.83849e-05	4.24924e-07	2.39595e-05	2.42564e-05	0.989183
557	NC_000017.11:g.7675207_7675208delinsTT	NM_000546.6:c.404_405delinsAA	NP_000537.3:p.Cys135Ter	non	5126	1168	2986	0.000382379	0.000234061	0.000385336	0.000333925	594	3	7	6.40103e-05	6.37387e-07	1.12561e-06	2.19244e-05	1.07706
558	NC_000017.11:g.7675208C>T	NM_000546.6:c.404G>A	NP_000537.3:p.Cys135Tyr	mis	13442	4210	8031	0.00100272	0.00084366	0.00103638	0.000960921	17655	5669	11906	0.00190253	0.00120445	0.00191451	0.00167383	0.981272
559	NC_000017.11:g.7675206_7675208del	NM_000546.6:c.404_406del	NP_000537.3:p.Cys135Ter	if_del	7733	2096	4214	0.000576851	0.000420027	0.000543806	0.000513562	3	1	184	3.23284e-07	2.12462e-07	2.95875e-05	1.00411e-05	1.06776
561	NC_000017.11:g.7675208del	NM_000546.6:c.404del	NP_000537.3:p.Cys135SerfsTer35	fs_indel	3478	1487	2967	0.000259445	0.000297986	0.000382884	0.000313439	8	120	10	8.62092e-07	2.54955e-05	1.60802e-06	9.32186e-06	1.02597
562	NC_000017.11:g.7675212dup	NM_000546.6:c.403dup	NP_000537.3:p.Cys135LeufsTer14	fs_indel	24840	9205	14377	0.00185297	0.00184463	0.00185532	0.00185097	18086	8091	13773	0.00194897	0.00171903	0.00221472	0.00196091	1.11902
563	NC_000017.11:g.7675208dup	NM_000546.6:c.404dup	NP_000537.3:p.Cys135TrpfsTer14	fs_indel	14318	5166	7149	0.00106807	0.00103524	0.000922561	0.00100862	670	4	487	7.22002e-05	8.49849e-07	7.83105e-05	5.04535e-05	0.95503
564	NC_000017.11:g.7675208_7675209insG	NM_000546.6:c.403_404insC	NP_000537.3:p.Cys135SerfsTer14	fs_indel	2413	511	1297	0.00018	0.000102402	0.000167375	0.000149926	277	1	1	2.98499e-05	2.12462e-07	1.60802e-07	1.00744e-05	1.10426
566	NC_000017.11:g.7675205_7675207del	NM_000546.6:c.405_407del	NP_000537.3:p.Cys135Ter	if_del	1560	621	941	0.00011637	0.000124445	0.000121434	0.00012075	292	2	158	3.14664e-05	4.24924e-07	2.54067e-05	1.90993e-05	1.14818
568	NC_000017.11:g.7675207del	NM_000546.6:c.406del	NP_000537.3:p.Gln136AsnfsTer34	fs_indel	10145	5980	8758	0.000756777	0.00119836	0.0011302	0.00102844	355	8	1163	3.82553e-05	1.6997e-06	0.000187012	7.56558e-05	0.859945
569	NC_000017.11:g.7675207G>A	NM_000546.6:c.405C>T	NP_000537.3:p.Cys135=	syn	8930	3464	5700	0.000666143	0.000694166	0.000735571	0.000698627	9922	3444	6299	0.00106921	0.00073172	0.00101289	0.00093794	-0.982608
570	NC_000017.11:g.7675207G>C	NM_000546.6:c.405C>G	NP_000537.3:p.Cys135Trp	mis	6081	2549	5061	0.000453619	0.000510805	0.00065311	0.000539178	10969	3360	4854	0.00118204	0.000713873	0.000780532	0.000892147	1.04977
571	NC_000017.11:g.7675207G>T	NM_000546.6:c.405C>A	NP_000537.3:p.Cys135Ter	non	7395	2273	4418	0.000551638	0.000455497	0.000570132	0.000525756	1637	653	550	0.000176406	0.000138738	8.8441e-05	0.000134528	1.02354
572	NC_000017.11:g.7675207_7675208insA	NM_000546.6:c.404_405insT	NP_000537.3:p.Gln136ProfsTer13	fs_indel	7075	2884	4986	0.000527767	0.000577937	0.000643431	0.000583045	283	3	487	3.04965e-05	6.37387e-07	7.83105e-05	3.64814e-05	1.06598
573	NC_000017.11:g.7675208dup	NM_000546.6:c.404dup	NP_000537.3:p.Cys135TrpfsTer14	fs_indel	14318	5166	7149	0.00106807	0.00103524	0.000922561	0.00100862	670	4	487	7.22002e-05	8.49849e-07	7.83105e-05	5.04535e-05	0.95503
574	NC_000017.11:g.7675207dup	NM_000546.6:c.406dup	NP_000537.3:p.Gln136ProfsTer13	fs_indel	17885	6234	8513	0.00133415	0.00124926	0.00109858	0.00122733	496	140	1	5.34497e-05	2.97447e-05	1.60802e-07	2.77851e-05	0.885064
576	NC_000017.11:g.7675204_7675206del	NM_000546.6:c.407_409del	NP_000537.3:p.Gln136del	if_del	12424	4135	8390	0.000926782	0.000828631	0.00108271	0.000946041	17011	10153	9802	0.00183313	0.00215713	0.00157618	0.00185548	1.07039
578	NC_000017.11:g.7675207del	NM_000546.6:c.406del	NP_000537.3:p.Gln136AsnfsTer34	fs_indel	10145	5980	8758	0.000756777	0.00119836	0.0011302	0.00102844	355	8	1163	3.82553e-05	1.6997e-06	0.000187012	7.56558e-05	0.859945
579	NC_000017.11:g.7675204_7675206delinsGAA	NM_000546.6:c.406_408delinsTTC	NP_000537.3:p.Gln136Phe	mis	7381	3037	4252	0.000550594	0.000608598	0.00054871	0.000569301	9249	5112	5364	0.000996686	0.00108611	0.000862541	0.000981778	0.988579
580	NC_000017.11:g.7675204_7675206delinsCCA	NM_000546.6:c.406_408delinsTGG	NP_000537.3:p.Gln136Trp	mis	7077	2588	3765	0.000527916	0.000518621	0.000485864	0.0005108	5816	4628	6121	0.000626741	0.000983275	0.000984268	0.000864761	0.978192
581	NC_000017.11:g.7675204_7675206delinsGCA	NM_000546.6:c.406_408delinsTGC	NP_000537.3:p.Gln136Cys	mis	3609	2055	3292	0.000269217	0.000411811	0.000424825	0.000368617	5897	3877	3055	0.000635469	0.000823716	0.000491249	0.000650145	0.702897
582	NC_000017.11:g.7675205_7675206inv	NM_000546.6:c.406_407inv	NP_000537.3:p.Gln136Ter	non	9212	3058	4980	0.000687179	0.000612806	0.000642657	0.000647547	949	171	285	0.000102266	3.6331e-05	4.58285e-05	6.14751e-05	0.937154
583	NC_000017.11:g.7675205_7675206delinsGA	NM_000546.6:c.406_407delinsTC	NP_000537.3:p.Gln136Ser	mis	7120	2327	3791	0.000531124	0.000466318	0.000489219	0.000495554	5199	4217	4717	0.000560252	0.000895953	0.000758502	0.000738236	-0.808138
584	NC_000017.11:g.7675204_7675206delinsCTA	NM_000546.6:c.406_408delinsTAG	NP_000537.3:p.Gln136Ter	non	4786	1732	3553	0.000357017	0.000347083	0.000458506	0.000387535	2	755	1	2.15523e-07	0.000160409	1.60802e-07	5.35951e-05	0.974423
585	NC_000017.11:g.7675204_7675206delinsGTA	NM_000546.6:c.406_408delinsTAC	NP_000537.3:p.Gln136Tyr	mis	5978	2048	3046	0.000445935	0.000410408	0.000393079	0.000416474	8803	2787	3710	0.000948624	0.000592132	0.000596575	0.000712444	0.938851
586	NC_000017.11:g.7675206G>A	NM_000546.6:c.406C>T	NP_000537.3:p.Gln136Ter	non	5511	1812	2188	0.000411099	0.000363115	0.000282356	0.00035219	361	398	232	3.89019e-05	8.456e-05	3.7306e-05	5.35893e-05	1.02706
587	NC_000017.11:g.7675205_7675206delinsAC	NM_000546.6:c.406_407delinsGT	NP_000537.3:p.Gln136Val	mis	11014	3194	4225	0.000821601	0.00064006	0.000545226	0.000668962	12979	6173	7532	0.00139864	0.00131153	0.00121116	0.00130711	-0.300772
588	NC_000017.11:g.7675205_7675206delinsCC	NM_000546.6:c.406_407delinsGG	NP_000537.3:p.Gln136Gly	mis	6944	3157	4250	0.000517995	0.000632645	0.000548452	0.000566364	4432	4113	5337	0.000477599	0.000873857	0.000858199	0.000736552	0.0594261
589	NC_000017.11:g.7675205_7675206delinsGC	NM_000546.6:c.406_407delinsGC	NP_000537.3:p.Gln136Ala	mis	6801	2678	4221	0.000507328	0.000536656	0.00054471	0.000529565	10444	5620	6482	0.00112546	0.00119404	0.00104232	0.00112061	0.213959
590	NC_000017.11:g.7675204_7675206delinsGTC	NM_000546.6:c.406_408delinsGAC	NP_000537.3:p.Gln136Asp	mis	6152	2638	3519	0.000458915	0.00052864	0.000454118	0.000480558	9609	4270	6547	0.00103548	0.000907214	0.00105277	0.000998488	0.989625
591	NC_000017.11:g.7675206G>C	NM_000546.6:c.406C>G	NP_000537.3:p.Gln136Glu	mis	3095	1759	2530	0.000230875	0.000352494	0.00032649	0.000303286	4074	1510	4580	0.00043902	0.000320818	0.000736472	0.00049877	1.03463
592	NC_000017.11:g.7675204_7675206delinsCAT	NM_000546.6:c.406_408delinsATG	NP_000537.3:p.Gln136Met	mis	5024	1807	2548	0.000374771	0.000362113	0.000328813	0.000355232	8584	1983	3900	0.000925025	0.000421313	0.000627127	0.000657821	-0.620722
593	NC_000017.11:g.7675205_7675206delinsAT	NM_000546.6:c.406_407delinsAT	NP_000537.3:p.Gln136Ile	mis	5853	2561	2795	0.000436611	0.00051321	0.000360688	0.000436836	4657	5744	4975	0.000501845	0.00122038	0.000799989	0.000840739	-0.216571
594	NC_000017.11:g.7675205_7675206delinsGT	NM_000546.6:c.406_407delinsAC	NP_000537.3:p.Gln136Thr	mis	11784	6419	7363	0.00087904	0.00128633	0.000950177	0.00103852	17778	8315	12267	0.00191578	0.00176662	0.00197256	0.00188499	0.43885
595	NC_000017.11:g.7675204_7675206delinsGTT	NM_000546.6:c.406_408delinsAAC	NP_000537.3:p.Gln136Asn	mis	8245	2799	4364	0.000615045	0.000560904	0.000563164	0.000579704	8045	4687	4749	0.000866941	0.00099581	0.000763648	0.000875466	0.813604
596	NC_000017.11:g.7675206G>T	NM_000546.6:c.406C>A	NP_000537.3:p.Gln136Lys	mis	3897	1623	2719	0.000290701	0.00032524	0.00035088	0.000322274	5251	2095	3368	0.000565856	0.000445108	0.00054158	0.000517515	-1.12365
597	NC_000017.11:g.7675206_7675207insA	NM_000546.6:c.405_406insT	NP_000537.3:p.Gln136SerfsTer13	fs_indel	7856	3220	4976	0.000586027	0.00064527	0.000642141	0.000624479	421	2	2	4.53676e-05	4.24924e-07	3.21604e-07	1.53714e-05	0.883597
598	NC_000017.11:g.7675206_7675207insC	NM_000546.6:c.405_406insG	NP_000537.3:p.Gln136AlafsTer13	fs_indel	5395	2207	3434	0.000402446	0.00044227	0.000443149	0.000429289	1	1	529	1.07761e-07	2.12462e-07	8.50641e-05	2.84615e-05	0.897739
599	NC_000017.11:g.7675207dup	NM_000546.6:c.406dup	NP_000537.3:p.Gln136ProfsTer13	fs_indel	17885	6234	8513	0.00133415	0.00124926	0.00109858	0.00122733	496	140	1	5.34497e-05	2.97447e-05	1.60802e-07	2.77851e-05	0.885064
600	NC_000017.11:g.7675206_7675207insT	NM_000546.6:c.405_406insA	NP_000537.3:p.Gln136ThrfsTer13	fs_indel	4727	1789	2512	0.000352616	0.000358506	0.000324167	0.000345096	1	1	186	1.07761e-07	2.12462e-07	2.99091e-05	1.00765e-05	1.17503
601	NC_000017.11:g.7675204_7675206del	NM_000546.6:c.407_409del	NP_000537.3:p.Gln136del	if_del	12424	4135	8390	0.000926782	0.000828631	0.00108271	0.000946041	17011	10153	9802	0.00183313	0.00215713	0.00157618	0.00185548	1.07039
603	NC_000017.11:g.7675205del	NM_000546.6:c.408del	NP_000537.3:p.Gln136HisfsTer34	fs_indel	17376	4825	8875	0.00129618	0.000966903	0.0011453	0.00113613	486	49	522	5.23721e-05	1.04106e-05	8.39385e-05	4.89071e-05	1.06989
604	NC_000017.11:g.7675205T>A	NM_000546.6:c.407A>T	NP_000537.3:p.Gln136Leu	mis	3140	1311	1757	0.000234232	0.000262717	0.000226737	0.000241228	8648	2481	2472	0.000931921	0.000527119	0.000397502	0.000618847	0.535622
605	NC_000017.11:g.7675205T>C	NM_000546.6:c.407A>G	NP_000537.3:p.Gln136Arg	mis	2926	1168	2149	0.000218268	0.000234061	0.000277323	0.000243217	3658	2754	1342	0.000394191	0.000585121	0.000215796	0.000398369	-1.5392
606	NC_000017.11:g.7675205T>G	NM_000546.6:c.407A>C	NP_000537.3:p.Gln136Pro	mis	11049	2867	4749	0.000824212	0.000574531	0.000612847	0.00067053	11266	3459	7170	0.00121404	0.000734907	0.00115295	0.00103397	1.02119
607	NC_000017.11:g.7675205_7675206insA	NM_000546.6:c.406_407insT	NP_000537.3:p.Gln136LeufsTer13	fs_indel	5580	2436	3546	0.000416246	0.000488161	0.000457603	0.000454003	364	205	1	3.92252e-05	4.35548e-05	1.60802e-07	2.76469e-05	1.02608
609	NC_000017.11:g.7675207dup	NM_000546.6:c.406dup	NP_000537.3:p.Gln136ProfsTer13	fs_indel	17885	6234	8513	0.00133415	0.00124926	0.00109858	0.00122733	496	140	1	5.34497e-05	2.97447e-05	1.60802e-07	2.77851e-05	0.885064
610	NC_000017.11:g.7675205dup	NM_000546.6:c.408dup	NP_000537.3:p.Leu137ThrfsTer12	fs_indel	11663	3829	8430	0.000870014	0.00076731	0.00108787	0.000908398	1	16	182	1.07761e-07	3.3994e-06	2.92659e-05	1.09244e-05	1.14493
612	NC_000017.11:g.7675203_7675204del	NM_000546.6:c.408_409del	NP_000537.3:p.Gln136HisfsTer12	fs_indel	2415	1242	1250	0.00018015	0.00024889	0.000161309	0.000196783	2	2	452	2.15523e-07	4.24924e-07	7.26824e-05	2.44409e-05	1.19704
613	NC_000017.11:g.7675205del	NM_000546.6:c.408del	NP_000537.3:p.Gln136HisfsTer34	fs_indel	17376	4825	8875	0.00129618	0.000966903	0.0011453	0.00113613	486	49	522	5.23721e-05	1.04106e-05	8.39385e-05	4.89071e-05	1.06989
614	NC_000017.11:g.7675204T>A	NM_000546.6:c.408A>T	NP_000537.3:p.Gln136His	mis	7143	2933	4023	0.00053284	0.000587757	0.000519158	0.000546585	6442	3025	5285	0.000694199	0.000642698	0.000849837	0.000728912	0.871715
616	NC_000017.11:g.7675204T>G	NM_000546.6:c.408A>C	NP_000537.3:p.Gln136His	mis	5572	1906	2322	0.000415649	0.000381952	0.000299648	0.00036575	7521	2013	3886	0.000810474	0.000427686	0.000624876	0.000621012	0.800809
617	NC_000017.11:g.7675204_7675205insA	NM_000546.6:c.407_408insT	NP_000537.3:p.Gln136HisfsTer13	fs_indel	6539	3596	4520	0.000487784	0.000720618	0.000583295	0.000597232	483	1	155	5.20488e-05	2.12462e-07	2.49243e-05	2.57285e-05	1.03638
620	NC_000017.11:g.7675205dup	NM_000546.6:c.408dup	NP_000537.3:p.Leu137ThrfsTer12	fs_indel	11663	3829	8430	0.000870014	0.00076731	0.00108787	0.000908398	1	16	182	1.07761e-07	3.3994e-06	2.92659e-05	1.09244e-05	1.14493
621	NC_000017.11:g.7675201_7675203del	NM_000546.6:c.409_411del	NP_000537.3:p.Leu137del	if_del	4488	912	1945	0.000334787	0.00018276	0.000250998	0.000256181	3131	1517	1733	0.000337401	0.000322305	0.000278669	0.000312792	1.00351
622	NC_000017.11:g.7675202_7675203del	NM_000546.6:c.409_410del	NP_000537.3:p.Leu137GlyfsTer11	fs_indel	4553	2020	3650	0.000339636	0.000404797	0.000471024	0.000405152	379	2	1	4.08416e-05	4.24924e-07	1.60802e-07	1.38091e-05	1.14085
623	NC_000017.11:g.7675203del	NM_000546.6:c.409del	NP_000537.3:p.Leu137TrpfsTer33	fs_indel	7851	2528	2343	0.000585654	0.000506597	0.000302358	0.00046487	8	20	104	8.62092e-07	4.24924e-06	1.67234e-05	7.27824e-06	1.00488
624	NC_000017.11:g.7675201_7675203delinsGCA	NM_000546.6:c.409_411delinsTGC	NP_000537.3:p.Leu137Cys	mis	5353	1643	3372	0.000399313	0.000329248	0.000435148	0.000387903	8398	2380	3921	0.000904981	0.00050566	0.000630504	0.000680382	-0.696527
625	NC_000017.11:g.7675201_7675203delinsTCA	NM_000546.6:c.409_411delinsTGA	NP_000537.3:p.Leu137Ter	non	7154	2638	3858	0.00053366	0.00052864	0.000497865	0.000520055	4	2	490	4.31046e-07	4.24924e-07	7.87929e-05	2.65496e-05	0.984543
626	NC_000017.11:g.7675202_7675203delinsCA	NM_000546.6:c.409_410delinsTG	NP_000537.3:p.Leu137Trp	mis	4739	2202	3222	0.000353511	0.000441269	0.000415791	0.000403524	3956	2988	1788	0.000426304	0.000634837	0.000287514	0.000449552	0.829727
627	NC_000017.11:g.7675202_7675203delinsGA	NM_000546.6:c.409_410delinsTC	NP_000537.3:p.Leu137Ser	mis	3032	1207	3263	0.000226175	0.000241876	0.000421082	0.000296378	4482	1150	2853	0.000482987	0.000244332	0.000458767	0.000395362	-1.65619
628	NC_000017.11:g.7675201_7675203delinsGTA	NM_000546.6:c.409_411delinsTAC	NP_000537.3:p.Leu137Tyr	mis	3395	1117	2224	0.000253254	0.000223841	0.000287002	0.000254699	3846	804	3268	0.000414451	0.00017082	0.0005255	0.000370257	0.246371
629	NC_000017.11:g.7675201_7675203delinsTTA	NM_000546.6:c.409_411delinsTAA	NP_000537.3:p.Leu137Ter	non	6481	3110	3136	0.000483457	0.000623227	0.000404693	0.000503792	485	137	1	5.22643e-05	2.91073e-05	1.60802e-07	2.71775e-05	1.1291
630	NC_000017.11:g.7675202_7675203delinsTA	NM_000546.6:c.409_410delinsTA	NP_000537.3:p.Leu137Ter	non	5613	1832	2390	0.000418708	0.000367123	0.000308424	0.000364751	6	6	7	6.46569e-07	1.27477e-06	1.12561e-06	1.01565e-06	0.821077
631	NC_000017.11:g.7675201_7675203delinsGAA	NM_000546.6:c.409_411delinsTTC	NP_000537.3:p.Leu137Phe	mis	6178	1399	2685	0.000460855	0.000280352	0.000346493	0.000362566	7161	3008	2044	0.00077168	0.000639086	0.000328679	0.000579815	-0.0053656
632	NC_000017.11:g.7675203G>A	NM_000546.6:c.409C>T	NP_000537.3:p.Leu137=	syn	3268	977	1480	0.00024378	0.000195785	0.00019099	0.000210185	1632	2017	3507	0.000175867	0.000428536	0.000563932	0.000389445	-0.857566
633	NC_000017.11:g.7675202_7675203delinsCC	NM_000546.6:c.409_410delinsGG	NP_000537.3:p.Leu137Gly	mis	3727	1943	2819	0.00027802	0.000389366	0.000363785	0.000343724	4087	2140	3538	0.000440421	0.000454669	0.000568917	0.000488002	1.00592
634	NC_000017.11:g.7675202_7675203delinsGC	NM_000546.6:c.409_410delinsGC	NP_000537.3:p.Leu137Ala	mis	1992	1428	1548	0.000148595	0.000286163	0.000199766	0.000211508	2360	1625	1752	0.000254317	0.000345251	0.000281725	0.000293764	-3.60352
635	NC_000017.11:g.7675201_7675203delinsGTC	NM_000546.6:c.409_411delinsGAC	NP_000537.3:p.Leu137Asp	mis	7659	3148	3763	0.000571331	0.000630842	0.000485606	0.000562593	7581	2972	5810	0.00081694	0.000631438	0.000934258	0.000794212	1.01873
636	NC_000017.11:g.7675202_7675203delinsTC	NM_000546.6:c.409_410delinsGA	NP_000537.3:p.Leu137Glu	mis	4159	1277	2202	0.000310245	0.000255904	0.000284163	0.000283437	4288	2232	4283	0.000462081	0.000474216	0.000688714	0.00054167	1.16245
637	NC_000017.11:g.7675203G>C	NM_000546.6:c.409C>G	NP_000537.3:p.Leu137Val	mis	1071	387	483	7.98924e-05	7.75526e-05	6.233e-05	7.32583e-05	1506	1249	1236	0.000162289	0.000265365	0.000198751	0.000208802	0.0233935
638	NC_000017.11:g.7675202_7675203delinsGT	NM_000546.6:c.409_410delinsAC	NP_000537.3:p.Leu137Thr	mis	2684	672	1356	0.000200216	0.000134665	0.000174988	0.000169956	2597	1976	1086	0.000279857	0.000419825	0.000174631	0.000291438	-0.0464875
639	NC_000017.11:g.7675201_7675203delinsGTT	NM_000546.6:c.409_411delinsAAC	NP_000537.3:p.Leu137Asn	mis	1407	681	1724	0.000104957	0.000136469	0.000222478	0.000154634	1804	200	1165	0.000194402	4.24924e-05	0.000187334	0.000141409	0.795388
640	NC_000017.11:g.7675202_7675203delinsTT	NM_000546.6:c.409_410delinsAA	NP_000537.3:p.Leu137Lys	mis	1216	647	1353	9.07088e-05	0.000129655	0.000174601	0.000131655	645	522	312	6.95062e-05	0.000110905	5.01702e-05	7.68605e-05	-0.43961
641	NC_000017.11:g.7675201_7675203delinsTAT	NM_000546.6:c.409_411delinsATA	NP_000537.3:p.Leu137Ile	mis	4068	1135	1721	0.000303457	0.000227448	0.000222091	0.000250998	3331	1838	721	0.000358953	0.000390506	0.000115938	0.000288466	-0.602493
642	NC_000017.11:g.7675203G>T	NM_000546.6:c.409C>A	NP_000537.3:p.Leu137Met	mis	2250	965	1487	0.000167841	0.000193381	0.000191894	0.000184372	3524	963	959	0.000379751	0.000204601	0.000154209	0.000246187	-0.724642
644	NC_000017.11:g.7675203_7675204insC	NM_000546.6:c.408_409insG	NP_000537.3:p.Leu137AlafsTer12	fs_indel	7008	2603	2927	0.000522769	0.000521627	0.000377722	0.000474039	1	1	107	1.07761e-07	2.12462e-07	1.72058e-05	5.842e-06	1.00174
646	NC_000017.11:g.7675205dup	NM_000546.6:c.408dup	NP_000537.3:p.Leu137ThrfsTer12	fs_indel	11663	3829	8430	0.000870014	0.00076731	0.00108787	0.000908398	1	16	182	1.07761e-07	3.3994e-06	2.92659e-05	1.09244e-05	1.14493
647	NC_000017.11:g.7675202A>C	NM_000546.6:c.410T>G	NP_000537.3:p.Leu137Arg	mis	1391	393	628	0.000103763	7.8755e-05	8.10419e-05	8.78533e-05	1718	849	815	0.000185134	0.00018038	0.000131053	0.000165523	-0.219035
648	NC_000017.11:g.7675202A>G	NM_000546.6:c.410T>C	NP_000537.3:p.Leu137Pro	mis	9003	2789	5399	0.000671588	0.0005589	0.000696728	0.000642405	10094	5143	6660	0.00108774	0.00109269	0.00107094	0.00108379	-0.536341
649	NC_000017.11:g.7675201_7675202delinsGT	NM_000546.6:c.410_411delinsAC	NP_000537.3:p.Leu137His	mis	4268	1156	2526	0.000318376	0.000231656	0.000325974	0.000292002	1751	2111	3914	0.00018869	0.000448508	0.000629378	0.000422192	0.466605
650	NC_000017.11:g.7675202A>T	NM_000546.6:c.410T>A	NP_000537.3:p.Leu137Gln	mis	16248	6199	9928	0.00121204	0.00124224	0.00128118	0.00124516	949	628	1772	0.000102266	0.000133426	0.000284941	0.000173544	0.952351
651	NC_000017.11:g.7675200_7675202del	NM_000546.6:c.410_412del	NP_000537.3:p.Leu137_Ala138delinsPro	if_del	5346	1378	2216	0.000398791	0.000276144	0.000285969	0.000320301	5463	1804	1961	0.000588701	0.000383282	0.000315332	0.000429105	1.12143
652	NC_000017.11:g.7675201_7675202del	NM_000546.6:c.410_411del	NP_000537.3:p.Leu137ArgfsTer11	fs_indel	6122	1949	4145	0.000456677	0.000390569	0.000534902	0.000460716	1	3	232	1.07761e-07	6.37387e-07	3.7306e-05	1.26837e-05	1.07902
653	NC_000017.11:g.7675202del	NM_000546.6:c.410del	NP_000537.3:p.Leu137ArgfsTer33	fs_indel	5999	2743	4792	0.000447502	0.000549682	0.000618396	0.000538527	1029	118	411	0.000110887	2.50705e-05	6.60895e-05	6.73489e-05	0.949434
654	NC_000017.11:g.7675202dup	NM_000546.6:c.410dup	NP_000537.3:p.Ala138GlyfsTer11	fs_indel	15869	6216	7859	0.00118377	0.00124565	0.00101418	0.00114787	6	1	320	6.46569e-07	2.12462e-07	5.14566e-05	1.74385e-05	1.00469
658	NC_000017.11:g.7675201C>A	NM_000546.6:c.411G>T	NP_000537.3:p.Leu137=	syn	6206	2671	3511	0.000462943	0.000535253	0.000453086	0.000483761	6517	3374	5239	0.000702282	0.000716848	0.00084244	0.000753857	-0.838422
659	NC_000017.11:g.7675201C>G	NM_000546.6:c.411G>C	NP_000537.3:p.Leu137=	syn	4745	2193	3001	0.000353958	0.000439465	0.000387272	0.000393565	4124	2559	4654	0.000444408	0.000543691	0.000748371	0.000578824	-1.38784
660	NC_000017.11:g.7675201C>T	NM_000546.6:c.411G>A	NP_000537.3:p.Leu137=	syn	3483	1805	2385	0.000259818	0.000361712	0.000307778	0.000309769	4965	4404	5357	0.000535036	0.000935684	0.000861415	0.000777378	-1.54493
661	NC_000017.11:g.7675199_7675201del	NM_000546.6:c.411_413del	NP_000537.3:p.Ala138del	if_del	6723	2203	4814	0.000501509	0.000441469	0.000621235	0.000521404	5525	4839	3416	0.000595382	0.0010281	0.000549299	0.000724262	0.995594
662	NC_000017.11:g.7675200_7675201del	NM_000546.6:c.411_412del	NP_000537.3:p.Ala138GlnfsTer10	fs_indel	4103	1228	2869	0.000306068	0.000246084	0.000370237	0.000307463	2	189	1	2.15523e-07	4.01554e-05	1.60802e-07	1.35106e-05	0.962203
663	NC_000017.11:g.7675201del	NM_000546.6:c.412del	NP_000537.3:p.Ala138ProfsTer32	fs_indel	12516	4802	7488	0.000933644	0.000962294	0.000966308	0.000954082	40	21	350	4.31046e-06	4.46171e-06	5.62806e-05	2.16843e-05	1.0077
664	NC_000017.11:g.7675202dup	NM_000546.6:c.410dup	NP_000537.3:p.Ala138GlyfsTer11	fs_indel	15869	6216	7859	0.00118377	0.00124565	0.00101418	0.00114787	6	1	320	6.46569e-07	2.12462e-07	5.14566e-05	1.74385e-05	1.00469
665	NC_000017.11:g.7675201dup	NM_000546.6:c.412dup	NP_000537.3:p.Ala138GlyfsTer11	fs_indel	15539	6665	8470	0.00115915	0.00133563	0.00109303	0.00119594	881	299	231	9.49379e-05	6.35262e-05	3.71452e-05	6.52031e-05	1.02914
666	NC_000017.11:g.7675201_7675202insG	NM_000546.6:c.410_411insC	NP_000537.3:p.Ala138GlyfsTer11	fs_indel	3350	1525	2969	0.000249897	0.000305601	0.000383142	0.00031288	1	128	1	1.07761e-07	2.71952e-05	1.60802e-07	9.15458e-06	1.11035
668	NC_000017.11:g.7675199_7675200delinsAA	NM_000546.6:c.412_413delinsTT	NP_000537.3:p.Ala138Phe	mis	5979	2669	4179	0.00044601	0.000534853	0.00053929	0.000506717	5734	2504	2801	0.000617904	0.000532005	0.000450406	0.000533438	0.6116
669	NC_000017.11:g.7675198_7675200delinsCCA	NM_000546.6:c.412_414delinsTGG	NP_000537.3:p.Ala138Trp	mis	6102	2715	4468	0.000455185	0.000544071	0.000576585	0.00052528	6755	2766	5508	0.000727929	0.000587671	0.000885696	0.000733765	0.90099
670	NC_000017.11:g.7675198_7675200delinsTCA	NM_000546.6:c.412_414delinsTGA	NP_000537.3:p.Ala138Ter	non	7464	2532	2864	0.000556785	0.000507399	0.000369592	0.000477925	269	2	258	2.89878e-05	4.24924e-07	4.14869e-05	2.36332e-05	1.08344
671	NC_000017.11:g.7675199_7675200delinsCA	NM_000546.6:c.412_413delinsTG	NP_000537.3:p.Ala138Cys	mis	5721	3610	3628	0.000426764	0.000723424	0.000468185	0.000539458	4648	3174	3324	0.000500875	0.000674355	0.000534505	0.000569912	0.8606
672	NC_000017.11:g.7675198_7675200delinsCTA	NM_000546.6:c.412_414delinsTAG	NP_000537.3:p.Ala138Ter	non	5431	1926	3571	0.000405131	0.00038596	0.000460829	0.000417307	3	3	186	3.23284e-07	6.37387e-07	2.99091e-05	1.02899e-05	1.10006
673	NC_000017.11:g.7675198_7675200delinsTTA	NM_000546.6:c.412_414delinsTAA	NP_000537.3:p.Ala138Ter	non	3857	1916	2624	0.000287717	0.000383956	0.000338621	0.000336765	3	2	301	3.23284e-07	4.24924e-07	4.84013e-05	1.63832e-05	1.07265
674	NC_000017.11:g.7675199_7675200delinsTA	NM_000546.6:c.412_413delinsTA	NP_000537.3:p.Ala138Tyr	mis	6420	3073	4451	0.000478907	0.000615812	0.000574391	0.00055637	10345	3618	5731	0.00111479	0.000768688	0.000921555	0.000935012	0.416716
675	NC_000017.11:g.7675200C>A	NM_000546.6:c.412G>T	NP_000537.3:p.Ala138Ser	mis	5125	1277	3428	0.000382305	0.000255904	0.000442375	0.000360195	4708	3258	3781	0.000507341	0.000692202	0.000607991	0.000602511	-1.10097
676	NC_000017.11:g.7675199_7675200delinsAG	NM_000546.6:c.412_413delinsCT	NP_000537.3:p.Ala138Leu	mis	2246	1078	2607	0.000167543	0.000216025	0.000336427	0.000239998	2621	2122	2809	0.000282443	0.000450845	0.000451692	0.000394993	1.05266
677	NC_000017.11:g.7675199_7675200delinsCG	NM_000546.6:c.412_413delinsCG	NP_000537.3:p.Ala138Arg	mis	3851	1261	2295	0.000287269	0.000252697	0.000296164	0.00027871	3661	2217	3133	0.000394515	0.000471029	0.000503792	0.000456445	-1.00596
678	NC_000017.11:g.7675198_7675200delinsTTG	NM_000546.6:c.412_414delinsCAA	NP_000537.3:p.Ala138Gln	mis	4467	1339	2391	0.000333221	0.000268328	0.000308553	0.000303367	2407	1840	3437	0.000259382	0.00039093	0.000552676	0.000400996	-1.12426
679	NC_000017.11:g.7675199_7675200delinsTG	NM_000546.6:c.412_413delinsCA	NP_000537.3:p.Ala138His	mis	3559	1735	2800	0.000265487	0.000347684	0.000361333	0.000324835	4669	2196	1941	0.000503138	0.000466567	0.000312116	0.000427274	-0.944969
680	NC_000017.11:g.7675200C>G	NM_000546.6:c.412G>C	NP_000537.3:p.Ala138Pro	mis	11003	3670	5489	0.000820781	0.000735448	0.000708342	0.000754857	4229	4523	6110	0.000455723	0.000960967	0.000982499	0.00079973	1.01076
681	NC_000017.11:g.7675198_7675200delinsCAT	NM_000546.6:c.412_414delinsATG	NP_000537.3:p.Ala138Met	mis	5573	2080	4686	0.000415724	0.00041682	0.000604717	0.000479087	6199	5110	4264	0.000668013	0.00108568	0.000685659	0.000813118	-0.487629
682	NC_000017.11:g.7675199_7675200delinsAT	NM_000546.6:c.412_413delinsAT	NP_000537.3:p.Ala138Ile	mis	7972	1962	3672	0.00059468	0.000393174	0.000473863	0.000487239	4977	2313	3745	0.000536329	0.000491425	0.000602203	0.000543319	1.07966
683	NC_000017.11:g.7675198_7675200delinsTTT	NM_000546.6:c.412_414delinsAAA	NP_000537.3:p.Ala138Lys	mis	2546	686	1565	0.000189922	0.000137471	0.000201959	0.000176451	3540	1270	1948	0.000381476	0.000269827	0.000313242	0.000321515	-0.374765
684	NC_000017.11:g.7675199_7675200delinsTT	NM_000546.6:c.412_413delinsAA	NP_000537.3:p.Ala138Asn	mis	3311	1052	1728	0.000246988	0.000210815	0.000222994	0.000226932	3581	2222	1886	0.000385894	0.000472091	0.000303272	0.000387086	-1.48514
685	NC_000017.11:g.7675200C>T	NM_000546.6:c.412G>A	NP_000537.3:p.Ala138Thr	mis	10095	3875	5807	0.000753047	0.000776528	0.000749379	0.000759652	16960	7555	10272	0.00182763	0.00160515	0.00165176	0.00169485	0.801264
686	NC_000017.11:g.7675198_7675200del	NM_000546.6:c.412_414del	NP_000537.3:p.Ala138del	if_del	4361	1137	2474	0.000325313	0.000227848	0.000319264	0.000290809	4856	2360	3507	0.00052329	0.000501411	0.000563932	0.000529544	1.18849
688	NC_000017.11:g.7675201del	NM_000546.6:c.412del	NP_000537.3:p.Ala138ProfsTer32	fs_indel	12516	4802	7488	0.000933644	0.000962294	0.000966308	0.000954082	40	21	350	4.31046e-06	4.46171e-06	5.62806e-05	2.16843e-05	1.0077
689	NC_000017.11:g.7675200_7675201insA	NM_000546.6:c.411_412insT	NP_000537.3:p.Ala138CysfsTer11	fs_indel	2783	641	1834	0.000207601	0.000128453	0.000236673	0.000190909	180	1	1	1.93971e-05	2.12462e-07	1.60802e-07	6.59011e-06	0.894202
690	NC_000017.11:g.7675201dup	NM_000546.6:c.412dup	NP_000537.3:p.Ala138GlyfsTer11	fs_indel	15539	6665	8470	0.00115915	0.00133563	0.00109303	0.00119594	881	299	231	9.49379e-05	6.35262e-05	3.71452e-05	6.52031e-05	1.02914
691	NC_000017.11:g.7675200_7675201insG	NM_000546.6:c.411_412insC	NP_000537.3:p.Ala138ArgfsTer11	fs_indel	1442	391	771	0.000107568	7.83542e-05	9.94957e-05	9.51391e-05	124	1	1	1.33624e-05	2.12462e-07	1.60802e-07	4.57856e-06	0.722989
693	NC_000017.11:g.7675197_7675199del	NM_000546.6:c.413_415del	NP_000537.3:p.Ala138_Lys139delinsGlu	if_del	12730	3948	6067	0.000949608	0.000791157	0.000782932	0.000841232	10719	5865	7329	0.0011551	0.00124609	0.00117852	0.00119323	1.07245
694	NC_000017.11:g.7675198_7675199del	NM_000546.6:c.413_414del	NP_000537.3:p.Ala138GlufsTer10	fs_indel	3575	1439	3046	0.000266681	0.000288368	0.000393079	0.000316042	1	1	369	1.07761e-07	2.12462e-07	5.93359e-05	1.98854e-05	0.699859
695	NC_000017.11:g.7675199del	NM_000546.6:c.414del	NP_000537.3:p.Lys139ArgfsTer31	fs_indel	18814	92	58	0.00140345	1.84363e-05	7.48476e-06	0.000476457	351	3	4	3.78243e-05	6.37387e-07	6.43207e-07	1.3035e-05	1.00659
696	NC_000017.11:g.7675199G>A	NM_000546.6:c.413C>T	NP_000537.3:p.Ala138Val	mis	7290	2355	3635	0.000543805	0.000471929	0.000469088	0.000494941	8368	6194	5101	0.000901748	0.00131599	0.00082025	0.00101266	1.12052
697	NC_000017.11:g.7675199G>C	NM_000546.6:c.413C>G	NP_000537.3:p.Ala138Gly	mis	2438	963	1506	0.000181865	0.00019298	0.000194346	0.00018973	2870	675	2755	0.000309275	0.000143412	0.000443009	0.000298565	-0.802855
698	NC_000017.11:g.7675198_7675199delinsTT	NM_000546.6:c.413_414delinsAA	NP_000537.3:p.Ala138Glu	mis	6632	1546	3309	0.000494721	0.00030981	0.000427018	0.000410516	6342	2986	5047	0.000683423	0.000634412	0.000811567	0.000709801	0.786127
699	NC_000017.11:g.7675199G>T	NM_000546.6:c.413C>A	NP_000537.3:p.Ala138Asp	mis	6961	2295	3875	0.000519263	0.000459905	0.000500059	0.000493076	6395	3521	4331	0.000689135	0.00074808	0.000696432	0.000711216	0.581898
701	NC_000017.11:g.7675201dup	NM_000546.6:c.412dup	NP_000537.3:p.Ala138GlyfsTer11	fs_indel	15539	6665	8470	0.00115915	0.00133563	0.00109303	0.00119594	881	299	231	9.49379e-05	6.35262e-05	3.71452e-05	6.52031e-05	1.02914
702	NC_000017.11:g.7675199dup	NM_000546.6:c.414dup	NP_000537.3:p.Lys139GlnfsTer10	fs_indel	16877	6596	10829	0.00125896	0.0013218	0.00139746	0.00132607	667	280	993	7.18769e-05	5.94894e-05	0.000159676	9.70142e-05	0.98606
703	NC_000017.11:g.7675199_7675200insT	NM_000546.6:c.412_413insA	NP_000537.3:p.Ala138AspfsTer11	fs_indel	5563	1950	3251	0.000414978	0.000390769	0.000419534	0.000408427	3	228	128	3.23284e-07	4.84414e-05	2.05826e-05	2.31158e-05	1.1954
704	NC_000017.11:g.7675196_7675198del	NM_000546.6:c.414_416del	NP_000537.3:p.Lys139del	if_del	7002	2992	3244	0.000522322	0.00059958	0.00041863	0.000513511	7446	4102	6160	0.000802392	0.00087152	0.000990539	0.00088815	0.974751
705	NC_000017.11:g.7675197_7675198del	NM_000546.6:c.414_415del	NP_000537.3:p.Lys139AspfsTer9	fs_indel	11260	30	22	0.000839952	6.01183e-06	2.83905e-06	0.000282934	267	1	1	2.87723e-05	2.12462e-07	1.60802e-07	9.71519e-06	1.20616
706	NC_000017.11:g.7675199del	NM_000546.6:c.414del	NP_000537.3:p.Lys139ArgfsTer31	fs_indel	18814	92	58	0.00140345	1.84363e-05	7.48476e-06	0.000476457	351	3	4	3.78243e-05	6.37387e-07	6.43207e-07	1.3035e-05	1.00659
707	NC_000017.11:g.7675198G>A	NM_000546.6:c.414C>T	NP_000537.3:p.Ala138=	syn	8415	2433	3939	0.000627726	0.00048756	0.000508318	0.000541201	12113	2575	5743	0.00130531	0.00054709	0.000923485	0.000925297	-0.94842
708	NC_000017.11:g.7675198G>C	NM_000546.6:c.414C>G	NP_000537.3:p.Ala138=	syn	3775	1704	3061	0.0002816	0.000341472	0.000395015	0.000339362	6255	2269	4928	0.000674048	0.000482077	0.000792431	0.000649519	-1.14694
709	NC_000017.11:g.7675198G>T	NM_000546.6:c.414C>A	NP_000537.3:p.Ala138=	syn	3464	33	54	0.000258401	6.61302e-06	6.96857e-06	9.06608e-05	4664	90	65	0.0005026	1.91216e-05	1.04521e-05	0.000177391	-0.756083
710	NC_000017.11:g.7675198_7675199insA	NM_000546.6:c.413_414insT	NP_000537.3:p.Lys139GlnfsTer10	fs_indel	6218	2205	2900	0.000463838	0.00044187	0.000374238	0.000426649	375	1	1	4.04106e-05	2.12462e-07	1.60802e-07	1.35946e-05	1.10355
711	NC_000017.11:g.7675198_7675199insC	NM_000546.6:c.413_414insG	NP_000537.3:p.Lys139GlnfsTer10	fs_indel	6801	2227	4214	0.000507328	0.000446278	0.000543806	0.000499138	283	158	1	3.04965e-05	3.3569e-05	1.60802e-07	2.14088e-05	1.01268
712	NC_000017.11:g.7675199dup	NM_000546.6:c.414dup	NP_000537.3:p.Lys139GlnfsTer10	fs_indel	16877	6596	10829	0.00125896	0.0013218	0.00139746	0.00132607	667	280	993	7.18769e-05	5.94894e-05	0.000159676	9.70142e-05	0.98606
714	NC_000017.11:g.7675195_7675197del	NM_000546.6:c.416_418del	NP_000537.3:p.Lys139del	if_del	14175	4800	9140	0.0010574	0.000961893	0.00117949	0.00106626	10506	4685	11605	0.00113214	0.000995386	0.0018661	0.00133121	0.976802
715	NC_000017.11:g.7675196_7675197del	NM_000546.6:c.415_416del	NP_000537.3:p.Lys139AspfsTer9	fs_indel	10154	2614	5328	0.000757448	0.000523831	0.000687565	0.000656282	340	476	2	3.66389e-05	0.000101132	3.21604e-07	4.60308e-05	0.877023
716	NC_000017.11:g.7675197del	NM_000546.6:c.416del	NP_000537.3:p.Lys139ArgfsTer31	fs_indel	17286	4662	8215	0.00128947	0.000934239	0.00106013	0.00109461	819	644	296	8.82566e-05	0.000136826	4.75973e-05	9.08932e-05	1.00677
717	NC_000017.11:g.7675195_7675197delinsGAA	NM_000546.6:c.415_417delinsTTC	NP_000537.3:p.Lys139Phe	mis	6183	2872	2763	0.000461227	0.000575533	0.000356558	0.00046444	5333	3796	6292	0.000574692	0.000806507	0.00101176	0.000797654	0.941121
718	NC_000017.11:g.7675195_7675197delinsGCA	NM_000546.6:c.415_417delinsTGC	NP_000537.3:p.Lys139Cys	mis	3669	1649	4151	0.000273693	0.00033045	0.000535676	0.00037994	5631	2583	3355	0.000606805	0.00054879	0.00053949	0.000565028	0.829984
720	NC_000017.11:g.7675196_7675197delinsCA	NM_000546.6:c.415_416delinsTG	NP_000537.3:p.Lys139Trp	mis	3544	1337	3137	0.000264368	0.000267927	0.000404822	0.000312373	5970	3352	1043	0.000643336	0.000712173	0.000167716	0.000507742	1.08759
721	NC_000017.11:g.7675195_7675197delinsGTA	NM_000546.6:c.415_417delinsTAC	NP_000537.3:p.Lys139Tyr	mis	4027	1583	3202	0.000300398	0.000317224	0.00041321	0.000343611	2972	2066	3823	0.000320267	0.000438947	0.000614745	0.000457986	0.946627
722	NC_000017.11:g.7675195_7675197delinsTTA	NM_000546.6:c.415_417delinsTAA	NP_000537.3:p.Lys139Ter	non	7736	2920	4571	0.000577075	0.000585152	0.000589876	0.000584034	389	176	2	4.19192e-05	3.73934e-05	3.21604e-07	2.65447e-05	1.09538
723	NC_000017.11:g.7675197T>A	NM_000546.6:c.415A>T	NP_000537.3:p.Lys139Ter	non	5806	1841	2969	0.000433105	0.000368926	0.000383142	0.000395058	354	164	621	3.81476e-05	3.48438e-05	9.98579e-05	5.76164e-05	1.01107
724	NC_000017.11:g.7675196_7675197delinsAC	NM_000546.6:c.415_416delinsGT	NP_000537.3:p.Lys139Val	mis	6422	3737	3691	0.000479056	0.000748874	0.000476315	0.000568081	7738	3685	5888	0.000833858	0.000782923	0.000946801	0.000854527	0.551103
725	NC_000017.11:g.7675196_7675197delinsCC	NM_000546.6:c.415_416delinsGG	NP_000537.3:p.Lys139Gly	mis	6287	2714	3214	0.000468985	0.00054387	0.000414759	0.000475872	11118	3655	4546	0.00119809	0.000776549	0.000731005	0.000901882	0.134121
726	NC_000017.11:g.7675196_7675197delinsGC	NM_000546.6:c.415_416delinsGC	NP_000537.3:p.Lys139Ala	mis	5830	1777	2898	0.000434895	0.000356101	0.00037398	0.000388325	3848	1928	4987	0.000414666	0.000409627	0.000801918	0.000542071	0.00609358
727	NC_000017.11:g.7675195_7675197delinsGTC	NM_000546.6:c.415_417delinsGAC	NP_000537.3:p.Lys139Asp	mis	6530	3287	3821	0.000487112	0.000658696	0.000493091	0.0005463	6583	3347	4446	0.000709394	0.000711111	0.000714925	0.00071181	0.917302
728	NC_000017.11:g.7675197T>C	NM_000546.6:c.415A>G	NP_000537.3:p.Lys139Glu	mis	10471	4449	5720	0.000781095	0.000891555	0.000738152	0.000803601	12325	9344	8655	0.00132816	0.00198525	0.00139174	0.00156838	0.963194
729	NC_000017.11:g.7675196_7675197delinsAG	NM_000546.6:c.415_416delinsCT	NP_000537.3:p.Lys139Leu	mis	9332	3168	4982	0.000696131	0.00063485	0.000642915	0.000657965	11697	6138	8912	0.00126049	0.00130409	0.00143307	0.00133255	1.02819
730	NC_000017.11:g.7675196_7675197delinsGG	NM_000546.6:c.415_416delinsCC	NP_000537.3:p.Lys139Pro	mis	9101	3280	5056	0.000678899	0.000657294	0.000652464	0.000662886	8660	5795	4725	0.000933214	0.00123122	0.000759788	0.00097474	1.05679
731	NC_000017.11:g.7675195_7675197delinsGTG	NM_000546.6:c.415_417delinsCAC	NP_000537.3:p.Lys139His	mis	6075	3394	5448	0.000453171	0.000680139	0.000703051	0.00061212	5059	2196	3080	0.000545165	0.000466567	0.000495269	0.000502334	0.443711
732	NC_000017.11:g.7675197T>G	NM_000546.6:c.415A>C	NP_000537.3:p.Lys139Gln	mis	4431	1942	2297	0.000330535	0.000389166	0.000296422	0.000338708	3978	2412	4118	0.000428675	0.000512459	0.000662182	0.000534439	0.403483
733	NC_000017.11:g.7675197_7675198insA	NM_000546.6:c.414_415insT	NP_000537.3:p.Lys139Ter	fs_indel	4924	2241	2696	0.000367311	0.000449084	0.000347912	0.000388102	1	1	288	1.07761e-07	2.12462e-07	4.63109e-05	1.55437e-05	0.96018
734	NC_000017.11:g.7675197_7675198insC	NM_000546.6:c.414_415insG	NP_000537.3:p.Lys139GlufsTer10	fs_indel	2548	1261	2723	0.000190071	0.000252697	0.000351397	0.000264722	195	62	2	2.10135e-05	1.31727e-05	3.21604e-07	1.15026e-05	1.23888
735	NC_000017.11:g.7675199dup	NM_000546.6:c.414dup	NP_000537.3:p.Lys139GlnfsTer10	fs_indel	16877	6596	10829	0.00125896	0.0013218	0.00139746	0.00132607	667	280	993	7.18769e-05	5.94894e-05	0.000159676	9.70142e-05	0.98606
736	NC_000017.11:g.7675197dup	NM_000546.6:c.416dup	NP_000537.3:p.Thr140AspfsTer9	fs_indel	22302	8023	11219	0.00166364	0.00160776	0.00144778	0.00157306	590	258	233	6.35793e-05	5.48153e-05	3.74668e-05	5.19538e-05	1.02341
737	NC_000017.11:g.7675195_7675197del	NM_000546.6:c.416_418del	NP_000537.3:p.Lys139del	if_del	14175	4800	9140	0.0010574	0.000961893	0.00117949	0.00106626	10506	4685	11605	0.00113214	0.000995386	0.0018661	0.00133121	0.976802
738	NC_000017.11:g.7675195_7675196del	NM_000546.6:c.417_418del	NP_000537.3:p.Lys139AsnfsTer9	fs_indel	12109	3199	6956	0.000903284	0.000641062	0.000897655	0.000814	592	2	261	6.37948e-05	4.24924e-07	4.19693e-05	3.53963e-05	1.08056
739	NC_000017.11:g.7675197del	NM_000546.6:c.416del	NP_000537.3:p.Lys139ArgfsTer31	fs_indel	17286	4662	8215	0.00128947	0.000934239	0.00106013	0.00109461	819	644	296	8.82566e-05	0.000136826	4.75973e-05	9.08932e-05	1.00677
740	NC_000017.11:g.7675195_7675196delinsTA	NM_000546.6:c.416_417delinsTA	NP_000537.3:p.Lys139Ile	mis	2964	752	1504	0.000221103	0.000150697	0.000194088	0.000188629	1644	1037	1227	0.00017716	0.000220323	0.000197304	0.000198262	0.992844
741	NC_000017.11:g.7675196T>A	NM_000546.6:c.416A>T	NP_000537.3:p.Lys139Met	mis	9164	3405	5613	0.000683598	0.000682343	0.000724344	0.000696762	11806	5676	7850	0.00127223	0.00120594	0.00126229	0.00124682	0.720056
742	NC_000017.11:g.7675195_7675196delinsGC	NM_000546.6:c.416_417delinsGC	NP_000537.3:p.Lys139Ser	mis	3182	635	1445	0.000237365	0.00012725	0.000186474	0.000183696	2574	596	1706	0.000277378	0.000126627	0.000274328	0.000226111	0.378312
743	NC_000017.11:g.7675196T>C	NM_000546.6:c.416A>G	NP_000537.3:p.Lys139Arg	mis	5844	2519	3996	0.000435939	0.000504794	0.000515674	0.000485469	10241	4152	6262	0.00110359	0.000882143	0.00100694	0.000997556	-1.09318
744	NC_000017.11:g.7675196T>G	NM_000546.6:c.416A>C	NP_000537.3:p.Lys139Thr	mis	2698	1234	2088	0.00020126	0.000247287	0.000269451	0.000239333	2694	1351	1601	0.000290309	0.000287036	0.000257444	0.000278263	0.210162
747	NC_000017.11:g.7675196_7675197insG	NM_000546.6:c.415_416insC	NP_000537.3:p.Lys139ThrfsTer10	fs_indel	5231	1686	2895	0.000390212	0.000337865	0.000373593	0.000367223	3	4	28	3.23284e-07	8.49849e-07	4.50245e-06	1.89186e-06	0.964754
748	NC_000017.11:g.7675197dup	NM_000546.6:c.416dup	NP_000537.3:p.Thr140AspfsTer9	fs_indel	22302	8023	11219	0.00166364	0.00160776	0.00144778	0.00157306	590	258	233	6.35793e-05	5.48153e-05	3.74668e-05	5.19538e-05	1.02341
749	NC_000017.11:g.7675195C>A	NM_000546.6:c.417G>T	NP_000537.3:p.Lys139Asn	mis	13991	5882	9355	0.00104367	0.00117872	0.00120724	0.00114321	17553	5774	11443	0.00189154	0.00122676	0.00184005	0.00165278	0.874442
750	NC_000017.11:g.7675195C>G	NM_000546.6:c.417G>C	NP_000537.3:p.Lys139Asn	mis	4990	2138	2892	0.000372234	0.000428443	0.000373206	0.000391294	5211	2763	3567	0.000561545	0.000587033	0.00057358	0.000574053	0.938355
751	NC_000017.11:g.7675195C>T	NM_000546.6:c.417G>A	NP_000537.3:p.Lys139=	syn	3953	1425	2360	0.000294878	0.000285562	0.000304552	0.000294998	5186	2641	4405	0.000558851	0.000561113	0.000708332	0.000609432	-1.20799
752	NC_000017.11:g.7675193_7675195del	NM_000546.6:c.417_419del	NP_000537.3:p.Lys139_Thr140delinsAsn	if_del	7474	2256	3943	0.000557531	0.00045209	0.000508835	0.000506152	9117	4786	5318	0.000982461	0.00101684	0.000855144	0.000951483	0.887331
753	NC_000017.11:g.7675195_7675196del	NM_000546.6:c.417_418del	NP_000537.3:p.Lys139AsnfsTer9	fs_indel	12109	3199	6956	0.000903284	0.000641062	0.000897655	0.000814	592	2	261	6.37948e-05	4.24924e-07	4.19693e-05	3.53963e-05	1.08056
754	NC_000017.11:g.7675195del	NM_000546.6:c.417del	NP_000537.3:p.Thr140ProfsTer30	fs_indel	6208	2018	3711	0.000463092	0.000404396	0.000478895	0.000448795	269	83	4	2.89878e-05	1.76344e-05	6.43207e-07	1.57551e-05	1.00198
756	NC_000017.11:g.7675195dup	NM_000546.6:c.417dup	NP_000537.3:p.Thr140AspfsTer9	fs_indel	10429	4512	7743	0.000777962	0.00090418	0.000999215	0.000893786	436	3	513	4.6984e-05	6.37387e-07	8.24913e-05	4.33709e-05	1.04205
758	NC_000017.11:g.7675197dup	NM_000546.6:c.416dup	NP_000537.3:p.Thr140AspfsTer9	fs_indel	22302	8023	11219	0.00166364	0.00160776	0.00144778	0.00157306	590	258	233	6.35793e-05	5.48153e-05	3.74668e-05	5.19538e-05	1.02341
759	NC_000017.11:g.7675192_7675194del	NM_000546.6:c.418_420del	NP_000537.3:p.Thr140del	if_del	3169	1190	2562	0.000236395	0.000238469	0.00033062	0.000268495	2660	1511	3029	0.000286646	0.00032103	0.000487069	0.000364915	1.13602
760	NC_000017.11:g.7675193_7675194del	NM_000546.6:c.418_419del	NP_000537.3:p.Thr140LeufsTer8	fs_indel	7549	3765	4471	0.000563126	0.000754485	0.000576972	0.000631527	118	198	2	1.27159e-05	4.20675e-05	3.21604e-07	1.83683e-05	1.16463
761	NC_000017.11:g.7675194del	NM_000546.6:c.418del	NP_000537.3:p.Thr140ProfsTer30	fs_indel	3830	1549	2710	0.000285703	0.000310411	0.000349719	0.000315278	3	1	198	3.23284e-07	2.12462e-07	3.18388e-05	1.07915e-05	0.943725
762	NC_000017.11:g.7675193_7675194delinsAA	NM_000546.6:c.418_419delinsTT	NP_000537.3:p.Thr140Phe	mis	4393	1607	3431	0.000327701	0.000322034	0.000442762	0.000364166	4403	2398	3774	0.000474474	0.000509484	0.000606866	0.000530275	1.04228
763	NC_000017.11:g.7675192_7675194delinsCCA	NM_000546.6:c.418_420delinsTGG	NP_000537.3:p.Thr140Trp	mis	8062	3347	3075	0.000601394	0.00067072	0.000396821	0.000556312	6224	2583	4729	0.000670707	0.00054879	0.000760432	0.000659976	0.96832
764	NC_000017.11:g.7675192_7675194delinsTCA	NM_000546.6:c.418_420delinsTGA	NP_000537.3:p.Thr140Ter	non	6668	3981	4950	0.000497407	0.00079777	0.000638785	0.000644654	234	294	2	2.52162e-05	6.24639e-05	3.21604e-07	2.93339e-05	1.04511
765	NC_000017.11:g.7675193_7675194delinsCA	NM_000546.6:c.418_419delinsTG	NP_000537.3:p.Thr140Cys	mis	3260	931	2083	0.000243183	0.000186567	0.000268806	0.000232852	4068	1253	3472	0.000438374	0.000266215	0.000558304	0.000420964	-0.8675
766	NC_000017.11:g.7675192_7675194delinsCTA	NM_000546.6:c.418_420delinsTAG	NP_000537.3:p.Thr140Ter	non	3865	1628	2605	0.000288314	0.000326242	0.000336169	0.000316908	1043	73	1	0.000112395	1.55097e-05	1.60802e-07	4.26886e-05	0.985139
767	NC_000017.11:g.7675192_7675194delinsTTA	NM_000546.6:c.418_420delinsTAA	NP_000537.3:p.Thr140Ter	non	5227	3053	4097	0.000389914	0.000611804	0.000528708	0.000510142	7	2	747	7.5433e-07	4.24924e-07	0.000120119	4.04327e-05	0.805587
768	NC_000017.11:g.7675193_7675194delinsTA	NM_000546.6:c.418_419delinsTA	NP_000537.3:p.Thr140Tyr	mis	4781	1699	2484	0.000356644	0.00034047	0.000320554	0.000339223	4824	1966	4049	0.000519841	0.000417701	0.000651086	0.000529543	1.07622
769	NC_000017.11:g.7675194T>A	NM_000546.6:c.418A>T	NP_000537.3:p.Thr140Ser	mis	3049	1361	2104	0.000227443	0.000272737	0.000271516	0.000257232	6983	2863	3221	0.000752498	0.000608279	0.000517943	0.00062624	-0.413374
770	NC_000017.11:g.7675193_7675194inv	NM_000546.6:c.418_419inv	NP_000537.3:p.Thr140Val	mis	2507	707	1047	0.000187012	0.000141679	0.000135113	0.000154601	2249	498	947	0.000242356	0.000105806	0.000152279	0.000166814	-0.625333
771	NC_000017.11:g.7675193_7675194delinsCC	NM_000546.6:c.418_419delinsGG	NP_000537.3:p.Thr140Gly	mis	1674	748	1200	0.000124874	0.000149895	0.000154857	0.000143209	1280	986	3025	0.000137935	0.000209488	0.000486425	0.000277949	0.184691
772	NC_000017.11:g.7675192_7675194delinsTTC	NM_000546.6:c.418_420delinsGAA	NP_000537.3:p.Thr140Glu	mis	5535	1519	3033	0.000412889	0.000304399	0.000391401	0.000369563	4760	3451	4425	0.000512945	0.000733207	0.000711548	0.000652567	0.969355
773	NC_000017.11:g.7675193_7675194delinsTC	NM_000546.6:c.418_419delinsGA	NP_000537.3:p.Thr140Asp	mis	4340	1876	2276	0.000323747	0.00037594	0.000293712	0.000331133	4973	2556	4070	0.000535898	0.000543053	0.000654463	0.000577805	0.821335
774	NC_000017.11:g.7675194T>C	NM_000546.6:c.418A>G	NP_000537.3:p.Thr140Ala	mis	5358	1607	2937	0.000399686	0.000322034	0.000379013	0.000366911	7731	3676	3860	0.000833104	0.000781011	0.000620695	0.000744937	-1.37947
775	NC_000017.11:g.7675193_7675194delinsAG	NM_000546.6:c.418_419delinsCT	NP_000537.3:p.Thr140Leu	mis	4583	1729	2304	0.000341874	0.000346482	0.000297326	0.00032856	5205	2612	2953	0.000560898	0.000554951	0.000474848	0.000530232	0.20521
776	NC_000017.11:g.7675192_7675194delinsTTG	NM_000546.6:c.418_420delinsCAA	NP_000537.3:p.Thr140Gln	mis	2508	1793	1456	0.000187087	0.000359307	0.000187893	0.000244762	2059	2443	2374	0.000221881	0.000519045	0.000381743	0.000374223	-0.10691
777	NC_000017.11:g.7675193_7675194delinsTG	NM_000546.6:c.418_419delinsCA	NP_000537.3:p.Thr140His	mis	5845	2169	3047	0.000436014	0.000434655	0.000393208	0.000421292	5492	2237	2196	0.000591826	0.000475278	0.000353121	0.000473408	0.640441
778	NC_000017.11:g.7675194T>G	NM_000546.6:c.418A>C	NP_000537.3:p.Thr140Pro	mis	7268	2630	5173	0.000542164	0.000527037	0.000667563	0.000578922	6860	4045	4153	0.000739244	0.00085941	0.00066781	0.000755488	-0.881465
780	NC_000017.11:g.7675195dup	NM_000546.6:c.417dup	NP_000537.3:p.Thr140AspfsTer9	fs_indel	10429	4512	7743	0.000777962	0.00090418	0.000999215	0.000893786	436	3	513	4.6984e-05	6.37387e-07	8.24913e-05	4.33709e-05	1.04205
781	NC_000017.11:g.7675194_7675195insG	NM_000546.6:c.417_418insC	NP_000537.3:p.Thr140HisfsTer9	fs_indel	2110	344	1281	0.000157398	6.89357e-05	0.00016531	0.000130548	1	150	3	1.07761e-07	3.18693e-05	4.82405e-07	1.08198e-05	1.15509
782	NC_000017.11:g.7675194dup	NM_000546.6:c.418dup	NP_000537.3:p.Thr140AsnfsTer9	fs_indel	9708	5265	7171	0.000724179	0.00105508	0.0009254	0.000901552	506	2	323	5.45273e-05	4.24924e-07	5.1939e-05	3.56304e-05	0.965197
783	NC_000017.11:g.7675191_7675193del	NM_000546.6:c.419_421del	NP_000537.3:p.Thr140_Cys141delinsSer	if_del	5617	2073	3321	0.000419006	0.000415418	0.000428567	0.000420997	4651	2501	2845	0.000501199	0.000531368	0.000457481	0.000496683	1.0341
784	NC_000017.11:g.7675192_7675193del	NM_000546.6:c.419_420del	NP_000537.3:p.Thr140MetfsTer8	fs_indel	11964	3572	6477	0.000892467	0.000715809	0.000835841	0.000814706	1	115	158	1.07761e-07	2.44332e-05	2.54067e-05	1.66492e-05	0.973945
785	NC_000017.11:g.7675193del	NM_000546.6:c.420del	NP_000537.3:p.Cys141AlafsTer29	fs_indel	11414	5580	7648	0.00085144	0.0011182	0.000986956	0.000985532	35	13	289	3.77165e-06	2.76201e-06	4.64717e-05	1.76685e-05	1.03282
786	NC_000017.11:g.7675192_7675193delinsCA	NM_000546.6:c.419_420delinsTG	NP_000537.3:p.Thr140Met	mis	2104	1119	1056	0.00015695	0.000224241	0.000136274	0.000172489	3164	473	1427	0.000340957	0.000100495	0.000229464	0.000223639	-0.19249
787	NC_000017.11:g.7675193G>A	NM_000546.6:c.419C>T	NP_000537.3:p.Thr140Ile	mis	5294	1619	1673	0.000394912	0.000324439	0.000215897	0.000311749	4979	1289	4573	0.000536544	0.000273864	0.000735346	0.000515252	-0.359193
788	NC_000017.11:g.7675192_7675193delinsTC	NM_000546.6:c.419_420delinsGA	NP_000537.3:p.Thr140Arg	mis	3465	1008	2374	0.000258475	0.000201998	0.000306359	0.000255611	4442	1603	2969	0.000478676	0.000340577	0.00047742	0.000432225	-1.08664
789	NC_000017.11:g.7675193G>C	NM_000546.6:c.419C>G	NP_000537.3:p.Thr140Ser	mis	1420	691	1216	0.000105926	0.000138473	0.000156922	0.000133774	2863	1680	1093	0.000308521	0.000356937	0.000175756	0.000280405	-2.85962
790	NC_000017.11:g.7675192_7675193delinsTT	NM_000546.6:c.419_420delinsAA	NP_000537.3:p.Thr140Lys	mis	1257	597	1204	9.37673e-05	0.000119635	0.000155373	0.000122925	1134	278	1558	0.000122202	5.90645e-05	0.000250529	0.000143932	-0.299179
791	NC_000017.11:g.7675193G>T	NM_000546.6:c.419C>A	NP_000537.3:p.Thr140Asn	mis	5952	2376	3319	0.000443996	0.000476137	0.000428309	0.000449481	6526	4335	4826	0.000703251	0.000921024	0.000776029	0.000800101	-0.0519233
793	NC_000017.11:g.7675193_7675194insC	NM_000546.6:c.418_419insG	NP_000537.3:p.Thr140SerfsTer9	fs_indel	5501	1651	3136	0.000410353	0.000330851	0.000404693	0.000381966	124	4	2	1.33624e-05	8.49849e-07	3.21604e-07	4.84463e-06	1.20281
794	NC_000017.11:g.7675193dup	NM_000546.6:c.420dup	NP_000537.3:p.Cys141LeufsTer8	fs_indel	14947	4272	6683	0.00111499	0.000856085	0.000862425	0.000944499	7	148	209	7.5433e-07	3.14444e-05	3.36076e-05	2.19354e-05	1.03629
795	NC_000017.11:g.7675194dup	NM_000546.6:c.418dup	NP_000537.3:p.Thr140AsnfsTer9	fs_indel	9708	5265	7171	0.000724179	0.00105508	0.0009254	0.000901552	506	2	323	5.45273e-05	4.24924e-07	5.1939e-05	3.56304e-05	0.965197
796	NC_000017.11:g.7675190_7675192del	NM_000546.6:c.421_423del	NP_000537.3:p.Cys141del	if_del	9873	4011	6345	0.000736487	0.000803782	0.000818807	0.000786359	14377	7120	9820	0.00154929	0.00151273	0.00157907	0.00154703	1.02674
798	NC_000017.11:g.7675193del	NM_000546.6:c.420del	NP_000537.3:p.Cys141AlafsTer29	fs_indel	11414	5580	7648	0.00085144	0.0011182	0.000986956	0.000985532	35	13	289	3.77165e-06	2.76201e-06	4.64717e-05	1.76685e-05	1.03282
799	NC_000017.11:g.7675192G>A	NM_000546.6:c.420C>T	NP_000537.3:p.Thr140=	syn	3684	2157	2245	0.000274812	0.000432251	0.000289712	0.000332258	3650	2358	1200	0.000393329	0.000500986	0.000192962	0.000362426	-0.699407
800	NC_000017.11:g.7675192G>C	NM_000546.6:c.420C>G	NP_000537.3:p.Thr140=	syn	2119	1259	1422	0.000158069	0.000252297	0.000183506	0.000197957	2051	2342	2327	0.000221019	0.000497587	0.000374186	0.000364264	-0.864025
801	NC_000017.11:g.7675192G>T	NM_000546.6:c.420C>A	NP_000537.3:p.Thr140=	syn	4458	1728	3477	0.000332549	0.000346282	0.000448698	0.000375843	6371	2507	4011	0.000686548	0.000532643	0.000644976	0.000621389	-1.33771
803	NC_000017.11:g.7675192_7675193insC	NM_000546.6:c.419_420insG	NP_000537.3:p.Cys141LeufsTer8	fs_indel	5614	2380	2628	0.000418782	0.000476939	0.000339137	0.000411619	1	263	1	1.07761e-07	5.58776e-05	1.60802e-07	1.87154e-05	0.903184
804	NC_000017.11:g.7675193dup	NM_000546.6:c.420dup	NP_000537.3:p.Cys141LeufsTer8	fs_indel	14947	4272	6683	0.00111499	0.000856085	0.000862425	0.000944499	7	148	209	7.5433e-07	3.14444e-05	3.36076e-05	2.19354e-05	1.03629
806	NC_000017.11:g.7675190_7675191delinsAC	NM_000546.6:c.421_422delinsGT	NP_000537.3:p.Cys141Val	mis	3029	1525	1417	0.000225951	0.000305601	0.00018286	0.000238138	3619	1494	1935	0.000389989	0.000317419	0.000311151	0.00033952	-3.15182
807	NC_000017.11:g.7675190_7675191delinsGC	NM_000546.6:c.421_422delinsGC	NP_000537.3:p.Cys141Ala	mis	3178	1781	2403	0.000237066	0.000356902	0.000310101	0.000301357	2830	1642	4123	0.000304965	0.000348863	0.000662986	0.000438938	-1.74822
808	NC_000017.11:g.7675189_7675191delinsTTC	NM_000546.6:c.421_423delinsGAA	NP_000537.3:p.Cys141Glu	mis	6760	2078	3209	0.000504269	0.00041642	0.000414114	0.000444934	8192	3654	5778	0.000882782	0.000776337	0.000929113	0.000862744	0.988378
809	NC_000017.11:g.7675190_7675191delinsTC	NM_000546.6:c.421_422delinsGA	NP_000537.3:p.Cys141Asp	mis	10468	3236	5409	0.000780872	0.000648476	0.000698018	0.000709122	11353	6485	6845	0.00122342	0.00137782	0.00110069	0.00123397	1.05419
810	NC_000017.11:g.7675191A>C	NM_000546.6:c.421T>G	NP_000537.3:p.Cys141Gly	mis	3787	1625	2336	0.000282495	0.000325641	0.000301455	0.000303197	5156	2853	3211	0.000555618	0.000606155	0.000516334	0.000559369	1.05018
811	NC_000017.11:g.7675190_7675191delinsAG	NM_000546.6:c.421_422delinsCT	NP_000537.3:p.Cys141Leu	mis	7327	2542	4017	0.000546565	0.000509403	0.000518384	0.000524784	11290	4017	7169	0.00121663	0.000853461	0.00115279	0.00107429	1.07513
812	NC_000017.11:g.7675190_7675191delinsGG	NM_000546.6:c.421_422delinsCC	NP_000537.3:p.Cys141Pro	mis	4044	1657	4315	0.000301667	0.000332054	0.00055684	0.000396853	4449	2344	4034	0.000479431	0.000498011	0.000648674	0.000542039	0.948161
813	NC_000017.11:g.7675189_7675191delinsTTG	NM_000546.6:c.421_423delinsCAA	NP_000537.3:p.Cys141Gln	mis	2735	1697	1965	0.00020402	0.000340069	0.000253578	0.000265889	4440	1415	2739	0.000478461	0.000300634	0.000440436	0.00040651	1.2059
814	NC_000017.11:g.7675190_7675191inv	NM_000546.6:c.421_422inv	NP_000537.3:p.Cys141His	mis	2610	1079	1986	0.000194696	0.000216226	0.000256288	0.000222403	4895	1189	2442	0.000527492	0.000252618	0.000392678	0.000390929	1.03694
815	NC_000017.11:g.7675191A>G	NM_000546.6:c.421T>C	NP_000537.3:p.Cys141Arg	mis	7240	3496	4625	0.000540076	0.000700579	0.000596845	0.0006125	15424	7815	8749	0.00166211	0.00166039	0.00140685	0.00157645	1.09712
816	NC_000017.11:g.7675189_7675191delinsCAT	NM_000546.6:c.421_423delinsATG	NP_000537.3:p.Cys141Met	mis	5501	2165	3407	0.000410353	0.000433854	0.000439665	0.000427957	4824	3292	4822	0.000519841	0.000699426	0.000775386	0.000664884	0.910912
817	NC_000017.11:g.7675190_7675191delinsAT	NM_000546.6:c.421_422delinsAT	NP_000537.3:p.Cys141Ile	mis	3673	1225	1938	0.000273991	0.000245483	0.000250094	0.000256523	3498	1932	2999	0.00037695	0.000410477	0.000482245	0.000423224	-0.22127
818	NC_000017.11:g.7675190_7675191delinsGT	NM_000546.6:c.421_422delinsAC	NP_000537.3:p.Cys141Thr	mis	2317	1151	1979	0.000172839	0.000230654	0.000255385	0.000219626	5013	1861	4240	0.000540208	0.000395392	0.0006818	0.000539133	-0.756744
819	NC_000017.11:g.7675189_7675191delinsTTT	NM_000546.6:c.421_423delinsAAA	NP_000537.3:p.Cys141Lys	mis	4767	2039	3276	0.000355599	0.000408604	0.00042276	0.000395654	3706	3520	3677	0.000399364	0.000747867	0.000591268	0.0005795	0.949789
820	NC_000017.11:g.7675190_7675191delinsTT	NM_000546.6:c.421_422delinsAA	NP_000537.3:p.Cys141Asn	mis	5066	1664	2962	0.000377904	0.000333456	0.000382239	0.000364533	6515	3303	3091	0.000702066	0.000701763	0.000497038	0.000633622	1.02482
821	NC_000017.11:g.7675191A>T	NM_000546.6:c.421T>A	NP_000537.3:p.Cys141Ser	mis	6286	2532	3607	0.000468911	0.000507399	0.000465475	0.000480595	6148	3877	4966	0.000662518	0.000823716	0.000798542	0.000761592	0.586892
822	NC_000017.11:g.7675190_7675192del	NM_000546.6:c.421_423del	NP_000537.3:p.Cys141del	if_del	9873	4011	6345	0.000736487	0.000803782	0.000818807	0.000786359	14377	7120	9820	0.00154929	0.00151273	0.00157907	0.00154703	1.02674
823	NC_000017.11:g.7675190_7675191del	NM_000546.6:c.421_422del	NP_000537.3:p.Cys141ProfsTer7	fs_indel	5513	1390	2746	0.000411248	0.000278548	0.000354365	0.000348054	387	1	31	4.17037e-05	2.12462e-07	4.98485e-06	1.56337e-05	1.00596
824	NC_000017.11:g.7675191del	NM_000546.6:c.421del	NP_000537.3:p.Cys141AlafsTer29	fs_indel	7662	2727	5159	0.000571555	0.000546476	0.000665756	0.000594596	277	12	304	2.98499e-05	2.54955e-06	4.88837e-05	2.70944e-05	0.999917
825	NC_000017.11:g.7675191dup	NM_000546.6:c.421dup	NP_000537.3:p.Cys141LeufsTer8	fs_indel	9897	3120	4913	0.000738277	0.000625231	0.000634011	0.00066584	1	1	431	1.07761e-07	2.12462e-07	6.93056e-05	2.32086e-05	0.865752
826	NC_000017.11:g.7675191_7675192insC	NM_000546.6:c.420_421insG	NP_000537.3:p.Cys141ValfsTer8	fs_indel	3845	1645	2128	0.000286822	0.000329649	0.000274613	0.000297028	271	1	3	2.92034e-05	2.12462e-07	4.82405e-07	9.96608e-06	0.862299
827	NC_000017.11:g.7675193dup	NM_000546.6:c.420dup	NP_000537.3:p.Cys141LeufsTer8	fs_indel	14947	4272	6683	0.00111499	0.000856085	0.000862425	0.000944499	7	148	209	7.5433e-07	3.14444e-05	3.36076e-05	2.19354e-05	1.03629
828	NC_000017.11:g.7675191_7675192insT	NM_000546.6:c.420_421insA	NP_000537.3:p.Cys141MetfsTer8	fs_indel	8610	2278	2589	0.000642272	0.000456498	0.000334104	0.000477625	167	131	459	1.79962e-05	2.78326e-05	7.3808e-05	3.98789e-05	1.11475
829	NC_000017.11:g.7675190C>A	NM_000546.6:c.422G>T	NP_000537.3:p.Cys141Phe	mis	3045	1419	2510	0.000227145	0.00028436	0.000323909	0.000278471	4693	1509	2351	0.000505725	0.000320606	0.000378045	0.000401458	0.993135
830	NC_000017.11:g.7675190C>G	NM_000546.6:c.422G>C	NP_000537.3:p.Cys141Ser	mis	8682	2697	4863	0.000647643	0.000540464	0.000627558	0.000605222	11395	6356	8660	0.00122794	0.00135041	0.00139254	0.00132363	1.08864
832	NC_000017.11:g.7675189_7675190delinsTT	NM_000546.6:c.422_423delinsAA	NP_000537.3:p.Cys141Ter	non	5223	2028	3641	0.000389615	0.0004064	0.000469862	0.000421959	8	137	112	8.62092e-07	2.91073e-05	1.80098e-05	1.59931e-05	0.863509
833	NC_000017.11:g.7675190C>T	NM_000546.6:c.422G>A	NP_000537.3:p.Cys141Tyr	mis	6536	2331	4067	0.00048756	0.000467119	0.000524836	0.000493172	6533	5593	8430	0.000704006	0.0011883	0.00135556	0.00108262	0.956795
834	NC_000017.11:g.7675188_7675190del	NM_000546.6:c.422_424del	NP_000537.3:p.Cys141_Pro142delinsSer	if_del	2014	913	850	0.000150236	0.00018296	0.00010969	0.000147629	3585	2085	3591	0.000386325	0.000442984	0.000577439	0.000468916	0.958378
835	NC_000017.11:g.7675189_7675190del	NM_000546.6:c.422_423del	NP_000537.3:p.Cys141SerfsTer7	fs_indel	4279	1548	3131	0.000319197	0.000310211	0.000404048	0.000344485	318	1	1	3.42681e-05	2.12462e-07	1.60802e-07	1.15471e-05	1.00522
836	NC_000017.11:g.7675190del	NM_000546.6:c.422del	NP_000537.3:p.Cys141SerfsTer29	fs_indel	2879	1277	2529	0.000214762	0.000255904	0.000326361	0.000265676	2	189	339	2.15523e-07	4.01554e-05	5.45118e-05	3.16276e-05	0.916758
837	NC_000017.11:g.7675191dup	NM_000546.6:c.421dup	NP_000537.3:p.Cys141LeufsTer8	fs_indel	9897	3120	4913	0.000738277	0.000625231	0.000634011	0.00066584	1	1	431	1.07761e-07	2.12462e-07	6.93056e-05	2.32086e-05	0.865752
838	NC_000017.11:g.7675190dup	NM_000546.6:c.422dup	NP_000537.3:p.Cys141TrpfsTer8	fs_indel	17152	5668	10846	0.00127947	0.00113584	0.00139965	0.00127165	47	126	2	5.06479e-06	2.67702e-05	3.21604e-07	1.07189e-05	0.961916
841	NC_000017.11:g.7675187_7675189del	NM_000546.6:c.423_425del	NP_000537.3:p.Pro142del	if_del	3020	1330	2488	0.00022528	0.000266525	0.00032107	0.000270958	6375	2564	2549	0.000686979	0.000544753	0.000409884	0.000547205	0.859192
842	NC_000017.11:g.7675188_7675189del	NM_000546.6:c.424_425del	NP_000537.3:p.Pro142CysfsTer6	fs_indel	15017	4999	6852	0.00112021	0.00100177	0.000884234	0.00100207	669	2	208	7.20924e-05	4.24924e-07	3.34468e-05	3.53214e-05	1.00853
843	NC_000017.11:g.7675189del	NM_000546.6:c.425del	NP_000537.3:p.Pro142LeufsTer28	fs_indel	13081	5762	8770	0.000975791	0.00115467	0.00113175	0.0010874	2231	962	1722	0.000240416	0.000204389	0.000276901	0.000240568	1.04829
844	NC_000017.11:g.7675189G>A	NM_000546.6:c.423C>T	NP_000537.3:p.Cys141=	syn	2536	1131	1551	0.000189176	0.000226646	0.000200153	0.000205325	2996	1130	3175	0.000322853	0.000240082	0.000510546	0.000357827	-1.17287
845	NC_000017.11:g.7675189G>C	NM_000546.6:c.423C>G	NP_000537.3:p.Cys141Trp	mis	7080	2464	3300	0.00052814	0.000493772	0.000425857	0.00048259	6241	4168	4494	0.000672539	0.000885543	0.000722643	0.000760242	0.947228
846	NC_000017.11:g.7675189G>T	NM_000546.6:c.423C>A	NP_000537.3:p.Cys141Ter	non	8150	2855	4255	0.000607958	0.000572126	0.000549097	0.000576394	1682	913	1448	0.000181255	0.000193978	0.000232841	0.000202691	0.991252
848	NC_000017.11:g.7675190dup	NM_000546.6:c.422dup	NP_000537.3:p.Cys141TrpfsTer8	fs_indel	17152	5668	10846	0.00127947	0.00113584	0.00139965	0.00127165	47	126	2	5.06479e-06	2.67702e-05	3.21604e-07	1.07189e-05	0.961916
849	NC_000017.11:g.7675189dup	NM_000546.6:c.425dup	NP_000537.3:p.Val143CysfsTer6	fs_indel	18829	7237	12033	0.00140457	0.00145025	0.00155283	0.00146922	941	161	1357	0.000101404	3.42064e-05	0.000218208	0.000117939	1.05404
850	NC_000017.11:g.7675189_7675190insT	NM_000546.6:c.422_423insA	NP_000537.3:p.Cys141Ter	fs_indel	7010	2482	4050	0.000522918	0.000497379	0.000522643	0.000514313	2	228	1	2.15523e-07	4.84414e-05	1.60802e-07	1.62726e-05	1.02559
851	NC_000017.11:g.7675186_7675188del	NM_000546.6:c.424_426del	NP_000537.3:p.Pro142del	if_del	12785	3941	6876	0.000953711	0.000789754	0.000887331	0.000876932	17670	7856	11674	0.00190415	0.0016691	0.0018772	0.00181682	0.880779
852	NC_000017.11:g.7675188_7675189del	NM_000546.6:c.424_425del	NP_000537.3:p.Pro142CysfsTer6	fs_indel	15017	4999	6852	0.00112021	0.00100177	0.000884234	0.00100207	669	2	208	7.20924e-05	4.24924e-07	3.34468e-05	3.53214e-05	1.00853
853	NC_000017.11:g.7675189del	NM_000546.6:c.425del	NP_000537.3:p.Pro142LeufsTer28	fs_indel	13081	5762	8770	0.000975791	0.00115467	0.00113175	0.0010874	2231	962	1722	0.000240416	0.000204389	0.000276901	0.000240568	1.04829
854	NC_000017.11:g.7675187_7675188delinsAA	NM_000546.6:c.424_425delinsTT	NP_000537.3:p.Pro142Phe	mis	5088	1980	3226	0.000379545	0.000396781	0.000416307	0.000397544	3064	1284	4293	0.000330181	0.000272801	0.000690322	0.000431102	0.922631
855	NC_000017.11:g.7675186_7675188delinsCCA	NM_000546.6:c.424_426delinsTGG	NP_000537.3:p.Pro142Trp	mis	2630	1253	1498	0.000196188	0.000251094	0.000193313	0.000213532	3353	943	2512	0.000361324	0.000200352	0.000403934	0.00032187	0.863175
856	NC_000017.11:g.7675186_7675188delinsTCA	NM_000546.6:c.424_426delinsTGA	NP_000537.3:p.Pro142Ter	non	6835	2843	3211	0.000509864	0.000569721	0.000414372	0.000497986	320	2	11	3.44837e-05	4.24924e-07	1.76882e-06	1.22258e-05	0.916249
857	NC_000017.11:g.7675187_7675188delinsCA	NM_000546.6:c.424_425delinsTG	NP_000537.3:p.Pro142Cys	mis	5603	1654	3269	0.000417962	0.000331452	0.000421856	0.000390424	5268	2918	3222	0.000567687	0.000619965	0.000518103	0.000568585	-0.573981
858	NC_000017.11:g.7675186_7675188delinsCTA	NM_000546.6:c.424_426delinsTAG	NP_000537.3:p.Pro142Ter	non	5878	2574	4489	0.000438476	0.000515815	0.000579294	0.000511195	334	1	210	3.59923e-05	2.12462e-07	3.37684e-05	2.33244e-05	0.972866
859	NC_000017.11:g.7675186_7675188delinsTTA	NM_000546.6:c.424_426delinsTAA	NP_000537.3:p.Pro142Ter	non	4538	1330	2895	0.000338517	0.000266525	0.000373593	0.000326211	867	3	355	9.34292e-05	6.37387e-07	5.70846e-05	5.03837e-05	1.07779
860	NC_000017.11:g.7675187_7675188delinsTA	NM_000546.6:c.424_425delinsTA	NP_000537.3:p.Pro142Tyr	mis	7977	2596	6044	0.000595053	0.000520224	0.000779963	0.000631747	9615	6541	10301	0.00103613	0.00138972	0.00165642	0.00136075	1.03056
861	NC_000017.11:g.7675188G>A	NM_000546.6:c.424C>T	NP_000537.3:p.Pro142Ser	mis	4879	1442	1193	0.000363954	0.000288969	0.000153954	0.000268959	6498	2496	3381	0.000700234	0.000530306	0.000543671	0.000591404	-0.447874
862	NC_000017.11:g.7675187_7675188delinsAC	NM_000546.6:c.424_425delinsGT	NP_000537.3:p.Pro142Val	mis	6745	2186	3019	0.00050315	0.000438062	0.000389595	0.000443602	8318	3236	5222	0.00089636	0.000687528	0.000839707	0.000807865	-0.734902
863	NC_000017.11:g.7675187_7675188inv	NM_000546.6:c.424_425inv	NP_000537.3:p.Pro142Gly	mis	6844	3070	4264	0.000510536	0.000615211	0.000550259	0.000558668	8683	7208	5537	0.000935693	0.00153143	0.000890359	0.00111916	0.952681
864	NC_000017.11:g.7675186_7675188delinsTTC	NM_000546.6:c.424_426delinsGAA	NP_000537.3:p.Pro142Glu	mis	6548	1213	2600	0.000488455	0.000243078	0.000335524	0.000355686	5545	2890	4235	0.000597537	0.000614016	0.000680995	0.00063085	0.631049
865	NC_000017.11:g.7675187_7675188delinsTC	NM_000546.6:c.424_425delinsGA	NP_000537.3:p.Pro142Asp	mis	3655	2112	2084	0.000272649	0.000423233	0.000268935	0.000321606	4829	1968	3165	0.00052038	0.000418126	0.000508938	0.000482481	1.16147
866	NC_000017.11:g.7675188G>C	NM_000546.6:c.424C>G	NP_000537.3:p.Pro142Ala	mis	4154	1364	2862	0.000309872	0.000273338	0.000369334	0.000317515	7847	2622	2748	0.000845604	0.000557076	0.000441883	0.000614855	-0.312309
867	NC_000017.11:g.7675186_7675188delinsCAT	NM_000546.6:c.424_426delinsATG	NP_000537.3:p.Pro142Met	mis	3914	903	1640	0.000291969	0.000180956	0.000211638	0.000228188	3551	1850	1723	0.000382661	0.000393055	0.000277061	0.000350926	0.47698
868	NC_000017.11:g.7675187_7675188delinsAT	NM_000546.6:c.424_425delinsAT	NP_000537.3:p.Pro142Ile	mis	5135	1806	2456	0.000383051	0.000361912	0.000316941	0.000353968	4877	3121	3579	0.000525553	0.000663095	0.00057551	0.000588052	0.340157
869	NC_000017.11:g.7675186_7675188delinsTTT	NM_000546.6:c.424_426delinsAAA	NP_000537.3:p.Pro142Lys	mis	4081	1144	1779	0.000304427	0.000229251	0.000229576	0.000254418	2412	1992	1406	0.000259921	0.000423225	0.000226087	0.000303078	0.985296
870	NC_000017.11:g.7675187_7675188delinsTT	NM_000546.6:c.424_425delinsAA	NP_000537.3:p.Pro142Asn	mis	7324	2561	5123	0.000546342	0.00051321	0.000661111	0.000573554	9677	4277	6157	0.00104281	0.000908701	0.000990057	0.000980522	1.07776
871	NC_000017.11:g.7675188G>T	NM_000546.6:c.424C>A	NP_000537.3:p.Pro142Thr	mis	7209	2659	4106	0.000537763	0.000532849	0.000529869	0.000533494	8229	5773	8159	0.000886769	0.00122654	0.00131198	0.00114177	0.0785516
874	NC_000017.11:g.7675189dup	NM_000546.6:c.425dup	NP_000537.3:p.Val143CysfsTer6	fs_indel	18829	7237	12033	0.00140457	0.00145025	0.00155283	0.00146922	941	161	1357	0.000101404	3.42064e-05	0.000218208	0.000117939	1.05404
875	NC_000017.11:g.7675188_7675189insT	NM_000546.6:c.423_424insA	NP_000537.3:p.Pro142ThrfsTer7	fs_indel	4426	1523	1960	0.000330162	0.000305201	0.000252933	0.000296099	403	1	3	4.34279e-05	2.12462e-07	4.82405e-07	1.47076e-05	1.08693
876	NC_000017.11:g.7675185_7675187del	NM_000546.6:c.425_427del	NP_000537.3:p.Pro142_Val143delinsLeu	if_del	4995	1365	2611	0.000372607	0.000273538	0.000336943	0.000327696	8379	2995	3901	0.000902933	0.000636324	0.000627288	0.000722182	1.20616
878	NC_000017.11:g.7675189del	NM_000546.6:c.425del	NP_000537.3:p.Pro142LeufsTer28	fs_indel	13081	5762	8770	0.000975791	0.00115467	0.00113175	0.0010874	2231	962	1722	0.000240416	0.000204389	0.000276901	0.000240568	1.04829
879	NC_000017.11:g.7675187G>A	NM_000546.6:c.425C>T	NP_000537.3:p.Pro142Leu	mis	6283	3233	4473	0.000468687	0.000647875	0.00057723	0.000564597	9547	5916	7306	0.0010288	0.00125693	0.00117482	0.00115351	0.866398
880	NC_000017.11:g.7675187G>C	NM_000546.6:c.425C>G	NP_000537.3:p.Pro142Arg	mis	4087	1829	3512	0.000304874	0.000366521	0.000453215	0.00037487	4396	3486	4468	0.000473719	0.000740643	0.000718462	0.000644275	-0.0251002
881	NC_000017.11:g.7675186_7675187delinsTT	NM_000546.6:c.425_426delinsAA	NP_000537.3:p.Pro142Gln	mis	3423	1653	2143	0.000255342	0.000331252	0.000276549	0.000287714	5784	2479	3754	0.000623292	0.000526694	0.00060365	0.000584545	-1.06653
882	NC_000017.11:g.7675187G>T	NM_000546.6:c.425C>A	NP_000537.3:p.Pro142His	mis	6965	1818	4673	0.000519562	0.000364317	0.000603039	0.000495639	10522	5219	5901	0.00113387	0.00110884	0.000948891	0.00106387	-1.02439
883	NC_000017.11:g.7675187_7675188insA	NM_000546.6:c.424_425insT	NP_000537.3:p.Pro142LeufsTer7	fs_indel	2926	1143	2269	0.000218268	0.000229051	0.000292809	0.000246709	7	2	131	7.5433e-07	4.24924e-07	2.1065e-05	7.41476e-06	1.14006
885	NC_000017.11:g.7675189dup	NM_000546.6:c.425dup	NP_000537.3:p.Val143CysfsTer6	fs_indel	18829	7237	12033	0.00140457	0.00145025	0.00155283	0.00146922	941	161	1357	0.000101404	3.42064e-05	0.000218208	0.000117939	1.05404
886	NC_000017.11:g.7675187_7675188insT	NM_000546.6:c.424_425insA	NP_000537.3:p.Pro142HisfsTer7	fs_indel	4486	1135	2959	0.000334638	0.000227448	0.000381852	0.000314646	62	173	3	6.68121e-06	3.6756e-05	4.82405e-07	1.46399e-05	0.968666
887	NC_000017.11:g.7675186A>C	NM_000546.6:c.426T>G	NP_000537.3:p.Pro142=	syn	1527	632	1029	0.000113908	0.000126649	0.00013279	0.000124449	6382	1244	2237	0.000687734	0.000264303	0.000359714	0.00043725	-1.94713
888	NC_000017.11:g.7675186A>G	NM_000546.6:c.426T>C	NP_000537.3:p.Pro142=	syn	3206	1652	1602	0.000239155	0.000331052	0.000206734	0.00025898	5862	3194	3587	0.000631698	0.000678604	0.000576796	0.000629033	-0.581361
889	NC_000017.11:g.7675186A>T	NM_000546.6:c.426T>A	NP_000537.3:p.Pro142=	syn	3536	1653	1784	0.000263772	0.000331252	0.000230221	0.000275082	4341	1902	2292	0.000467793	0.000404103	0.000368558	0.000413484	-1.22067
890	NC_000017.11:g.7675184_7675186del	NM_000546.6:c.426_428del	NP_000537.3:p.Val143del	if_del	4109	1883	2746	0.000306515	0.000377343	0.000354365	0.000346074	6017	2711	5550	0.000648401	0.000575985	0.00089245	0.000705612	1.12677
891	NC_000017.11:g.7675185_7675186del	NM_000546.6:c.428_429del	NP_000537.3:p.Val143AlafsTer5	fs_indel	11998	5128	6546	0.000895004	0.00102762	0.000844745	0.000922457	8	6	316	8.62092e-07	1.27477e-06	5.08134e-05	1.76501e-05	1.04411
892	NC_000017.11:g.7675186del	NM_000546.6:c.426del	NP_000537.3:p.Val143CysfsTer27	fs_indel	3913	2073	4181	0.000291894	0.000415418	0.000539548	0.00041562	77	599	342	8.29763e-06	0.000127265	5.49942e-05	6.35189e-05	1.15572
893	NC_000017.11:g.7675186dup	NM_000546.6:c.426dup	NP_000537.3:p.Val143CysfsTer6	fs_indel	10285	4543	8018	0.000767221	0.000910392	0.0010347	0.000904105	11	570	6	1.18538e-06	0.000121103	9.64811e-07	4.10846e-05	0.964229
894	NC_000017.11:g.7675186_7675187insC	NM_000546.6:c.425_426insG	NP_000537.3:p.Val143CysfsTer6	fs_indel	2978	855	1665	0.000222147	0.000171337	0.000214864	0.000202783	1	454	3	1.07761e-07	9.64579e-05	4.82405e-07	3.23493e-05	1.02438
895	NC_000017.11:g.7675189dup	NM_000546.6:c.425dup	NP_000537.3:p.Val143CysfsTer6	fs_indel	18829	7237	12033	0.00140457	0.00145025	0.00155283	0.00146922	941	161	1357	0.000101404	3.42064e-05	0.000218208	0.000117939	1.05404
896	NC_000017.11:g.7675186_7675187insT	NM_000546.6:c.425_426insA	NP_000537.3:p.Val143CysfsTer6	fs_indel	7699	3161	4420	0.000574315	0.000633447	0.00057039	0.000592717	1	1	307	1.07761e-07	2.12462e-07	4.93661e-05	1.65621e-05	0.996204
898	NC_000017.11:g.7675183_7675185delinsTCA	NM_000546.6:c.427_429delinsTGA	NP_000537.3:p.Val143Ter	non	4997	1652	2812	0.000372757	0.000331052	0.000362882	0.000355563	561	2	1	6.04542e-05	4.24924e-07	1.60802e-07	2.03466e-05	0.826446
899	NC_000017.11:g.7675184_7675185delinsCA	NM_000546.6:c.427_428delinsTG	NP_000537.3:p.Val143Trp	mis	3950	1843	2196	0.000294654	0.000369327	0.000283388	0.00031579	3769	2488	1861	0.000406153	0.000528606	0.000299252	0.000411337	0.989373
900	NC_000017.11:g.7675184_7675185delinsGA	NM_000546.6:c.427_428delinsTC	NP_000537.3:p.Val143Ser	mis	2505	992	1056	0.000186863	0.000198791	0.000136274	0.000173976	3568	817	1197	0.000384493	0.000173582	0.00019248	0.000250185	1.08264
901	NC_000017.11:g.7675183_7675185delinsGTA	NM_000546.6:c.427_429delinsTAC	NP_000537.3:p.Val143Tyr	mis	5879	2395	3444	0.00043855	0.000479945	0.00044444	0.000454312	5313	1234	2252	0.000572537	0.000262178	0.000362126	0.000398947	1.08125
903	NC_000017.11:g.7675184_7675185delinsTA	NM_000546.6:c.427_428delinsTA	NP_000537.3:p.Val143Ter	non	5864	1569	1578	0.000437431	0.000314419	0.000203637	0.000318496	11	6	6	1.18538e-06	1.27477e-06	9.64811e-07	1.14165e-06	1.14723
904	NC_000017.11:g.7675183_7675185delinsGAA	NM_000546.6:c.427_429delinsTTC	NP_000537.3:p.Val143Phe	mis	6714	2473	3911	0.000500838	0.000495575	0.000504705	0.000500373	5671	2870	6202	0.000611115	0.000609767	0.000997293	0.000739392	1.10847
905	NC_000017.11:g.7675185C>A	NM_000546.6:c.427G>T	NP_000537.3:p.Val143Leu	mis	9589	4292	6744	0.000715302	0.000860093	0.000870297	0.00081523	8397	5701	6264	0.000904873	0.00121125	0.00100726	0.00104113	0.169873
906	NC_000017.11:g.7675184_7675185delinsGG	NM_000546.6:c.427_428delinsCC	NP_000537.3:p.Val143Pro	mis	1615	565	1055	0.000120473	0.000113223	0.000136145	0.00012328	230	1181	330	2.47851e-05	0.000250918	5.30646e-05	0.000109589	1.16507
907	NC_000017.11:g.7675183_7675185inv	NM_000546.6:c.427_429inv	NP_000537.3:p.Val143His	mis	4161	1139	1993	0.000310394	0.000228249	0.000257192	0.000265278	5055	2045	1303	0.000544734	0.000434485	0.000209525	0.000396248	0.935549
908	NC_000017.11:g.7675184_7675185delinsTG	NM_000546.6:c.427_428delinsCA	NP_000537.3:p.Val143Gln	mis	2523	764	1085	0.000188206	0.000153101	0.000140017	0.000160441	3996	2460	527	0.000430615	0.000522657	8.47425e-05	0.000346005	0.98272
909	NC_000017.11:g.7675185C>G	NM_000546.6:c.427G>C	NP_000537.3:p.Val143Leu	mis	3342	1467	2092	0.0002493	0.000293979	0.000269967	0.000271082	1576	2821	2880	0.000169832	0.000599356	0.000463109	0.000410766	0.209898
910	NC_000017.11:g.7675184_7675185delinsCT	NM_000546.6:c.427_428delinsAG	NP_000537.3:p.Val143Arg	mis	3322	1482	2513	0.000247808	0.000296985	0.000324297	0.000289696	3260	1620	2712	0.000351302	0.000344189	0.000436094	0.000377195	1.07087
911	NC_000017.11:g.7675184_7675185inv	NM_000546.6:c.427_428inv	NP_000537.3:p.Val143Thr	mis	2281	936	1354	0.000170154	0.000187569	0.00017473	0.000177484	958	1403	1874	0.000103235	0.000298085	0.000301343	0.000234221	1.01991
912	NC_000017.11:g.7675183_7675185delinsGTT	NM_000546.6:c.427_429delinsAAC	NP_000537.3:p.Val143Asn	mis	1838	776	672	0.000137108	0.000155506	8.672e-05	0.000126445	1985	1190	2039	0.000213907	0.00025283	0.000327875	0.00026487	1.13235
913	NC_000017.11:g.7675184_7675185delinsTT	NM_000546.6:c.427_428delinsAA	NP_000537.3:p.Val143Lys	mis	3628	1046	2670	0.000270635	0.000209613	0.000344557	0.000274935	3147	2284	3377	0.000339125	0.000485264	0.000543028	0.000455806	0.924867
914	NC_000017.11:g.7675183_7675185delinsTAT	NM_000546.6:c.427_429delinsATA	NP_000537.3:p.Val143Ile	mis	1604	274	845	0.000119652	5.49081e-05	0.000109045	9.45351e-05	1089	830	1046	0.000117352	0.000176344	0.000168199	0.000153965	-0.548299
915	NC_000017.11:g.7675185C>T	NM_000546.6:c.427G>A	NP_000537.3:p.Val143Met	mis	4473	1916	2782	0.000333668	0.000383956	0.00035901	0.000358878	6398	3489	5935	0.000689458	0.000741281	0.000954359	0.000795032	0.87281
916	NC_000017.11:g.7675183_7675185del	NM_000546.6:c.427_429del	NP_000537.3:p.Val143del	if_del	2774	737	1375	0.000206929	0.000147691	0.00017744	0.000177354	2082	665	1111	0.000224359	0.000141287	0.000178651	0.000181433	1.08418
917	NC_000017.11:g.7675185_7675186del	NM_000546.6:c.428_429del	NP_000537.3:p.Val143AlafsTer5	fs_indel	11998	5128	6546	0.000895004	0.00102762	0.000844745	0.000922457	8	6	316	8.62092e-07	1.27477e-06	5.08134e-05	1.76501e-05	1.04411
918	NC_000017.11:g.7675185del	NM_000546.6:c.427del	NP_000537.3:p.Val143CysfsTer27	fs_indel	8235	3610	3851	0.000614299	0.000723424	0.000496962	0.000611562	7	3	762	7.5433e-07	6.37387e-07	0.000122531	4.13076e-05	1.09139
919	NC_000017.11:g.7675186dup	NM_000546.6:c.426dup	NP_000537.3:p.Val143CysfsTer6	fs_indel	10285	4543	8018	0.000767221	0.000910392	0.0010347	0.000904105	11	570	6	1.18538e-06	0.000121103	9.64811e-07	4.10846e-05	0.964229
920	NC_000017.11:g.7675185dup	NM_000546.6:c.427dup	NP_000537.3:p.Val143GlyfsTer6	fs_indel	11855	3780	7152	0.000884336	0.000757491	0.000922948	0.000854925	408	737	858	4.39667e-05	0.000156585	0.000137968	0.00011284	0.931054
921	NC_000017.11:g.7675185_7675186insG	NM_000546.6:c.426_427insC	NP_000537.3:p.Val143ArgfsTer6	fs_indel	9264	3531	5248	0.000691058	0.000707593	0.000677242	0.000691964	1	2	248	1.07761e-07	4.24924e-07	3.98788e-05	1.34705e-05	1.01719
923	NC_000017.11:g.7675184A>C	NM_000546.6:c.428T>G	NP_000537.3:p.Val143Gly	mis	4910	1867	2119	0.000366267	0.000374136	0.000273452	0.000337952	4496	3547	4211	0.000484496	0.000753604	0.000677136	0.000638412	1.17307
924	NC_000017.11:g.7675184A>G	NM_000546.6:c.428T>C	NP_000537.3:p.Val143Ala	mis	5376	2767	3720	0.000401028	0.000554491	0.000480057	0.000478526	12297	5080	9130	0.00132514	0.00107931	0.00146812	0.00129086	0.923379
925	NC_000017.11:g.7675183_7675184delinsGT	NM_000546.6:c.428_429delinsAC	NP_000537.3:p.Val143Asp	mis	4419	1822	1808	0.00032964	0.000365119	0.000233318	0.000309359	4105	2495	1895	0.000442361	0.000530093	0.000304719	0.000425724	0.926061
926	NC_000017.11:g.7675184A>T	NM_000546.6:c.428T>A	NP_000537.3:p.Val143Glu	mis	3184	1179	1831	0.000237514	0.000236265	0.000236286	0.000236688	3401	1987	3353	0.000366497	0.000422162	0.000539168	0.000442609	0.841341
927	NC_000017.11:g.7675182_7675184del	NM_000546.6:c.428_430del	NP_000537.3:p.Val143_Gln144delinsGlu	if_del	1176	455	741	8.7725e-05	9.11795e-05	9.56242e-05	9.15096e-05	2511	1613	869	0.000270589	0.000342702	0.000139737	0.000251009	1.24561
928	NC_000017.11:g.7675185_7675186del	NM_000546.6:c.428_429del	NP_000537.3:p.Val143AlafsTer5	fs_indel	11998	5128	6546	0.000895004	0.00102762	0.000844745	0.000922457	8	6	316	8.62092e-07	1.27477e-06	5.08134e-05	1.76501e-05	1.04411
929	NC_000017.11:g.7675184del	NM_000546.6:c.428del	NP_000537.3:p.Val143GlyfsTer27	fs_indel	5423	18	12	0.000404534	3.6071e-06	1.54857e-06	0.000136563	116	1	2	1.25003e-05	2.12462e-07	3.21604e-07	4.3448e-06	0.971985
930	NC_000017.11:g.7675184dup	NM_000546.6:c.428dup	NP_000537.3:p.Gln144AlafsTer5	fs_indel	9089	2894	5235	0.000678004	0.000579941	0.000675564	0.000644503	373	1	505	4.0195e-05	2.12462e-07	8.12049e-05	4.05375e-05	1.06027
931	NC_000017.11:g.7675185dup	NM_000546.6:c.427dup	NP_000537.3:p.Val143GlyfsTer6	fs_indel	11855	3780	7152	0.000884336	0.000757491	0.000922948	0.000854925	408	737	858	4.39667e-05	0.000156585	0.000137968	0.00011284	0.931054
932	NC_000017.11:g.7675184_7675185insG	NM_000546.6:c.427_428insC	NP_000537.3:p.Val143AlafsTer6	fs_indel	4934	895	1858	0.000368057	0.000179353	0.00023977	0.000262393	204	1	1	2.19833e-05	2.12462e-07	1.60802e-07	7.4522e-06	1.2114
933	NC_000017.11:g.7675184_7675185insT	NM_000546.6:c.427_428insA	NP_000537.3:p.Val143AspfsTer6	fs_indel	5302	1807	3439	0.000395508	0.000362113	0.000443795	0.000400472	2	266	1	2.15523e-07	5.6515e-05	1.60802e-07	1.89638e-05	1.04506
934	NC_000017.11:g.7675183C>A	NM_000546.6:c.429G>T	NP_000537.3:p.Val143=	syn	5371	1641	2242	0.000400655	0.000328847	0.000289325	0.000339609	2471	2090	1987	0.000266279	0.000444046	0.000319513	0.000343279	-1.16287
935	NC_000017.11:g.7675183C>G	NM_000546.6:c.429G>C	NP_000537.3:p.Val143=	syn	3654	1162	2525	0.000272574	0.000232858	0.000325845	0.000277092	4362	1824	2593	0.000470056	0.000387531	0.000416959	0.000424849	-0.859108
936	NC_000017.11:g.7675183C>T	NM_000546.6:c.429G>A	NP_000537.3:p.Val143=	syn	3008	982	1351	0.000224385	0.000196787	0.000174343	0.000198505	3777	3050	2018	0.000407015	0.00064801	0.000324498	0.000459841	-1.37256
937	NC_000017.11:g.7675181_7675183del	NM_000546.6:c.431_433del	NP_000537.3:p.Gln144del	if_del	11068	3057	5853	0.000825629	0.000612606	0.000755315	0.000731183	9505	4038	6679	0.00102427	0.000857922	0.001074	0.000985397	0.912075
938	NC_000017.11:g.7675182_7675183del	NM_000546.6:c.429_430del	NP_000537.3:p.Gln144AlafsTer4	fs_indel	3896	1238	2772	0.000290626	0.000248088	0.00035772	0.000298811	1	209	3	1.07761e-07	4.44046e-05	4.82405e-07	1.49983e-05	0.99177
939	NC_000017.11:g.7675183del	NM_000546.6:c.429del	NP_000537.3:p.Gln144SerfsTer26	fs_indel	5585	2774	4470	0.000416619	0.000555894	0.000576843	0.000516452	2	5	53	2.15523e-07	1.06231e-06	8.52249e-06	3.26678e-06	0.949773
940	NC_000017.11:g.7675184dup	NM_000546.6:c.428dup	NP_000537.3:p.Gln144AlafsTer5	fs_indel	9089	2894	5235	0.000678004	0.000579941	0.000675564	0.000644503	373	1	505	4.0195e-05	2.12462e-07	8.12049e-05	4.05375e-05	1.06027
941	NC_000017.11:g.7675183dup	NM_000546.6:c.429dup	NP_000537.3:p.Gln144AlafsTer5	fs_indel	16999	6476	10769	0.00126806	0.00129775	0.00138971	0.00131851	601	337	229	6.47646e-05	7.15998e-05	3.68236e-05	5.77293e-05	1.00738
942	NC_000017.11:g.7675183_7675184insG	NM_000546.6:c.428_429insC	NP_000537.3:p.Gln144AlafsTer5	fs_indel	4722	1425	2737	0.000352243	0.000285562	0.000353203	0.000330336	40	2	1	4.31046e-06	4.24924e-07	1.60802e-07	1.63206e-06	1.07906
944	NC_000017.11:g.7675181_7675183del	NM_000546.6:c.431_433del	NP_000537.3:p.Gln144del	if_del	11068	3057	5853	0.000825629	0.000612606	0.000755315	0.000731183	9505	4038	6679	0.00102427	0.000857922	0.001074	0.000985397	0.912075
945	NC_000017.11:g.7675181_7675182del	NM_000546.6:c.430_431del	NP_000537.3:p.Gln144AlafsTer4	fs_indel	8145	2601	3735	0.000607585	0.000521226	0.000481993	0.000536935	552	504	2	5.94843e-05	0.000107081	3.21604e-07	5.5629e-05	0.997271
946	NC_000017.11:g.7675182del	NM_000546.6:c.430del	NP_000537.3:p.Gln144SerfsTer26	fs_indel	10366	3098	7284	0.000773263	0.000620822	0.000939982	0.000778022	858	385	360	9.24593e-05	8.1798e-05	5.78886e-05	7.7382e-05	0.984314
947	NC_000017.11:g.7675180_7675182delinsGAA	NM_000546.6:c.430_432delinsTTC	NP_000537.3:p.Gln144Phe	mis	2418	565	1784	0.000180373	0.000113223	0.000230221	0.000174606	2868	886	584	0.00030906	0.000188242	9.39082e-05	0.00019707	0.154971
948	NC_000017.11:g.7675180_7675182delinsGCA	NM_000546.6:c.430_432delinsTGC	NP_000537.3:p.Gln144Cys	mis	1017	382	797	7.58642e-05	7.65507e-05	0.000102851	8.50886e-05	2141	459	1342	0.000230717	9.75202e-05	0.000215796	0.000181344	0.791785
949	NC_000017.11:g.7675180_7675182delinsTCA	NM_000546.6:c.430_432delinsTGA	NP_000537.3:p.Gln144Ter	non	5499	1355	1707	0.000410204	0.000271534	0.000220284	0.000300674	472	1	374	5.08634e-05	2.12462e-07	6.01399e-05	3.70719e-05	1.11955
950	NC_000017.11:g.7675181_7675182inv	NM_000546.6:c.430_431inv	NP_000537.3:p.Gln144Trp	mis	4233	1377	1885	0.000315765	0.000275943	0.000243255	0.000278321	2546	1969	3814	0.000274361	0.000418338	0.000613298	0.000435332	1.01444
951	NC_000017.11:g.7675181_7675182delinsGA	NM_000546.6:c.430_431delinsTC	NP_000537.3:p.Gln144Ser	mis	2232	928	1917	0.000166498	0.000185966	0.000247384	0.00019995	1960	1551	1264	0.000211212	0.000329529	0.000203253	0.000247998	-0.724015
952	NC_000017.11:g.7675180_7675182delinsGTA	NM_000546.6:c.430_432delinsTAC	NP_000537.3:p.Gln144Tyr	mis	3177	1257	2248	0.000236992	0.000251896	0.000290099	0.000259662	6792	2014	3057	0.000731916	0.000427899	0.000491571	0.000550462	0.0499142
953	NC_000017.11:g.7675180_7675182delinsTTA	NM_000546.6:c.430_432delinsTAA	NP_000537.3:p.Gln144Ter	non	6039	2481	3763	0.000450486	0.000497179	0.000485606	0.000477757	6	225	4	6.46569e-07	4.7804e-05	6.43207e-07	1.63646e-05	0.837016
954	NC_000017.11:g.7675182G>A	NM_000546.6:c.430C>T	NP_000537.3:p.Gln144Ter	non	4273	1802	3068	0.000318749	0.000361111	0.000395918	0.000358593	1088	263	328	0.000117244	5.58776e-05	5.2743e-05	7.52883e-05	0.996404
955	NC_000017.11:g.7675181_7675182delinsAC	NM_000546.6:c.430_431delinsGT	NP_000537.3:p.Gln144Val	mis	2951	1097	1848	0.000220133	0.000219833	0.00023848	0.000226149	2131	1523	2378	0.00022964	0.00032358	0.000382387	0.000311869	1.08825
956	NC_000017.11:g.7675181_7675182delinsCC	NM_000546.6:c.430_431delinsGG	NP_000537.3:p.Gln144Gly	mis	5545	2672	3486	0.000413635	0.000535454	0.00044986	0.000466316	4258	2729	4607	0.000458848	0.000579809	0.000740814	0.000593157	0.795276
957	NC_000017.11:g.7675181_7675182delinsGC	NM_000546.6:c.430_431delinsGC	NP_000537.3:p.Gln144Ala	mis	5734	1805	2875	0.000427734	0.000361712	0.000371012	0.000386819	9343	2807	5136	0.00100682	0.000596381	0.000825878	0.000809692	1.08785
958	NC_000017.11:g.7675180_7675182delinsGTC	NM_000546.6:c.430_432delinsGAC	NP_000537.3:p.Gln144Asp	mis	5070	1814	2104	0.000378202	0.000363515	0.000271516	0.000337745	7434	2982	2266	0.000801099	0.000633562	0.000364377	0.000599679	0.628708
959	NC_000017.11:g.7675182G>C	NM_000546.6:c.430C>G	NP_000537.3:p.Gln144Glu	mis	4137	1183	1820	0.000308604	0.000237067	0.000234867	0.000260179	2638	3098	2108	0.000284275	0.000658208	0.00033897	0.000427151	-1.33887
960	NC_000017.11:g.7675180_7675182delinsTAT	NM_000546.6:c.430_432delinsATA	NP_000537.3:p.Gln144Ile	mis	2646	654	1015	0.000197381	0.000131058	0.000130983	0.000153141	4169	1775	874	0.000449258	0.00037712	0.000140541	0.000322306	1.06215
961	NC_000017.11:g.7675181_7675182delinsAT	NM_000546.6:c.430_431delinsAT	NP_000537.3:p.Gln144Met	mis	3312	1060	1756	0.000247062	0.000212418	0.000226608	0.000228696	3670	2921	2350	0.000395485	0.000620602	0.000377884	0.000464657	0.246969
962	NC_000017.11:g.7675181_7675182delinsGT	NM_000546.6:c.430_431delinsAC	NP_000537.3:p.Gln144Thr	mis	4222	1456	3067	0.000314945	0.000291774	0.000395789	0.000334169	3881	2866	3221	0.000418222	0.000608917	0.000517943	0.000515027	-0.0858025
963	NC_000017.11:g.7675180_7675182delinsGTT	NM_000546.6:c.430_432delinsAAC	NP_000537.3:p.Gln144Asn	mis	3315	947	1417	0.000247286	0.000189774	0.00018286	0.00020664	5114	1882	2156	0.000551092	0.000399854	0.000346689	0.000432545	-1.19252
964	NC_000017.11:g.7675182G>T	NM_000546.6:c.430C>A	NP_000537.3:p.Gln144Lys	mis	4460	1792	3913	0.000332698	0.000359107	0.000504963	0.000398923	5203	4721	6890	0.000560683	0.00100303	0.00110792	0.000890547	0.142616
965	NC_000017.11:g.7675182_7675183insA	NM_000546.6:c.429_430insT	NP_000537.3:p.Gln144SerfsTer5	fs_indel	5830	2184	3435	0.000434895	0.000437661	0.000443278	0.000438612	287	47	1	3.09275e-05	9.98572e-06	1.60802e-07	1.36914e-05	1.1203
966	NC_000017.11:g.7675183dup	NM_000546.6:c.429dup	NP_000537.3:p.Gln144AlafsTer5	fs_indel	16999	6476	10769	0.00126806	0.00129775	0.00138971	0.00131851	601	337	229	6.47646e-05	7.15998e-05	3.68236e-05	5.77293e-05	1.00738
968	NC_000017.11:g.7675182_7675183insT	NM_000546.6:c.429_430insA	NP_000537.3:p.Gln144ThrfsTer5	fs_indel	3958	1309	2023	0.000295251	0.000262316	0.000261063	0.000272877	47	1	1	5.06479e-06	2.12462e-07	1.60802e-07	1.81268e-06	1.03782
969	NC_000017.11:g.7675181_7675183del	NM_000546.6:c.431_433del	NP_000537.3:p.Gln144del	if_del	11068	3057	5853	0.000825629	0.000612606	0.000755315	0.000731183	9505	4038	6679	0.00102427	0.000857922	0.001074	0.000985397	0.912075
971	NC_000017.11:g.7675181del	NM_000546.6:c.431del	NP_000537.3:p.Gln144ArgfsTer26	fs_indel	6345	2488	4061	0.000473312	0.000498581	0.000524062	0.000498652	140	340	309	1.50866e-05	7.22372e-05	4.96877e-05	4.56705e-05	0.871915
972	NC_000017.11:g.7675181T>A	NM_000546.6:c.431A>T	NP_000537.3:p.Gln144Leu	mis	3992	1395	2568	0.000297788	0.00027955	0.000331394	0.000302911	2780	2374	4683	0.000299577	0.000504385	0.000753035	0.000518999	0.219015
973	NC_000017.11:g.7675181T>C	NM_000546.6:c.431A>G	NP_000537.3:p.Gln144Arg	mis	8440	2297	5379	0.000629591	0.000460306	0.000694147	0.000594681	10620	5739	4555	0.00114443	0.00121932	0.000732452	0.00103207	0.343869
974	NC_000017.11:g.7675181T>G	NM_000546.6:c.431A>C	NP_000537.3:p.Gln144Pro	mis	8425	2839	3171	0.000628472	0.00056892	0.00040921	0.000535534	5978	3204	5431	0.000644198	0.000680729	0.000873314	0.000732747	1.05298
975	NC_000017.11:g.7675181_7675182insA	NM_000546.6:c.430_431insT	NP_000537.3:p.Gln144LeufsTer5	fs_indel	5809	1583	3046	0.000433329	0.000317224	0.000393079	0.000381211	2	200	1	2.15523e-07	4.24924e-05	1.60802e-07	1.42896e-05	0.786001
976	NC_000017.11:g.7675181_7675182insC	NM_000546.6:c.430_431insG	NP_000537.3:p.Gln144ArgfsTer5	fs_indel	8105	3108	4716	0.000604601	0.000622826	0.000608588	0.000612005	4	106	1	4.31046e-07	2.2521e-05	1.60802e-07	7.70428e-06	1.1104
978	NC_000017.11:g.7675181dup	NM_000546.6:c.431dup	NP_000537.3:p.Leu145AlafsTer4	fs_indel	14005	4911	5653	0.00104472	0.000984137	0.000729506	0.000919454	180	266	1	1.93971e-05	5.6515e-05	1.60802e-07	2.53576e-05	1.013
979	NC_000017.11:g.7675180C>A	NM_000546.6:c.432G>T	NP_000537.3:p.Gln144His	mis	5907	2216	2991	0.000440639	0.000444074	0.000385981	0.000423565	6057	2802	4995	0.000652711	0.000595319	0.000803205	0.000683745	0.347178
980	NC_000017.11:g.7675180C>G	NM_000546.6:c.432G>C	NP_000537.3:p.Gln144His	mis	6423	1832	3336	0.000479131	0.000367123	0.000430503	0.000425585	9635	3811	5369	0.00103828	0.000809694	0.000863345	0.000903773	0.556822
981	NC_000017.11:g.7675180C>T	NM_000546.6:c.432G>A	NP_000537.3:p.Gln144=	syn	4931	1540	1916	0.000367833	0.000308607	0.000247255	0.000307899	3061	1480	2393	0.000329858	0.000314444	0.000384799	0.000343034	0.0809064
982	NC_000017.11:g.7675178_7675180del	NM_000546.6:c.433_435del	NP_000537.3:p.Leu145del	if_del	11749	4664	7849	0.000876429	0.00093464	0.00101289	0.000941321	13587	6836	11277	0.00146416	0.00145239	0.00181336	0.00157664	1.1189
986	NC_000017.11:g.7675180dup	NM_000546.6:c.432dup	NP_000537.3:p.Leu145AlafsTer4	fs_indel	16393	7154	10762	0.00122285	0.00143362	0.00138881	0.00134843	697	822	89	7.51097e-05	0.000174644	1.43114e-05	8.80217e-05	1.09531
988	NC_000017.11:g.7675181dup	NM_000546.6:c.431dup	NP_000537.3:p.Leu145AlafsTer4	fs_indel	14005	4911	5653	0.00104472	0.000984137	0.000729506	0.000919454	180	266	1	1.93971e-05	5.6515e-05	1.60802e-07	2.53576e-05	1.013
989	NC_000017.11:g.7675178_7675180del	NM_000546.6:c.433_435del	NP_000537.3:p.Leu145del	if_del	11749	4664	7849	0.000876429	0.00093464	0.00101289	0.000941321	13587	6836	11277	0.00146416	0.00145239	0.00181336	0.00157664	1.1189
991	NC_000017.11:g.7675179del	NM_000546.6:c.433del	NP_000537.3:p.Leu145CysfsTer25	fs_indel	8258	2791	5183	0.000616014	0.000559301	0.000668854	0.000614723	13	215	11	1.4009e-06	4.56794e-05	1.76882e-06	1.6283e-05	1.00623
992	NC_000017.11:g.7675177_7675179delinsGCA	NM_000546.6:c.433_435delinsTGC	NP_000537.3:p.Leu145Cys	mis	4056	1731	2495	0.000302562	0.000346883	0.000321974	0.000323806	7814	2857	4280	0.000842048	0.000607005	0.000688232	0.000712428	0.00301377
993	NC_000017.11:g.7675177_7675179delinsTCA	NM_000546.6:c.433_435delinsTGA	NP_000537.3:p.Leu145Ter	non	4339	1879	2851	0.000323672	0.000376541	0.000367915	0.000356043	465	4	801	5.01091e-05	8.49849e-07	0.000128802	5.99204e-05	1.12166
994	NC_000017.11:g.7675178_7675179delinsCA	NM_000546.6:c.433_434delinsTG	NP_000537.3:p.Leu145Trp	mis	8316	2424	3354	0.000620341	0.000485756	0.000432826	0.000512974	8213	4614	3828	0.000885045	0.000980301	0.000615549	0.000826965	1.06173
995	NC_000017.11:g.7675178_7675179delinsGA	NM_000546.6:c.433_434delinsTC	NP_000537.3:p.Leu145Ser	mis	2851	1785	1824	0.000212673	0.000357704	0.000235383	0.000268587	7635	2369	3366	0.000822759	0.000503323	0.000541259	0.000622447	0.945007
996	NC_000017.11:g.7675177_7675179delinsGTA	NM_000546.6:c.433_435delinsTAC	NP_000537.3:p.Leu145Tyr	mis	2947	814	1633	0.000219835	0.000163121	0.000210735	0.000197897	2527	3580	3537	0.000272313	0.000760615	0.000568756	0.000533895	0.753762
998	NC_000017.11:g.7675178_7675179delinsTA	NM_000546.6:c.433_434delinsTA	NP_000537.3:p.Leu145Ter	non	900	283	733	6.71365e-05	5.67116e-05	9.45919e-05	7.28133e-05	19	9	270	2.04747e-06	1.91216e-06	4.34165e-05	1.5792e-05	0.4446
999	NC_000017.11:g.7675177_7675179delinsGAA	NM_000546.6:c.433_435delinsTTC	NP_000537.3:p.Leu145Phe	mis	5791	1743	2889	0.000431986	0.000349287	0.000372818	0.000384697	5452	2126	2044	0.000587516	0.000451695	0.000328679	0.000455963	0.748247
1000	NC_000017.11:g.7675179G>A	NM_000546.6:c.433C>T	NP_000537.3:p.Leu145=	syn	3851	1645	1913	0.000287269	0.000329649	0.000246868	0.000287929	4036	2227	1199	0.000434925	0.000473153	0.000192801	0.00036696	-0.625421
1001	NC_000017.11:g.7675178_7675179delinsCC	NM_000546.6:c.433_434delinsGG	NP_000537.3:p.Leu145Gly	mis	6486	2977	3521	0.00048383	0.000596574	0.000454376	0.000511594	5703	1963	5093	0.000614564	0.000417063	0.000818963	0.000616863	1.05056
1002	NC_000017.11:g.7675178_7675179delinsGC	NM_000546.6:c.433_434delinsGC	NP_000537.3:p.Leu145Ala	mis	5409	1322	2254	0.00040349	0.000264921	0.000290873	0.000319762	2386	1174	4695	0.000257119	0.000249431	0.000754964	0.000420505	1.30076
1003	NC_000017.11:g.7675177_7675179delinsGTC	NM_000546.6:c.433_435delinsGAC	NP_000537.3:p.Leu145Asp	mis	4317	1191	2211	0.000322031	0.00023867	0.000285324	0.000282008	2898	1236	3837	0.000312293	0.000262603	0.000616996	0.000397297	1.24595
1004	NC_000017.11:g.7675178_7675179delinsTC	NM_000546.6:c.433_434delinsGA	NP_000537.3:p.Leu145Glu	mis	6003	1322	2875	0.0004478	0.000264921	0.000371012	0.000361244	3644	2074	3037	0.000392683	0.000440647	0.000488355	0.000440561	1.01513
1005	NC_000017.11:g.7675179G>C	NM_000546.6:c.433C>G	NP_000537.3:p.Leu145Val	mis	4255	2006	2951	0.000317406	0.000401991	0.000380819	0.000366739	3729	2888	3912	0.000401843	0.000613591	0.000629057	0.000548163	-0.807549
1006	NC_000017.11:g.7675178_7675179delinsGT	NM_000546.6:c.433_434delinsAC	NP_000537.3:p.Leu145Thr	mis	5989	2177	4097	0.000446756	0.000436259	0.000528708	0.000470574	6557	5109	2616	0.000706592	0.00108547	0.000420657	0.000737573	1.11079
1007	NC_000017.11:g.7675177_7675179delinsGTT	NM_000546.6:c.433_435delinsAAC	NP_000537.3:p.Leu145Asn	mis	3869	1128	2348	0.000288612	0.000226045	0.000303004	0.000272554	4701	2120	1534	0.000506587	0.00045042	0.00024667	0.000401226	0.966186
1008	NC_000017.11:g.7675178_7675179delinsTT	NM_000546.6:c.433_434delinsAA	NP_000537.3:p.Leu145Lys	mis	1572	288	708	0.000117265	5.77136e-05	9.13657e-05	8.87814e-05	1173	454	3072	0.000126404	9.64579e-05	0.000493983	0.000238948	0.745155
1009	NC_000017.11:g.7675177_7675179delinsTAT	NM_000546.6:c.433_435delinsATA	NP_000537.3:p.Leu145Ile	mis	2554	414	1409	0.000190518	8.29633e-05	0.000181828	0.00015177	3038	1505	1783	0.000327379	0.000319756	0.00028671	0.000311282	-1.03163
1010	NC_000017.11:g.7675179G>T	NM_000546.6:c.433C>A	NP_000537.3:p.Leu145Met	mis	3733	1032	2061	0.000278467	0.000206807	0.000265967	0.000250414	5527	3778	4113	0.000595598	0.000802682	0.000661378	0.000686553	-1.49325
1011	NC_000017.11:g.7675179_7675180insA	NM_000546.6:c.432_433insT	NP_000537.3:p.Leu145SerfsTer4	fs_indel	9355	2492	5798	0.000697846	0.000499383	0.000748218	0.000648482	1	1	47	1.07761e-07	2.12462e-07	7.55768e-06	2.62597e-06	1.00978
1012	NC_000017.11:g.7675180dup	NM_000546.6:c.432dup	NP_000537.3:p.Leu145AlafsTer4	fs_indel	16393	7154	10762	0.00122285	0.00143362	0.00138881	0.00134843	697	822	89	7.51097e-05	0.000174644	1.43114e-05	8.80217e-05	1.09531
1013	NC_000017.11:g.7675179dup	NM_000546.6:c.433dup	NP_000537.3:p.Leu145ProfsTer4	fs_indel	14644	5341	11041	0.00109238	0.00107031	0.00142481	0.00119584	731	339	747	7.87736e-05	7.20247e-05	0.000120119	9.03058e-05	1.07244
1014	NC_000017.11:g.7675179_7675180insT	NM_000546.6:c.432_433insA	NP_000537.3:p.Leu145ThrfsTer4	fs_indel	11470	3405	5573	0.000855617	0.000682343	0.000719182	0.000752381	1	1	434	1.07761e-07	2.12462e-07	6.9788e-05	2.33694e-05	0.912359
1015	NC_000017.11:g.7675178A>C	NM_000546.6:c.434T>G	NP_000537.3:p.Leu145Arg	mis	5225	1792	2247	0.000389764	0.000359107	0.00028997	0.00034628	6555	3849	3385	0.000706376	0.000817767	0.000544314	0.000689486	1.16568
1016	NC_000017.11:g.7675178A>G	NM_000546.6:c.434T>C	NP_000537.3:p.Leu145Pro	mis	11109	3497	5182	0.000828688	0.000700779	0.000668724	0.00073273	16529	6474	10337	0.00178119	0.00137548	0.00166221	0.00160629	0.988652
1017	NC_000017.11:g.7675177_7675178delinsGT	NM_000546.6:c.434_435delinsAC	NP_000537.3:p.Leu145His	mis	2694	1182	974	0.000200962	0.000236866	0.000125692	0.00018784	6256	943	1293	0.000674156	0.000200352	0.000207917	0.000360808	0.927112
1018	NC_000017.11:g.7675178A>T	NM_000546.6:c.434T>A	NP_000537.3:p.Leu145Gln	mis	7372	2610	3442	0.000549922	0.000523029	0.000444182	0.000505711	6797	5277	3965	0.000732455	0.00112116	0.000637579	0.000830399	0.960457
1019	NC_000017.11:g.7675176_7675178del	NM_000546.6:c.434_436del	NP_000537.3:p.Leu145_Trp146delinsArg	if_del	6547	1430	1659	0.00048838	0.000286564	0.00021409	0.000329678	3554	2138	3340	0.000382984	0.000454244	0.000537078	0.000458102	1.14815
1020	NC_000017.11:g.7675177_7675178del	NM_000546.6:c.436_437del	NP_000537.3:p.Trp146GlyfsTer2	fs_indel	19300	6131	10263	0.0014397	0.00122862	0.00132442	0.00133091	4	470	297	4.31046e-07	9.98572e-05	4.77581e-05	4.93488e-05	1.08267
1022	NC_000017.11:g.7675178dup	NM_000546.6:c.434dup	NP_000537.3:p.Trp146ValfsTer3	fs_indel	10867	3291	5227	0.000810635	0.000659498	0.000674532	0.000714888	2	80	166	2.15523e-07	1.6997e-05	2.66931e-05	1.46352e-05	0.878073
1023	NC_000017.11:g.7675178_7675179insC	NM_000546.6:c.433_434insG	NP_000537.3:p.Leu145ArgfsTer4	fs_indel	3019	1196	1480	0.000225206	0.000239672	0.00019099	0.000218623	622	1	304	6.70276e-05	2.12462e-07	4.88837e-05	3.87079e-05	0.906884
1024	NC_000017.11:g.7675179dup	NM_000546.6:c.433dup	NP_000537.3:p.Leu145ProfsTer4	fs_indel	14644	5341	11041	0.00109238	0.00107031	0.00142481	0.00119584	731	339	747	7.87736e-05	7.20247e-05	0.000120119	9.03058e-05	1.07244
1025	NC_000017.11:g.7675178_7675179insT	NM_000546.6:c.433_434insA	NP_000537.3:p.Leu145HisfsTer4	fs_indel	10783	4235	7152	0.000804369	0.00084867	0.000922948	0.000858663	625	301	306	6.73509e-05	6.39511e-05	4.92053e-05	6.01691e-05	0.988046
1026	NC_000017.11:g.7675177C>A	NM_000546.6:c.435G>T	NP_000537.3:p.Leu145=	syn	6513	2476	3302	0.000485844	0.000496177	0.000426115	0.000469379	6306	4295	3809	0.000679544	0.000912525	0.000612494	0.000734854	-1.11373
1027	NC_000017.11:g.7675177C>G	NM_000546.6:c.435G>C	NP_000537.3:p.Leu145=	syn	4443	2180	3728	0.00033143	0.00043686	0.000481089	0.00041646	8260	2641	6104	0.00089011	0.000561113	0.000981534	0.000810919	-0.955837
1028	NC_000017.11:g.7675177C>T	NM_000546.6:c.435G>A	NP_000537.3:p.Leu145=	syn	3845	965	2237	0.000286822	0.000193381	0.000288679	0.000256294	7595	2365	3713	0.000818448	0.000502473	0.000597057	0.000639326	-1.10001
1029	NC_000017.11:g.7675175_7675177del	NM_000546.6:c.436_438del	NP_000537.3:p.Trp146del	if_del	11836	4038	6421	0.000882919	0.000809193	0.000828614	0.000840242	12344	5097	8171	0.00133021	0.00108292	0.00131391	0.00124235	0.984738
1030	NC_000017.11:g.7675177_7675178del	NM_000546.6:c.436_437del	NP_000537.3:p.Trp146GlyfsTer2	fs_indel	19300	6131	10263	0.0014397	0.00122862	0.00132442	0.00133091	4	470	297	4.31046e-07	9.98572e-05	4.77581e-05	4.93488e-05	1.08267
1031	NC_000017.11:g.7675177del	NM_000546.6:c.435del	NP_000537.3:p.Trp146GlyfsTer24	fs_indel	4945	1966	2752	0.000368878	0.000393975	0.000355139	0.000372664	511	3	2	5.50661e-05	6.37387e-07	3.21604e-07	1.8675e-05	1.13473
1032	NC_000017.11:g.7675178dup	NM_000546.6:c.434dup	NP_000537.3:p.Trp146ValfsTer3	fs_indel	10867	3291	5227	0.000810635	0.000659498	0.000674532	0.000714888	2	80	166	2.15523e-07	1.6997e-05	2.66931e-05	1.46352e-05	0.878073
1033	NC_000017.11:g.7675177dup	NM_000546.6:c.435dup	NP_000537.3:p.Trp146ValfsTer3	fs_indel	6506	1912	4463	0.000485322	0.000383154	0.000575939	0.000481472	4	147	364	4.31046e-07	3.12319e-05	5.85318e-05	3.00649e-05	0.981809
1034	NC_000017.11:g.7675177_7675178insG	NM_000546.6:c.434_435insC	NP_000537.3:p.Trp146ValfsTer3	fs_indel	7945	2800	4856	0.000592666	0.000561104	0.000626655	0.000593475	3	632	316	3.23284e-07	0.000134276	5.08134e-05	6.18043e-05	1.13743
1035	NC_000017.11:g.7675177_7675178insT	NM_000546.6:c.434_435insA	NP_000537.3:p.Trp146ValfsTer3	fs_indel	2346	1030	1645	0.000175002	0.000206406	0.000212283	0.000197897	1	3	145	1.07761e-07	6.37387e-07	2.33163e-05	8.02047e-06	0.934714
1036	NC_000017.11:g.7675175_7675176delinsAC	NM_000546.6:c.436_437delinsGT	NP_000537.3:p.Trp146Val	mis	3931	1343	2079	0.000293237	0.00026913	0.00026829	0.000276886	6322	1113	1944	0.000681268	0.00023647	0.000312599	0.000410112	-1.27153
1037	NC_000017.11:g.7675175_7675176delinsGC	NM_000546.6:c.436_437delinsGC	NP_000537.3:p.Trp146Ala	mis	2042	819	1057	0.000152325	0.000164123	0.000136403	0.00015095	1871	1336	2437	0.000201622	0.00028385	0.000391874	0.000292448	1.00129
1038	NC_000017.11:g.7675174_7675176delinsGTC	NM_000546.6:c.436_438delinsGAC	NP_000537.3:p.Trp146Asp	mis	2069	815	1649	0.000154339	0.000163321	0.000212799	0.00017682	1532	1196	2293	0.000165091	0.000254105	0.000368718	0.000262638	1.05915
1039	NC_000017.11:g.7675175_7675176delinsTC	NM_000546.6:c.436_437delinsGA	NP_000537.3:p.Trp146Glu	mis	5839	2879	3238	0.000435566	0.000576936	0.000417856	0.000476786	8096	3186	4659	0.000872437	0.000676905	0.000749175	0.000766172	0.934307
1040	NC_000017.11:g.7675176A>C	NM_000546.6:c.436T>G	NP_000537.3:p.Trp146Gly	mis	6665	3533	3625	0.000497183	0.000707993	0.000467797	0.000557658	6926	4854	5432	0.000746356	0.00103129	0.000873475	0.000883708	0.989205
1041	NC_000017.11:g.7675175_7675176delinsGG	NM_000546.6:c.436_437delinsCC	NP_000537.3:p.Trp146Pro	mis	3173	571	2297	0.000236693	0.000114425	0.000296422	0.000215847	5469	933	2188	0.000589348	0.000198227	0.000351834	0.000379803	0.974352
1042	NC_000017.11:g.7675174_7675176delinsGTG	NM_000546.6:c.436_438delinsCAC	NP_000537.3:p.Trp146His	mis	1845	722	1319	0.00013763	0.000144685	0.000170214	0.000150843	681	1205	1149	7.33856e-05	0.000256017	0.000184761	0.000171388	-1.59574
1043	NC_000017.11:g.7675175_7675176inv	NM_000546.6:c.436_437inv	NP_000537.3:p.Trp146Gln	mis	1317	515	809	9.8243e-05	0.000103203	0.000104399	0.000101949	2570	441	2086	0.000276947	9.36958e-05	0.000335432	0.000235358	-0.112934
1044	NC_000017.11:g.7675176A>G	NM_000546.6:c.436T>C	NP_000537.3:p.Trp146Arg	mis	11781	5181	8153	0.000878816	0.00103824	0.00105212	0.000989728	15135	10499	13937	0.00163097	0.00223064	0.00224109	0.00203424	-1.3285
1045	NC_000017.11:g.7675174_7675176delinsTAT	NM_000546.6:c.436_438delinsATA	NP_000537.3:p.Trp146Ile	mis	2591	828	1469	0.000193278	0.000165927	0.000189571	0.000182925	3222	1414	488	0.000347207	0.000300422	7.84713e-05	0.000242033	-1.55535
1046	NC_000017.11:g.7675175_7675176delinsAT	NM_000546.6:c.436_437delinsAT	NP_000537.3:p.Trp146Met	mis	2855	870	1821	0.000212972	0.000174343	0.000234996	0.000207437	2510	1960	3143	0.000270481	0.000416426	0.0005054	0.000397436	-2.66417
1047	NC_000017.11:g.7675175_7675176delinsGT	NM_000546.6:c.436_437delinsAC	NP_000537.3:p.Trp146Thr	mis	1481	742	1007	0.000110477	0.000148693	0.000129951	0.000129707	1820	1617	1342	0.000196126	0.000343551	0.000215796	0.000251824	0.408942
1048	NC_000017.11:g.7675174_7675176delinsGTT	NM_000546.6:c.436_438delinsAAC	NP_000537.3:p.Trp146Asn	mis	2157	1040	1514	0.000160904	0.00020841	0.000195378	0.000188231	2174	1088	1854	0.000234273	0.000231159	0.000298126	0.00025452	0.720007
1049	NC_000017.11:g.7675175_7675176delinsTT	NM_000546.6:c.436_437delinsAA	NP_000537.3:p.Trp146Lys	mis	3709	1164	1960	0.000276677	0.000233259	0.000252933	0.00025429	4367	1817	2485	0.000470594	0.000386044	0.000399592	0.000418744	-0.758088
1050	NC_000017.11:g.7675176A>T	NM_000546.6:c.436T>A	NP_000537.3:p.Trp146Arg	mis	3117	1127	1589	0.000232516	0.000225845	0.000205057	0.000221139	2949	2470	2450	0.000317789	0.000524782	0.000393964	0.000412178	-1.79719
1051	NC_000017.11:g.7675175_7675177del	NM_000546.6:c.436_438del	NP_000537.3:p.Trp146del	if_del	11836	4038	6421	0.000882919	0.000809193	0.000828614	0.000840242	12344	5097	8171	0.00133021	0.00108292	0.00131391	0.00124235	0.984738
1052	NC_000017.11:g.7675177_7675178del	NM_000546.6:c.436_437del	NP_000537.3:p.Trp146GlyfsTer2	fs_indel	19300	6131	10263	0.0014397	0.00122862	0.00132442	0.00133091	4	470	297	4.31046e-07	9.98572e-05	4.77581e-05	4.93488e-05	1.08267
1053	NC_000017.11:g.7675176del	NM_000546.6:c.436del	NP_000537.3:p.Trp146GlyfsTer24	fs_indel	9512	4083	6131	0.000709558	0.00081821	0.000791191	0.000772986	511	115	414	5.50661e-05	2.44332e-05	6.65719e-05	4.86904e-05	0.974213
1054	NC_000017.11:g.7675176dup	NM_000546.6:c.436dup	NP_000537.3:p.Trp146LeufsTer3	fs_indel	13883	5098	9183	0.00103562	0.00102161	0.00118504	0.00108076	394	94	432	4.2458e-05	1.99714e-05	6.94664e-05	4.39653e-05	1.01695
1055	NC_000017.11:g.7675177dup	NM_000546.6:c.435dup	NP_000537.3:p.Trp146ValfsTer3	fs_indel	6506	1912	4463	0.000485322	0.000383154	0.000575939	0.000481472	4	147	364	4.31046e-07	3.12319e-05	5.85318e-05	3.00649e-05	0.981809
1056	NC_000017.11:g.7675176_7675177insG	NM_000546.6:c.435_436insC	NP_000537.3:p.Trp146LeufsTer3	fs_indel	7406	2751	4148	0.000552458	0.000551285	0.000535289	0.000546344	672	3	634	7.24157e-05	6.37387e-07	0.000101948	5.83338e-05	1.07201
1058	NC_000017.11:g.7675174_7675175delinsGA	NM_000546.6:c.437_438delinsTC	NP_000537.3:p.Trp146Phe	mis	1827	608	1196	0.000136287	0.00012184	0.000154341	0.000137489	3871	727	1111	0.000417145	0.00015446	0.000178651	0.000250085	-1.25747
1059	NC_000017.11:g.7675175C>A	NM_000546.6:c.437G>T	NP_000537.3:p.Trp146Leu	mis	3589	1174	2228	0.000267725	0.000235263	0.000287518	0.000263502	6025	2728	4026	0.000649263	0.000579597	0.000647388	0.000625416	-0.692514
1060	NC_000017.11:g.7675175C>G	NM_000546.6:c.437G>C	NP_000537.3:p.Trp146Ser	mis	3288	609	1292	0.000245272	0.00012204	0.000166729	0.000178014	3316	1534	1341	0.000357337	0.000325917	0.000215635	0.00029963	-0.00737202
1061	NC_000017.11:g.7675174_7675175delinsGT	NM_000546.6:c.437_438delinsAC	NP_000537.3:p.Trp146Tyr	mis	2369	635	982	0.000176718	0.00012725	0.000126725	0.000143564	2978	1191	1503	0.000320914	0.000253043	0.000241685	0.00027188	-2.52576
1063	NC_000017.11:g.7675175C>T	NM_000546.6:c.437G>A	NP_000537.3:p.Trp146Ter	non	4604	1090	2525	0.00034344	0.00021843	0.000325845	0.000295905	626	425	580	6.74587e-05	9.02964e-05	9.3265e-05	8.36734e-05	0.999497
1064	NC_000017.11:g.7675173_7675175del	NM_000546.6:c.437_439del	NP_000537.3:p.Trp146_Val147delinsPhe	if_del	5029	2185	4018	0.000375144	0.000437862	0.000518513	0.00044384	7546	3395	6181	0.000813168	0.000721309	0.000993916	0.000842798	1.17918
1065	NC_000017.11:g.7675174_7675175del	NM_000546.6:c.438_439del	NP_000537.3:p.Trp146CysfsTer2	fs_indel	7930	2761	4299	0.000591547	0.000553289	0.000554775	0.000566537	154	1	628	1.65953e-05	2.12462e-07	0.000100984	3.92637e-05	1.09156
1066	NC_000017.11:g.7675175del	NM_000546.6:c.439del	NP_000537.3:p.Val147LeufsTer23	fs_indel	19797	5660	10104	0.00147678	0.00113423	0.0013039	0.00130497	4716	1836	3025	0.000508203	0.000390081	0.000486425	0.00046157	0.989844
1067	NC_000017.11:g.7675176dup	NM_000546.6:c.436dup	NP_000537.3:p.Trp146LeufsTer3	fs_indel	13883	5098	9183	0.00103562	0.00102161	0.00118504	0.00108076	394	94	432	4.2458e-05	1.99714e-05	6.94664e-05	4.39653e-05	1.01695
1068	NC_000017.11:g.7675175dup	NM_000546.6:c.439dup	NP_000537.3:p.Val147GlyfsTer2	fs_indel	23086	8798	13548	0.00172212	0.00176307	0.00174834	0.00174451	6	337	553	6.46569e-07	7.15998e-05	8.89234e-05	5.37232e-05	0.992792
1069	NC_000017.11:g.7675175_7675176insG	NM_000546.6:c.436_437insC	NP_000537.3:p.Trp146SerfsTer3	fs_indel	7812	2695	3116	0.000582744	0.000540063	0.000402112	0.000508307	2	2	342	2.15523e-07	4.24924e-07	5.49942e-05	1.85449e-05	1.09984
1071	NC_000017.11:g.7675174C>A	NM_000546.6:c.438G>T	NP_000537.3:p.Trp146Cys	mis	7262	2782	4479	0.000541717	0.000557497	0.000578004	0.000559073	10258	5055	6855	0.00110542	0.001074	0.0011023	0.0010939	-0.448924
1072	NC_000017.11:g.7675174C>G	NM_000546.6:c.438G>C	NP_000537.3:p.Trp146Cys	mis	2625	939	1654	0.000195815	0.00018817	0.000213445	0.000199143	1226	1277	1501	0.000132116	0.000271314	0.000241363	0.000214931	-2.20764
1073	NC_000017.11:g.7675174C>T	NM_000546.6:c.438G>A	NP_000537.3:p.Trp146Ter	non	5461	2152	2966	0.000407369	0.000431249	0.000382755	0.000407124	2196	1642	1420	0.000236644	0.000348863	0.000228339	0.000271282	0.967695
1074	NC_000017.11:g.7675172_7675174del	NM_000546.6:c.438_440del	NP_000537.3:p.Trp146_Val147delinsCys	if_del	5483	1769	4026	0.00040901	0.000354498	0.000519545	0.000427684	7897	6076	3135	0.000850992	0.00129092	0.000504114	0.000882009	0.982368
1075	NC_000017.11:g.7675174_7675175del	NM_000546.6:c.438_439del	NP_000537.3:p.Trp146CysfsTer2	fs_indel	7930	2761	4299	0.000591547	0.000553289	0.000554775	0.000566537	154	1	628	1.65953e-05	2.12462e-07	0.000100984	3.92637e-05	1.09156
1076	NC_000017.11:g.7675175del	NM_000546.6:c.439del	NP_000537.3:p.Val147LeufsTer23	fs_indel	19797	5660	10104	0.00147678	0.00113423	0.0013039	0.00130497	4716	1836	3025	0.000508203	0.000390081	0.000486425	0.00046157	0.989844
1077	NC_000017.11:g.7675174_7675175insA	NM_000546.6:c.437_438insT	NP_000537.3:p.Trp146CysfsTer3	fs_indel	2489	651	1014	0.00018567	0.000130457	0.000130854	0.000148994	4	526	4	4.31046e-07	0.000111755	6.43207e-07	3.76098e-05	1.02381
1078	NC_000017.11:g.7675175dup	NM_000546.6:c.439dup	NP_000537.3:p.Val147GlyfsTer2	fs_indel	23086	8798	13548	0.00172212	0.00176307	0.00174834	0.00174451	6	337	553	6.46569e-07	7.15998e-05	8.89234e-05	5.37232e-05	0.992792
1079	NC_000017.11:g.7675174_7675175insG	NM_000546.6:c.437_438insC	NP_000537.3:p.Trp146CysfsTer3	fs_indel	2883	1222	1825	0.00021506	0.000244882	0.000235512	0.000231818	1	1	122	1.07761e-07	2.12462e-07	1.96178e-05	6.64601e-06	0.918004
1080	NC_000017.11:g.7675174_7675175insT	NM_000546.6:c.437_438insA	NP_000537.3:p.Trp146Ter	fs_indel	12824	4102	7406	0.00095662	0.000822018	0.000955726	0.000911455	2	305	1	2.15523e-07	6.4801e-05	1.60802e-07	2.17258e-05	1.04178
1081	NC_000017.11:g.7675171_7675173delinsCCA	NM_000546.6:c.439_441delinsTGG	NP_000537.3:p.Val147Trp	mis	6299	2583	4319	0.000469881	0.000517619	0.000557356	0.000514952	5106	3933	4420	0.00055023	0.000835614	0.000710744	0.000698863	0.997719
1082	NC_000017.11:g.7675171_7675173delinsTCA	NM_000546.6:c.439_441delinsTGA	NP_000537.3:p.Val147Ter	non	9206	3802	6802	0.000686731	0.0007619	0.000877782	0.000775471	797	1	477	8.58859e-05	2.12462e-07	7.67024e-05	5.42669e-05	0.898494
1083	NC_000017.11:g.7675172_7675173delinsCA	NM_000546.6:c.439_440delinsTG	NP_000537.3:p.Val147Cys	mis	2643	756	980	0.000197157	0.000151498	0.000126467	0.000158374	1394	826	1062	0.000150219	0.000175494	0.000170771	0.000165495	-2.0704
1084	NC_000017.11:g.7675171_7675173delinsCTA	NM_000546.6:c.439_441delinsTAG	NP_000537.3:p.Val147Ter	non	4306	1532	1942	0.000321211	0.000307004	0.00025061	0.000292942	1	430	2	1.07761e-07	9.13588e-05	3.21604e-07	3.0596e-05	1.12272
1085	NC_000017.11:g.7675171_7675173delinsTTA	NM_000546.6:c.439_441delinsTAA	NP_000537.3:p.Val147Ter	non	2184	778	846	0.000162918	0.000155907	0.000109174	0.000142666	4	4	20	4.31046e-07	8.49849e-07	3.21604e-06	1.49898e-06	0.731894
1086	NC_000017.11:g.7675172_7675173delinsTA	NM_000546.6:c.439_440delinsTA	NP_000537.3:p.Val147Tyr	mis	3992	1192	2784	0.000297788	0.00023887	0.000359268	0.000298642	4309	1517	3734	0.000464344	0.000322305	0.000600434	0.000462361	1.19221
1087	NC_000017.11:g.7675173C>A	NM_000546.6:c.439G>T	NP_000537.3:p.Val147Phe	mis	2845	1172	1790	0.000212226	0.000234862	0.000230995	0.000226028	2825	3224	2863	0.000304426	0.000684978	0.000460375	0.00048326	-0.46349
1088	NC_000017.11:g.7675172_7675173delinsCG	NM_000546.6:c.439_440delinsCG	NP_000537.3:p.Val147Arg	mis	6360	1936	3570	0.000474431	0.000387964	0.0004607	0.000441031	4536	4071	1784	0.000488806	0.000864934	0.00028687	0.00054687	0.835972
1089	NC_000017.11:g.7675172_7675173delinsGG	NM_000546.6:c.439_440delinsCC	NP_000537.3:p.Val147Pro	mis	5484	1639	2816	0.000409085	0.000328446	0.000363398	0.000366976	7493	3118	4357	0.000807457	0.000662457	0.000700613	0.000723509	1.18046
1090	NC_000017.11:g.7675171_7675173delinsTTG	NM_000546.6:c.439_441delinsCAA	NP_000537.3:p.Val147Gln	mis	5871	1936	4575	0.000437954	0.000387964	0.000590393	0.000472103	5119	2972	4206	0.000551631	0.000631438	0.000676332	0.0006198	1.04074
1091	NC_000017.11:g.7675172_7675173delinsTG	NM_000546.6:c.439_440delinsCA	NP_000537.3:p.Val147His	mis	4365	1444	2381	0.000325612	0.00028937	0.000307262	0.000307415	4280	2301	2540	0.000461219	0.000488876	0.000408436	0.000452844	0.9544
1092	NC_000017.11:g.7675173C>G	NM_000546.6:c.439G>C	NP_000537.3:p.Val147Leu	mis	2408	857	1501	0.000179627	0.000171738	0.0001937	0.000181689	2457	1969	1950	0.00026477	0.000418338	0.000313563	0.000332224	-2.33651
1093	NC_000017.11:g.7675172_7675173delinsCT	NM_000546.6:c.439_440delinsAG	NP_000537.3:p.Val147Ser	mis	6000	1973	3371	0.000447576	0.000395378	0.000435019	0.000425991	6780	2591	5073	0.000730623	0.00055049	0.000815747	0.000698953	1.1128
1094	NC_000017.11:g.7675172_7675173inv	NM_000546.6:c.439_440inv	NP_000537.3:p.Val147Thr	mis	2477	351	995	0.000184774	7.03384e-05	0.000128402	0.000127838	2599	1582	679	0.000280072	0.000336115	0.000109184	0.000241791	-2.68004
1095	NC_000017.11:g.7675171_7675173delinsTTT	NM_000546.6:c.439_441delinsAAA	NP_000537.3:p.Val147Lys	mis	7112	2225	2660	0.000530527	0.000445878	0.000343267	0.00043989	7077	3474	4045	0.000762628	0.000738094	0.000650443	0.000717055	1.02671
1096	NC_000017.11:g.7675172_7675173delinsTT	NM_000546.6:c.439_440delinsAA	NP_000537.3:p.Val147Asn	mis	3453	2137	2813	0.00025758	0.000428243	0.000363011	0.000349611	4765	530	3086	0.000513483	0.000112605	0.000496234	0.000374108	0.897805
1097	NC_000017.11:g.7675171_7675173delinsCAT	NM_000546.6:c.439_441delinsATG	NP_000537.3:p.Val147Met	mis	2471	1153	1598	0.000184327	0.000231055	0.000206218	0.0002072	2689	2931	3397	0.000289771	0.000622727	0.000546244	0.000486247	-1.08132
1098	NC_000017.11:g.7675173C>T	NM_000546.6:c.439G>A	NP_000537.3:p.Val147Ile	mis	3849	1494	1922	0.00028712	0.000299389	0.000248029	0.00027818	4863	2397	3434	0.000524044	0.000509272	0.000552193	0.000528503	-0.425019
1099	NC_000017.11:g.7675171_7675173del	NM_000546.6:c.440_442del	NP_000537.3:p.Val147del	if_del	11872	4249	5821	0.000885605	0.000851476	0.000751186	0.000829422	14008	6378	11910	0.00150952	0.00135508	0.00191515	0.00159325	1.01332
1100	NC_000017.11:g.7675172_7675173del	NM_000546.6:c.439_440del	NP_000537.3:p.Val147Ter	fs_indel	9874	4085	5189	0.000736562	0.000818611	0.000669628	0.0007416	2	267	2	2.15523e-07	5.67274e-05	3.21604e-07	1.90882e-05	0.916114
1101	NC_000017.11:g.7675175del	NM_000546.6:c.439del	NP_000537.3:p.Val147LeufsTer23	fs_indel	19797	5660	10104	0.00147678	0.00113423	0.0013039	0.00130497	4716	1836	3025	0.000508203	0.000390081	0.000486425	0.00046157	0.989844
1102	NC_000017.11:g.7675173_7675174insA	NM_000546.6:c.438_439insT	NP_000537.3:p.Val147CysfsTer2	fs_indel	8900	3173	4278	0.000663905	0.000635851	0.000552065	0.000617274	346	2	2	3.72855e-05	4.24924e-07	3.21604e-07	1.26773e-05	0.880735
1103	NC_000017.11:g.7675175dup	NM_000546.6:c.439dup	NP_000537.3:p.Val147GlyfsTer2	fs_indel	23086	8798	13548	0.00172212	0.00176307	0.00174834	0.00174451	6	337	553	6.46569e-07	7.15998e-05	8.89234e-05	5.37232e-05	0.992792
1104	NC_000017.11:g.7675173_7675174insG	NM_000546.6:c.438_439insC	NP_000537.3:p.Val147ArgfsTer2	fs_indel	4425	1246	2676	0.000330088	0.000249691	0.000345331	0.00030837	4	235	1	4.31046e-07	4.99286e-05	1.60802e-07	1.68402e-05	1.24707
1105	NC_000017.11:g.7675173_7675174insT	NM_000546.6:c.438_439insA	NP_000537.3:p.Val147SerfsTer2	fs_indel	7183	2290	5462	0.000535824	0.000458903	0.000704858	0.000566528	324	2	1	3.49147e-05	4.24924e-07	1.60802e-07	1.18335e-05	0.92933
1106	NC_000017.11:g.7675172A>C	NM_000546.6:c.440T>G	NP_000537.3:p.Val147Gly	mis	6224	2879	3756	0.000464286	0.000576936	0.000484703	0.000508641	7326	3211	5256	0.000789461	0.000682216	0.000845174	0.000772284	0.988262
1107	NC_000017.11:g.7675172A>G	NM_000546.6:c.440T>C	NP_000537.3:p.Val147Ala	mis	5357	2299	4050	0.000399611	0.000460707	0.000522643	0.000460987	10974	5945	4343	0.00118257	0.00126309	0.000698362	0.00104801	0.52329
1108	NC_000017.11:g.7675171_7675172inv	NM_000546.6:c.440_441inv	NP_000537.3:p.Val147Glu	mis	3148	1266	1336	0.000234828	0.000253699	0.000172408	0.000220312	4802	1973	4514	0.000517471	0.000419188	0.000725859	0.000554173	0.989255
1109	NC_000017.11:g.7675172A>T	NM_000546.6:c.440T>A	NP_000537.3:p.Val147Asp	mis	3504	1858	2357	0.000261385	0.000372333	0.000304165	0.000312628	6577	3157	2932	0.000708747	0.000670743	0.000471471	0.000616987	0.960154
1110	NC_000017.11:g.7675171_7675173del	NM_000546.6:c.440_442del	NP_000537.3:p.Val147del	if_del	11872	4249	5821	0.000885605	0.000851476	0.000751186	0.000829422	14008	6378	11910	0.00150952	0.00135508	0.00191515	0.00159325	1.01332
1111	NC_000017.11:g.7675171_7675172del	NM_000546.6:c.440_441del	NP_000537.3:p.Val147GlyfsTer33	fs_indel	6946	2583	4424	0.000518144	0.000517619	0.000570906	0.000535556	303	1	159	3.26517e-05	2.12462e-07	2.55675e-05	1.94772e-05	0.985272
1112	NC_000017.11:g.7675172del	NM_000546.6:c.441del	NP_000537.3:p.Asp148IlefsTer22	fs_indel	13179	5006	8686	0.000983102	0.00100317	0.00112091	0.00103573	2730	419	1580	0.000294189	8.90217e-05	0.000254067	0.000212426	1.06374
1113	NC_000017.11:g.7675172dup	NM_000546.6:c.441dup	NP_000537.3:p.Asp148Ter	fs_indel	12620	4239	7019	0.000941402	0.000849472	0.000905785	0.000898886	841	241	535	9.06274e-05	5.12034e-05	8.60289e-05	7.59532e-05	1.08397
1114	NC_000017.11:g.7675175dup	NM_000546.6:c.439dup	NP_000537.3:p.Val147GlyfsTer2	fs_indel	23086	8798	13548	0.00172212	0.00176307	0.00174834	0.00174451	6	337	553	6.46569e-07	7.15998e-05	8.89234e-05	5.37232e-05	0.992792
1115	NC_000017.11:g.7675172_7675173insG	NM_000546.6:c.439_440insC	NP_000537.3:p.Val147AlafsTer2	fs_indel	6233	1978	2720	0.000464957	0.00039638	0.000351009	0.000404116	1	162	2	1.07761e-07	3.44189e-05	3.21604e-07	1.16161e-05	1.16115
1116	NC_000017.11:g.7675172_7675173insT	NM_000546.6:c.439_440insA	NP_000537.3:p.Val147AspfsTer2	fs_indel	5271	2762	3700	0.000393196	0.000553489	0.000477476	0.00047472	1	2	351	1.07761e-07	4.24924e-07	5.64414e-05	1.89914e-05	1.07901
1117	NC_000017.11:g.7675171A>C	NM_000546.6:c.441T>G	NP_000537.3:p.Val147=	syn	8265	3660	5703	0.000616537	0.000733444	0.000735958	0.000695313	11553	4666	8572	0.00124497	0.000991349	0.00137839	0.0012049	-0.965803
1118	NC_000017.11:g.7675171A>G	NM_000546.6:c.441T>C	NP_000537.3:p.Val147=	syn	4529	1339	17	0.000337846	0.000268328	2.19381e-06	0.000202789	8329	2543	14	0.000897545	0.000540291	2.25122e-06	0.000480029	-1.30475
1119	NC_000017.11:g.7675171A>T	NM_000546.6:c.441T>A	NP_000537.3:p.Val147=	syn	3041	754	1201	0.000226847	0.000151097	0.000154986	0.000177643	2400	1294	1812	0.000258628	0.000274926	0.000291373	0.000274975	-0.751357
1120	NC_000017.11:g.7675169_7675171del	NM_000546.6:c.442_444del	NP_000537.3:p.Asp148del	if_del	14443	4752	6990	0.00107739	0.000952274	0.000902042	0.000977236	15354	8690	13263	0.00165457	0.0018463	0.00213271	0.00187786	0.997217
1121	NC_000017.11:g.7675170_7675171del	NM_000546.6:c.441_442del	NP_000537.3:p.Asp148PhefsTer32	fs_indel	6361	2844	4033	0.000474506	0.000569922	0.000520449	0.000521625	554	187	376	5.96999e-05	3.97304e-05	6.04615e-05	5.32973e-05	1.10256
1122	NC_000017.11:g.7675172del	NM_000546.6:c.441del	NP_000537.3:p.Asp148IlefsTer22	fs_indel	13179	5006	8686	0.000983102	0.00100317	0.00112091	0.00103573	2730	419	1580	0.000294189	8.90217e-05	0.000254067	0.000212426	1.06374
1123	NC_000017.11:g.7675172dup	NM_000546.6:c.441dup	NP_000537.3:p.Asp148Ter	fs_indel	12620	4239	7019	0.000941402	0.000849472	0.000905785	0.000898886	841	241	535	9.06274e-05	5.12034e-05	8.60289e-05	7.59532e-05	1.08397
1124	NC_000017.11:g.7675171_7675172insC	NM_000546.6:c.440_441insG	NP_000537.3:p.Asp148Ter	fs_indel	7428	2223	4068	0.0005541	0.000445477	0.000524965	0.000508181	2	276	279	2.15523e-07	5.86396e-05	4.48637e-05	3.45729e-05	1.09407
1125	NC_000017.11:g.7675171_7675172insG	NM_000546.6:c.440_441insC	NP_000537.3:p.Asp148Ter	fs_indel	4064	1928	2952	0.000303158	0.00038636	0.000380948	0.000356822	281	1	1	3.0281e-05	2.12462e-07	1.60802e-07	1.02181e-05	0.99642
1126	NC_000017.11:g.7675171_7675172insT	NM_000546.6:c.440_441insA	NP_000537.3:p.Asp148Ter	fs_indel	5236	1952	3354	0.000390585	0.00039117	0.000432826	0.00040486	430	1	418	4.63374e-05	2.12462e-07	6.72151e-05	3.79217e-05	0.979356
1127	NC_000017.11:g.7675169_7675170delinsAA	NM_000546.6:c.442_443delinsTT	NP_000537.3:p.Asp148Phe	mis	3452	1029	1126	0.000257506	0.000206206	0.000145308	0.000203006	3967	1940	1100	0.00042749	0.000412177	0.000176882	0.000338849	0.895849
1128	NC_000017.11:g.7675168_7675170delinsCCA	NM_000546.6:c.442_444delinsTGG	NP_000537.3:p.Asp148Trp	mis	3941	1348	3195	0.000293983	0.000270132	0.000412307	0.000325474	4434	2788	1220	0.000477814	0.000592345	0.000196178	0.000422112	0.901414
1129	NC_000017.11:g.7675168_7675170delinsTCA	NM_000546.6:c.442_444delinsTGA	NP_000537.3:p.Asp148Ter	non	7073	2018	2717	0.000527618	0.000404396	0.000350622	0.000427545	543	2	1	5.85145e-05	4.24924e-07	1.60802e-07	1.97001e-05	1.07737
1130	NC_000017.11:g.7675169_7675170delinsCA	NM_000546.6:c.442_443delinsTG	NP_000537.3:p.Asp148Cys	mis	6838	2160	2593	0.000510088	0.000432852	0.00033462	0.000425853	6639	3952	4947	0.000715428	0.000839651	0.000795486	0.000783522	-0.625653
1131	NC_000017.11:g.7675168_7675170delinsCTA	NM_000546.6:c.442_444delinsTAG	NP_000537.3:p.Asp148Ter	non	4240	1081	2346	0.000316287	0.000216626	0.000302746	0.000278553	14	9	19	1.50866e-06	1.91216e-06	3.05523e-06	2.15868e-06	1.13736
1133	NC_000017.11:g.7675170C>A	NM_000546.6:c.442G>T	NP_000537.3:p.Asp148Tyr	mis	7690	2504	4136	0.000573644	0.000501788	0.000533741	0.000536391	15840	7242	9058	0.00170694	0.00153865	0.00145654	0.00156738	0.366442
1134	NC_000017.11:g.7675169_7675170delinsAG	NM_000546.6:c.442_443delinsCT	NP_000537.3:p.Asp148Leu	mis	2110	1314	1782	0.000157398	0.000263318	0.000229963	0.000216893	4637	1258	3010	0.00049969	0.000267277	0.000484013	0.000416994	0.12647
1135	NC_000017.11:g.7675169_7675170delinsCG	NM_000546.6:c.442_443delinsCG	NP_000537.3:p.Asp148Arg	mis	3220	1676	2210	0.000240199	0.000335861	0.000285195	0.000287085	6226	2681	2347	0.000670923	0.000569611	0.000377402	0.000539312	-2.72049
1136	NC_000017.11:g.7675169_7675170delinsGG	NM_000546.6:c.442_443delinsCC	NP_000537.3:p.Asp148Pro	mis	6809	2515	4356	0.000507925	0.000503992	0.000562131	0.000524683	8781	4232	6934	0.000946254	0.00089914	0.001115	0.000986798	1.16509
1137	NC_000017.11:g.7675168_7675170delinsTTG	NM_000546.6:c.442_444delinsCAA	NP_000537.3:p.Asp148Gln	mis	3665	1897	1681	0.000273395	0.000380148	0.000216929	0.000290157	6587	1707	4447	0.000709825	0.000362673	0.000715085	0.000595861	-0.73176
1138	NC_000017.11:g.7675170C>G	NM_000546.6:c.442G>C	NP_000537.3:p.Asp148His	mis	3222	1660	2224	0.000240349	0.000332655	0.000287002	0.000286668	3237	3027	3831	0.000348824	0.000643123	0.000616032	0.000535993	-1.27856
1139	NC_000017.11:g.7675168_7675170delinsCAT	NM_000546.6:c.442_444delinsATG	NP_000537.3:p.Asp148Met	mis	2859	1349	1536	0.00021327	0.000270332	0.000198217	0.000227273	3382	3286	1651	0.000364449	0.000698151	0.000265484	0.000442695	-0.157493
1140	NC_000017.11:g.7675169_7675170delinsAT	NM_000546.6:c.442_443delinsAT	NP_000537.3:p.Asp148Ile	mis	4488	1713	2214	0.000334787	0.000343276	0.000285711	0.000321258	4117	3894	1389	0.000443654	0.000827328	0.000223354	0.000498112	0.0546619
1141	NC_000017.11:g.7675169_7675170delinsCT	NM_000546.6:c.442_443delinsAG	NP_000537.3:p.Asp148Ser	mis	1687	842	1469	0.000125844	0.000168732	0.000189571	0.000161382	2006	1657	883	0.00021617	0.00035205	0.000141988	0.000236736	-0.727216
1142	NC_000017.11:g.7675169_7675170delinsGT	NM_000546.6:c.442_443delinsAC	NP_000537.3:p.Asp148Thr	mis	2438	932	1084	0.000181865	0.000186768	0.000139888	0.000169507	2447	1109	2193	0.000263692	0.000235621	0.000352638	0.000283984	-3.44426
1143	NC_000017.11:g.7675168_7675170delinsTTT	NM_000546.6:c.442_444delinsAAA	NP_000537.3:p.Asp148Lys	mis	2690	1217	1007	0.000200663	0.00024388	0.000129951	0.000191498	3844	1508	1900	0.000414235	0.000320393	0.000305523	0.000346717	-0.34112
1144	NC_000017.11:g.7675170C>T	NM_000546.6:c.442G>A	NP_000537.3:p.Asp148Asn	mis	1686	556	1203	0.000125769	0.000111419	0.000155244	0.000130811	1351	1671	299	0.000145586	0.000355024	4.80797e-05	0.000182897	-0.951877
1145	NC_000017.11:g.7675169_7675171del	NM_000546.6:c.442_444del	NP_000537.3:p.Asp148del	if_del	14443	4752	6990	0.00107739	0.000952274	0.000902042	0.000977236	15354	8690	13263	0.00165457	0.0018463	0.00213271	0.00187786	0.997217
1146	NC_000017.11:g.7675169_7675170del	NM_000546.6:c.442_443del	NP_000537.3:p.Asp148PhefsTer32	fs_indel	7964	1771	3252	0.000594083	0.000354899	0.000419663	0.000456215	223	2	1	2.40308e-05	4.24924e-07	1.60802e-07	8.20551e-06	1.10283
1147	NC_000017.11:g.7675170del	NM_000546.6:c.442del	NP_000537.3:p.Asp148IlefsTer22	fs_indel	8643	1919	3071	0.000644734	0.000384557	0.000396305	0.000475199	9	5	10	9.69853e-07	1.06231e-06	1.60802e-06	1.21339e-06	0.936084
1148	NC_000017.11:g.7675172dup	NM_000546.6:c.441dup	NP_000537.3:p.Asp148Ter	fs_indel	12620	4239	7019	0.000941402	0.000849472	0.000905785	0.000898886	841	241	535	9.06274e-05	5.12034e-05	8.60289e-05	7.59532e-05	1.08397
1149	NC_000017.11:g.7675170dup	NM_000546.6:c.442dup	NP_000537.3:p.Asp148GlyfsTer33	fs_indel	10523	3289	6885	0.000784974	0.000659097	0.000888492	0.000777521	2	307	291	2.15523e-07	6.52259e-05	4.67933e-05	3.74116e-05	0.886849
1150	NC_000017.11:g.7675170_7675171insG	NM_000546.6:c.441_442insC	NP_000537.3:p.Asp148ArgfsTer33	fs_indel	4477	1458	2784	0.000333967	0.000292175	0.000359268	0.00032847	348	314	594	3.7501e-05	6.67131e-05	9.55163e-05	6.65768e-05	1.00724
1151	NC_000017.11:g.7675170_7675171insT	NM_000546.6:c.441_442insA	NP_000537.3:p.Asp148ArgfsTer33	fs_indel	6476	2494	3597	0.000483084	0.000499784	0.000464184	0.000482351	8	364	294	8.62092e-07	7.73363e-05	4.72757e-05	4.18247e-05	1.07825
1152	NC_000017.11:g.7675167_7675169del	NM_000546.6:c.443_445del	NP_000537.3:p.Asp148_Ser149delinsAla	if_del	6525	2841	4140	0.000486739	0.000569321	0.000534257	0.000530106	12049	4580	4695	0.00129842	0.000973077	0.000754964	0.00100882	1.06646
1153	NC_000017.11:g.7675168_7675169del	NM_000546.6:c.443_444del	NP_000537.3:p.Asp148ValfsTer32	fs_indel	4944	1836	2971	0.000368803	0.000367924	0.0003834	0.000373376	3	333	2	3.23284e-07	7.07499e-05	3.21604e-07	2.37983e-05	1.06982
1154	NC_000017.11:g.7675169del	NM_000546.6:c.443del	NP_000537.3:p.Asp148ValfsTer22	fs_indel	7222	2860	4164	0.000538733	0.000573128	0.000537354	0.000549738	251	84	3	2.70481e-05	1.78468e-05	4.82405e-07	1.51258e-05	0.972423
1155	NC_000017.11:g.7675169T>A	NM_000546.6:c.443A>T	NP_000537.3:p.Asp148Val	mis	4428	1769	2785	0.000330311	0.000354498	0.000359397	0.000348069	4585	1599	2662	0.000494086	0.000339727	0.000428054	0.000420623	-0.271235
1156	NC_000017.11:g.7675169T>C	NM_000546.6:c.443A>G	NP_000537.3:p.Asp148Gly	mis	5948	1744	3039	0.000443697	0.000349488	0.000392176	0.00039512	6576	3509	4536	0.000708639	0.00074553	0.000729397	0.000727855	-0.930622
1157	NC_000017.11:g.7675169T>G	NM_000546.6:c.443A>C	NP_000537.3:p.Asp148Ala	mis	3753	1522	1639	0.000279959	0.000305	0.000211509	0.000265489	5746	1579	4240	0.000619197	0.000335478	0.0006818	0.000545492	-1.29992
1159	NC_000017.11:g.7675170dup	NM_000546.6:c.442dup	NP_000537.3:p.Asp148GlyfsTer33	fs_indel	10523	3289	6885	0.000784974	0.000659097	0.000888492	0.000777521	2	307	291	2.15523e-07	6.52259e-05	4.67933e-05	3.74116e-05	0.886849
1160	NC_000017.11:g.7675169_7675170insG	NM_000546.6:c.442_443insC	NP_000537.3:p.Asp148AlafsTer33	fs_indel	3415	1808	3505	0.000254746	0.000362313	0.000452312	0.000356457	454	46	1	4.89237e-05	9.77326e-06	1.60802e-07	1.96193e-05	1.00975
1161	NC_000017.11:g.7675169dup	NM_000546.6:c.443dup	NP_000537.3:p.Asp148GlufsTer33	fs_indel	15571	5581	8619	0.00116154	0.0011184	0.00111226	0.00113073	2	4	87	2.15523e-07	8.49849e-07	1.39898e-05	5.01838e-06	0.975129
1162	NC_000017.11:g.7675168A>C	NM_000546.6:c.444T>G	NP_000537.3:p.Asp148Glu	mis	8768	2526	4585	0.000654058	0.000506196	0.000591683	0.000583979	10303	5375	7116	0.00111027	0.00114198	0.00114427	0.00113217	-1.32997
1163	NC_000017.11:g.7675168A>G	NM_000546.6:c.444T>C	NP_000537.3:p.Asp148=	syn	5583	1178	2061	0.00041647	0.000236065	0.000265967	0.000306167	4330	3514	5470	0.000466607	0.000746592	0.000879586	0.000697595	-1.15142
1164	NC_000017.11:g.7675168A>T	NM_000546.6:c.444T>A	NP_000537.3:p.Asp148Glu	mis	2636	1483	1671	0.000196635	0.000297185	0.000215638	0.000236486	2744	1300	1676	0.000295697	0.000276201	0.000269504	0.000280467	-1.47498
1165	NC_000017.11:g.7675166_7675168del	NM_000546.6:c.444_446del	NP_000537.3:p.Ser149del	if_del	9228	2991	5253	0.000688373	0.00059938	0.000677887	0.000655213	11181	4812	5875	0.00120488	0.00102237	0.00094471	0.00105732	0.911973
1166	NC_000017.11:g.7675167_7675168del	NM_000546.6:c.444_445del	NP_000537.3:p.Ser149HisfsTer31	fs_indel	7338	2837	3853	0.000547386	0.000568519	0.00049722	0.000537708	192	2	88	2.06902e-05	4.24924e-07	1.41506e-05	1.17552e-05	1.05378
1167	NC_000017.11:g.7675168del	NM_000546.6:c.445del	NP_000537.3:p.Ser149ProfsTer21	fs_indel	11024	3629	5884	0.000822347	0.000727231	0.000759316	0.000769631	23	7	8	2.47851e-06	1.48724e-06	1.28641e-06	1.75072e-06	1.01063
1168	NC_000017.11:g.7675168dup	NM_000546.6:c.445dup	NP_000537.3:p.Ser149PhefsTer32	fs_indel	16142	5925	8858	0.00120413	0.00118734	0.0011431	0.00117819	514	497	439	5.53894e-05	0.000105594	7.0592e-05	7.71917e-05	0.970483
1169	NC_000017.11:g.7675168_7675169insC	NM_000546.6:c.443_444insG	NP_000537.3:p.Asp148GlufsTer33	fs_indel	5090	1695	3371	0.000379694	0.000339669	0.000435019	0.000384794	576	43	1	6.20706e-05	9.13588e-06	1.60802e-07	2.37891e-05	1.05929
1170	NC_000017.11:g.7675168_7675169insG	NM_000546.6:c.443_444insC	NP_000537.3:p.Ser149PhefsTer32	fs_indel	4927	2328	2493	0.000367535	0.000466518	0.000321716	0.000385256	230	1	1	2.47851e-05	2.12462e-07	1.60802e-07	8.38613e-06	0.994756
1171	NC_000017.11:g.7675169dup	NM_000546.6:c.443dup	NP_000537.3:p.Asp148GlufsTer33	fs_indel	15571	5581	8619	0.00116154	0.0011184	0.00111226	0.00113073	2	4	87	2.15523e-07	8.49849e-07	1.39898e-05	5.01838e-06	0.975129
1172	NC_000017.11:g.7675166_7675167delinsAC	NM_000546.6:c.445_446delinsGT	NP_000537.3:p.Ser149Val	mis	2172	824	1301	0.000162023	0.000165125	0.000167891	0.000165013	3421	485	1466	0.000368652	0.000103044	0.000235735	0.000235811	-2.7582
1173	NC_000017.11:g.7675166_7675167delinsCC	NM_000546.6:c.445_446delinsGG	NP_000537.3:p.Ser149Gly	mis	3735	1197	1329	0.000278616	0.000239872	0.000171504	0.000229998	3176	2612	2423	0.00034225	0.000554951	0.000389623	0.000428941	-0.943737
1174	NC_000017.11:g.7675165_7675167delinsTTC	NM_000546.6:c.445_447delinsGAA	NP_000537.3:p.Ser149Glu	mis	1749	971	1340	0.000130469	0.000194583	0.000172924	0.000165992	2970	1412	1897	0.000320052	0.000299997	0.000305041	0.000308363	-0.734831
1175	NC_000017.11:g.7675166_7675167inv	NM_000546.6:c.445_446inv	NP_000537.3:p.Ser149Asp	mis	2013	644	1364	0.000150162	0.000129054	0.000176021	0.000151746	2834	1349	1657	0.000305396	0.000286612	0.000266449	0.000286152	-2.72394
1176	NC_000017.11:g.7675167A>C	NM_000546.6:c.445T>G	NP_000537.3:p.Ser149Ala	mis	4389	899	1169	0.000327402	0.000180155	0.000150857	0.000219471	5524	1841	2128	0.000595274	0.000391143	0.000342186	0.000442868	-0.18131
1177	NC_000017.11:g.7675166_7675167delinsAG	NM_000546.6:c.445_446delinsCT	NP_000537.3:p.Ser149Leu	mis	1271	592	1135	9.48116e-05	0.000118633	0.000146469	0.000119971	1194	320	1951	0.000128667	6.79879e-05	0.000313724	0.000170126	-2.86711
1178	NC_000017.11:g.7675166_7675167delinsCG	NM_000546.6:c.445_446delinsCG	NP_000537.3:p.Ser149Arg	mis	3978	1127	2239	0.000296743	0.000225845	0.000288937	0.000270508	3828	1784	2794	0.000412511	0.000379033	0.00044928	0.000413608	-2.12382
1179	NC_000017.11:g.7675165_7675167delinsTTG	NM_000546.6:c.445_447delinsCAA	NP_000537.3:p.Ser149Gln	mis	1927	1098	1525	0.000143747	0.000220033	0.000196798	0.000186859	2162	1172	1949	0.00023298	0.000249006	0.000313403	0.00026513	-0.617677
1180	NC_000017.11:g.7675166_7675167delinsTG	NM_000546.6:c.445_446delinsCA	NP_000537.3:p.Ser149His	mis	3071	1106	2466	0.000229085	0.000221636	0.000318231	0.000256317	3859	604	2550	0.000415852	0.000128327	0.000410045	0.000318074	-1.48279
1181	NC_000017.11:g.7675167A>G	NM_000546.6:c.445T>C	NP_000537.3:p.Ser149Pro	mis	5577	2874	3806	0.000416022	0.000575934	0.000491155	0.00049437	10297	4103	6890	0.00110962	0.000871733	0.00110792	0.00102976	-0.454777
1182	NC_000017.11:g.7675165_7675167delinsCAT	NM_000546.6:c.445_447delinsATG	NP_000537.3:p.Ser149Met	mis	5758	2125	3617	0.000429524	0.000425838	0.000466765	0.000440709	8118	2962	3769	0.000874808	0.000629313	0.000606062	0.000703394	-1.15767
1183	NC_000017.11:g.7675166_7675167delinsAT	NM_000546.6:c.445_446delinsAT	NP_000537.3:p.Ser149Ile	mis	1835	914	1252	0.000136884	0.00018316	0.000161568	0.000160537	3440	1351	949	0.000370699	0.000287036	0.000152601	0.000270112	-1.64137
1184	NC_000017.11:g.7675165_7675167delinsTTT	NM_000546.6:c.445_447delinsAAA	NP_000537.3:p.Ser149Lys	mis	3528	2176	2417	0.000263175	0.000436058	0.000311908	0.000337047	2387	2154	3119	0.000257227	0.000457644	0.000501541	0.00040547	-2.9317
1185	NC_000017.11:g.7675166_7675167delinsTT	NM_000546.6:c.445_446delinsAA	NP_000537.3:p.Ser149Asn	mis	1165	471	762	8.69044e-05	9.43858e-05	9.83342e-05	9.32081e-05	2005	630	1140	0.000216062	0.000133851	0.000183314	0.000177742	-0.684178
1186	NC_000017.11:g.7675167A>T	NM_000546.6:c.445T>A	NP_000537.3:p.Ser149Thr	mis	3327	841	1638	0.000248181	0.000168532	0.00021138	0.000209364	2574	1196	931	0.000277378	0.000254105	0.000149706	0.000227063	-0.236782
1187	NC_000017.11:g.7675165_7675167del	NM_000546.6:c.445_447del	NP_000537.3:p.Ser149del	if_del	6528	3005	4414	0.000486963	0.000602185	0.000569616	0.000552921	12005	4655	4000	0.00129368	0.000989012	0.000643207	0.000975298	1.02602
1188	NC_000017.11:g.7675166_7675167del	NM_000546.6:c.445_446del	NP_000537.3:p.Ser149HisfsTer31	fs_indel	2979	1869	1417	0.000222222	0.000374537	0.00018286	0.000259873	2	1	166	2.15523e-07	2.12462e-07	2.66931e-05	9.04036e-06	1.1392
1189	NC_000017.11:g.7675168del	NM_000546.6:c.445del	NP_000537.3:p.Ser149ProfsTer21	fs_indel	11024	3629	5884	0.000822347	0.000727231	0.000759316	0.000769631	23	7	8	2.47851e-06	1.48724e-06	1.28641e-06	1.75072e-06	1.01063
1190	NC_000017.11:g.7675168dup	NM_000546.6:c.445dup	NP_000537.3:p.Ser149PhefsTer32	fs_indel	16142	5925	8858	0.00120413	0.00118734	0.0011431	0.00117819	514	497	439	5.53894e-05	0.000105594	7.0592e-05	7.71917e-05	0.970483
1191	NC_000017.11:g.7675167_7675168insC	NM_000546.6:c.444_445insG	NP_000537.3:p.Ser149ValfsTer32	fs_indel	8894	2594	3622	0.000663457	0.000519823	0.00046741	0.00055023	1	2	240	1.07761e-07	4.24924e-07	3.85924e-05	1.30417e-05	1.05427
1192	NC_000017.11:g.7675167_7675168insG	NM_000546.6:c.444_445insC	NP_000537.3:p.Ser149LeufsTer32	fs_indel	5518	2327	3851	0.000411621	0.000466318	0.000496962	0.0004583	1	231	2	1.07761e-07	4.90788e-05	3.21604e-07	1.65027e-05	0.91291
1193	NC_000017.11:g.7675167_7675168insT	NM_000546.6:c.444_445insA	NP_000537.3:p.Ser149IlefsTer32	fs_indel	4208	1509	2356	0.0003139	0.000302395	0.000304036	0.000306777	1	70	3	1.07761e-07	1.48724e-05	4.82405e-07	5.15417e-06	0.977716
1194	NC_000017.11:g.7675164_7675166del	NM_000546.6:c.447_449del	NP_000537.3:p.Thr150del	if_del	9792	3174	6545	0.000730445	0.000636052	0.000844616	0.000737038	11845	6244	6324	0.00127643	0.00132661	0.00101691	0.00120665	0.969266
1195	NC_000017.11:g.7675165_7675166del	NM_000546.6:c.446_447del	NP_000537.3:p.Ser149TyrfsTer31	fs_indel	6103	1915	2372	0.00045526	0.000383755	0.000306101	0.000381705	299	108	1	3.22207e-05	2.29459e-05	1.60802e-07	1.84425e-05	1.12055
1196	NC_000017.11:g.7675166del	NM_000546.6:c.447del	NP_000537.3:p.Thr150HisfsTer20	fs_indel	10412	3470	5719	0.000776694	0.000695369	0.000738023	0.000736695	450	224	429	4.84927e-05	4.75915e-05	6.8984e-05	5.50227e-05	0.926967
1197	NC_000017.11:g.7675166G>A	NM_000546.6:c.446C>T	NP_000537.3:p.Ser149Phe	mis	5816	2650	3448	0.000433851	0.000531045	0.000444956	0.000469951	7961	3813	4612	0.000857889	0.000810118	0.000741618	0.000803208	-0.354847
1198	NC_000017.11:g.7675165_7675166inv	NM_000546.6:c.446_447inv	NP_000537.3:p.Ser149Trp	mis	2950	595	1294	0.000220058	0.000119235	0.000166988	0.00016876	2652	1689	1391	0.000285783	0.000358849	0.000223675	0.000289436	-0.981735
1199	NC_000017.11:g.7675165_7675166delinsTC	NM_000546.6:c.446_447delinsGA	NP_000537.3:p.Ser149Ter	non	5426	1977	2058	0.000404758	0.00039618	0.00026558	0.000355506	3	136	3	3.23284e-07	2.88949e-05	4.82405e-07	9.90018e-06	1.00117
1200	NC_000017.11:g.7675166G>C	NM_000546.6:c.446C>G	NP_000537.3:p.Ser149Cys	mis	2702	1360	2323	0.000201559	0.000272536	0.000299777	0.000257957	3946	1626	1855	0.000425227	0.000345464	0.000298287	0.000356326	-0.143798
1201	NC_000017.11:g.7675165_7675166delinsCT	NM_000546.6:c.446_447delinsAG	NP_000537.3:p.Ser149Ter	non	7399	1992	3549	0.000551936	0.000399186	0.00045799	0.000469704	6	211	5	6.46569e-07	4.48295e-05	8.04009e-07	1.54267e-05	0.969139
1202	NC_000017.11:g.7675165_7675166delinsTT	NM_000546.6:c.446_447delinsAA	NP_000537.3:p.Ser149Ter	non	3652	1270	2403	0.000272425	0.000254501	0.000310101	0.000279009	9	111	11	9.69853e-07	2.35833e-05	1.76882e-06	8.77399e-06	1.17652
1203	NC_000017.11:g.7675166G>T	NM_000546.6:c.446C>A	NP_000537.3:p.Ser149Tyr	mis	6342	2629	2691	0.000473088	0.000526837	0.000347267	0.000449064	7407	3736	3940	0.000798189	0.000793759	0.000633559	0.000741836	-0.587056
1204	NC_000017.11:g.7675168dup	NM_000546.6:c.445dup	NP_000537.3:p.Ser149PhefsTer32	fs_indel	16142	5925	8858	0.00120413	0.00118734	0.0011431	0.00117819	514	497	439	5.53894e-05	0.000105594	7.0592e-05	7.71917e-05	0.970483
1206	NC_000017.11:g.7675166dup	NM_000546.6:c.447dup	NP_000537.3:p.Thr150HisfsTer31	fs_indel	7311	2473	4133	0.000545372	0.000495575	0.000533354	0.000524767	473	2	2	5.09712e-05	4.24924e-07	3.21604e-07	1.72392e-05	1.13145
1208	NC_000017.11:g.7675164_7675166del	NM_000546.6:c.447_449del	NP_000537.3:p.Thr150del	if_del	9792	3174	6545	0.000730445	0.000636052	0.000844616	0.000737038	11845	6244	6324	0.00127643	0.00132661	0.00101691	0.00120665	0.969266
1209	NC_000017.11:g.7675164_7675165del	NM_000546.6:c.450_451del	NP_000537.3:p.Pro152AlafsTer28	fs_indel	20447	6346	11188	0.00152527	0.0012717	0.00144378	0.00141358	19	688	352	2.04747e-06	0.000146174	5.66022e-05	6.82746e-05	0.950044
1210	NC_000017.11:g.7675166del	NM_000546.6:c.447del	NP_000537.3:p.Thr150HisfsTer20	fs_indel	10412	3470	5719	0.000776694	0.000695369	0.000738023	0.000736695	450	224	429	4.84927e-05	4.75915e-05	6.8984e-05	5.50227e-05	0.926967
1211	NC_000017.11:g.7675165G>A	NM_000546.6:c.447C>T	NP_000537.3:p.Ser149=	syn	5482	3014	2848	0.000408936	0.000603989	0.000367527	0.000460151	5332	4556	4864	0.000574584	0.000967978	0.00078214	0.000774901	-0.547603
1212	NC_000017.11:g.7675165G>C	NM_000546.6:c.447C>G	NP_000537.3:p.Ser149=	syn	5547	2553	2881	0.000413784	0.000511607	0.000371786	0.000432392	6960	2720	2734	0.00075002	0.000577897	0.000439632	0.000589183	-0.777028
1213	NC_000017.11:g.7675165G>T	NM_000546.6:c.447C>A	NP_000537.3:p.Ser149=	syn	4826	1280	1596	0.000360001	0.000256505	0.00020596	0.000274155	4261	1725	3363	0.000459172	0.000366497	0.000540776	0.000455482	-1.01427
1214	NC_000017.11:g.7675165_7675166insA	NM_000546.6:c.446_447insT	NP_000537.3:p.Thr150HisfsTer31	fs_indel	6913	2332	5076	0.000515683	0.00046732	0.000655045	0.000546016	2	4	495	2.15523e-07	8.49849e-07	7.95969e-05	2.68874e-05	0.868108
1215	NC_000017.11:g.7675165_7675166insC	NM_000546.6:c.446_447insG	NP_000537.3:p.Thr150HisfsTer31	fs_indel	4317	1488	2539	0.000322031	0.000298187	0.000327652	0.000315957	125	1	1	1.34702e-05	2.12462e-07	1.60802e-07	4.61448e-06	1.25772
1216	NC_000017.11:g.7675166dup	NM_000546.6:c.447dup	NP_000537.3:p.Thr150HisfsTer31	fs_indel	7311	2473	4133	0.000545372	0.000495575	0.000533354	0.000524767	473	2	2	5.09712e-05	4.24924e-07	3.21604e-07	1.72392e-05	1.13145
1217	NC_000017.11:g.7675165_7675166insT	NM_000546.6:c.446_447insA	NP_000537.3:p.Thr150HisfsTer31	fs_indel	6605	2015	3562	0.000492707	0.000403795	0.000459667	0.000452056	12	3	395	1.29314e-06	6.37387e-07	6.35167e-05	2.18157e-05	0.904621
1218	NC_000017.11:g.7675162_7675164del	NM_000546.6:c.448_450del	NP_000537.3:p.Thr150del	if_del	1272	606	1358	9.48862e-05	0.000121439	0.000175247	0.000130524	2552	636	486	0.000275007	0.000135126	7.81497e-05	0.000162761	1.2051
1219	NC_000017.11:g.7675164_7675165del	NM_000546.6:c.450_451del	NP_000537.3:p.Pro152AlafsTer28	fs_indel	20447	6346	11188	0.00152527	0.0012717	0.00144378	0.00141358	19	688	352	2.04747e-06	0.000146174	5.66022e-05	6.82746e-05	0.950044
1221	NC_000017.11:g.7675162_7675164delinsGAA	NM_000546.6:c.448_450delinsTTC	NP_000537.3:p.Thr150Phe	mis	1815	604	915	0.000135392	0.000121038	0.000118079	0.000124836	1617	1132	520	0.00017425	0.000240507	8.36169e-05	0.000166125	-1.21403
1222	NC_000017.11:g.7675162_7675164delinsCCA	NM_000546.6:c.448_450delinsTGG	NP_000537.3:p.Thr150Trp	mis	2965	1057	1905	0.000221177	0.000211817	0.000245836	0.000226277	2795	1471	1499	0.000301193	0.000312532	0.000241042	0.000284922	-0.273676
1223	NC_000017.11:g.7675162_7675164delinsGCA	NM_000546.6:c.448_450delinsTGC	NP_000537.3:p.Thr150Cys	mis	1559	349	765	0.000116295	6.99377e-05	9.87214e-05	9.49848e-05	824	479	1592	8.87955e-05	0.000101769	0.000255996	0.000148854	-0.99104
1224	NC_000017.11:g.7675163_7675164delinsCA	NM_000546.6:c.448_449delinsTG	NP_000537.3:p.Thr150Ter	non	6825	2128	3604	0.000509118	0.000426439	0.000465087	0.000466882	179	203	4	1.92893e-05	4.31298e-05	6.43207e-07	2.10208e-05	1.16515
1226	NC_000017.11:g.7675162_7675164delinsGTA	NM_000546.6:c.448_450delinsTAC	NP_000537.3:p.Thr150Tyr	mis	2860	1267	1435	0.000213345	0.0002539	0.000185183	0.000217476	2114	656	663	0.000227808	0.000139375	0.000106612	0.000157932	-0.897661
1227	NC_000017.11:g.7675163_7675164delinsTA	NM_000546.6:c.448_449delinsTA	NP_000537.3:p.Thr150Ter	non	3497	1001	1131	0.000260862	0.000200595	0.000145953	0.00020247	18	6	376	1.93971e-06	1.27477e-06	6.04615e-05	2.12253e-05	0.987547
1228	NC_000017.11:g.7675164T>A	NM_000546.6:c.448A>T	NP_000537.3:p.Thr150Ser	mis	3720	1342	1895	0.000277497	0.000268929	0.000244545	0.000263657	9255	1941	3740	0.000997332	0.000412389	0.000601399	0.000670373	-1.9514
1229	NC_000017.11:g.7675163_7675164inv	NM_000546.6:c.448_449inv	NP_000537.3:p.Thr150Val	mis	1484	402	1489	0.000110701	8.05586e-05	0.000192152	0.000127804	3265	1407	2563	0.000351841	0.000298934	0.000412135	0.000354304	-2.47965
1230	NC_000017.11:g.7675163_7675164delinsCC	NM_000546.6:c.448_449delinsGG	NP_000537.3:p.Thr150Gly	mis	1219	812	504	9.09326e-05	0.00016272	6.504e-05	0.000106231	1567	481	2962	0.000168862	0.000102194	0.000476295	0.000249117	-0.915068
1231	NC_000017.11:g.7675162_7675164delinsGTC	NM_000546.6:c.448_450delinsGAC	NP_000537.3:p.Thr150Asp	mis	2304	1674	1604	0.000171869	0.00033546	0.000206992	0.000238107	3444	2568	3613	0.000371131	0.000545603	0.000580977	0.000499237	-1.04562
1232	NC_000017.11:g.7675163_7675164delinsTC	NM_000546.6:c.448_449delinsGA	NP_000537.3:p.Thr150Glu	mis	6373	2343	3813	0.000475401	0.000469524	0.000492058	0.000478994	8332	2553	2307	0.000897869	0.000542416	0.00037097	0.000603751	-0.919668
1233	NC_000017.11:g.7675164T>C	NM_000546.6:c.448A>G	NP_000537.3:p.Thr150Ala	mis	4589	1305	2828	0.000342321	0.000261515	0.000364947	0.000322928	5072	4106	3343	0.000546566	0.00087237	0.00053756	0.000652165	-0.781129
1234	NC_000017.11:g.7675163_7675164delinsAG	NM_000546.6:c.448_449delinsCT	NP_000537.3:p.Thr150Leu	mis	1245	580	1163	9.28721e-05	0.000116229	0.000150082	0.000119728	801	502	2746	8.63169e-05	0.000106656	0.000441562	0.000211512	-2.71731
1236	NC_000017.11:g.7675163_7675164delinsTG	NM_000546.6:c.448_449delinsCA	NP_000537.3:p.Thr150Gln	mis	2998	1509	1854	0.000223639	0.000302395	0.000239254	0.000255096	4325	1988	2233	0.000466068	0.000422375	0.00035907	0.000415838	-0.834324
1237	NC_000017.11:g.7675164T>G	NM_000546.6:c.448A>C	NP_000537.3:p.Thr150Pro	mis	2741	975	2336	0.000204468	0.000195385	0.000301455	0.000233769	2950	1343	2028	0.000317896	0.000285337	0.000326106	0.00030978	-1.02169
1238	NC_000017.11:g.7675164_7675165insA	NM_000546.6:c.447_448insT	NP_000537.3:p.Thr150TyrfsTer31	fs_indel	5051	1678	3281	0.000376785	0.000336262	0.000423405	0.000378817	2	1	252	2.15523e-07	2.12462e-07	4.0522e-05	1.365e-05	1.03219
1239	NC_000017.11:g.7675164_7675165insC	NM_000546.6:c.447_448insG	NP_000537.3:p.Thr150AspfsTer31	fs_indel	2455	855	1583	0.000183133	0.000171337	0.000204282	0.000186251	374	3	1	4.03028e-05	6.37387e-07	1.60802e-07	1.37003e-05	1.05079
1240	NC_000017.11:g.7675166dup	NM_000546.6:c.447dup	NP_000537.3:p.Thr150HisfsTer31	fs_indel	7311	2473	4133	0.000545372	0.000495575	0.000533354	0.000524767	473	2	2	5.09712e-05	4.24924e-07	3.21604e-07	1.72392e-05	1.13145
1241	NC_000017.11:g.7675164dup	NM_000546.6:c.448dup	NP_000537.3:p.Thr150AsnfsTer31	fs_indel	8663	2577	4768	0.000646226	0.000516416	0.000615299	0.000592647	119	3	217	1.28236e-05	6.37387e-07	3.4894e-05	1.61183e-05	1.02496
1242	NC_000017.11:g.7675161_7675163del	NM_000546.6:c.450_452del	NP_000537.3:p.Pro153del	if_del	10704	4645	6485	0.000798476	0.000930832	0.000836873	0.000855394	18690	4992	10578	0.00201406	0.00106061	0.00170096	0.00159188	1.00386
1243	NC_000017.11:g.7675164_7675165del	NM_000546.6:c.450_451del	NP_000537.3:p.Pro152AlafsTer28	fs_indel	20447	6346	11188	0.00152527	0.0012717	0.00144378	0.00141358	19	688	352	2.04747e-06	0.000146174	5.66022e-05	6.82746e-05	0.950044
1244	NC_000017.11:g.7675163del	NM_000546.6:c.449del	NP_000537.3:p.Thr150AsnfsTer20	fs_indel	6074	2068	3058	0.000453097	0.000414416	0.000394627	0.000420713	3	1	550	3.23284e-07	2.12462e-07	8.8441e-05	2.96589e-05	1.07132
1245	NC_000017.11:g.7675162_7675163inv	NM_000546.6:c.449_450inv	NP_000537.3:p.Thr150Met	mis	1674	736	1144	0.000124874	0.00014749	0.00014763	0.000139998	1904	837	1052	0.000205178	0.000177831	0.000169163	0.000184057	0.0556661
1246	NC_000017.11:g.7675163G>A	NM_000546.6:c.449C>T	NP_000537.3:p.Thr150Ile	mis	2429	641	1738	0.000181194	0.000128453	0.000224285	0.000177977	3029	1631	2360	0.00032641	0.000346526	0.000379492	0.000350809	-0.507618
1247	NC_000017.11:g.7675163G>C	NM_000546.6:c.449C>G	NP_000537.3:p.Thr150Arg	mis	1331	664	736	9.92874e-05	0.000133062	9.4979e-05	0.000109109	2633	2104	1538	0.000283736	0.000447021	0.000247313	0.000326023	-0.901175
1248	NC_000017.11:g.7675162_7675163delinsGT	NM_000546.6:c.449_450delinsAC	NP_000537.3:p.Thr150Asn	mis	1529	397	651	0.000114057	7.95566e-05	8.401e-05	9.25413e-05	1571	651	1341	0.000169293	0.000138313	0.000215635	0.000174414	-0.599238
1249	NC_000017.11:g.7675163G>T	NM_000546.6:c.449C>A	NP_000537.3:p.Thr150Lys	mis	2537	604	1347	0.00018925	0.000121038	0.000173827	0.000161372	3503	2536	1106	0.000377488	0.000538804	0.000177847	0.000364713	-0.922384
1252	NC_000017.11:g.7675163dup	NM_000546.6:c.449dup	NP_000537.3:p.Pro151ThrfsTer30	fs_indel	5032	2212	3609	0.000375367	0.000443272	0.000465733	0.000428124	184	84	1	1.98281e-05	1.78468e-05	1.60802e-07	1.26119e-05	0.891734
1253	NC_000017.11:g.7675164dup	NM_000546.6:c.448dup	NP_000537.3:p.Thr150AsnfsTer31	fs_indel	8663	2577	4768	0.000646226	0.000516416	0.000615299	0.000592647	119	3	217	1.28236e-05	6.37387e-07	3.4894e-05	1.61183e-05	1.02496
1254	NC_000017.11:g.7675161_7675163del	NM_000546.6:c.450_452del	NP_000537.3:p.Pro153del	if_del	10704	4645	6485	0.000798476	0.000930832	0.000836873	0.000855394	18690	4992	10578	0.00201406	0.00106061	0.00170096	0.00159188	1.00386
1255	NC_000017.11:g.7675164_7675165del	NM_000546.6:c.450_451del	NP_000537.3:p.Pro152AlafsTer28	fs_indel	20447	6346	11188	0.00152527	0.0012717	0.00144378	0.00141358	19	688	352	2.04747e-06	0.000146174	5.66022e-05	6.82746e-05	0.950044
1256	NC_000017.11:g.7675162del	NM_000546.6:c.450del	NP_000537.3:p.Pro152ArgfsTer18	fs_indel	7909	2782	3979	0.00058998	0.000557497	0.00051348	0.000553653	284	229	15	3.06043e-05	4.86538e-05	2.41203e-06	2.72234e-05	0.87672
1257	NC_000017.11:g.7675162T>A	NM_000546.6:c.450A>T	NP_000537.3:p.Thr150=	syn	4770	2680	4006	0.000355823	0.000537057	0.000516965	0.000469948	8277	3464	4464	0.000891942	0.000735969	0.000717819	0.00078191	-2.09508
1258	NC_000017.11:g.7675162T>C	NM_000546.6:c.450A>G	NP_000537.3:p.Thr150=	syn	4075	1780	2416	0.000303979	0.000356702	0.000311779	0.000324153	3368	4302	3279	0.000362941	0.000914013	0.000527269	0.000601407	-0.501267
1259	NC_000017.11:g.7675162T>G	NM_000546.6:c.450A>C	NP_000537.3:p.Thr150=	syn	1223	535	647	9.1231e-05	0.000107211	8.34938e-05	9.39786e-05	2006	590	2423	0.00021617	0.000125353	0.000389623	0.000243715	-1.17819
1260	NC_000017.11:g.7675162_7675163insA	NM_000546.6:c.449_450insT	NP_000537.3:p.Pro151ThrfsTer30	fs_indel	6817	2255	3354	0.000508521	0.000451889	0.000432826	0.000464412	2	181	347	2.15523e-07	3.84557e-05	5.57982e-05	3.14898e-05	1.12403
1262	NC_000017.11:g.7675163dup	NM_000546.6:c.449dup	NP_000537.3:p.Pro151ThrfsTer30	fs_indel	5032	2212	3609	0.000375367	0.000443272	0.000465733	0.000428124	184	84	1	1.98281e-05	1.78468e-05	1.60802e-07	1.26119e-05	0.891734
1263	NC_000017.11:g.7675162dup	NM_000546.6:c.450dup	NP_000537.3:p.Pro151ThrfsTer30	fs_indel	5598	3222	5673	0.000417589	0.000645671	0.000732087	0.000598449	5	171	369	5.38807e-07	3.6331e-05	5.93359e-05	3.20686e-05	1.18084
1264	NC_000017.11:g.7675159_7675161del	NM_000546.6:c.453_455del	NP_000537.3:p.Pro153del	if_del	29931	9315	19936	0.00223273	0.00186667	0.00257269	0.00222403	32268	18498	24259	0.00347725	0.00393013	0.00390089	0.00376942	0.961963
1265	NC_000017.11:g.7675160_7675161del	NM_000546.6:c.454_455del	NP_000537.3:p.Pro152AlafsTer28	fs_indel	33230	11872	20780	0.00247883	0.00237908	0.00268161	0.00251317	961	527	5	0.000103559	0.000111968	8.04009e-07	7.21101e-05	1.03933
1266	NC_000017.11:g.7675161del	NM_000546.6:c.455del	NP_000537.3:p.Pro152ArgfsTer18	fs_indel	40354	15227	25614	0.00301025	0.00305141	0.00330542	0.00312236	1541	2183	1277	0.00016606	0.000463805	0.000205344	0.000278403	0.935073
1267	NC_000017.11:g.7675160_7675161delinsAA	NM_000546.6:c.451_452delinsTT	NP_000537.3:p.Pro151Phe	mis	5969	2687	3039	0.000445264	0.00053846	0.000392176	0.000458633	5108	4715	5090	0.000550446	0.00100176	0.000818481	0.000790229	0.918638
1268	NC_000017.11:g.7675159_7675161delinsCCA	NM_000546.6:c.451_453delinsTGG	NP_000537.3:p.Pro151Trp	mis	5239	2383	4151	0.000390809	0.00047754	0.000535676	0.000468008	6560	5036	3564	0.000706915	0.00106996	0.000573098	0.000783324	1.02389
1269	NC_000017.11:g.7675159_7675161delinsTCA	NM_000546.6:c.451_453delinsTGA	NP_000537.3:p.Pro151Ter	non	5122	2014	3172	0.000382081	0.000403594	0.000409339	0.000398338	98	2	7	1.05606e-05	4.24924e-07	1.12561e-06	4.03705e-06	1.08402
1270	NC_000017.11:g.7675160_7675161delinsCA	NM_000546.6:c.451_452delinsTG	NP_000537.3:p.Pro151Cys	mis	6726	3555	4044	0.000501733	0.000712402	0.000521868	0.000578668	8386	5287	4902	0.000903688	0.00112329	0.00078825	0.000938409	1.06763
1271	NC_000017.11:g.7675159_7675161delinsCTA	NM_000546.6:c.451_453delinsTAG	NP_000537.3:p.Pro151Ter	non	3407	1008	1865	0.000254149	0.000201998	0.000240674	0.000232273	2	87	434	2.15523e-07	1.84842e-05	6.9788e-05	2.94959e-05	1.19054
1272	NC_000017.11:g.7675159_7675161delinsTTA	NM_000546.6:c.451_453delinsTAA	NP_000537.3:p.Pro151Ter	non	10100	3730	5841	0.00075342	0.000747471	0.000753767	0.000751553	399	7	6	4.29968e-05	1.48724e-06	9.64811e-07	1.51496e-05	0.953382
1273	NC_000017.11:g.7675160_7675161delinsTA	NM_000546.6:c.451_452delinsTA	NP_000537.3:p.Pro151Tyr	mis	8898	3327	5840	0.000663756	0.000666712	0.000753638	0.000694702	12107	6464	9690	0.00130467	0.00137336	0.00155817	0.00141206	1.03188
1274	NC_000017.11:g.7675161G>A	NM_000546.6:c.451C>T	NP_000537.3:p.Pro151Ser	mis	9102	3411	5106	0.000678973	0.000683545	0.000658917	0.000673812	9533	6494	7801	0.00102729	0.00137973	0.00125441	0.00122048	1.0339
1275	NC_000017.11:g.7675160_7675161delinsAC	NM_000546.6:c.451_452delinsGT	NP_000537.3:p.Pro151Val	mis	8645	2966	52	0.000644883	0.00059437	6.71047e-06	0.000415321	10690	5564	5402	0.00115197	0.00118214	0.000868651	0.00106759	0.581329
1276	NC_000017.11:g.7675160_7675161inv	NM_000546.6:c.451_452inv	NP_000537.3:p.Pro151Gly	mis	3652	2020	2578	0.000272425	0.000404797	0.000332685	0.000336635	2959	3369	2817	0.000318866	0.000715785	0.000452979	0.000495877	1.01911
1277	NC_000017.11:g.7675159_7675161delinsTTC	NM_000546.6:c.451_453delinsGAA	NP_000537.3:p.Pro151Glu	mis	10442	4719	7177	0.000778932	0.000945661	0.000926174	0.000883589	12783	6988	12200	0.00137751	0.00148469	0.00196178	0.00160799	1.00265
1278	NC_000017.11:g.7675160_7675161delinsTC	NM_000546.6:c.451_452delinsGA	NP_000537.3:p.Pro151Asp	mis	5242	1731	2690	0.000391033	0.000346883	0.000347138	0.000361684	6484	2293	3324	0.000698725	0.000487176	0.000534505	0.000573469	0.976333
1279	NC_000017.11:g.7675161G>C	NM_000546.6:c.451C>G	NP_000537.3:p.Pro151Ala	mis	3577	1833	3242	0.00026683	0.000367323	0.000418372	0.000350842	5168	2433	6072	0.000556911	0.000516921	0.000976388	0.000683407	0.967297
1280	NC_000017.11:g.7675159_7675161delinsCAT	NM_000546.6:c.451_453delinsATG	NP_000537.3:p.Pro151Met	mis	9282	3694	4636	0.000692401	0.000740257	0.000598264	0.000676974	9997	6110	10276	0.00107729	0.00129814	0.0016524	0.00134261	1.06195
1281	NC_000017.11:g.7675160_7675161delinsAT	NM_000546.6:c.451_452delinsAT	NP_000537.3:p.Pro151Ile	mis	8735	3019	4524	0.000651597	0.000604991	0.000583811	0.000613466	8121	5219	6083	0.000875131	0.00110884	0.000978157	0.000987376	0.982892
1282	NC_000017.11:g.7675159_7675161delinsTTT	NM_000546.6:c.451_453delinsAAA	NP_000537.3:p.Pro151Lys	mis	5428	2013	3438	0.000404907	0.000403394	0.000443666	0.000417322	7445	2729	4676	0.000802284	0.000579809	0.000751909	0.000711334	0.930037
1283	NC_000017.11:g.7675160_7675161delinsTT	NM_000546.6:c.451_452delinsAA	NP_000537.3:p.Pro151Asn	mis	7884	3302	4117	0.000588115	0.000661702	0.000531289	0.000593702	7775	4969	8390	0.000837845	0.00105572	0.00134913	0.0010809	1.08025
1284	NC_000017.11:g.7675161G>T	NM_000546.6:c.451C>A	NP_000537.3:p.Pro151Thr	mis	5744	2008	2121	0.00042848	0.000402392	0.00027371	0.000368194	7553	3834	3368	0.000813922	0.00081458	0.00054158	0.000723361	1.13248
1286	NC_000017.11:g.7675161_7675162insC	NM_000546.6:c.450_451insG	NP_000537.3:p.Pro151AlafsTer30	fs_indel	2457	672	1559	0.000183283	0.000134665	0.000201185	0.000173044	226	1	1	2.43541e-05	2.12462e-07	1.60802e-07	8.24245e-06	1.10138
1287	NC_000017.11:g.7675161dup	NM_000546.6:c.455dup	NP_000537.3:p.Pro153AlafsTer28	fs_indel	24752	8779	12566	0.0018464	0.00175926	0.00162161	0.00174243	1682	1302	1742	0.000181255	0.000276626	0.000280117	0.000245999	1.04474
1288	NC_000017.11:g.7675162dup	NM_000546.6:c.450dup	NP_000537.3:p.Pro151ThrfsTer30	fs_indel	5598	3222	5673	0.000417589	0.000645671	0.000732087	0.000598449	5	171	369	5.38807e-07	3.6331e-05	5.93359e-05	3.20686e-05	1.18084
1289	NC_000017.11:g.7675159_7675161del	NM_000546.6:c.453_455del	NP_000537.3:p.Pro153del	if_del	29931	9315	19936	0.00223273	0.00186667	0.00257269	0.00222403	32268	18498	24259	0.00347725	0.00393013	0.00390089	0.00376942	0.961963
1290	NC_000017.11:g.7675160_7675161del	NM_000546.6:c.454_455del	NP_000537.3:p.Pro152AlafsTer28	fs_indel	33230	11872	20780	0.00247883	0.00237908	0.00268161	0.00251317	961	527	5	0.000103559	0.000111968	8.04009e-07	7.21101e-05	1.03933
1291	NC_000017.11:g.7675161del	NM_000546.6:c.455del	NP_000537.3:p.Pro152ArgfsTer18	fs_indel	40354	15227	25614	0.00301025	0.00305141	0.00330542	0.00312236	1541	2183	1277	0.00016606	0.000463805	0.000205344	0.000278403	0.935073
1292	NC_000017.11:g.7675160G>A	NM_000546.6:c.452C>T	NP_000537.3:p.Pro151Leu	mis	13397	4043	4218	0.000999364	0.000810195	0.000544323	0.000784627	15774	7055	8687	0.00169983	0.00149892	0.00139688	0.00153188	0.041433
1293	NC_000017.11:g.7675160G>C	NM_000546.6:c.452C>G	NP_000537.3:p.Pro151Arg	mis	7880	2519	2810	0.000587817	0.000504794	0.000362624	0.000485078	8158	3551	3788	0.000879118	0.000754453	0.000609117	0.000747563	0.836423
1294	NC_000017.11:g.7675159_7675160delinsTT	NM_000546.6:c.452_453delinsAA	NP_000537.3:p.Pro151Gln	mis	6152	3228	3201	0.000458915	0.000646873	0.000413081	0.00050629	4629	3766	4955	0.000498828	0.000800133	0.000796773	0.000698578	0.872105
1295	NC_000017.11:g.7675160G>T	NM_000546.6:c.452C>A	NP_000537.3:p.Pro151His	mis	8371	2527	4231	0.000624444	0.000506397	0.000546	0.000558947	9591	5107	5844	0.00103354	0.00108504	0.000939726	0.00101944	0.81241
1296	NC_000017.11:g.7675160_7675161insA	NM_000546.6:c.451_452insT	NP_000537.3:p.Pro151LeufsTer30	fs_indel	5324	1685	2979	0.000397149	0.000337665	0.000384433	0.000373082	442	1	228	4.76306e-05	2.12462e-07	3.66628e-05	2.81686e-05	0.92594
1297	NC_000017.11:g.7675160_7675161insC	NM_000546.6:c.451_452insG	NP_000537.3:p.Pro151ArgfsTer30	fs_indel	4863	2438	3282	0.000362761	0.000488562	0.000423534	0.000424952	4	419	3	4.31046e-07	8.90217e-05	4.82405e-07	2.99784e-05	0.970454
1298	NC_000017.11:g.7675161dup	NM_000546.6:c.455dup	NP_000537.3:p.Pro153AlafsTer28	fs_indel	24752	8779	12566	0.0018464	0.00175926	0.00162161	0.00174243	1682	1302	1742	0.000181255	0.000276626	0.000280117	0.000245999	1.04474
1299	NC_000017.11:g.7675160_7675161insT	NM_000546.6:c.451_452insA	NP_000537.3:p.Pro151HisfsTer30	fs_indel	817	692	1045	6.0945e-05	0.000138673	0.000134855	0.000111491	228	467	3	2.45696e-05	9.92199e-05	4.82405e-07	4.1424e-05	1.19665
1300	NC_000017.11:g.7675159_7675161del	NM_000546.6:c.453_455del	NP_000537.3:p.Pro153del	if_del	29931	9315	19936	0.00223273	0.00186667	0.00257269	0.00222403	32268	18498	24259	0.00347725	0.00393013	0.00390089	0.00376942	0.961963
1301	NC_000017.11:g.7675160_7675161del	NM_000546.6:c.454_455del	NP_000537.3:p.Pro152AlafsTer28	fs_indel	33230	11872	20780	0.00247883	0.00237908	0.00268161	0.00251317	961	527	5	0.000103559	0.000111968	8.04009e-07	7.21101e-05	1.03933
1302	NC_000017.11:g.7675161del	NM_000546.6:c.455del	NP_000537.3:p.Pro152ArgfsTer18	fs_indel	40354	15227	25614	0.00301025	0.00305141	0.00330542	0.00312236	1541	2183	1277	0.00016606	0.000463805	0.000205344	0.000278403	0.935073
1303	NC_000017.11:g.7675159G>A	NM_000546.6:c.453C>T	NP_000537.3:p.Pro151=	syn	2836	944	1456	0.000211554	0.000189172	0.000187893	0.000196207	5069	3669	2128	0.000546243	0.000779524	0.000342186	0.000555984	-0.488233
1304	NC_000017.11:g.7675159G>C	NM_000546.6:c.453C>G	NP_000537.3:p.Pro151=	syn	3480	2325	3032	0.000259594	0.000465917	0.000391272	0.000372261	4712	1691	5431	0.000507772	0.000359274	0.000873314	0.00058012	-0.427879
1305	NC_000017.11:g.7675159G>T	NM_000546.6:c.453C>A	NP_000537.3:p.Pro151=	syn	8407	3542	5271	0.000627129	0.000709797	0.00068021	0.000672379	8813	6797	8626	0.000949702	0.00144411	0.00138708	0.00126029	-0.858698
1306	NC_000017.11:g.7675159_7675160insA	NM_000546.6:c.452_453insT	NP_000537.3:p.Pro153AlafsTer28	fs_indel	4706	1409	1978	0.000351049	0.000282356	0.000255256	0.00029622	5	1	318	5.38807e-07	2.12462e-07	5.1135e-05	1.72954e-05	1.01321
1307	NC_000017.11:g.7675159_7675160insC	NM_000546.6:c.452_453insG	NP_000537.3:p.Pro153AlafsTer28	fs_indel	3836	1552	2550	0.000286151	0.000311012	0.000329071	0.000308745	4	164	357	4.31046e-07	3.48438e-05	5.74062e-05	3.08937e-05	0.873981
1308	NC_000017.11:g.7675161dup	NM_000546.6:c.455dup	NP_000537.3:p.Pro153AlafsTer28	fs_indel	24752	8779	12566	0.0018464	0.00175926	0.00162161	0.00174243	1682	1302	1742	0.000181255	0.000276626	0.000280117	0.000245999	1.04474
1309	NC_000017.11:g.7675159_7675160insT	NM_000546.6:c.452_453insA	NP_000537.3:p.Pro153AlafsTer28	fs_indel	4358	2107	2979	0.00032509	0.000422231	0.000384433	0.000377251	4	211	1	4.31046e-07	4.48295e-05	1.60802e-07	1.51405e-05	0.944634
1310	NC_000017.11:g.7675156_7675158del	NM_000546.6:c.456_458del	NP_000537.3:p.Pro153del	if_del	23480	6132	10307	0.00175152	0.00122882	0.00133009	0.00143681	25655	11898	13780	0.00276462	0.00252788	0.00221585	0.00250278	1.13491
1311	NC_000017.11:g.7675160_7675161del	NM_000546.6:c.454_455del	NP_000537.3:p.Pro152AlafsTer28	fs_indel	33230	11872	20780	0.00247883	0.00237908	0.00268161	0.00251317	961	527	5	0.000103559	0.000111968	8.04009e-07	7.21101e-05	1.03933
1312	NC_000017.11:g.7675161del	NM_000546.6:c.455del	NP_000537.3:p.Pro152ArgfsTer18	fs_indel	40354	15227	25614	0.00301025	0.00305141	0.00330542	0.00312236	1541	2183	1277	0.00016606	0.000463805	0.000205344	0.000278403	0.935073
1313	NC_000017.11:g.7675156_7675158delinsGAA	NM_000546.6:c.454_456delinsTTC	NP_000537.3:p.Pro152Phe	mis	3863	1209	3073	0.000288165	0.000242277	0.000396563	0.000309002	6025	2679	5758	0.000649263	0.000569186	0.000925897	0.000714782	0.895652
1314	NC_000017.11:g.7675156_7675158delinsGCA	NM_000546.6:c.454_456delinsTGC	NP_000537.3:p.Pro152Cys	mis	5738	2659	4720	0.000428032	0.000532849	0.000609104	0.000523328	9024	4606	5155	0.00097244	0.000978601	0.000828933	0.000926658	1.00584
1315	NC_000017.11:g.7675156_7675158delinsTCA	NM_000546.6:c.454_456delinsTGA	NP_000537.3:p.Pro152Ter	non	5169	1870	3082	0.000385587	0.000374738	0.000397725	0.000386016	3	2	181	3.23284e-07	4.24924e-07	2.91051e-05	9.95111e-06	0.922487
1316	NC_000017.11:g.7675157_7675158delinsCA	NM_000546.6:c.454_455delinsTG	NP_000537.3:p.Pro152Trp	mis	8237	2814	5557	0.000614448	0.00056391	0.000717117	0.000631825	6551	4029	8632	0.000705945	0.00085601	0.00138804	0.000983332	0.964726
1317	NC_000017.11:g.7675156_7675158delinsGTA	NM_000546.6:c.454_456delinsTAC	NP_000537.3:p.Pro152Tyr	mis	7692	3347	4103	0.000573793	0.00067072	0.000529482	0.000591332	9819	3401	5189	0.00105811	0.000722584	0.0008344	0.000871698	1.0562
1320	NC_000017.11:g.7675158G>A	NM_000546.6:c.454C>T	NP_000537.3:p.Pro152Ser	mis	7343	2587	4520	0.000547759	0.00051842	0.000583295	0.000549825	7924	4290	4208	0.000853902	0.000911463	0.000676654	0.000814006	1.08371
1321	NC_000017.11:g.7675157_7675158delinsAC	NM_000546.6:c.454_455delinsGT	NP_000537.3:p.Pro152Val	mis	5984	2500	3400	0.000446383	0.000500986	0.000438762	0.000462044	11014	4557	4379	0.00118688	0.00096819	0.000704151	0.000953075	1.11134
1322	NC_000017.11:g.7675157_7675158inv	NM_000546.6:c.454_455inv	NP_000537.3:p.Pro152Gly	mis	2419	1319	1687	0.000180448	0.00026432	0.000217703	0.000220824	5054	1164	1456	0.000544627	0.000247306	0.000234127	0.00034202	1.06175
1323	NC_000017.11:g.7675156_7675158delinsGTC	NM_000546.6:c.454_456delinsGAC	NP_000537.3:p.Pro152Asp	mis	7950	3383	3180	0.000593039	0.000677934	0.000410371	0.000560448	7034	4541	4628	0.000757994	0.000964791	0.000744191	0.000822325	1.00442
1324	NC_000017.11:g.7675157_7675158delinsTC	NM_000546.6:c.454_455delinsGA	NP_000537.3:p.Pro152Glu	mis	4896	1859	3381	0.000365222	0.000372533	0.00043631	0.000391355	5964	2659	6302	0.000642689	0.000564937	0.00101337	0.000740333	0.880952
1325	NC_000017.11:g.7675158G>C	NM_000546.6:c.454C>G	NP_000537.3:p.Pro152Ala	mis	5589	2176	3642	0.000416917	0.000436058	0.000469991	0.000440989	4929	1657	3301	0.000531156	0.00035205	0.000530807	0.000471338	0.772277
1326	NC_000017.11:g.7675156_7675158delinsTAT	NM_000546.6:c.454_456delinsATA	NP_000537.3:p.Pro152Ile	mis	4847	2595	3051	0.000361567	0.000520024	0.000393724	0.000425105	6677	2001	2680	0.000719523	0.000425137	0.000430949	0.000525203	1.17129
1327	NC_000017.11:g.7675157_7675158delinsAT	NM_000546.6:c.454_455delinsAT	NP_000537.3:p.Pro152Met	mis	11101	3578	5330	0.000828091	0.000717011	0.000687823	0.000744309	16640	7324	11933	0.00179315	0.00155607	0.00191885	0.00175602	1.04565
1328	NC_000017.11:g.7675156_7675158delinsGTT	NM_000546.6:c.454_456delinsAAC	NP_000537.3:p.Pro152Asn	mis	4211	1356	3768	0.000314124	0.000271735	0.000486251	0.00035737	5186	2464	5893	0.000558851	0.000523507	0.000947605	0.000676654	1.13474
1329	NC_000017.11:g.7675157_7675158delinsTT	NM_000546.6:c.454_455delinsAA	NP_000537.3:p.Pro152Lys	mis	5225	704	1711	0.000389764	0.000141078	0.0002208	0.000250548	2118	3260	3724	0.000228239	0.000692627	0.000598826	0.000506564	1.16719
1330	NC_000017.11:g.7675158G>T	NM_000546.6:c.454C>A	NP_000537.3:p.Pro152Thr	mis	8931	2372	5748	0.000666217	0.000475336	0.000741765	0.000627773	9396	6340	8223	0.00101253	0.00134701	0.00132227	0.00122727	0.839491
1331	NC_000017.11:g.7675158_7675159insA	NM_000546.6:c.453_454insT	NP_000537.3:p.Pro152SerfsTer29	fs_indel	2237	1262	1855	0.000166871	0.000252898	0.000239383	0.000219717	479	3	170	5.16177e-05	6.37387e-07	2.73363e-05	2.65305e-05	0.905737
1332	NC_000017.11:g.7675158_7675159insC	NM_000546.6:c.453_454insG	NP_000537.3:p.Pro152AlafsTer29	fs_indel	5003	2365	2547	0.000373204	0.000473933	0.000328684	0.00039194	1	2	105	1.07761e-07	4.24924e-07	1.68842e-05	5.80562e-06	0.990073
1333	NC_000017.11:g.7675161dup	NM_000546.6:c.455dup	NP_000537.3:p.Pro153AlafsTer28	fs_indel	24752	8779	12566	0.0018464	0.00175926	0.00162161	0.00174243	1682	1302	1742	0.000181255	0.000276626	0.000280117	0.000245999	1.04474
1335	NC_000017.11:g.7675156_7675158del	NM_000546.6:c.456_458del	NP_000537.3:p.Pro153del	if_del	23480	6132	10307	0.00175152	0.00122882	0.00133009	0.00143681	25655	11898	13780	0.00276462	0.00252788	0.00221585	0.00250278	1.13491
1336	NC_000017.11:g.7675156_7675157del	NM_000546.6:c.456_457del	NP_000537.3:p.Pro153ArgfsTer27	fs_indel	14180	5498	8598	0.00105777	0.00110177	0.00110955	0.0010897	468	8	275	5.04324e-05	1.6997e-06	4.42205e-05	3.21175e-05	1.0013
1337	NC_000017.11:g.7675161del	NM_000546.6:c.455del	NP_000537.3:p.Pro152ArgfsTer18	fs_indel	40354	15227	25614	0.00301025	0.00305141	0.00330542	0.00312236	1541	2183	1277	0.00016606	0.000463805	0.000205344	0.000278403	0.935073
1338	NC_000017.11:g.7675157G>A	NM_000546.6:c.455C>T	NP_000537.3:p.Pro152Leu	mis	8572	4556	7065	0.000639438	0.000912997	0.000911721	0.000821385	16148	6608	11075	0.00174013	0.00140395	0.00178088	0.00164165	0.96705
1339	NC_000017.11:g.7675157G>C	NM_000546.6:c.455C>G	NP_000537.3:p.Pro152Arg	mis	5660	2269	4920	0.000422214	0.000454695	0.000634914	0.000503941	8840	2810	8352	0.000952611	0.000597019	0.00134302	0.000964216	0.96411
1340	NC_000017.11:g.7675156_7675157delinsGT	NM_000546.6:c.455_456delinsAC	NP_000537.3:p.Pro152His	mis	8178	2853	3745	0.000610047	0.000571725	0.000483283	0.000555018	9944	4466	5950	0.00107158	0.000948856	0.000956771	0.000992402	1.09157
1341	NC_000017.11:g.7675157G>T	NM_000546.6:c.455C>A	NP_000537.3:p.Pro152Gln	mis	4857	2082	3872	0.000362313	0.000417221	0.000499672	0.000426402	6245	2197	5476	0.00067297	0.00046678	0.00088055	0.000673433	0.707686
1342	NC_000017.11:g.7675157_7675158insA	NM_000546.6:c.454_455insT	NP_000537.3:p.Pro152LeufsTer29	fs_indel	3370	2022	3143	0.000251389	0.000405198	0.000405596	0.000354061	6	256	342	6.46569e-07	5.43903e-05	5.49942e-05	3.6677e-05	1.05784
1343	NC_000017.11:g.7675157_7675158insC	NM_000546.6:c.454_455insG	NP_000537.3:p.Pro152ArgfsTer29	fs_indel	3338	1521	1873	0.000249002	0.0003048	0.000241706	0.000265169	406	183	242	4.37512e-05	3.88806e-05	3.8914e-05	4.05153e-05	1.20319
1344	NC_000017.11:g.7675161dup	NM_000546.6:c.455dup	NP_000537.3:p.Pro153AlafsTer28	fs_indel	24752	8779	12566	0.0018464	0.00175926	0.00162161	0.00174243	1682	1302	1742	0.000181255	0.000276626	0.000280117	0.000245999	1.04474
1345	NC_000017.11:g.7675157_7675158insT	NM_000546.6:c.454_455insA	NP_000537.3:p.Pro152HisfsTer29	fs_indel	3790	1673	2846	0.000282719	0.00033526	0.000367269	0.000328416	7	235	253	7.5433e-07	4.99286e-05	4.06828e-05	3.04553e-05	1.10465
1346	NC_000017.11:g.7675156C>A	NM_000546.6:c.456G>T	NP_000537.3:p.Pro152=	syn	5209	1848	4229	0.000388571	0.000370329	0.000545742	0.000434881	10286	3196	5027	0.00110843	0.000679029	0.000808351	0.000865271	-1.3491
1347	NC_000017.11:g.7675156C>G	NM_000546.6:c.456G>C	NP_000537.3:p.Pro152=	syn	4243	1861	2265	0.000316511	0.000372934	0.000292293	0.000327246	3443	2273	2139	0.000371023	0.000482927	0.000343955	0.000399301	-0.505204
1348	NC_000017.11:g.7675156C>T	NM_000546.6:c.456G>A	NP_000537.3:p.Pro152=	syn	2626	1714	1591	0.000195889	0.000343476	0.000205315	0.000248227	7458	2967	3913	0.000803685	0.000630375	0.000629217	0.000687759	-0.528789
1349	NC_000017.11:g.7675156_7675158del	NM_000546.6:c.456_458del	NP_000537.3:p.Pro153del	if_del	23480	6132	10307	0.00175152	0.00122882	0.00133009	0.00143681	25655	11898	13780	0.00276462	0.00252788	0.00221585	0.00250278	1.13491
1350	NC_000017.11:g.7675156_7675157del	NM_000546.6:c.456_457del	NP_000537.3:p.Pro153ArgfsTer27	fs_indel	14180	5498	8598	0.00105777	0.00110177	0.00110955	0.0010897	468	8	275	5.04324e-05	1.6997e-06	4.42205e-05	3.21175e-05	1.0013
1351	NC_000017.11:g.7675156del	NM_000546.6:c.456del	NP_000537.3:p.Gly154AlafsTer16	fs_indel	9267	3905	6535	0.000691282	0.00078254	0.000843326	0.000772383	1240	410	323	0.000133624	8.71095e-05	5.1939e-05	9.08909e-05	0.946651
1354	NC_000017.11:g.7675161dup	NM_000546.6:c.455dup	NP_000537.3:p.Pro153AlafsTer28	fs_indel	24752	8779	12566	0.0018464	0.00175926	0.00162161	0.00174243	1682	1302	1742	0.000181255	0.000276626	0.000280117	0.000245999	1.04474
1355	NC_000017.11:g.7675156_7675157insT	NM_000546.6:c.455_456insA	NP_000537.3:p.Pro153AlafsTer28	fs_indel	3657	923	1978	0.000272798	0.000184964	0.000255256	0.000237673	3	276	2	3.23284e-07	5.86396e-05	3.21604e-07	1.97615e-05	1.0642
1356	NC_000017.11:g.7675153_7675155del	NM_000546.6:c.457_459del	NP_000537.3:p.Pro153del	if_del	1868	947	1905	0.000139345	0.000189774	0.000245836	0.000191652	3608	1607	2392	0.000388803	0.000341427	0.000384638	0.000371623	1.22348
1357	NC_000017.11:g.7675154_7675155del	NM_000546.6:c.458_459del	NP_000537.3:p.Pro153ArgfsTer27	fs_indel	18509	7831	10607	0.0013807	0.00156929	0.00136881	0.0014396	511	477	475	5.50661e-05	0.000101344	7.63808e-05	7.75971e-05	1.10342
1358	NC_000017.11:g.7675155del	NM_000546.6:c.459del	NP_000537.3:p.Gly154AlafsTer16	fs_indel	15880	5839	10215	0.00118459	0.0011701	0.00131822	0.0012243	2254	908	738	0.000242894	0.000192916	0.000118672	0.000184827	1.04504
1359	NC_000017.11:g.7675154_7675155delinsAA	NM_000546.6:c.457_458delinsTT	NP_000537.3:p.Pro153Phe	mis	1963	871	1908	0.000146432	0.000174544	0.000246223	0.000189066	2958	2354	2743	0.000318758	0.000500136	0.000441079	0.000419991	-1.11522
1360	NC_000017.11:g.7675153_7675155delinsCCA	NM_000546.6:c.457_459delinsTGG	NP_000537.3:p.Pro153Trp	mis	4305	1404	2033	0.000321136	0.000281354	0.000262354	0.000288281	2809	1905	2521	0.000302702	0.000404741	0.000405381	0.000370941	-0.326427
1361	NC_000017.11:g.7675153_7675155delinsTCA	NM_000546.6:c.457_459delinsTGA	NP_000537.3:p.Pro153Ter	non	2398	1581	2559	0.000178881	0.000316824	0.000330233	0.000275313	1	121	1	1.07761e-07	2.57079e-05	1.60802e-07	8.65883e-06	0.842465
1362	NC_000017.11:g.7675154_7675155delinsCA	NM_000546.6:c.457_458delinsTG	NP_000537.3:p.Pro153Cys	mis	8109	2899	3736	0.0006049	0.000580943	0.000482122	0.000555988	8697	4045	5057	0.000937202	0.00085941	0.000813175	0.000869929	-1.15567
1363	NC_000017.11:g.7675153_7675155delinsCTA	NM_000546.6:c.457_459delinsTAG	NP_000537.3:p.Pro153Ter	non	6791	2008	3908	0.000506582	0.000402392	0.000504318	0.000471097	471	1	399	5.07557e-05	2.12462e-07	6.41599e-05	3.8376e-05	1.11499
1364	NC_000017.11:g.7675153_7675155delinsTTA	NM_000546.6:c.457_459delinsTAA	NP_000537.3:p.Pro153Ter	non	5612	2372	3876	0.000418633	0.000475336	0.000500188	0.000464719	436	137	3	4.6984e-05	2.91073e-05	4.82405e-07	2.55246e-05	0.968277
1365	NC_000017.11:g.7675154_7675155delinsTA	NM_000546.6:c.457_458delinsTA	NP_000537.3:p.Pro153Tyr	mis	6177	2023	3554	0.00046078	0.000405398	0.000458635	0.000441604	8001	3496	4825	0.0008622	0.000742768	0.000775869	0.000793612	-0.982515
1366	NC_000017.11:g.7675155G>A	NM_000546.6:c.457C>T	NP_000537.3:p.Pro153Ser	mis	7007	1678	2899	0.000522695	0.000336262	0.000374109	0.000411022	6311	3336	3525	0.000680083	0.000708774	0.000566826	0.000651894	-0.703578
1367	NC_000017.11:g.7675154_7675155delinsAC	NM_000546.6:c.457_458delinsGT	NP_000537.3:p.Pro153Val	mis	3142	791	1845	0.000234381	0.000158512	0.000238093	0.000210329	4041	1664	2155	0.000435464	0.000353537	0.000346528	0.00037851	-0.00263129
1368	NC_000017.11:g.7675154_7675155inv	NM_000546.6:c.457_458inv	NP_000537.3:p.Pro153Gly	mis	5520	1199	3385	0.00041177	0.000240273	0.000436826	0.000362956	5673	2825	3019	0.000611331	0.000600206	0.000485461	0.000565666	-0.209393
1369	NC_000017.11:g.7675153_7675155delinsTTC	NM_000546.6:c.457_459delinsGAA	NP_000537.3:p.Pro153Glu	mis	4426	1238	2994	0.000330162	0.000248088	0.000386368	0.00032154	4858	2958	2312	0.000523505	0.000628463	0.000371774	0.000507914	-0.986747
1370	NC_000017.11:g.7675154_7675155delinsTC	NM_000546.6:c.457_458delinsGA	NP_000537.3:p.Pro153Asp	mis	4070	1542	2412	0.000303606	0.000309008	0.000311263	0.000307959	2727	2055	3401	0.000293866	0.00043661	0.000546887	0.000425787	-1.2815
1371	NC_000017.11:g.7675155G>C	NM_000546.6:c.457C>G	NP_000537.3:p.Pro153Ala	mis	2770	1048	2095	0.000206631	0.000210013	0.000270355	0.000229	5295	1895	1284	0.000570597	0.000402616	0.000206469	0.000393227	-0.572379
1372	NC_000017.11:g.7675153_7675155delinsCAT	NM_000546.6:c.457_459delinsATG	NP_000537.3:p.Pro153Met	mis	3942	1318	2218	0.000294058	0.00026412	0.000286227	0.000281468	3063	1212	2936	0.000330073	0.000257504	0.000472114	0.000353231	-3.28438
1373	NC_000017.11:g.7675154_7675155delinsAT	NM_000546.6:c.457_458delinsAT	NP_000537.3:p.Pro153Ile	mis	1759	574	1365	0.000131214	0.000115026	0.00017615	0.000140797	1892	1680	1916	0.000203885	0.000356937	0.000308096	0.000289639	-0.902127
1374	NC_000017.11:g.7675153_7675155delinsTTT	NM_000546.6:c.457_459delinsAAA	NP_000537.3:p.Pro153Lys	mis	1472	490	855	0.000109805	9.81933e-05	0.000110336	0.000106111	2064	745	589	0.00022242	0.000158284	9.47122e-05	0.000158472	-2.14534
1375	NC_000017.11:g.7675154_7675155delinsTT	NM_000546.6:c.457_458delinsAA	NP_000537.3:p.Pro153Asn	mis	3412	1041	928	0.000254522	0.000208611	0.000119756	0.000194296	5644	1507	4723	0.000608206	0.000320181	0.000759467	0.000562618	-2.28313
1376	NC_000017.11:g.7675155G>T	NM_000546.6:c.457C>A	NP_000537.3:p.Pro153Thr	mis	2871	776	918	0.000214165	0.000155506	0.000118466	0.000162712	1967	1883	2191	0.000211967	0.000400066	0.000352317	0.00032145	-0.192988
1379	NC_000017.11:g.7675155dup	NM_000546.6:c.459dup	NP_000537.3:p.Gly154ArgfsTer27	fs_indel	11082	4748	8069	0.000826674	0.000951473	0.00104128	0.00093981	98	213	355	1.05606e-05	4.52545e-05	5.70846e-05	3.76332e-05	0.947556
1380	NC_000017.11:g.7675155_7675156insT	NM_000546.6:c.456_457insA	NP_000537.3:p.Pro153ThrfsTer28	fs_indel	6045	2381	2449	0.000450933	0.000477139	0.000316037	0.000414703	6	115	350	6.46569e-07	2.44332e-05	5.62806e-05	2.71201e-05	0.985875
1381	NC_000017.11:g.7675152_7675154del	NM_000546.6:c.458_460del	NP_000537.3:p.Pro153_Gly154delinsArg	if_del	2501	920	1566	0.000186565	0.000184363	0.000202088	0.000191005	1846	784	2445	0.000198928	0.00016657	0.00039316	0.000252886	0.92637
1382	NC_000017.11:g.7675154_7675155del	NM_000546.6:c.458_459del	NP_000537.3:p.Pro153ArgfsTer27	fs_indel	18509	7831	10607	0.0013807	0.00156929	0.00136881	0.0014396	511	477	475	5.50661e-05	0.000101344	7.63808e-05	7.75971e-05	1.10342
1383	NC_000017.11:g.7675155del	NM_000546.6:c.459del	NP_000537.3:p.Gly154AlafsTer16	fs_indel	15880	5839	10215	0.00118459	0.0011701	0.00131822	0.0012243	2254	908	738	0.000242894	0.000192916	0.000118672	0.000184827	1.04504
1384	NC_000017.11:g.7675154G>A	NM_000546.6:c.458C>T	NP_000537.3:p.Pro153Leu	mis	3165	1227	1728	0.000236097	0.000245884	0.000222994	0.000234992	5144	2106	4304	0.000554325	0.000447445	0.000692091	0.00056462	-0.445668
1385	NC_000017.11:g.7675154G>C	NM_000546.6:c.458C>G	NP_000537.3:p.Pro153Arg	mis	6449	1833	2525	0.00048107	0.000367323	0.000325845	0.000391413	12031	5609	5047	0.00129648	0.0011917	0.000811567	0.00109992	-0.63839
1386	NC_000017.11:g.7675153_7675154delinsTT	NM_000546.6:c.458_459delinsAA	NP_000537.3:p.Pro153Gln	mis	4164	2051	2623	0.000310618	0.000411009	0.000338492	0.000353373	9850	4074	1663	0.00106145	0.000865571	0.000267413	0.000731478	-0.692547
1387	NC_000017.11:g.7675154G>T	NM_000546.6:c.458C>A	NP_000537.3:p.Pro153His	mis	2408	1220	1781	0.000179627	0.000244481	0.000229834	0.000217981	5454	1493	3050	0.000587731	0.000317206	0.000490445	0.000465128	-0.509223
1389	NC_000017.11:g.7675154_7675155insC	NM_000546.6:c.457_458insG	NP_000537.3:p.Pro153ArgfsTer28	fs_indel	4209	1185	2304	0.000313975	0.000237467	0.000297326	0.000282923	2	159	1	2.15523e-07	3.37815e-05	1.60802e-07	1.13859e-05	0.998756
1390	NC_000017.11:g.7675155dup	NM_000546.6:c.459dup	NP_000537.3:p.Gly154ArgfsTer27	fs_indel	11082	4748	8069	0.000826674	0.000951473	0.00104128	0.00093981	98	213	355	1.05606e-05	4.52545e-05	5.70846e-05	3.76332e-05	0.947556
1391	NC_000017.11:g.7675154_7675155insT	NM_000546.6:c.457_458insA	NP_000537.3:p.Pro153HisfsTer28	fs_indel	3077	1260	1616	0.000229532	0.000252497	0.000208541	0.00023019	4	79	1	4.31046e-07	1.67845e-05	1.60802e-07	5.79212e-06	0.985168
1392	NC_000017.11:g.7675151_7675153del	NM_000546.6:c.460_462del	NP_000537.3:p.Gly154del	if_del	7496	2400	4391	0.000559172	0.000480947	0.000566648	0.000535589	7677	6860	8654	0.000827285	0.00145749	0.00139158	0.00122545	1.12081
1393	NC_000017.11:g.7675152_7675153del	NM_000546.6:c.459_460del	NP_000537.3:p.Gly154HisfsTer26	fs_indel	3675	1898	2552	0.000274141	0.000380349	0.000329329	0.00032794	1	207	4	1.07761e-07	4.39797e-05	6.43207e-07	1.49102e-05	0.849898
1394	NC_000017.11:g.7675155del	NM_000546.6:c.459del	NP_000537.3:p.Gly154AlafsTer16	fs_indel	15880	5839	10215	0.00118459	0.0011701	0.00131822	0.0012243	2254	908	738	0.000242894	0.000192916	0.000118672	0.000184827	1.04504
1395	NC_000017.11:g.7675153G>A	NM_000546.6:c.459C>T	NP_000537.3:p.Pro153=	syn	8183	82	80	0.00061042	1.64323e-05	1.03238e-05	0.000212392	11843	44	70	0.00127622	9.34834e-06	1.12561e-05	0.000432275	-1.24033
1396	NC_000017.11:g.7675153G>C	NM_000546.6:c.459C>G	NP_000537.3:p.Pro153=	syn	4058	1274	1543	0.000302711	0.000255302	0.00019912	0.000252378	4927	2032	4138	0.000530941	0.000431723	0.000665398	0.000542687	-1.4142
1397	NC_000017.11:g.7675153G>T	NM_000546.6:c.459C>A	NP_000537.3:p.Pro153=	syn	5374	2004	2860	0.000400879	0.00040159	0.000369076	0.000390515	8052	3495	4881	0.000867695	0.000742555	0.000784873	0.000798375	-1.3306
1400	NC_000017.11:g.7675155dup	NM_000546.6:c.459dup	NP_000537.3:p.Gly154ArgfsTer27	fs_indel	11082	4748	8069	0.000826674	0.000951473	0.00104128	0.00093981	98	213	355	1.05606e-05	4.52545e-05	5.70846e-05	3.76332e-05	0.947556
1401	NC_000017.11:g.7675153_7675154insT	NM_000546.6:c.458_459insA	NP_000537.3:p.Gly154ArgfsTer27	fs_indel	3683	1152	2901	0.000274737	0.000230854	0.000374367	0.00029332	442	1	231	4.76306e-05	2.12462e-07	3.71452e-05	2.83294e-05	0.803237
1402	NC_000017.11:g.7675151_7675152delinsAA	NM_000546.6:c.460_461delinsTT	NP_000537.3:p.Gly154Phe	mis	3907	1835	2083	0.000291447	0.000367724	0.000268806	0.000309326	4098	1649	3101	0.000441607	0.00035035	0.000498646	0.000430201	0.375778
1403	NC_000017.11:g.7675150_7675152delinsCTA	NM_000546.6:c.460_462delinsTAG	NP_000537.3:p.Gly154Ter	non	4525	1671	3004	0.000337547	0.000334859	0.000387659	0.000353355	188	2	719	2.02592e-05	4.24924e-07	0.000115616	4.54335e-05	1.03086
1405	NC_000017.11:g.7675151_7675152delinsTA	NM_000546.6:c.460_461delinsTA	NP_000537.3:p.Gly154Tyr	mis	2495	1154	1410	0.000186117	0.000231255	0.000181957	0.000199776	2237	444	2373	0.000241062	9.43332e-05	0.000381583	0.000238993	0.596882
1406	NC_000017.11:g.7675150_7675152delinsCCA	NM_000546.6:c.460_462delinsTGG	NP_000537.3:p.Gly154Trp	mis	7018	3455	4810	0.000523515	0.000692363	0.000620719	0.000612199	8558	2368	3710	0.000922223	0.000503111	0.000596575	0.000673969	0.763627
1407	NC_000017.11:g.7675150_7675152delinsTCA	NM_000546.6:c.460_462delinsTGA	NP_000537.3:p.Gly154Ter	non	5702	2754	3743	0.000425347	0.000551886	0.000483025	0.000486753	448	190	1	4.82771e-05	4.03678e-05	1.60802e-07	2.96019e-05	1.14361
1408	NC_000017.11:g.7675152C>A	NM_000546.6:c.460G>T	NP_000537.3:p.Gly154Cys	mis	9398	3738	5046	0.000701054	0.000749074	0.000651174	0.000700434	10355	7193	9271	0.00111587	0.00152824	0.00149079	0.0013783	0.226371
1409	NC_000017.11:g.7675151_7675152delinsAG	NM_000546.6:c.460_461delinsCT	NP_000537.3:p.Gly154Leu	mis	2674	1194	2299	0.00019947	0.000239271	0.00029668	0.00024514	1886	1429	1525	0.000203238	0.000303609	0.000245223	0.00025069	0.486824
1411	NC_000017.11:g.7675150_7675152delinsTTG	NM_000546.6:c.460_462delinsCAA	NP_000537.3:p.Gly154Gln	mis	5542	2372	2270	0.000413411	0.000475336	0.000292938	0.000393895	10516	2965	5131	0.00113322	0.000629951	0.000825074	0.000862748	0.323882
1412	NC_000017.11:g.7675151_7675152delinsTG	NM_000546.6:c.460_461delinsCA	NP_000537.3:p.Gly154His	mis	2602	546	1420	0.000194099	0.000109415	0.000183248	0.000162254	4895	1456	2059	0.000527492	0.000309345	0.000331091	0.000389309	-0.235383
1413	NC_000017.11:g.7675152C>G	NM_000546.6:c.460G>C	NP_000537.3:p.Gly154Arg	mis	5198	1504	2801	0.00038775	0.000301393	0.000361462	0.000350202	4450	2138	1998	0.000479539	0.000454244	0.000321282	0.000418355	0.45879
1414	NC_000017.11:g.7675150_7675152delinsCAT	NM_000546.6:c.460_462delinsATG	NP_000537.3:p.Gly154Met	mis	5391	2093	2847	0.000402147	0.000419426	0.000367398	0.000396324	3464	3184	3886	0.000373286	0.00067648	0.000624876	0.000558214	-0.192931
1415	NC_000017.11:g.7675151_7675152delinsAT	NM_000546.6:c.460_461delinsAT	NP_000537.3:p.Gly154Ile	mis	3613	1866	2647	0.000269516	0.000373936	0.000341589	0.000328347	3369	2743	2619	0.000363048	0.000582784	0.00042114	0.000455657	1.07361
1416	NC_000017.11:g.7675151_7675152delinsGT	NM_000546.6:c.460_461delinsAC	NP_000537.3:p.Gly154Thr	mis	3289	1446	1759	0.000245346	0.00028977	0.000226995	0.000254037	4327	2280	2364	0.000466284	0.000484414	0.000380135	0.000443611	0.655715
1417	NC_000017.11:g.7675150_7675152delinsTTT	NM_000546.6:c.460_462delinsAAA	NP_000537.3:p.Gly154Lys	mis	2412	737	1653	0.000179926	0.000147691	0.000213316	0.000180311	1974	1628	1688	0.000212721	0.000345889	0.000271433	0.000276681	0.479088
1418	NC_000017.11:g.7675151_7675152delinsTT	NM_000546.6:c.460_461delinsAA	NP_000537.3:p.Gly154Asn	mis	3125	986	2386	0.000233113	0.000197589	0.000307907	0.000246203	2715	2574	1482	0.000292572	0.000546878	0.000238308	0.000359253	-2.32376
1419	NC_000017.11:g.7675152C>T	NM_000546.6:c.460G>A	NP_000537.3:p.Gly154Ser	mis	4881	2148	4016	0.000364103	0.000430447	0.000518255	0.000437602	11177	4221	5131	0.00120445	0.000896803	0.000825074	0.000975442	-0.0337873
1420	NC_000017.11:g.7675151_7675153del	NM_000546.6:c.460_462del	NP_000537.3:p.Gly154del	if_del	7496	2400	4391	0.000559172	0.000480947	0.000566648	0.000535589	7677	6860	8654	0.000827285	0.00145749	0.00139158	0.00122545	1.12081
1421	NC_000017.11:g.7675151_7675152del	NM_000546.6:c.460_461del	NP_000537.3:p.Gly154HisfsTer26	fs_indel	7774	2430	3439	0.00057991	0.000486958	0.000443795	0.000503554	319	1	560	3.43759e-05	2.12462e-07	9.0049e-05	4.15458e-05	0.873781
1422	NC_000017.11:g.7675152del	NM_000546.6:c.461del	NP_000537.3:p.Gly154AlafsTer16	fs_indel	17215	4706	8034	0.00128417	0.000943056	0.00103677	0.001088	326	214	5	3.51302e-05	4.54669e-05	8.04009e-07	2.71337e-05	1.14093
1424	NC_000017.11:g.7675152dup	NM_000546.6:c.461dup	NP_000537.3:p.Thr155HisfsTer26	fs_indel	13203	4685	6673	0.000984892	0.000938848	0.000861134	0.000928291	2197	1309	2627	0.000236752	0.000278113	0.000422426	0.00031243	1.11129
1425	NC_000017.11:g.7675155dup	NM_000546.6:c.459dup	NP_000537.3:p.Gly154ArgfsTer27	fs_indel	11082	4748	8069	0.000826674	0.000951473	0.00104128	0.00093981	98	213	355	1.05606e-05	4.52545e-05	5.70846e-05	3.76332e-05	0.947556
1426	NC_000017.11:g.7675152_7675153insT	NM_000546.6:c.459_460insA	NP_000537.3:p.Gly154ArgfsTer27	fs_indel	5392	2468	3259	0.000402222	0.000494573	0.000420566	0.00043912	2	6	116	2.15523e-07	1.27477e-06	1.8653e-05	6.71443e-06	1.01963
1427	NC_000017.11:g.7675151C>A	NM_000546.6:c.461G>T	NP_000537.3:p.Gly154Val	mis	9259	3110	4784	0.000690685	0.000623227	0.000617364	0.000643758	8618	3735	5401	0.000928688	0.000793546	0.00086849	0.000863575	0.948156
1428	NC_000017.11:g.7675151C>G	NM_000546.6:c.461G>C	NP_000537.3:p.Gly154Ala	mis	4501	1229	2990	0.000335757	0.000246285	0.000385852	0.000322631	3286	3081	2984	0.000354104	0.000654596	0.000479832	0.000496178	0.305258
1429	NC_000017.11:g.7675150_7675151delinsTT	NM_000546.6:c.461_462delinsAA	NP_000537.3:p.Gly154Glu	mis	3223	1070	1552	0.000240423	0.000214422	0.000200282	0.000218376	3250	1020	3542	0.000350225	0.000216711	0.00056956	0.000378832	-0.316316
1430	NC_000017.11:g.7675151C>T	NM_000546.6:c.461G>A	NP_000537.3:p.Gly154Asp	mis	5275	2077	3654	0.000393494	0.000416219	0.00047154	0.000427084	10673	5938	4017	0.00115014	0.0012616	0.000645941	0.00101923	-0.461747
1431	NC_000017.11:g.7675149_7675151del	NM_000546.6:c.461_463del	NP_000537.3:p.Gly154_Thr155delinsAla	if_del	4949	1876	1511	0.000369176	0.00037594	0.000194991	0.000313369	5684	2085	2816	0.000612516	0.000442984	0.000452818	0.000502773	1.01774
1432	NC_000017.11:g.7675150_7675151del	NM_000546.6:c.461_462del	NP_000537.3:p.Gly154AspfsTer26	fs_indel	9054	3894	5524	0.000675393	0.000780336	0.000712859	0.000722862	5	395	118	5.38807e-07	8.39226e-05	1.89746e-05	3.44787e-05	0.94134
1433	NC_000017.11:g.7675152del	NM_000546.6:c.461del	NP_000537.3:p.Gly154AlafsTer16	fs_indel	17215	4706	8034	0.00128417	0.000943056	0.00103677	0.001088	326	214	5	3.51302e-05	4.54669e-05	8.04009e-07	2.71337e-05	1.14093
1435	NC_000017.11:g.7675152dup	NM_000546.6:c.461dup	NP_000537.3:p.Thr155HisfsTer26	fs_indel	13203	4685	6673	0.000984892	0.000938848	0.000861134	0.000928291	2197	1309	2627	0.000236752	0.000278113	0.000422426	0.00031243	1.11129
1436	NC_000017.11:g.7675151_7675152insG	NM_000546.6:c.460_461insC	NP_000537.3:p.Gly154AlafsTer27	fs_indel	5992	1483	3827	0.00044698	0.000297185	0.000493865	0.000412677	2	423	45	2.15523e-07	8.98715e-05	7.23608e-06	3.2441e-05	1.05456
1437	NC_000017.11:g.7675151_7675152insT	NM_000546.6:c.460_461insA	NP_000537.3:p.Gly154GlufsTer27	fs_indel	4726	1348	2645	0.000352541	0.000270132	0.000341331	0.000321334	3	2	129	3.23284e-07	4.24924e-07	2.07434e-05	7.16388e-06	1.10071
1438	NC_000017.11:g.7675148_7675150del	NM_000546.6:c.463_465del	NP_000537.3:p.Thr155del	if_del	13776	4438	8536	0.00102764	0.00088935	0.00110155	0.00100618	18694	12716	10578	0.00201449	0.00270167	0.00170096	0.00213904	1.0848
1440	NC_000017.11:g.7675150del	NM_000546.6:c.462del	NP_000537.3:p.Thr155ProfsTer15	fs_indel	5838	1870	2955	0.000435492	0.000374738	0.000381336	0.000397188	5	214	330	5.38807e-07	4.54669e-05	5.30646e-05	3.30234e-05	0.791096
1441	NC_000017.11:g.7675150G>A	NM_000546.6:c.462C>T	NP_000537.3:p.Gly154=	syn	4510	1045	3102	0.000336428	0.000209412	0.000400306	0.000315382	6484	2733	3460	0.000698725	0.000580659	0.000556374	0.00061192	-1.06267
1442	NC_000017.11:g.7675150G>C	NM_000546.6:c.462C>G	NP_000537.3:p.Gly154=	syn	2689	1128	2497	0.000200589	0.000226045	0.000322232	0.000249622	3220	2127	2330	0.000346992	0.000451907	0.000374668	0.000391189	-1.62658
1443	NC_000017.11:g.7675150G>T	NM_000546.6:c.462C>A	NP_000537.3:p.Gly154=	syn	2453	921	1946	0.000182984	0.000184563	0.000251127	0.000206225	4969	1516	1943	0.000535467	0.000322093	0.000312438	0.000389999	-0.928842
1445	NC_000017.11:g.7675152dup	NM_000546.6:c.461dup	NP_000537.3:p.Thr155HisfsTer26	fs_indel	13203	4685	6673	0.000984892	0.000938848	0.000861134	0.000928291	2197	1309	2627	0.000236752	0.000278113	0.000422426	0.00031243	1.11129
1447	NC_000017.11:g.7675150_7675151insT	NM_000546.6:c.461_462insA	NP_000537.3:p.Thr155HisfsTer26	fs_indel	3588	1236	2220	0.000267651	0.000247687	0.000286486	0.000267275	1	136	1	1.07761e-07	2.88949e-05	1.60802e-07	9.72114e-06	1.23224
1448	NC_000017.11:g.7675148_7675150del	NM_000546.6:c.463_465del	NP_000537.3:p.Thr155del	if_del	13776	4438	8536	0.00102764	0.00088935	0.00110155	0.00100618	18694	12716	10578	0.00201449	0.00270167	0.00170096	0.00213904	1.0848
1450	NC_000017.11:g.7675149del	NM_000546.6:c.463del	NP_000537.3:p.Thr155ProfsTer15	fs_indel	4796	1951	3449	0.000357763	0.00039097	0.000445085	0.000397939	446	2	68	4.80616e-05	4.24924e-07	1.09345e-05	1.9807e-05	0.975271
1451	NC_000017.11:g.7675148_7675149delinsAA	NM_000546.6:c.463_464delinsTT	NP_000537.3:p.Thr155Phe	mis	9122	3429	4192	0.000680465	0.000687152	0.000540967	0.000636195	6969	5587	5496	0.00075099	0.00118703	0.000883767	0.000940594	0.945391
1452	NC_000017.11:g.7675147_7675149delinsCCA	NM_000546.6:c.463_465delinsTGG	NP_000537.3:p.Thr155Trp	mis	7353	2473	4034	0.000548505	0.000495575	0.000520578	0.000521553	9758	5958	5885	0.00105154	0.00126585	0.000946318	0.0010879	1.08421
1453	NC_000017.11:g.7675147_7675149delinsTCA	NM_000546.6:c.463_465delinsTGA	NP_000537.3:p.Thr155Ter	non	5343	1180	3898	0.000398567	0.000236465	0.000503027	0.000379353	5	2	244	5.38807e-07	4.24924e-07	3.92356e-05	1.33998e-05	0.887259
1454	NC_000017.11:g.7675148_7675149delinsCA	NM_000546.6:c.463_464delinsTG	NP_000537.3:p.Thr155Cys	mis	1566	862	1207	0.000116817	0.00017274	0.00015576	0.000148439	3020	1808	2239	0.00032544	0.000384132	0.000360035	0.000356536	-2.27131
1455	NC_000017.11:g.7675147_7675149delinsCTA	NM_000546.6:c.463_465delinsTAG	NP_000537.3:p.Thr155Ter	non	4047	1300	2242	0.00030189	0.000260513	0.000289325	0.000283909	2	342	36	2.15523e-07	7.26621e-05	5.78886e-06	2.62222e-05	1.02332
1457	NC_000017.11:g.7675148_7675149delinsTA	NM_000546.6:c.463_464delinsTA	NP_000537.3:p.Thr155Tyr	mis	4469	1607	3490	0.00033337	0.000322034	0.000450376	0.000368593	4666	3952	2849	0.000502815	0.000839651	0.000458124	0.000600197	1.12278
1458	NC_000017.11:g.7675149T>A	NM_000546.6:c.463A>T	NP_000537.3:p.Thr155Ser	mis	4802	1138	1415	0.00035821	0.000228049	0.000182602	0.000256287	3329	3372	3329	0.000358738	0.000716423	0.000535309	0.000536823	-0.64925
1459	NC_000017.11:g.7675148_7675149inv	NM_000546.6:c.463_464inv	NP_000537.3:p.Thr155Val	mis	9292	3366	7343	0.000693147	0.000674528	0.000947596	0.000771757	12632	5290	5436	0.00136124	0.00112393	0.000874118	0.00111976	0.385428
1460	NC_000017.11:g.7675148_7675149delinsCC	NM_000546.6:c.463_464delinsGG	NP_000537.3:p.Thr155Gly	mis	4573	2074	3527	0.000341128	0.000415618	0.000455151	0.000403966	7133	4030	7257	0.000768663	0.000856223	0.00116694	0.000930608	0.993839
1461	NC_000017.11:g.7675147_7675149delinsTTC	NM_000546.6:c.463_465delinsGAA	NP_000537.3:p.Thr155Glu	mis	5684	1453	1536	0.000424004	0.000291173	0.000198217	0.000304465	3382	1567	3253	0.000364449	0.000332928	0.000523088	0.000406822	1.01949
1462	NC_000017.11:g.7675148_7675149delinsTC	NM_000546.6:c.463_464delinsGA	NP_000537.3:p.Thr155Asp	mis	5717	2997	4747	0.000426466	0.000600582	0.000612589	0.000546546	5910	3548	4529	0.00063687	0.000753816	0.000728271	0.000706319	0.915669
1463	NC_000017.11:g.7675149T>C	NM_000546.6:c.463A>G	NP_000537.3:p.Thr155Ala	mis	5781	2142	4723	0.00043124	0.000429245	0.000609492	0.000489992	8648	5443	6913	0.000931921	0.00115643	0.00111162	0.00106666	-1.2129
1464	NC_000017.11:g.7675148_7675149delinsAG	NM_000546.6:c.463_464delinsCT	NP_000537.3:p.Thr155Leu	mis	4766	2280	2755	0.000355525	0.000456899	0.000355526	0.000389317	5675	2490	3909	0.000611546	0.000529031	0.000628574	0.000589717	0.97648
1465	NC_000017.11:g.7675147_7675149delinsTTG	NM_000546.6:c.463_465delinsCAA	NP_000537.3:p.Thr155Gln	mis	4425	2565	2492	0.000330088	0.000514012	0.000321587	0.000388562	4901	3345	3279	0.000528139	0.000710686	0.000527269	0.000588698	0.981672
1466	NC_000017.11:g.7675148_7675149delinsTG	NM_000546.6:c.463_464delinsCA	NP_000537.3:p.Thr155His	mis	2758	973	1578	0.000205736	0.000194984	0.000203637	0.000201452	2412	1289	1567	0.000259921	0.000273864	0.000251976	0.00026192	1.07201
1467	NC_000017.11:g.7675149T>G	NM_000546.6:c.463A>C	NP_000537.3:p.Thr155Pro	mis	9128	3172	4963	0.000680913	0.000635651	0.000640463	0.000652342	10733	7142	6430	0.0011566	0.00151741	0.00103396	0.00123599	0.991849
1468	NC_000017.11:g.7675149_7675150insA	NM_000546.6:c.462_463insT	NP_000537.3:p.Thr155TyrfsTer26	fs_indel	4707	1732	2259	0.000351124	0.000347083	0.000291518	0.000329908	1	1	220	1.07761e-07	2.12462e-07	3.53764e-05	1.18989e-05	0.934699
1469	NC_000017.11:g.7675149_7675150insC	NM_000546.6:c.462_463insG	NP_000537.3:p.Thr155AspfsTer26	fs_indel	3612	1784	1375	0.000269441	0.000357504	0.00017744	0.000268128	3	2	192	3.23284e-07	4.24924e-07	3.08739e-05	1.05407e-05	0.95049
1471	NC_000017.11:g.7675149dup	NM_000546.6:c.463dup	NP_000537.3:p.Thr155AsnfsTer26	fs_indel	6963	2254	3795	0.000519412	0.000451689	0.000489735	0.000486946	4	318	2	4.31046e-07	6.7563e-05	3.21604e-07	2.27719e-05	0.973178
1472	NC_000017.11:g.7675146_7675148del	NM_000546.6:c.464_466del	NP_000537.3:p.Thr155_Arg156delinsSer	if_del	4000	1329	2588	0.000298384	0.000266324	0.000333975	0.000299561	4898	4230	1978	0.000527816	0.000898715	0.000318066	0.000581532	0.806753
1473	NC_000017.11:g.7675147_7675148del	NM_000546.6:c.465_466del	NP_000537.3:p.Val157ProfsTer23	fs_indel	6116	2386	2744	0.00045623	0.000478141	0.000354107	0.000429492	547	1	2	5.89455e-05	2.12462e-07	3.21604e-07	1.98265e-05	1.11647
[truncated: 6,559 more rows]

## Sheet: Fig7c
Figure 7c
data selection:	all variants with mean cDNA sequencing read count >5
		variant	log2FC
[truncated: 7,814 more rows]

## Sheet: Fig7e
Figure 7e
[truncated: 7,806 more rows]

[truncated: 2 more sheets: Fig7g, Fig7i]
