# Supplementary material for: Deep CRISPR mutagenesis characterizes the functional diversity of TP53 mutations
Source: Nat Genet. 2025 Jan 7;57(1):140–53. doi: 10.1038/s41588-024-02039-4 (PMC11735402; doi:10.1038/s41588-024-02039-4)
Supplement: Supplementary file 13 — Statistical source data Fig. 8. [file 41588_2024_2039_MOESM13_ESM.xlsx]

## Sheet: Fig8a
Figure 8a
HCT116	proliferation [% confluence]
	WT			R175X			R175H			g.7674934T>G			g.7674934T>C			g.7674934T>A			g.7675202A>T
time [hours]	mean	SD	n clones	mean	SD	n clones	mean	SD	n clones	mean	SD	n clones	mean	SD	n clones	mean	SD	n clones	mean	SD	n clones
0	11.3957		1	10.9596		1	10.2713		1	10.4263		1	10.784		1	10.6778	0.167509	3	10.7384	0.346032	3
4	14.8557		1	14.425		1	13.4925		1	13.8412		1	14.4443		1	13.9939	0.226036	3	14.1434	0.363536	3
8	16.9362		1	16.5479		1	15.5519		1	15.6906		1	16.8213		1	16.2398	0.568232	3	16.2403	0.302036	3
12	17.5387		1	17.301		1	16.2662		1	16.5055		1	17.9549		1	17.2226	1.01649	3	17.0247	0.286971	3
16	18.1244		1	18.1903		1	17.1971		1	17.0987		1	18.9288		1	18.2545	1.53164	3	17.7918	0.250222	3
20	19.0665		1	19.0848		1	17.8462		1	18.0527		1	20.2175		1	19.5334	2.10422	3	18.795	0.122735	3
24	19.9852		1	20.9148		1	18.0176		1	19.1491		1	21.2527		1	19.9305	1.32817	3	19.1876	0.309939	3
28	21.4463		1	22.4423		1	19.7772		1	20.9407		1	23.0562		1	21.3087	1.48999	3	21.0485	0.350443	3
32	23.8836		1	24.9347		1	22.5963		1	23.5034		1	26.3505		1	24.4072	2.09732	3	23.9184	0.362642	3
36	27.0259		1	28.0351		1	25.881		1	25.7233		1	29.7236		1	27.6581	2.71989	3	26.9619	0.54829	3
40	30.0252		1	31.7245		1	29.5821		1	27.969		1	33.5712		1	31.5669	3.61203	3	30.6506	0.591821	3
44	32.6302		1	36.1003		1	33.8173		1	29.4523		1	37.1501		1	35.7934	4.92384	3	34.607	0.403942	3
48	34.2715		1	40.05		1	37.7864		1	30.1275		1	40.8427		1	40.1255	6.09394	3	38.6936	0.508932	3
52	34.7048		1	43.8015		1	41.7784		1	29.8344		1	43.3333		1	44.2727	7.63815	3	42.5959	0.647261	3
56	34.5778		1	47.751		1	45.8256		1	29.0509		1	45.4171		1	48.4853	9.51375	3	46.3352	0.787287	3
60	33.7116		1	51.7631		1	49.7323		1	28.3218		1	47.6573		1	52.2013	11.573	3	49.5555	1.13102	3
64	32.5802		1	56.177		1	53.1615		1	27.3206		1	48.0053		1	55.2224	13.8719	3	51.8752	0.985367	3
68	30.7092		1	60.9945		1	56.5745		1	26.0904		1	47.3662		1	57.6189	15.7173	3	53.2428	0.951203	3
72	28.879		1	65.3916		1	59.2079		1	24.8358		1	46.0082		1	59.825	17.2732	3	55.3147	1.34346	3
76	27.1057		1	69.455		1	62.7164		1	23.9363		1	45.1193		1	62.3813	18.447	3	58.0497	1.60029	3
80	25.821		1	72.6513		1	66.2628		1	23.5982		1	44.3982		1	65.2251	19.5756	3	60.9504	1.6774	3
84	24.3827		1	74.8691		1	70.5891		1	23.369		1	43.2576		1	68.6702	20.6619	3	63.6499	1.27296	3
88	22.9144		1	77.296		1	74.9437		1	23.3788		1	41.9813		1	72.2437	21.364	3	65.8685	0.264057	3
92	21.04		1	79.8043		1	79.0485		1	23.3806		1	40.185		1	75.1536	21.3855	3	68.1091	0.976367	3
96	19.8554		1	82.8246		1	82.8021		1				38.4469		1	78.188	21.2746	3	70.4658	1.91901	3
100	19.0328		1	85.7317		1	85.71		1				36.1095		1	81.0911	20.7578	3	72.6553	2.87469	3
104	18.7243		1	88.5534		1	88.1614		1				34.0001		1	83.8591	19.562	3	74.7057	4.09951	3
108	18.956		1	90.9875		1	89.7335		1				31.7405		1	86.1226	17.8708	3	76.5788	5.23951	3
112				93.183		1	90.8294		1				29.5781		1	88.4736	16.4475	3	78.2445	6.15342	3
116				94.8502		1	91.7875		1				27.7714		1	90.2662	14.4188	3	80.2178	6.73578	3
120				96.0661		1	92.474		1				25.6299		1	92.031	12.5771	3	81.8043	7.17718	3
124				97.0988		1	93.0207		1				24.0866		1	93.2556	10.4223	3	83.551	7.2256	3
128				97.7965		1	93.3151		1				22.4227		1	94.1953	8.54233	3	85.0385	7.06986	3
132				98.305		1	93.862		1				20.9505		1	95.0001	7.11049	3	86.4735	6.60977	3
136				98.5718		1	94.2207		1				19.8397		1	95.5211	5.80239	3	88.0696	6.04926	3
140				98.6603		1	94.8228		1				18.7666		1	96.1257	4.66293	3	89.6133	5.4079	3
144				98.7931		1	95.3653		1				17.9033		1	96.6718	3.76118	3	91.0483	4.83242	3
148				98.9147		1	96.0193		1				17.3613		1	97.1777	2.98056	3	92.4981	4.15695	3
152				98.8942		1	96.7181		1				16.733		1	97.7987	2.5335	3	93.7989	3.76634	3
156				98.859		1	97.3651		1				16.3989		1	98.1423	2.00519	3	94.7971	3.41875	3
160				98.8289		1	97.9655		1				15.9558		1	98.4139	1.52244	3	95.5706	3.22637	3

## Sheet: Fig8b+c
Figure 8b+c
Figure 8b	dose-response curves
Figure 8c	ID50 values with 95% confidence intervals
concentration N3a [µM]	WT	R175X	R175H	g.7674934T>G	g.7674934T>C	g.7674934T>A	g.7675202A>T
40	0	0	0	0	0	0	0
20	0.0463854	0.539598	0.417342	0.0284607	0.0488856	0.151653	0.222032
10	0.170898	0.879738	0.910661	0.183169	0.0917246	0.737802	0.752713
5	0.299972	0.994123	0.976218	0.282184	0.381126	0.937036	0.918606
2.5	0.506786	0.945294	0.986075	0.510986	0.547107	0.898976	0.954849
1	0.949035	0.936855	0.98717	0.903218	0.724945	1	0.955658
0.5	1	1	1	1	1	0.986661	1
[Inhibitor] vs. response -- Variable slope (four parameters)	WT	R175X	R175H	g.7674934T>G	g.7674934T>C	g.7674934T>A	g.7675202A>T
Best-fit values
Bottom	= 0.000	= 0.000	= 0.000	= 0.000	= 0.000	= 0.000	= 0.000
Top	= 1.000	= 1.000	= 1.000	= 1.000	= 1.000	= 1.000	= 1.000
IC50	3.011	20.24	18.29	2.917	2.841	12.92	13.7
HillSlope	-1.756	-4.025	-4.197	-1.694	-1.398	-3.813	-3.289
logIC50	0.4788	1.306	1.262	0.465	0.4535	1.111	1.137
Span	= 1.000	= 1.000	= 1.000	= 1.000	= 1.000	= 1.000	= 1.000
Lower 95% conf. limit (profile likelihood)
IC50	2.362	17.23	17.25	2.357	2.051	11.33	12.28
Upper 95% conf. limit (profile likelihood)
IC50	3.848	23.25	19.3	3.611	3.884	14.81	15.28
Goodness of Fit
Degrees of Freedom	5	5	5	5	5	5	5
R squared	0.9832	0.9809	0.9974	0.9871	0.9739	0.9889	0.9931
Sum of Squares	0.01707	0.01561	0.002387	0.01263	0.0226	0.01172	0.006856
Sy.x	0.05842	0.05587	0.02185	0.05026	0.06724	0.04842	0.03703
Constraints
Bottom	Bottom = 0	Bottom = 0	Bottom = 0	Bottom = 0	Bottom = 0	Bottom = 0	Bottom = 0
Top	Top = 1	Top = 1	Top = 1	Top = 1	Top = 1	Top = 1	Top = 1
IC50	IC50 > 0	IC50 > 0	IC50 > 0	IC50 > 0	IC50 > 0	IC50 > 0	IC50 > 0
Number of points
# of X values	7	7	7	7	7	7	7
# Y values analyzed	7	7	7	7	7	7	7

## Sheet: Fig8j
Figure 8j
HCT116 g.7675202A>T	mock			SSO			SSO+N3a
WT-spliced p53 mRNA	0.986233	0.939523	1.07923	2.41162	3.07375	2.69447	2.69447	2.51403	2.37841
CDKN1A/p21 mRNA	1.02811	0.986233	0.986233	0.779165	0.790041	0.817902	2.31338	2.04202	2.25012
Two-way ANOVA	Ordinary
Alpha	0.05
Source of Variation	% of total variation	P value	P value summary	Significant?
Interaction	27.39	<0.0001	****	Yes
Row Factor (gene)	21.84	<0.0001	****	Yes
Column Factor (treatment)	48	<0.0001	****	Yes
ANOVA table	SS	DF	MS	F (DFn, DFd)	P value
Interaction	3.2	2	1.6	F (2, 12) = 59.37	P<0.0001
Row Factor	2.553	1	2.553	F (1, 12) = 94.71	P<0.0001
Column Factor	5.61	2	2.805	F (2, 12) = 104.1	P<0.0001
Residual	0.3234	12	0.02695
Data summary
Number of columns (Column Factor)	3
Number of rows (Row Factor)	2
Number of values	18
Tukey's multiple comparisons test	Mean Diff.	95.00% CI of diff.	Below threshold?	Summary	Adjusted P Value
p53
mock vs. SSO	-1.725	-2.083 to -1.367	Yes	****	6.1758e-08
mock vs. SSO+N3a	-1.527	-1.885 to -1.170	Yes	****	2.4084e-07
SSO vs. SSO+N3a	0.1976	-0.1600 to 0.5553	No	ns	0.33676
p21
mock vs. SSO	0.2045	-0.1531 to 0.5621	No	ns	0.31415
mock vs. SSO+N3a	-1.202	-1.559 to -0.8440	Yes	****	3.207e-06
SSO vs. SSO+N3a	-1.406	-1.764 to -1.049	Yes	****	5.9619e-07
Test details	Mean 1	Mean 2	Mean Diff.	SE of diff.	N1	N2	q	DF
p53
mock vs. SSO	1.002	2.727	-1.725	0.134	3	3	18.2	12
mock vs. SSO+N3a	1.002	2.529	-1.527	0.134	3	3	16.11	12
SSO vs. SSO+N3a	2.727	2.529	0.1976	0.134	3	3	2.085	12
p21
mock vs. SSO	1	0.7957	0.2045	0.134	3	3	2.157	12
mock vs. SSO+N3a	1	2.202	-1.202	0.134	3	3	12.68	12
SSO vs. SSO+N3a	0.7957	2.202	-1.406	0.134	3	3	14.83	12
