# Supplementary material for: Deep CRISPR mutagenesis characterizes the functional diversity of TP53 mutations
Source: Nat Genet. 2025 Jan 7;57(1):140–53. doi: 10.1038/s41588-024-02039-4 (PMC11735402; doi:10.1038/s41588-024-02039-4)
Supplement: Supplementary file 14 — Statistical source data Extended Data Figs. 1–10. [file 41588_2024_2039_MOESM14_ESM.xlsx]

## Sheet: EDFig1f+g
Extended Data Figure 1f+g
Concentration N3a [µM]	LSL	WT	V157F	C176F	H179R	Y220C	G245S	R249S	R175H.1 (c3)	R175H.2 (c13)	R175H.3 (c21)	R175H.4 (c22)	R175H.5 (c29)
0	0.969846	1	0.977924	0.936901	0.933071	0.997243	0.949807	0.964923	0.979114	0.991799	0.977536	0.969173	0.969447
0.125	0.991526	0.993239	1	na	na	1	0.985643	1	0.990915	0.996282	1	0.998686	0.983405
0.25	0.999365	0.981458	0.990732	0.990016	0.958199	0.982188	0.997665	0.986688	1	0.995189	0.992839	0.99343	0.995934
0.5	0.998545	0.958028	0.968031	1	0.9476	0.987807	0.986927	0.991337	0.9882	1	0.995095	0.984334	1
1	0.989598	0.935267	0.97532	0.957535	0.913541	0.983461	1	0.996936	0.985276	0.998469	0.998725	0.990196	0.980437
1.25	0.944881	0.849918	na	0.973775	0.951768	na	na	na	na	na	na	na	na
2.5	0.989367	0.665932	0.975945	0.943956	1	0.98134	0.988677	0.996936	0.991228	0.99158	0.99588	0.997574	0.987691
5	0.985549	0.408502	0.951682	0.971379	0.982732	0.970208	0.957628	0.988061	0.986529	0.997376	0.990583	1	0.990658
10	0.955439	0.316442	0.951265	0.925053	0.964154	0.963846	0.917474	0.98299	0.952172	0.996391	0.953306	0.983121	0.981976
20	0.884936	0.254213	0.841716	0.775825	0.865309	0.882422	0.723357	0.903328	0.855681	0.953745	0.880027	0.890944	0.933399
40	0.368201	0.105546	0.379465	0.341187	0.318447	0.367791	0.197735	0.290544	0.224728	0.383707	0.414754	0.293107	0.339268
[Inhibitor] vs. response -- Variable slope (four parameters)	LSL	WT	V157F	C176F	H179R	Y220C	G245S	R249S	R175H.1 (c3)	R175H.2 (c13)	R175H.3 (c21)	R175H.4 (c22)	R175H.5 (c29)
Best-fit values
Bottom	= 0.000	= 0.000	= 0.000	= 0.000	= 0.000	= 0.000	= 0.000	= 0.000	= 0.000	= 0.000	= 0.000	= 0.000	= 0.000
Top	= 1.000	= 1.000	= 1.000	= 1.000	= 1.000	= 1.000	= 1.000	= 1.000	= 1.000	= 1.000	= 1.000	= 1.000	= 1.000
IC50	34.51	4.977	34.09	31.32	32.64	34.47	26.33	32.79	30.02	36.41	36.06	32.57	34.76
HillSlope	-3.611	-1.126	-2.974	-2.547	-3.709	-3.599	-3.169	-4.487	-4.273	-5.045	-3.242	-4.278	-4.738
logIC50	1.538	0.697	1.533	1.496	1.514	1.537	1.42	1.516	1.477	1.561	1.557	1.513	1.541
Span	= 1.000	= 1.000	= 1.000	= 1.000	= 1.000	= 1.000	= 1.000	= 1.000	= 1.000	= 1.000	= 1.000	= 1.000	= 1.000
Lower 95% conf. limit (profile likelihood)
IC50	32.74	4.31	31.68	28.03	28.73	32.94	24.42	31.61	28.67	36.03	34.69	31.51	33.45
HillSlope	-4.488	-1.307	-3.813	-3.483	-6.506	-4.314	-3.969	-5.207	-4.933	-5.465	-3.787	-4.845	-5.972
logIC50	1.515	0.6345	1.501	1.448	1.458	1.518	1.388	1.5	1.457	1.557	1.54	1.498	1.524
Upper 95% conf. limit (profile likelihood)
IC50	36.34	5.763	36.77	35.3	36.84	36.03	28.4	34	31.42	36.8	37.52	33.65	36.07
HillSlope	-2.96	-0.976	-2.32	-1.834	-2.413	-3.039	-2.526	-3.934	-3.71	-4.708	-2.796	-3.813	-3.998
logIC50	1.56	0.7607	1.565	1.548	1.566	1.557	1.453	1.531	1.497	1.566	1.574	1.527	1.557
Goodness of Fit
Degrees of Freedom	28	28	8	8	8	8	8	8	8	8	8	8	8
R squared	0.9558	0.9682	0.9829	0.97	0.9466	0.9924	0.9888	0.9959	0.9948	0.9994	0.9942	0.9966	0.9944
Sum of Squares	0.04654	0.1084	0.005483	0.0108	0.01962	0.002569	0.006338	0.001789	0.00266	0.0001887	0.00172	0.001455	0.002081
Sy.x	0.04077	0.06221	0.02618	0.03674	0.04953	0.01792	0.02815	0.01496	0.01824	0.004857	0.01466	0.01349	0.01613
Constraints
Bottom	Bottom = 0	Bottom = 0	Bottom = 0	Bottom = 0	Bottom = 0	Bottom = 0	Bottom = 0	Bottom = 0	Bottom = 0	Bottom = 0	Bottom = 0	Bottom = 0	Bottom = 0
Top	Top = 1	Top = 1	Top = 1	Top = 1	Top = 1	Top = 1	Top = 1	Top = 1	Top = 1	Top = 1	Top = 1	Top = 1	Top = 1
IC50	IC50 > 0	IC50 > 0	IC50 > 0	IC50 > 0	IC50 > 0	IC50 > 0	IC50 > 0	IC50 > 0	IC50 > 0	IC50 > 0	IC50 > 0	IC50 > 0	IC50 > 0
Number of points
# of X values	33	33	11	11	11	11	11	11	11	11	11	11	11
# Y values analyzed	30	30	10	10	10	10	10	10	10	10	10	10	10

## Sheet: EDFig1j
Extended Data Figure 1j
cell line	genotype	treatment	class	p53 protein	actin protein	relative p53 protein
HCT116	WT	DMSO	HCT116_DMSO	10.493	74.008	0.141782
HCT116	WT	N3a	HCT116_N3a	75.095	84.311	0.89069
HCT116	R175H	DMSO	HCT116_DMSO	14.99	78.137	0.191843
HCT116	R175H	N3a	HCT116_N3a	30.909	81.228	0.380521
HCT116	R248Q	DMSO	HCT116_DMSO	14.195	101.148	0.140339
HCT116	R248Q	N3a	HCT116_N3a	69.479	100.516	0.691223
HCT116	R248W	DMSO	HCT116_DMSO	8.263	90.166	0.0916421
HCT116	R248W	N3a	HCT116_N3a	64.246	90.675	0.70853
HCT116	R273H	DMSO	HCT116_DMSO	15.078	88.075	0.171195
HCT116	R273H	N3a	HCT116_N3a	77.152	101.293	0.761672
LS-123	R175H	untreated	endogenous mutant	99.854	102.255	0.976519
MIA-PaCa2	R248Q	untreated	endogenous mutant	150.296	109.621	1.37105
PC-9	R248W	untreated	endogenous mutant	168.279	102.939	1.63474
H1975	R273H	untreated	endogenous mutant	149.013	105.333	1.41468
PANC-1	R273H	untreated	endogenous mutant	190.093	130.15	1.46057
ANOVA summary
F	59.07
P value	<0.0001
P value summary	****
Significant diff. among means (P < 0.05)?	Yes
R squared	0.9078
ANOVA table	SS	DF	MS	F (DFn, DFd)	P value
Treatment (between columns)	3.764	2	1.882	F (2, 12) = 59.07	P<0.0001
Residual (within columns)	0.3823	12	0.03186
Total	4.146	14
Data summary
Number of treatments (columns)	3
Number of values (total)	15
Holm-Šídák's multiple comparisons test	Mean Diff.	Below threshold?	Summary	Adjusted P Value
HCT116 DMSO vs. HCT116 N3a	-0.5392	Yes	***	0.00045154	A-B
HCT116 DMSO vs. endogenous mutant	-1.224	Yes	****	4.4468e-07	A-C
HCT116 N3a vs. endogenous mutant	-0.685	Yes	***	0.00011208	B-C

## Sheet: EDFig3c
Extended Data Figure 3c
migration relative to R175X	R175X		R175H
	DMSO	N3a	DMSO	N3a
	1.03997	0.990041	0.829658	1.01536
	1.14397	1.05826	1.96361	0.97912
	0.815975	0.807048	1.20272	1.04074
ANOVA summary
F	0.9566
P value	0.4585
P value summary	ns
Significant diff. among means (P < 0.05)?	No
R squared	0.264
ANOVA table	SS	DF	MS	F (DFn, DFd)	P value
Treatment (between columns)	0.2726	3	0.09086	F (3, 8) = 0.9566	P=0.4585
Residual (within columns)	0.7599	8	0.09498
Total	1.032	11
Dunnett's multiple comparisons test	Mean Diff.	95.00% CI of diff.	Below threshold?	Summary	Adjusted P Value	A-?
R175X_D vs. R175X_N3a	0.04819	-0.6765 to 0.7728	No	ns	0.9947	B	R175X_N3a
R175X_D vs. R175H_D	-0.332	-1.057 to 0.3926	No	ns	0.4541	C	R175H_D
R175X_D vs. R175H_N3a	-0.01177	-0.7364 to 0.7129	No	ns	0.99992	D	R175H_N3a
Test details	Mean 1	Mean 2	Mean Diff.	SE of diff.	n1	n2	q	DF
R175X_D vs. R175X_N3a	1	0.9518	0.04819	0.2516	3	3	0.1915	8
R175X_D vs. R175H_D	1	1.332	-0.332	0.2516	3	3	1.319	8
R175X_D vs. R175H_N3a	1	1.012	-0.01177	0.2516	3	3	0.04676	8

## Sheet: EDFig3f
Extended Data Figure 3f
Migration assay	LSL/Δ			R175H_p0			R175H_p2_lung			R175H_p2_met			R175H_p3_lung			R175H_p3_met
	rep1	rep2	rep3	rep1	rep2	rep3	rep1	rep2	rep3	rep1	rep2	rep3	rep1	rep2	rep3	rep1	rep2	rep3
experiment 1	1.71056	2.20603	1.76578	2.21599	4.58873	2.22519	5.24411	10.9355	5.54874	7.15331	8.43594	10.2753	7.52474	5.06644	6.73423	9.53658	9.29158	8.76161
experiment 2	0.503157	0.924971	0.356592	0.677489	0.931174	1.12627	2.96426	4.36734	3.03205	10.7927	6.34214	7.56092	4.43686	3.63485	3.52549	6.68317	9.65327	9.21081
experiment 3	0.560404	0.528487	0.443453	1.63491	1.72996	1.44312	4.2753	3.64854	5.70574	5.49869	6.82037	4.96722	3.66058	4.62945	5.70435	7.52086	7.26171	7.00594
Two-way ANOVA	Ordinary
Alpha	0.05
Source of Variation	% of total variation	P value	P value summary	Significant?
Row Factor (Experiment)	8.64	<0.0001	****	Yes
Column Factor (Cell line)	76.32	<0.0001	****	Yes
ANOVA table	SS (Type III)	DF	MS	F (DFn, DFd)	P value
Row Factor	44.05	2	22.03	F (2, 46) = 13.21	P<0.0001
Column Factor	389.1	5	77.82	F (5, 46) = 46.67	P<0.0001
Residual	76.71	46	1.668
Dunnett's multiple comparisons test	Mean Diff.	95.00% CI of diff.	Below threshold?	Summary	Adjusted P Value
R175H_p0 vs. LSL/Δ	0.8415	-0.7442 to 2.427	No	ns	0.5084
R175H_p0 vs. R175H_p2_lung	-3.239	-4.824 to -1.653	Yes	****	1.4473e-05
R175H_p0 vs. R175H_p2_met	-5.697	-7.283 to -4.111	Yes	****	1.5976e-11
R175H_p0 vs. R175H_p3_lung	-3.149	-4.735 to -1.564	Yes	****	2.3743e-05
R175H_p0 vs. R175H_p3_met	-6.484	-8.069 to -4.898	Yes	****	2.7356e-13
Test details	Mean 1	Mean 2	Mean Diff.	SE of diff.	N1	N2	q	DF
R175H_p0 vs. LSL/Δ	1.841	0.9999	0.8415	0.6087	9	9	1.382	46
R175H_p0 vs. R175H_p2_lung	1.841	5.08	-3.239	0.6087	9	9	5.32	46
R175H_p0 vs. R175H_p2_met	1.841	7.539	-5.697	0.6087	9	9	9.359	46
R175H_p0 vs. R175H_p3_lung	1.841	4.991	-3.149	0.6087	9	9	5.174	46
R175H_p0 vs. R175H_p3_met	1.841	8.325	-6.484	0.6087	9	9	10.65	46
Invasion assay	LSL/Δ			R175H_p0			R175H_p2_lung			R175H_p2_met			R175H_p3_lung			R175H_p3_met
	rep1	rep2	rep3	rep1	rep2	rep3	rep1	rep2	rep3	rep1	rep2	rep3	rep1	rep2	rep3	rep1	rep2	rep3
experiment 1	2.02167	1.21615	1.03852	1.50222	2.42596	1.22306	3.93114	4.13957	3.78192	4.94181	5.53137	6.47134	8.15608	5.3068	5.89919	5.62967	6.78404	5.4438
experiment 2	0.563953	0.51324	0.445092	0.46276	0.434165	0.379455	2.03886	1.98154	2.23106	4.97787	5.33068	5.5287	3.56432	5.11136	4.10402	5.73676	5.50275	4.95082
experiment 3	1.57844	0.928405	0.694941	1.94913	1.2214	1.11231	2.05599	1.76684	1.53329	5.5507	1.76412	1.87631	4.2008	2.16413	2.32338	6.47613	5.64658	3.95808
Two-way ANOVA	Ordinary
Alpha	0.05
Source of Variation	% of total variation	P value	P value summary	Significant?
Row Factor	10.36	<0.0001	****	Yes
Column Factor	70.67	<0.0001	****	Yes
ANOVA table	SS (Type III)	DF	MS	F (DFn, DFd)	P value
Row Factor	24.74	2	12.37	F (2, 46) = 12.56	P<0.0001
Column Factor	168.8	5	33.76	F (5, 46) = 34.26	P<0.0001
Residual	45.32	46	0.9853
Dunnett's multiple comparisons test	Mean Diff.	95.00% CI of diff.	Below threshold?	Summary	Adjusted P Value
R175H_p0 vs. LSL/Δ	0.19	-1.029 to 1.409	No	ns	0.9932
R175H_p0 vs. R175H_p2_lung	-1.417	-2.636 to -0.1978	Yes	*	0.0173
R175H_p0 vs. R175H_p2_met	-3.474	-4.692 to -2.255	Yes	****	1.0499e-08
R175H_p0 vs. R175H_p3_lung	-3.347	-4.566 to -2.128	Yes	****	2.6682e-08
R175H_p0 vs. R175H_p3_met	-4.38	-5.599 to -3.161	Yes	****	1.5907e-11
Test details	Mean 1	Mean 2	Mean Diff.	SE of diff.	N1	N2	q	DF
R175H_p0 vs. LSL/Δ	1.19	1	0.19	0.4679	9	9	0.4061	46
R175H_p0 vs. R175H_p2_lung	1.19	2.607	-1.417	0.4679	9	9	3.028	46
R175H_p0 vs. R175H_p2_met	1.19	4.664	-3.474	0.4679	9	9	7.424	46
R175H_p0 vs. R175H_p3_lung	1.19	4.537	-3.347	0.4679	9	9	7.152	46
R175H_p0 vs. R175H_p3_met	1.19	5.57	-4.38	0.4679	9	9	9.36	46

## Sheet: EDFig3g+m
Extended Data Figure 3g+m
Time (hours)	p0			p3-met			p3-met sgCtrl			p3-met p53sg1			p3-met p53sg2
0	11.77	12.0149	12.1303	10.29	11.3873	14.9305		6.74268	11.9542		9.61427	11.7475		10.4907	13.4287
4	15.7	16.0254	15.8711	12.75	14.9237	18.1907	15.0991	9.4411	16.658	10.2235	12.9349	15.6779	11.2937	12.3211	16.0602
8	20.02	18.9032	18.7032	15.69	17.2844	20.9696	17.8719	11.0974	19.1481		15.1548	18.2981	13.8476	14.3849	19.1839
12	21.76	20.5479	20.6174	17.3	18.622	22.9163	19.2024	12.1281	21.1548	14.0331	16.2646	20.093	15.3448	15.8236	21.983
16	22.83	21.7763	22.5892	18.61	19.7022	25.0243	20.6457	12.8675	23.2751	15.0024	17.2985	22.3507	16.3959	17.0833	24.5122
20	24.42	23.6838	24.9685	20.26	21.8469	26.9784	22.2757	14.151	25.9309	16.3293	18.7997	24.9572	17.8367	19.2216	27.0263
24	26.97	26.0082	27.8713	22.37	23.4095	29.6252	24.4417	15.671	29.1419	18.0178	20.4342	28.158	19.8115	20.8814	29.3128
28	29.29	28.5292	29.0702	24.88	26.6428	29.8072	27.1775	17.8216	29.5049	19.8809	22.9751	28.9481	21.6732	23.356	29.9745
32	32.57	31.8137	31.6262	28.49	30.3217	32.8282	30.5649	20.0204	32.732	22.5025	25.9649	32.7441	24.6765	26.5527	33.3798
36	36.33	35.762	35.2005	32.3	34.5459	36.2742	34.4012	22.9093	36.5085	25.803	29.6132	36.4192	28.1717	30.4052	37.3638
40	40.79	39.9285	38.8837	36.87	38.5414	39.4188	38.9492	25.9033	40.0509	29.1176	33.24	39.7259	32.1189	34.45	40.9201
44	45.6	44.4486	43.0543	41.74	42.5154	42.7969	43.6688	29.1324	43.6594	33.4311	37.797	43.2201	36.768	38.744	44.1157
48	50.66	49.5704	47.2199	46.34	46.5465	46.5493	48.4586	32.395	48.4823	37.4131	41.9913	47.5546	41.3628	42.9961	48.3639
52	55.61	53.9534	51.9006	51.08	50.9496	50.145	52.8942	35.715	53.4991	41.3966	46.352	51.7137	46.4537	47.5368	52.7405
56	60.09	58.8543	56.9057	55.72	56.16	54.319	57.6447	39.5407	58.5741	45.5861	50.7051	56.5708	51.0825	52.6931	57.6627
60	64.37	63.3779	61.9872	61.2	61.298	59.0127	62.5519	43.4064	64.4773	50.2342	55.3265	62.6013	55.8847	57.423	62.5683
64	68.79	68.1999	67.5325	67.15	67.0916	64.2665	67.7586	47.8293	70.3506	55.0564	60.4291	68.8696	61.2839	62.8015	67.2656
68	73.15	72.9386	72.3603	73.35	73.2917	69.1624	73.0984	52.4597	76.6718	59.8446	66.3476	75.1071	66.9981	68.5364	71.7582
72	77.73	77.741	77.7065	79.83	79.3282	74.4124	78.6634	58.2888	82.5136	66.2596	72.4869	81.0453	73.5811	74.5686	76.1265
76	82.3	82.7794	82.8279	85.79	84.2279	79.1847	83.6848	63.6388	87.3724	72.2994	78.6519	86.0029	80.352	80.0347	79.9816
80	86.64	87.0599	87.5898	90.39	88.229	83.7884	87.8717	69.1048	91.1641	77.889	84.275	89.9036	86.6761	84.9604	83.3456
84	90.51	90.6395	91.7018	93.66	91.3093	87.7063	90.7863	74.274	93.8734	83.1393	88.6654	92.8252	92.0254	88.875	86.6129
88	93.54	93.4929	94.7539	95.92	93.8095	90.734	93.4524	78.8273	95.8741	87.5935	92.2559	95.1422	95.6864	91.8851	89.3053
92	95.77	95.6158	97.0391	97.41	95.5572	93.3469	95.2972	83.0704	97.1838	91.2278	94.8398	96.6543	97.9407	93.9719	91.4975
96	97.39	97.1031	98.3859	98.34	96.811	95.225	96.6322	86.5845	98.2154	93.9648	96.6264	97.7056	99.0779	95.4882	93.2898
100	98.44	98.0869	99.1984	99.02	97.7595	96.6226	97.6454	90.0323	98.8532	95.8798	97.7479	98.4133	99.5148	96.6167	94.8449
104	99.02	98.7383	99.5622	99.46	98.4208	97.6621	98.2629	92.6802	99.2411	97.1897	98.5537	98.9658	99.7558	97.3253	96.1178
108	99.4	99.1649	99.7843	99.72	98.7999	98.2419	98.9118	94.583	99.614	98.1438	99.0122	99.2897	99.8311	97.8173	97.0077
112	99.58	99.4889	99.9098	99.82	99.2214	98.6293	99.4015	96.0751	99.7292	98.7186	99.3024	99.5378	99.8823	98.254	97.7211
116	99.67	99.7006	99.9747	99.91	99.4748	99.0017	99.6603	97.1668	99.8034	99.1424	99.5034	99.6915	99.9472	98.5311	98.1662
120	99.79	99.7842	99.9894	99.93	99.6084	99.2559	99.7325	97.8336	99.8775	99.3997	99.6633	99.7444	99.9738	98.7688	98.6233
Two-way ANOVA	Ordinary
Alpha	0.05
Source of Variation	% of total variation	P value	P value summary	Significant?
Interaction	0.07311	>0.9999	ns	No
Row Factor	98.01	<0.0001	****	Yes
Column Factor	0.2351	<0.0001	****	Yes
ANOVA table	SS (Type III)	DF	MS	F (DFn, DFd)	P value
Interaction	341.5	120	2.846	F (120, 306) = 0.1381	P>0.9999
Row Factor	457801	30	15260	F (30, 306) = 740.4	P<0.0001
Column Factor	1098	4	274.6	F (4, 306) = 13.32	P<0.0001
Residual	6307	306	20.61
Data summary
Number of columns (Column Factor)	5
Number of rows (Row Factor)	31
Number of values	461
Tukey's multiple comparisons test	Predicted (LS) mean diff.	95.00% CI of diff.	Below threshold?	Summary	Adjusted P Value
p0 vs. p3-met	1.106	-0.7206 to 2.933	No	ns	0.4593
p3-met sgCtrl vs. p3-met p53sg1	-0.2376	-2.087 to 1.611	No	ns	0.9967
p3-met sgCtrl vs. p3-met p53sg2	-1.158	-3.000 to 0.6832	No	ns	0.4195
Test details	Predicted (LS) mean 1	Predicted (LS) mean 2	Predicted (LS) mean diff.	SE of diff.	N1	N2	q	DF
p0 vs. p3-met	61.65	60.54	1.106	0.6658	93	93	2.35	306
p3-met sgCtrl vs. p3-met p53sg1	57.66	57.9	-0.2376	0.6738	92	91	0.4987	306
p3-met sgCtrl vs. p3-met p53sg2	57.66	58.82	-1.158	0.6711	92	92	2.441	306

## Sheet: EDFig3i
Extended Data Figure 3i
Migration assay
cell line	LSL/Δ			R175H_p3_p53si1			R175H_p3_p53si2			R175H_p3_nsi
replicate	rep1	rep2	rep3	rep1	rep2	rep3	rep1	rep2	rep3	rep1	rep2	rep3
relative migration	0.971037	0.956891	1.07081	1.65519	1.0482	0.940683	1.39932	1.51781	1.2444	3.2884	4.29421	4.09619
ANOVA summary
F	48.46
P value	<0.0001
P value summary	****
Significant diff. among means (P < 0.05)?	Yes
R squared	0.9478
Šídák's multiple comparisons test	Mean Diff.	95.00% CI of diff.	Below threshold?	Summary	Adjusted P Value	D-?
R175H_p3_nsi vs. LSL/Δ	2.893	2.066 to 3.721	Yes	****	1.654e-06	A	LSL/Δ
R175H_p3_nsi vs. R175H_p3_p53si1	2.678	1.851 to 3.506	Yes	****	5.7694e-06	B	R175H_p3_p53si1
R175H_p3_nsi vs. R175H_p3_p53si2	2.506	1.678 to 3.333	Yes	****	2.1921e-05	C	R175H_p3_p53si2
Test details	Mean 1	Mean 2	Mean Diff.	SE of diff.	n1	n2	t	DF
R175H_p3_nsi vs. LSL/Δ	3.893	0.9996	2.893	0.2754	3	3	10.51	8
R175H_p3_nsi vs. R175H_p3_p53si1	3.893	1.215	2.678	0.2754	3	3	9.726	8
R175H_p3_nsi vs. R175H_p3_p53si2	3.893	1.387	2.506	0.2754	3	3	9.1	8
Invasion assay
cell line	LSL/Δ			R175H_p3_p53si1			R175H_p3_p53si2			R175H_p3_nsi
replicate	rep1	rep2	rep3	rep1	rep2	rep3	rep1	rep2	rep3	rep1	rep2	rep3
relative migration	0.192543	1.44071	1.36704	1.59937	1.86818	1.91051	2.36848	2.34111	2.84862	5.80792	6.21906	6.77595
ANOVA summary
F	78.05
P value	<0.0001
P value summary	****
Significant diff. among means (P < 0.05)?	Yes
R squared	0.967
Šídák's multiple comparisons test	Mean Diff.	95.00% CI of diff.	Below threshold?	Summary	Adjusted P Value	D-?
R175H_p3_nsi vs. LSL/Δ	5.268	4.146 to 6.389	Yes	****	1.8579e-06	A	LSL/Δ
R175H_p3_nsi vs. R175H_p3_p53si1	4.475	3.353 to 5.597	Yes	****	6.4927e-06	B	R175H_p3_p53si1
R175H_p3_nsi vs. R175H_p3_p53si2	3.748	2.626 to 4.870	Yes	****	2.4739e-05	C	R175H_p3_p53si2
Test details	Mean 1	Mean 2	Mean Diff.	SE of diff.	n1	n2	t	DF
R175H_p3_nsi vs. LSL/Δ	6.268	1	5.268	0.3734	3	3	14.11	8
R175H_p3_nsi vs. R175H_p3_p53si1	6.268	1.793	4.475	0.3734	3	3	11.99	8
R175H_p3_nsi vs. R175H_p3_p53si2	6.268	2.519	3.748	0.3734	3	3	10.04	8

## Sheet: EDFig3k
Extended Data Figure 3k
Migration assay
cell line	R175X_p0_nsi			R175X_p0_p53si			R175X_p3_nsi			R175X_p3_p53si			R175H_p3_nsi			R175H_p3_p53si
replicate	rep1	rep2	rep3	rep1	rep2	rep3	rep1	rep2	rep3	rep1	rep2	rep3	rep1	rep2	rep3	rep1	rep2	rep3
relative migration	1.01624	0.814845	1.16782	1.98741	0.824208	1.11252	1.64963	1.4025	1.63848	1.34798	1.29145	1.2981	4.5646	3.68834	4.08222	2.0585	2.20474	2.25811
ANOVA summary
F	38.11
P value	<0.0001
P value summary	****
Significant diff. among means (P < 0.05)?	Yes
R squared	0.9408
Šídák's multiple comparisons test	Mean Diff.	95.00% CI of diff.	Below threshold?	Summary	Adjusted P Value
R175X_p0_nsi vs. R175X_p0_p53si	-0.3084	-1.037 to 0.4199	No	ns	0.6005	A-B
R175X_p3_nsi vs. R175X_p3_p53si	0.251	-0.4773 to 0.9793	No	ns	0.736	C-D
R175H_p3_nsi vs. R175H_p3_p53si	1.938	1.210 to 2.666	Yes	****	2.5795e-05	E-F
Test details	Mean 1	Mean 2	Mean Diff.	SE of diff.	n1	n2	t	DF
R175X_p0_nsi vs. R175X_p0_p53si	0.9996	1.308	-0.3084	0.2629	3	3	1.173	12
R175X_p3_nsi vs. R175X_p3_p53si	1.564	1.313	0.251	0.2629	3	3	0.9549	12
R175H_p3_nsi vs. R175H_p3_p53si	4.112	2.174	1.938	0.2629	3	3	7.372	12
Invasion assay
cell line	R175X_p0_nsi			R175X_p0_p53si			R175X_p3_nsi			R175X_p3_p53si			R175H_p3_nsi			R175H_p3_p53si
replicate	rep1	rep2	rep3	rep1	rep2	rep3	rep1	rep2	rep3	rep1	rep2	rep3	rep1	rep2	rep3	rep1	rep2	rep3
relative migration	1.49815	0.921887	0.579752	0.606679	1.33317	0.755668	1.5838	1.78104	2.56706	0.758249	0.789798	1.4719	7.29901	7.2075	7.01727	2.06681	3.60037	2.83988
ANOVA summary
F	75.05
P value	<0.0001
P value summary	****
Significant diff. among means (P < 0.05)?	Yes
R squared	0.969
Šídák's multiple comparisons test	Mean Diff.	95.00% CI of diff.	Below threshold?	Summary	Adjusted P Value
R175X_p0_nsi vs. R175X_p0_p53si	0.1014	-0.9929 to 1.196	No	ns	0.9922	A-B
R175X_p3_nsi vs. R175X_p3_p53si	0.9706	-0.1237 to 2.065	No	ns	0.0879	C-D
R175H_p3_nsi vs. R175H_p3_p53si	4.339	3.245 to 5.433	Yes	****	3.8641e-07	E-F
Test details	Mean 1	Mean 2	Mean Diff.	SE of diff.	n1	n2	t	DF
R175X_p0_nsi vs. R175X_p0_p53si	0.9999	0.8985	0.1014	0.395	3	3	0.2567	12
R175X_p3_nsi vs. R175X_p3_p53si	1.977	1.007	0.9706	0.395	3	3	2.457	12
R175H_p3_nsi vs. R175H_p3_p53si	7.175	2.836	4.339	0.395	3	3	10.98	12

## Sheet: EDFig3n+o
Extended Data Figure 3n+o
	migration			invasion
replicates	ctrl	p53sg1	p53sg2	ctrl	p53sg1	p53sg2
1	0.997659	0.189433	0.314928	1.0296	0.271096	0.547267
2	1.11764	0.36031	0.295535	1.04146	0.457558	0.308885
3	0.884627	0.193676	0.578662	0.928481	0.212927	0.542781
Migration
ANOVA summary
F	29.7
P value	0.0008
P value summary	***
Significant diff. among means (P < 0.05)?	Yes
R squared	0.9083
ANOVA table	SS	DF	MS	F (DFn, DFd)	P value
Treatment (between columns)	0.9522	2	0.4761	F (2, 6) = 29.70	P=0.0008
Residual (within columns)	0.09618	6	0.01603
Total	1.048	8
Dunnett's multiple comparisons test	Mean Diff.	95.00% CI of diff.	Below threshold?	Summary	Adjusted P Value	A-?
ctrl vs. p53sg1	0.7522	0.4562 to 1.048	Yes	***	0.0006	B	p53sg1
ctrl vs. p53sg2	0.6036	0.3076 to 0.8996	Yes	**	0.002	C	p53sg2
Test details	Mean 1	Mean 2	Mean Diff.	SE of diff.	n1	n2	q	DF
ctrl vs. p53sg1	1	0.2478	0.7522	0.1034	3	3	7.276	6
ctrl vs. p53sg2	1	0.3964	0.6036	0.1034	3	3	5.839	6
Invasion
ANOVA summary
F	30.11
P value	0.0007
P value summary	***
Significant diff. among means (P < 0.05)?	Yes
R squared	0.9094
ANOVA table	SS	DF	MS	F (DFn, DFd)	P value
Treatment (between columns)	0.7785	2	0.3892	F (2, 6) = 30.11	P=0.0007
Residual (within columns)	0.07756	6	0.01293
Total	0.856	8
Dunnett's multiple comparisons test	Mean Diff.	95.00% CI of diff.	Below threshold?	Summary	Adjusted P Value	A-?
ctrl vs. p53sg1	0.686	0.4202 to 0.9518	Yes	***	0.0006	B	p53sg1
ctrl vs. p53sg2	0.5335	0.2678 to 0.7993	Yes	**	0.0022	C	p53sg2
Test details	Mean 1	Mean 2	Mean Diff.	SE of diff.	n1	n2	q	DF
ctrl vs. p53sg1	0.9998	0.3139	0.686	0.09283	3	3	7.39	6
ctrl vs. p53sg2	0.9998	0.4663	0.5335	0.09283	3	3	5.747	6

## Sheet: EDFig3q
Extended Data Figure 3q
	control-sgRNA										p53-sgRNA
Time [day]	mouse_1	mouse_2	mouse_3	mouse_4	mouse_5	mouse_6	mouse_7	mean	SD	n	mouse_1	mouse_2	mouse_3	mouse_4	mouse_5	mouse_6	mouse_7	mean	SD	n
0	39	91	81	78	80	60	79	72.5714	17.4247	7	132	84	75	45	73	82	81	81.7143	25.831	7
3	85	126	136	147	92	88	78	107.429	28.0229	7	163	199	130	74	142	180	131	145.571	40.6893	7
5	95	148	178	237	171	150	87	152.286	51.2436	7	150	185	147	78	319	167	159	172.143	72.9347	7
10	1729	374	433	1098	854	843	181	787.429	525.171	7	545	1384	1346	156	2353	272	438	927.714	798.581	7
12	1833	713	853	2183	1388	1974	150	1299.14	751.961	7	691	1926	1477	192	4024	398	971	1382.71	1311.23	7
14	2659	1010	1523	3029	1681	2830	228	1851.43	1038.98	7	1146	2907	2610	287	4013	788	1648	1914.14	1319.84	7
16	2094	1225	2363	3680		2662	658	2113.67	1070.08	6	1791	3039		341	3761	771	2972	2112.5	1367.91	6
Two-way ANOVA	Ordinary
Alpha	0.05
Source of Variation	% of total variation	P value	P value summary	Significant?
Interaction	5.351	0.3898	ns	No
Row Factor	47.88	<0.0001	****	Yes
Column Factor	0.269	0.4042	ns	No
ANOVA table	SS (Type III)	DF	MS	F (DFn, DFd)	P value
Interaction	11381203	13	875477	F (13, 113) = 1.073	P=0.3898
Row Factor	101836354	13	7833566	F (13, 113) = 9.598	P<0.0001
Column Factor	572100	1	572100	F (1, 113) = 0.7010	P=0.4042
Residual	92223406	113	816136
Difference between column means
Predicted (LS) mean of nsh	1605
Predicted (LS) mean of p53.1	1450
Difference between predicted means	155.2
SE of difference	185.3
95% CI of difference	-212.0 to 522.3
Data summary
Number of columns (Column Factor)	2
Number of rows (Row Factor)	14
Number of values	141

## Sheet: EDFig3r
Extended Data Figure 3r
	control-sgRNA										p53-sgRNA
	mouse_1	mouse_2	mouse_3	mouse_4	mouse_5	mouse_6	mouse_7	mean	SD	n	mouse_1	mouse_2	mouse_3	mouse_4	mouse_5	mouse_6	mouse_7	mean	SD	n
liver RLU	1.04703	1.17072	1.16583	0.982939	0.966935	0.905333	0.796836	1.00509	0.135583	7	0.722094	0.702956	0.59234	0.453778	0.848091	0.764327	0.616554	0.671449	0.129124	7
Unpaired t test
Table Analyzed	liver metastasis
Column B	p53-sgRNA
vs.	vs.
Column A	control-sgRNA
P value	0.0005
P value summary	***
Significantly different (P < 0.05)?	Yes
One- or two-tailed P value?	Two-tailed
t, df	t=4.715, df=12
How big is the difference?
Mean of column A	1.005
Mean of column B	0.6714
Difference between means (B - A) ± SEM	-0.3336 ± 0.07077
95% confidence interval	-0.4878 to -0.1795
R squared (eta squared)	0.6494
F test to compare variances
F, DFn, Dfd	1.103, 6, 6
P value	0.9087
P value summary	ns
Significantly different (P < 0.05)?	No
Data analyzed
Sample size, column A	7
Sample size, column B	7

[truncated: 24 more sheets: EDFig4e+f, EDFig5a-d, EDFig5e, EDFig5f, EDFig5g-j, EDFig6a, EDFig6b, EDFig6c, EDFig6d, EDFig6e, EDFig6f, EDFig6g, EDFig6h, EDFig6i+j, EDFig6k+l, EDFig7a-c, EDFig7d+e, EDFig8a+b, EDFig8c, EDFig9a-d …]
